# Supplementary material for: Profound cell wall remodeling in Candida parapsilosis during systemic infection confers simultaneous tolerance to echinocandins and host immunity
Source: Microbiol Spectr. 2026 Feb 13;14(4):e03043-25. doi: 10.1128/spectrum.03043-25 (PMC13055393; doi:10.1128/spectrum.03043-25)
Supplement: Table S1 — Minimum inhibitory concentrations (MICs) (µg/ml) and the amino acid sequence data of ERG11 and FKS1. [file spectrum.03043-25-s0002.xlsx]

## Sheet: Sheet1
Isolate #	Fluconazole (µg/ml)	Voriconazole (µg/ml)	Itraconazole (µg/ml)	Posaconazole (µg/ml)	Micafungin (µg/ml)	Anidulafungin (µg/ml)	Caspofungin (µg/ml)	AMB (µg/ml)		ERG11 sequence	FKS1 sequence
Cp9	2	0.064	0.25	0.125	1	1	1	0.5		R398I	WT
Cp10	4	0.064	0.25	0.125	1	1	1	0.5		R398I	WT
Cp11	4	0.125	0.125	0.125	1	1	1	0.5		R398I	WT
Cp12	4	0.125	0.25	0.064	1	1	1	0.5		R398I	WT

## Sheet: Legend
Table S1. Minimum inhibitory concentrations (MICs) (µg/ml) and the amino acid sequence data of ERG11 and FKS1.
