# Supplementary material for: Profound cell wall remodeling in Candida parapsilosis during systemic infection confers simultaneous tolerance to echinocandins and host immunity
Source: Microbiol Spectr. 2026 Feb 13;14(4):e03043-25. doi: 10.1128/spectrum.03043-25 (PMC13055393; doi:10.1128/spectrum.03043-25)
Supplement: Table S2 — Variants that are not shared across all strains, with their corresponding functional annotation. [file spectrum.03043-25-s0003.xlsx]

## Sheet: Sheet1
	type_var	#CHROM	ID	PARA9	PARA10	PARA11	PARA12	Gene	final_name	Consequence	cDNA_position	CDS_position	Protein_position	Amino_acids	Codons	is_protein_altering	is_transcript_disrupting	description	albicans_DEL_selection	albicans_DUP_selection	albicans_SNP_selection	albicans_ifINDEL_selection	auris_DEL_selection	auris_DUP_selection	auris_SNP_selection	auris_ifINDEL_selection	glabrata_DEL_selection	glabrata_DUP_selection	glabrata_SNP_selection	glabrata_ifINDEL_selection	orthopsilosis_DEL_selection	orthopsilosis_SNP_selection	parapsilosis_DEL_selection	tropicalis_DEL_selection	tropicalis_DUP_selection	tropicalis_SNP_selection	tropicalis_ifINDEL_selection	CC_GOterms	MF_GOterms	BP_GOterms	albicans_description	cerevisiae_description	glabrata_description	auris_description
0	INDEL	Contig005504_C_parapsilosis_CDC317	Contig005504_C_parapsilosis_CDC317_121852_G/GT			H (0/1)		CPAR2_600460	CPAR2_600460	upstream_gene_variant	-	-	-	-	-	FALSE		Has domain(s) with predicted transmembrane transporter activity, role in transmembrane transport and integral component of membrane, membrane localization		C6_03790C_A:0.04															gene-CTRG_05416:0.08			GO:0016020: membrane; GO:0016021: integral component of membrane	GO:0022857: transmembrane transporter activity	GO:0055085: transmembrane transport
1	INDEL	Contig005504_C_parapsilosis_CDC317	Contig005504_C_parapsilosis_CDC317_121852_G/GT			H (0/1)		CPAR2_600470	CPAR2_600470	downstream_gene_variant	-	-	-	-	-	FALSE		Ortholog of C. albicans SC5314 : C6_02840C_A/RBF1, C. dubliniensis CD36 : Cd36_63270, C. auris B8441 : B9J08_005267 and Candida tenuis NRRL Y-1498 : cten_CGOB_00068																				GO:0005575: cellular_component	GO:0003674: molecular_function	GO:0008150: biological_process	C6_02840C_A: Transcription factor; glutamine-rich activation domain; binds RPG-box DNA sequences; predominantly nuclear; mutation causes accelerated induction of filamentous growth; antigenic during human oral infection; Sko1p-repressed			B9J08_005267: Ortholog of C. albicans SC5314 : C6_02840C_A/RBF1, C. dubliniensis CD36 : Cd36_63270, C. parapsilosis CDC317 : CPAR2_600470 and Candida tenuis NRRL Y-1498 : cten_CGOB_00068
2	INDEL	Contig005504_C_parapsilosis_CDC317	Contig005504_C_parapsilosis_CDC317_48124_G/GA	L (1/1)	H (0/1)	L (0/1)		CPAR2_600180	Scer_SWC5	upstream_gene_variant	-	-	-	-	-	FALSE		Ortholog(s) have role in chromatin remodeling, histone exchange and Swr1 complex, cytosol, nucleus localization		C6_03950C_A:0.04															gene-CTRG_05409:0.08			GO:0000812: Swr1 complex; GO:0005634: nucleus; GO:0005829: cytosol	GO:0003674: molecular_function	GO:0006338: chromatin remodeling; GO:0043486: histone exchange	C6_03950C_A: Ortholog(s) have role in chromatin remodeling, histone exchange and Swr1 complex, cytosol, nucleus localization	YBR231C: Component of the SWR1 complex; complex exchanges histone variant H2AZ (Htz1p) for chromatin-bound histone H2A; protein abundance increases in response to DNA replication stress; relocalizes to the cytosol in response to hypoxia	CAGL0K07139g: Ortholog(s) have role in chromatin remodeling, histone exchange and Swr1 complex, cytosol, nucleus localization	B9J08_003661: Ortholog(s) have role in chromatin remodeling, histone exchange and Swr1 complex, cytosol, nucleus localization
3	INDEL	Contig005504_C_parapsilosis_CDC317	Contig005504_C_parapsilosis_CDC317_48124_G/GA	L (1/1)	H (0/1)	L (0/1)		CPAR2_600190	Scer_YOL057W	downstream_gene_variant	-	-	-	-	-	FALSE		Ortholog(s) have dipeptidyl-peptidase activity										CAGL0C05093g:0.04	CAGL0C05093g:0.06									GO:0005737: cytoplasm	GO:0008239: dipeptidyl-peptidase activity; GO:0070006: metalloaminopeptidase activity	GO:0006508: proteolysis	C6_03960W_A: Putative dipeptidyl-peptidase III; protein detected by mass spec in exponential and stationary phase cultures; Hog1p-induced; clade-associated gene expression	YOL057W: Dipeptidyl-peptidase III; cleaves dipeptides from the amino terminus of target proteins; highly active on synthetic substrate Arg-Arg-2-naphthylamide; mammalian ortholog may be a biomarker for some cancers	CAGL0C05093g: Ortholog(s) have dipeptidyl-peptidase activity	B9J08_003662: Ortholog(s) have dipeptidyl-peptidase activity
4	INDEL	Contig005504_C_parapsilosis_CDC317	Contig005504_C_parapsilosis_CDC317_48124_G/GA	L (1/1)	H (0/1)	L (0/1)		CPAR2_600200	CPAR2_600200	upstream_gene_variant	-	-	-	-	-	FALSE		Has domain(s) with predicted ATP binding, ATPase activity, ATPase-coupled transmembrane transporter activity, nucleoside-triphosphatase activity, nucleotide binding activity and role in transmembrane transport			C6_03140C_A:0.02																	GO:0016021: integral component of membrane	GO:0000166: nucleotide binding; GO:0005524: ATP binding; GO:0016887: ATP hydrolysis activity; GO:0017111: nucleoside-triphosphatase activity; GO:0042626: ATPase-coupled transmembrane transporter activity	GO:0055085: transmembrane transport	C6_03140C_A: Putative mitochondrial, half-size MDR-subfamily ABC transporter			B9J08_003663: Has domain(s) with predicted ATP binding, ATPase, ATPase-coupled transmembrane transporter activity, nucleoside-triphosphatase activity, nucleotide binding activity and role in transmembrane transport
5	INDEL	Contig005504_C_parapsilosis_CDC317	Contig005504_C_parapsilosis_CDC317_48124_G/GA	L (1/1)	H (0/1)	L (0/1)		CPAR2_600210	CPAR2_600210	downstream_gene_variant	-	-	-	-	-	FALSE		Has domain(s) with predicted proton-transporting ATP synthase activity, rotational mechanism, proton-transporting ATPase activity, rotational mechanism activity and role in ATP synthesis coupled proton transport										CAGL0A01111g:0.01										GO:0000275: mitochondrial proton-transporting ATP synthase complex, catalytic sector F(1)	GO:0046933: proton-transporting ATP synthase activity, rotational mechanism; GO:0046961: proton-transporting ATPase activity, rotational mechanism	GO:0015986: ATP synthesis coupled proton transport	C6_03130W_A: Has domain(s) with predicted proton-transporting ATP synthase activity, rotational mechanism, proton-transporting ATPase activity, rotational mechanism activity and role in ATP synthesis coupled proton transport
6	INDEL	Contig005504_C_parapsilosis_CDC317	Contig005504_C_parapsilosis_CDC317_48124_G/GA	L (1/1)	H (0/1)	L (0/1)		CPAR2_600220	Scer_POL5	downstream_gene_variant	-	-	-	-	-	FALSE		Ortholog(s) have rDNA binding, rRNA primary transcript binding activity and role in positive regulation of ribosome biogenesis, rRNA processing, rRNA transcription, ribosomal large subunit assembly			C6_03120W_A:0.02				gene-B9J08_003664:0.02				CAGL0B03553g:0.14									GO:0005634: nucleus; GO:0005730: nucleolus; GO:0030685: nucleolar preribosome	GO:0000182: rDNA binding; GO:0003887: DNA-directed DNA polymerase activity; GO:0008134: transcription factor binding; GO:0042134: rRNA primary transcript binding	GO:0000027: ribosomal large subunit assembly; GO:0006355: regulation of transcription, DNA-templated; GO:0006364: rRNA processing; GO:0009303: rRNA transcription; GO:0090070: positive regulation of ribosome biogenesis	C6_03120W_A: Putative DNA Polymerase phi; F-12/CO2 early biofilm induced	YEL055C: DNA Polymerase phi; has sequence similarity to the human MybBP1A and weak sequence similarity to B-type DNA polymerases, not required for chromosomal DNA replication; required for the synthesis of rRNA	CAGL0B03553g: Ortholog(s) have rDNA binding, rRNA primary transcript binding activity and role in positive regulation of ribosome biogenesis, rRNA processing, rRNA transcription, ribosomal large subunit assembly	B9J08_003664: Ortholog(s) have rDNA binding, rRNA primary transcript binding activity and role in positive regulation of ribosome biogenesis, rRNA processing, rRNA transcription, ribosomal large subunit assembly
7	INDEL	Contig005504_C_parapsilosis_CDC317	Contig005504_C_parapsilosis_CDC317_560385_CA/C		L (0/1)		H (0/1)	CPAR2_602400	CPAR2_602400	upstream_gene_variant	-	-	-	-	-	FALSE		Ortholog of Lodderomyces elongisporus NRLL YB-4239 : LELG_04736, Candida orthopsilosis Co 90-125 : CORT_0F03380, Candida guilliermondii ATCC 6260 : PGUG_05482 and Candida orthopsilosis NEW ASSEMBLY : CORT1F03380		C3_07200C_A:0.11; C6_01790C_A:0.03		C3_07200C_A:0.02			gene-B9J08_001285:0.05									gene-CTRG_01531:0.08; gene-CTRG_02877:0.08	gene-CTRG_02874:0.15			GO:0005575: cellular_component	GO:0003674: molecular_function	GO:0008150: biological_process
8	INDEL	Contig005504_C_parapsilosis_CDC317	Contig005504_C_parapsilosis_CDC317_560385_CA/C		L (0/1)		H (0/1)	CPAR2_602410	Scer_OYE2	upstream_gene_variant	-	-	-	-	-	FALSE		Ortholog(s) have NADPH dehydrogenase activity, role in apoptotic process and mitochondrion localization	C6_01180C_A:0.01; C6_01410C_A:0.03	C6_01180C_A:0.04; C6_01410C_A:0.03; C6_01420C_A:0.02; C6_01510W_A:0.03	C6_01510W_A:0.02								CAGL0I02024g:0.04; CAGL0I02574g:0.03; CAGL0L09537g:0.04						gene-CTRG_02834:0.19; gene-CTRG_02836:0.13			GO:0005739: mitochondrion	GO:0003959: NADPH dehydrogenase activity; GO:0010181: FMN binding	GO:0006915: apoptotic process	C6_01410C_A: Putative NAPDH dehydrogenase; induced by nitric oxide; Spider biofilm induced	YHR179W: Conserved NADPH oxidoreductase containing flavin mononucleotide (FMN); responsible for geraniol reduction into citronellol during fermentation; homologous to Oye3p with different ligand binding and catalytic properties; may be involved in sterol metabolism, oxidative stress response, and programmed cell death; protein abundance increases in response to DNA replication stress	CAGL0I02574g: Ortholog(s) have NADPH dehydrogenase activity, role in apoptotic process and mitochondrion localization
9	INDEL	Contig005504_C_parapsilosis_CDC317	Contig005504_C_parapsilosis_CDC317_560385_CA/C		L (0/1)		H (0/1)	CPAR2_602420	CPAR2_602420	upstream_gene_variant	-	-	-	-	-	FALSE		Ortholog of C. albicans SC5314 : C6_01450C_A, C. dubliniensis CD36 : Cd36_61560, Candida tropicalis MYA-3404 : CTRG_02841 and Candida albicans WO-1 : CAWG_05219		C6_01450C_A:0.02																		GO:0005575: cellular_component	GO:0003674: molecular_function	GO:0008150: biological_process	C6_01450C_A: Protein of unknown function; Cyr1-repressed; rat catheter and Spider biofilm induced
10	INDEL	Contig005504_C_parapsilosis_CDC317	Contig005504_C_parapsilosis_CDC317_560385_CA/C		L (0/1)		H (0/1)	CPAR2_602430	Scer_SCJ1	downstream_gene_variant	-	-	-	-	-	FALSE		Ortholog(s) have chaperone binding activity, role in protein folding in endoplasmic reticulum, response to unfolded protein, ubiquitin-dependent ERAD pathway and endoplasmic reticulum lumen localization		C6_01460C_A:0.03																		GO:0005788: endoplasmic reticulum lumen	GO:0031072: heat shock protein binding; GO:0051082: unfolded protein binding; GO:0051087: chaperone binding	GO:0006986: response to unfolded protein; GO:0030433: ubiquitin-dependent ERAD pathway; GO:0034975: protein folding in endoplasmic reticulum	C6_01460C_A: Ortholog(s) have chaperone binding activity, role in protein folding in endoplasmic reticulum, response to unfolded protein, ubiquitin-dependent ERAD pathway and endoplasmic reticulum lumen localization	YMR214W: One of several homologs of bacterial chaperone DnaJ; located in the ER lumen where it cooperates with Kar2p to mediate maturation of proteins	CAGL0F03729g: Ortholog(s) have chaperone binding activity, role in protein folding in endoplasmic reticulum, response to unfolded protein, ubiquitin-dependent ERAD pathway and endoplasmic reticulum lumen localization	B9J08_002379: Ortholog(s) have chaperone binding activity, role in protein folding in endoplasmic reticulum, response to unfolded protein, ubiquitin-dependent ERAD pathway and endoplasmic reticulum lumen localization
11	INDEL	Contig005504_C_parapsilosis_CDC317	Contig005504_C_parapsilosis_CDC317_560385_CA/C		L (0/1)		H (0/1)	CPAR2_602440	CPAR2_602440	upstream_gene_variant	-	-	-	-	-	FALSE		Has domain(s) with predicted catalytic activity		C6_01470W_A:0.03															gene-CTRG_02843:0.07			GO:0005575: cellular_component	GO:0003824: catalytic activity	GO:0008150: biological_process	C6_01470W_A: Has domain(s) with predicted serine-type endopeptidase activity and role in proteolysis			B9J08_000828: Ortholog of C. albicans SC5314 : C6_01470W_A, C. dubliniensis CD36 : Cd36_61580, C. parapsilosis CDC317 : CPAR2_602440 and Candida tenuis NRRL Y-1498 : CANTEDRAFT_115683
12	INDEL	Contig005569_C_parapsilosis_CDC317	Contig005569_C_parapsilosis_CDC317_1054594_GAA/G	L (0/0)	L (0/0)	H (0/1)		CPAR2_104790	SER1	downstream_gene_variant	-	-	-	-	-	FALSE		Ortholog(s) have O-phospho-L-serine:2-oxoglutarate aminotransferase activity and role in L-serine biosynthetic process, purine nucleobase biosynthetic process, serine family amino acid biosynthetic process											CAGL0G09691g:0.03									GO:0005575: cellular_component	GO:0004648: O-phospho-L-serine:2-oxoglutarate aminotransferase activity; GO:0030170: pyridoxal phosphate binding	GO:0006564: L-serine biosynthetic process; GO:0009070: serine family amino acid biosynthetic process; GO:0009113: purine nucleobase biosynthetic process	C2_06210C_A: Putative 3-phosphoserine aminotransferase; predicted role in serine and glycine biosynthesis; protein present in exponential and stationary yeast growth phases; Spider biofilm repressed	YOR184W: 3-phosphoserine aminotransferase; catalyzes the formation of phosphoserine from 3-phosphohydroxypyruvate, required for serine and glycine biosynthesis; regulated by the general control of amino acid biosynthesis mediated by Gcn4p; protein abundance increases in response to DNA replication stress	CAGL0G09691g: Ortholog(s) have O-phospho-L-serine:2-oxoglutarate aminotransferase activity and role in L-serine biosynthetic process, purine nucleobase biosynthetic process, serine family amino acid biosynthetic process	B9J08_003103: Ortholog(s) have O-phospho-L-serine:2-oxoglutarate aminotransferase activity and role in L-serine biosynthetic process, purine nucleobase biosynthetic process, serine family amino acid biosynthetic process
13	INDEL	Contig005569_C_parapsilosis_CDC317	Contig005569_C_parapsilosis_CDC317_1054594_GAA/G	L (0/0)	L (0/0)	H (0/1)		CPAR2_104800	Scer_GUF1	downstream_gene_variant	-	-	-	-	-	FALSE		Ortholog(s) have GTPase activity, mitochondrial ribosome binding activity, role in positive regulation of translation and mitochondrial matrix localization											CAGL0I00660g:0.05					gene-CTRG_01489:0.08		gene-CTRG_01489:0.18		GO:0005759: mitochondrial matrix	GO:0003924: GTPase activity; GO:0005525: GTP binding; GO:0097177: mitochondrial ribosome binding	GO:0045727: positive regulation of translation	C2_06200C_A: Ortholog(s) have GTPase activity, mitochondrial ribosome binding activity, role in positive regulation of translation and mitochondrial matrix localization	YLR289W: Mitochondrial matrix GTPase; associates with mitochondrial ribosomes; important for translation under temperature and nutrient stress; may have a role in translational fidelity; similar to bacterial LepA elongation factor	CAGL0I00660g: Ortholog(s) have GTPase activity, mitochondrial ribosome binding activity, role in positive regulation of translation and mitochondrial matrix localization	B9J08_003104: Ortholog(s) have GTPase activity, mitochondrial ribosome binding activity, role in positive regulation of translation and mitochondrial matrix localization
14	INDEL	Contig005569_C_parapsilosis_CDC317	Contig005569_C_parapsilosis_CDC317_1054594_GAA/G	L (0/0)	L (0/0)	H (0/1)		CPAR2_104810	ILV1	upstream_gene_variant	-	-	-	-	-	FALSE		Ortholog(s) have L-threonine ammonia-lyase activity and role in isoleucine biosynthetic process, threonine catabolic process											CAGL0I05126g:0.01							gene-CTRG_01490:0.11		GO:0005575: cellular_component	GO:0004794: L-threonine ammonia-lyase activity; GO:0030170: pyridoxal phosphate binding	GO:0006567: threonine catabolic process; GO:0009097: isoleucine biosynthetic process	C2_06190W_A: Putative threonine dehydratase; regulated by Gcn4 and Gcn2; induced by amino acid starvation (3-AT); protein present in yeast exponential and stationary phase cultures; early-stage flow model biofilm induced	YER086W: Threonine deaminase, catalyzes first step in isoleucine biosynthesis; expression is under general amino acid control; ILV1 locus exhibits highly positioned nucleosomes whose organization is independent of known ILV1 regulation	CAGL0I05126g: Ortholog(s) have L-threonine ammonia-lyase activity and role in isoleucine biosynthetic process, threonine catabolic process	B9J08_003105: Ortholog(s) have L-threonine ammonia-lyase activity and role in isoleucine biosynthetic process, threonine catabolic process
15	INDEL	Contig005569_C_parapsilosis_CDC317	Contig005569_C_parapsilosis_CDC317_1054594_GAA/G	L (0/0)	L (0/0)	H (0/1)		CPAR2_104820	CPAR2_104820	upstream_gene_variant	-	-	-	-	-	FALSE		Ortholog of C. albicans SC5314 : C2_06180C_A/FGR12, C. dubliniensis CD36 : Cd36_20570, C. auris B8441 : B9J08_005292 and Candida tenuis NRRL Y-1498 : CANTEDRAFT_95447			C2_06180C_A:0.02																	GO:0005575: cellular_component	GO:0003674: molecular_function	GO:0008150: biological_process	C2_06180C_A: Protein lacking an ortholog in S. cerevisiae; transposon mutation affects filamentous growth; flow model biofilm induced			B9J08_005292: Ortholog of C. albicans SC5314 : C2_06180C_A/FGR12, C. dubliniensis CD36 : Cd36_20570, C. parapsilosis CDC317 : CPAR2_104820 and Candida tenuis NRRL Y-1498 : CANTEDRAFT_95447
16	INDEL	Contig005569_C_parapsilosis_CDC317	Contig005569_C_parapsilosis_CDC317_1054594_GAA/G	L (0/0)	L (0/0)	H (0/1)		CPAR2_104830	Scer_MET5	upstream_gene_variant	-	-	-	-	-	FALSE		Ortholog(s) have sulfite reductase (NADPH) activity, role in hydrogen sulfide biosynthetic process, sulfate assimilation, sulfur amino acid biosynthetic process and cytoplasmic stress granule, sulfite reductase complex (NADPH) localization			C2_06170C_A:0.03				gene-B9J08_001224:0.01													GO:0009337: sulfite reductase complex (NADPH); GO:0010494: cytoplasmic stress granule	GO:0004783: sulfite reductase (NADPH) activity; GO:0005506: iron ion binding; GO:0010181: FMN binding; GO:0020037: heme binding; GO:0051536: iron-sulfur cluster binding	GO:0000097: sulfur amino acid biosynthetic process; GO:0000103: sulfate assimilation; GO:0070814: hydrogen sulfide biosynthetic process	C2_06170C_A: Putative sulfite reductase beta subunit; role in cell wall biogenesis; regulated by Tsa1/Tsa1B in H2O2 stress; Gcn4-regulated; Tbf1-activated; Hap43-repressed; Spider, flow, F-12/CO2 model biofilm induced	YJR137C: Sulfite reductase beta subunit; involved in amino acid biosynthesis, transcription repressed by methionine	CAGL0M00374g: Ortholog(s) have sulfite reductase (NADPH) activity, role in hydrogen sulfide biosynthetic process, sulfate assimilation, sulfur amino acid biosynthetic process and cytoplasmic stress granule, sulfite reductase complex (NADPH) localization	B9J08_001224: Ortholog(s) have sulfite reductase (NADPH) activity, role in hydrogen sulfide biosynthetic process, sulfate assimilation, sulfur amino acid biosynthetic process and cytoplasmic stress granule, sulfite reductase complex (NADPH) localization
17	INDEL	Contig005569_C_parapsilosis_CDC317	Contig005569_C_parapsilosis_CDC317_1261890_CA/C	H (0/1)				CPAR2_105760	Scer_ENA2	downstream_gene_variant	-	-	-	-	-	FALSE		Ortholog(s) have calcium transmembrane transporter activity, phosphorylative mechanism, ion transmembrane transporter activity, phosphorylative mechanism and potassium transmembrane transporter activity, more		C1_00390W_A:0.11; C7_02910W_A:0.03	C7_02910W_A:0.06								CAGL0K12034g:0.04						gene-CTRG_04987:0.37*			GO:0000324: fungal-type vacuole; GO:0005886: plasma membrane; GO:0016021: integral component of membrane	GO:0000166: nucleotide binding; GO:0005388: P-type calcium transporter activity; GO:0008554: P-type sodium transporter activity; GO:0008556: P-type potassium transmembrane transporter activity; GO:0015662: P-type ion transporter activity; GO:0046872: metal ion binding	GO:0006813: potassium ion transport; GO:0006814: sodium ion transport; GO:0051208: sequestering of calcium ion; GO:0055085: transmembrane transport; GO:0070588: calcium ion transmembrane transport; GO:0097623: potassium ion export across plasma membrane	C1_00390W_A: Putative sodium transporter; induced by ciclopirox olamine; alkaline induced by Rim101; repressed by high-level peroxide stress; induced in oral candidiasis clinical isolates; possibly essential gene; rat catheter and Spider biofilm induced	YDR039C: P-type ATPase sodium pump; involved in Na+ efflux to allow salt tolerance; likely not involved in Li+ efflux		B9J08_002173: Ortholog(s) have P-type calcium transporter activity, P-type ion transporter activity, P-type potassium transmembrane transporter activity, P-type sodium transporter activity
18	INDEL	Contig005569_C_parapsilosis_CDC317	Contig005569_C_parapsilosis_CDC317_1261890_CA/C	H (0/1)		s		CPAR2_105770	Scer_ECM31	downstream_gene_variant	-	-	-	-	-	FALSE		Ortholog(s) have 3-methyl-2-oxobutanoate hydroxymethyltransferase activity, role in pantothenate biosynthetic process and mitochondrion localization		C1_00510W_A:0.10								CAGL0M06215g:0.01	CAGL0M06215g:0.02									GO:0005739: mitochondrion	GO:0003864: 3-methyl-2-oxobutanoate hydroxymethyltransferase activity	GO:0015940: pantothenate biosynthetic process	C1_00510W_A: Ortholog(s) have 3-methyl-2-oxobutanoate hydroxymethyltransferase activity, role in pantothenate biosynthetic process and mitochondrion localization	YBR176W: Ketopantoate hydroxymethyltransferase; required for pantothenic acid biosynthesis, converts 2-oxoisovalerate into 2-dehydropantoate	CAGL0M06215g: Ortholog(s) have 3-methyl-2-oxobutanoate hydroxymethyltransferase activity, role in pantothenate biosynthetic process and mitochondrion localization
19	INDEL	Contig005569_C_parapsilosis_CDC317	Contig005569_C_parapsilosis_CDC317_1261890_CA/C	H (0/1)				CPAR2_105780	Scer_GLO1	upstream_gene_variant	-	-	-	-	-	FALSE		Ortholog(s) have lactoylglutathione lyase activity, zinc ion binding activity and role in glutathione metabolic process, methylglyoxal catabolic process to D-lactate via S-lactoyl-glutathione		C1_00500C_A:0.10	C1_00500C_A:0.02								CAGL0L07656g:0.03						gene-CTRG_04310:0.08			GO:0005575: cellular_component	GO:0004462: lactoylglutathione lyase activity; GO:0008270: zinc ion binding	GO:0006749: glutathione metabolic process; GO:0019243: methylglyoxal catabolic process to D-lactate via S-lactoyl-glutathione	C1_00500C_A: Putative monomeric glyoxalase I; oxidative stress-induced via Cap1; flow model and rat catheter biofilm repressed	YML004C: Monomeric glyoxalase I; catalyzes the detoxification of methylglyoxal (a by-product of glycolysis) via condensation with glutathione to produce S-D-lactoylglutathione; expression regulated by methylglyoxal levels and osmotic stress
20	INDEL	Contig005569_C_parapsilosis_CDC317	Contig005569_C_parapsilosis_CDC317_1261890_CA/C	H (0/1)				CPAR2_105790	Scer_GRX2	upstream_gene_variant	-	-	-	-	-	FALSE		Ortholog(s) have disulfide oxidoreductase activity, glutathione peroxidase activity, glutathione transferase activity, role in cellular response to oxidative stress, glutathione metabolic process and cytosol, mitochondrion localization		C1_00490C_A:0.11																		GO:0005739: mitochondrion; GO:0005829: cytosol	GO:0004364: glutathione transferase activity; GO:0004602: glutathione peroxidase activity; GO:0009055: electron transfer activity; GO:0015035: protein-disulfide reductase activity; GO:0015036: disulfide oxidoreductase activity	GO:0006749: glutathione metabolic process; GO:0034599: cellular response to oxidative stress; GO:0045454: cell redox homeostasis	C1_00490C_A: Putative glutaredoxin; described as a glutathione reductase; induced by human neutrophils and benomyl treatment; alkaline repressed; regulated by Gcn2 and Gcn4; required for virulence in mouse model; Spider biofilm induced	YDR513W: Cytoplasmic glutaredoxin; thioltransferase, glutathione-dependent disulfide oxidoreductase involved in maintaining redox state of target proteins, also exhibits glutathione peroxidase activity, expression induced in response to stress; GRX2 has two in-frame start codons resulting in a shorter isoform that is retained in the cytosol and a longer form translocated to the mitochondrial matr…	CAGL0K05813g: Ortholog(s) have disulfide oxidoreductase activity, glutathione disulfide oxidoreductase activity, glutathione peroxidase activity, glutathione transferase activity
21	INDEL	Contig005569_C_parapsilosis_CDC317	Contig005569_C_parapsilosis_CDC317_1261890_CA/C	H (0/1)				CPAR2_105800	Scer_GCN20	upstream_gene_variant	-	-	-	-	-	FALSE		Ortholog(s) have role in regulation of translational elongation and cytosolic ribosome localization		C1_00480C_A:0.11									CAGL0K10472g:0.05									GO:0022626: cytosolic ribosome	GO:0000166: nucleotide binding; GO:0005524: ATP binding; GO:0016887: ATP hydrolysis activity; GO:0017111: nucleoside-triphosphatase activity	GO:0006448: regulation of translational elongation	C1_00480C_A: YEF3-subfamily ABC family protein, predicted not to be a transporter	YFR009W: Positive regulator of the Gcn2p kinase activity; forms a complex with Gcn1p; proposed to stimulate Gcn2p activation by an uncharged tRNA	CAGL0K10472g: Ortholog(s) have role in regulation of translational elongation and cytosolic ribosome localization	B9J08_003172: Ortholog(s) have role in regulation of translational elongation and cytosolic ribosome localization
22	INDEL	Contig005569_C_parapsilosis_CDC317	Contig005569_C_parapsilosis_CDC317_1261890_CA/C	H (0/1)				CPAR2_105810	Scer_FMP30	upstream_gene_variant	-	-	-	-	-	FALSE		Ortholog(s) have role in N-acylethanolamine metabolic process, N-acylphosphatidylethanolamine metabolic process and integral component of mitochondrial inner membrane localization		C1_00470C_A:0.10									CAGL0H05885g:0.04									GO:0031305: integral component of mitochondrial inner membrane	GO:0008270: zinc ion binding; GO:0016787: hydrolase activity; GO:0070290: N-acylphosphatidylethanolamine-specific phospholipase D activity	GO:0070291: N-acylethanolamine metabolic process; GO:0070292: N-acylphosphatidylethanolamine metabolic process	C1_00470C_A: Ortholog(s) have role in N-acylethanolamine metabolic process, N-acylphosphatidylethanolamine metabolic process and integral component of mitochondrial inner membrane localization	YPL103C: Protein with a role in maintaining mitochondrial morphology; also involved in maintaining normal cardiolipin levels; mitochondrial inner membrane protein; proposed to be involved in N-acylethanolamine metabolism; related to mammalian N-acylPE-specific phospholipase D	CAGL0H05885g: Ortholog(s) have role in N-acylethanolamine metabolic process, N-acylphosphatidylethanolamine metabolic process and integral component of mitochondrial inner membrane localization	B9J08_003171: Ortholog(s) have role in N-acylethanolamine metabolic process, N-acylphosphatidylethanolamine metabolic process and integral component of mitochondrial inner membrane localization
23	INDEL	Contig005569_C_parapsilosis_CDC317	Contig005569_C_parapsilosis_CDC317_1495304_CT/C		H (0/1)		L (0/1)	CPAR2_106990	Scer_GPI18	downstream_gene_variant	-	-	-	-	-	FALSE		Ortholog(s) have alpha-1,6-mannosyltransferase activity, mannosyltransferase activity and role in GPI anchor biosynthetic process										CAGL0C04235g:0.06	CAGL0C04235g:0.02							gene-CTRG_04730:0.13		GO:0005783: endoplasmic reticulum; GO:0030176: integral component of endoplasmic reticulum membrane; GO:0031501: mannosyltransferase complex	GO:0000009: alpha-1,6-mannosyltransferase activity; GO:0000030: mannosyltransferase activity; GO:0004376: glycolipid mannosyltransferase activity	GO:0006506: GPI anchor biosynthetic process	C1_04280C_A: Ortholog(s) have alpha-1,6-mannosyltransferase activity, mannosyltransferase activity and role in GPI anchor biosynthetic process	YBR004C: Functional ortholog of human PIG-V; PIG-V is a mannosyltransferase that transfers the second mannose in glycosylphosphatidylinositol biosynthesis; the authentic, non-tagged protein was localized to mitochondria	CAGL0C04235g: Ortholog(s) have alpha-1,6-mannosyltransferase activity, mannosyltransferase activity and role in GPI anchor biosynthetic process	B9J08_003366: Ortholog(s) have alpha-1,6-mannosyltransferase activity, mannosyltransferase activity and role in GPI anchor biosynthetic process
24	INDEL	Contig005569_C_parapsilosis_CDC317	Contig005569_C_parapsilosis_CDC317_1495304_CT/C		H (0/1)		L (0/1)	CPAR2_107000	CPAR2_107000	downstream_gene_variant	-	-	-	-	-	FALSE		Ortholog of C. albicans SC5314 : C1_04270C_A, C. dubliniensis CD36 : Cd36_04020, C. auris B8441 : B9J08_003367, Candida tenuis NRRL Y-1498 : CANTEDRAFT_113990 and Pichia stipitis Pignal : PICST_32780																				GO:0005575: cellular_component	GO:0003674: molecular_function	GO:0008150: biological_process	C1_04270C_A: Ortholog of C. dubliniensis CD36 : Cd36_04020, C. parapsilosis CDC317 : CPAR2_107000, C. auris B8441 : B9J08_003367, Candida tenuis NRRL Y-1498 : CANTEDRAFT_113990 and Pichia stipitis Pignal : PICST_32780			B9J08_003367: Ortholog of C. albicans SC5314 : C1_04270C_A, C. dubliniensis CD36 : Cd36_04020, C. parapsilosis CDC317 : CPAR2_107000 and Candida tenuis NRRL Y-1498 : CANTEDRAFT_113990
25	INDEL	Contig005569_C_parapsilosis_CDC317	Contig005569_C_parapsilosis_CDC317_1495304_CT/C		H (0/1)		L (0/1)	CPAR2_107010	CPAR2_107010	upstream_gene_variant	-	-	-	-	-	FALSE		Ortholog(s) have role in cellular response to DNA damage stimulus, regulation of extent of heterochromatin assembly	CR_06810W_A:0.01	C3_07090W_A:0.11								CAGL0C04114g:0.07								gene-CTRG_05645:0.09		GO:0000786: nucleosome; GO:0031934: mating-type region heterochromatin	GO:0003677: DNA binding; GO:0046982: protein heterodimerization activity	GO:0006334: nucleosome assembly; GO:0006974: cellular response to DNA damage stimulus; GO:0031454: heterochromatin boundary formation	C1_04260W_A: Putative histone H3; amphotericin B repressed; regulated by Efg1, farnesol; Hap43-induced; rat catheter and Spider biofilm repressed
26	INDEL	Contig005569_C_parapsilosis_CDC317	Contig005569_C_parapsilosis_CDC317_1495304_CT/C		H (0/1)		L (0/1)	CPAR2_107020	Scer_HHF1	downstream_gene_variant	-	-	-	-	-	FALSE		Ortholog(s) have role in histone H3-K79 methylation, sexual sporulation resulting in formation of a cellular spore, transfer RNA gene-mediated silencing and replication fork protection complex localization	CR_06800C_A:0.01									CAGL0C04136g:0.07										GO:0000786: nucleosome; GO:0031298: replication fork protection complex	GO:0003677: DNA binding; GO:0046982: protein heterodimerization activity	GO:0006334: nucleosome assembly; GO:0034729: histone H3-K79 methylation; GO:0043935: sexual sporulation resulting in formation of a cellular spore; GO:0061587: transfer RNA gene-mediated silencing	C1_04240C_A: Putative histone H4; repressed in fkh2 mutant; regulated by Efg1; fluconazole induced; amphotericin B repressed; farnesol regulated; colony morphology-related gene regulation by Ssn6; Hap43-induced; rat catheter and Spider biofilm repressed	YBR009C: Histone H4; core histone protein required for chromatin assembly and chromosome function; one of two identical histone proteins (see also HHF2); contributes to telomeric silencing; N-terminal domain involved in maintaining genomic integrity	CAGL0C04136g: Histone H4; one of three genes encoding histone H4 (HHF1, HHF2, HHF3); changes in gene dosage via homologous recombination modulate DNA damage response
27	INDEL	Contig005569_C_parapsilosis_CDC317	Contig005569_C_parapsilosis_CDC317_1495304_CT/C		H (0/1)		L (0/1)	CPAR2_107030	CPAR2_107030	downstream_gene_variant	-	-	-	-	-	FALSE		Ortholog of C. auris B8441 : B9J08_005147, Candida tenuis NRRL Y-1498 : CANTEDRAFT_95488, Debaryomyces hansenii CBS767 : DEHA2D16654g and Candida guilliermondii ATCC 6260 : PGUG_00622																				GO:0005575: cellular_component	GO:0003674: molecular_function	GO:0008150: biological_process				B9J08_005147: Ortholog of C. parapsilosis CDC317 : CPAR2_107030, Candida tenuis NRRL Y-1498 : CANTEDRAFT_95488, Debaryomyces hansenii CBS767 : DEHA2D16654g and Candida guilliermondii ATCC 6260 : PGUG_00622
28	INDEL	Contig005569_C_parapsilosis_CDC317	Contig005569_C_parapsilosis_CDC317_1495304_CT/C		H (0/1)		L (0/1)	CPAR2_107040	Scer_RPN13	downstream_gene_variant	-	-	-	-	-	FALSE		Ortholog(s) have ubiquitin binding activity, role in ubiquitin-dependent protein catabolic process and proteasome regulatory particle, lid subcomplex, proteasome storage granule localization																				GO:0005634: nucleus; GO:0005737: cytoplasm; GO:0008541: proteasome regulatory particle, lid subcomplex; GO:0034515: proteasome storage granule	GO:0043130: ubiquitin binding	GO:0006511: ubiquitin-dependent protein catabolic process	C1_04230W_A: Subunit of the 19S regulatory base of the proteasome	YLR421C: Subunit of the 19S regulatory particle of the 26S proteasome lid; acts as a ubiquitin receptor for the proteasome; null mutants accumulate ubiquitinated Gcn4p and display decreased 26S proteasome stability; protein abundance increases in response to DNA replication stress	CAGL0J04620g: Ortholog(s) have ubiquitin binding activity, role in ubiquitin-dependent protein catabolic process and proteasome regulatory particle, lid subcomplex, proteasome storage granule localization	B9J08_003357: Ortholog(s) have ubiquitin binding activity, role in ubiquitin-dependent protein catabolic process and proteasome regulatory particle, lid subcomplex, proteasome storage granule localization
29	INDEL	Contig005569_C_parapsilosis_CDC317	Contig005569_C_parapsilosis_CDC317_1495304_CT/C		H (0/1)		L (0/1)	CPAR2_107050	CPAR2_107050	upstream_gene_variant	-	-	-	-	-	FALSE		Ortholog of C. albicans SC5314 : C1_04220C_A, C. dubliniensis CD36 : Cd36_03980, C. auris B8441 : B9J08_003358 and Candida tenuis NRRL Y-1498 : CANTEDRAFT_113999																				GO:0005575: cellular_component	GO:0003674: molecular_function	GO:0008150: biological_process	C1_04220C_A: Ortholog of C. dubliniensis CD36 : Cd36_03980, C. parapsilosis CDC317 : CPAR2_107050, C. auris B8441 : B9J08_003358 and Candida tenuis NRRL Y-1498 : CANTEDRAFT_113999			B9J08_003358: Ortholog of C. albicans SC5314 : C1_04220C_A, C. dubliniensis CD36 : Cd36_03980, C. parapsilosis CDC317 : CPAR2_107050 and Candida tenuis NRRL Y-1498 : CANTEDRAFT_113999
30	INDEL	Contig005569_C_parapsilosis_CDC317	Contig005569_C_parapsilosis_CDC317_1495304_CT/C		H (0/1)		L (0/1)	CPAR2_107060	Scer_CDC3	upstream_gene_variant	-	-	-	-	-	FALSE		Ortholog(s) have GTP binding, GTPase activity, phosphatidylinositol-4-phosphate binding, phosphatidylinositol-5-phosphate binding, structural constituent of cytoskeleton activity										CAGL0E03564g:0.03	CAGL0E03564g:0.02									GO:0000144: cellular bud neck septin ring; GO:0001400: mating projection base; GO:0005619: ascospore wall; GO:0005628: prospore membrane; GO:0005737: cytoplasm; GO:0031097: medial cortex; GO:0031105: septin complex; GO:0032151: mitotic septin complex; GO:0032160: septin filament array; GO:0032168: hyphal septin ring; GO:0036391: medial cortex septin ring; GO:0120104: mitotic actomyosin contractil…	GO:0003924: GTPase activity; GO:0005200: structural constituent of cytoskeleton; GO:0005525: GTP binding; GO:0010314: phosphatidylinositol-5-phosphate binding; GO:0070273: phosphatidylinositol-4-phosphate binding	GO:0000281: mitotic cytokinesis; GO:0000921: septin ring assembly; GO:0030448: hyphal growth; GO:0031107: septin ring disassembly; GO:0070787: conidiophore development	C1_04210C_A: Septin; essential for viability; functional homolog of S. cerevisiae Cdc3p; down-regulation associated with azole resistance; macrophage/pseudohyphal-repressed; virulence-group-correlated expression; gene has intron	YLR314C: Component of the septin ring that is required for cytokinesis; septins are GTP-binding proteins that assemble with other septins into rod-like complexes that can associate with other rods to form filament polymers; septin rings at the mother-bud neck act as scaffolds for recruiting factors needed for cell division and as barriers to prevent diffusion of specific proteins between mother a…	CAGL0E03564g: Ortholog(s) have GTP binding, GTPase activity, phosphatidylinositol-4-phosphate binding, phosphatidylinositol-5-phosphate binding, structural constituent of cytoskeleton activity	B9J08_003359: Ortholog(s) have GTP binding, GTPase activity, phosphatidylinositol-4-phosphate binding, phosphatidylinositol-5-phosphate binding, structural constituent of cytoskeleton activity
31	INDEL	Contig005569_C_parapsilosis_CDC317	Contig005569_C_parapsilosis_CDC317_1665381_G/GT		H (.)	L (0/1)	L (0/1)	CPAR2_107860	Scer_RPT1	downstream_gene_variant	-	-	-	-	-	FALSE		Ortholog(s) have ubiquitin protein ligase binding activity		C1_05240C_A:0.02								CAGL0E06490g:0.08	CAGL0E06490g:0.02									GO:0005737: cytoplasm; GO:0008540: proteasome regulatory particle, base subcomplex	GO:0000166: nucleotide binding; GO:0005524: ATP binding; GO:0016887: ATP hydrolysis activity; GO:0017111: nucleoside-triphosphatase activity; GO:0031625: ubiquitin protein ligase binding; GO:0036402: proteasome-activating activity	GO:0006511: ubiquitin-dependent protein catabolic process; GO:0045732: positive regulation of protein catabolic process; GO:0045899: positive regulation of RNA polymerase II transcription preinitiation complex assembly; GO:0070682: proteasome regulatory particle assembly	C1_05240C_A: Putative 26S proteasome regulatory subunit 7; Hap43p-repressed gene; regulated by Gcn2p and Gcn4p; overlaps orf19.442	YKL145W: ATPase of the 19S regulatory particle of the 26S proteasome; one of six ATPases of the regulatory particle; involved in the degradation of ubiquitinated substrates; required for optimal CDC20 transcription; interacts with Rpn12p and Ubr1p; mutant has aneuploidy tolerance	CAGL0E06490g: Ortholog(s) have ubiquitin protein ligase binding activity	B9J08_001338: Ortholog(s) have ubiquitin protein ligase binding activity
32	INDEL	Contig005569_C_parapsilosis_CDC317	Contig005569_C_parapsilosis_CDC317_1665381_G/GT		H (.)	L (0/1)	L (0/1)	CPAR2_107870	Scer_RPC25	upstream_gene_variant	-	-	-	-	-	FALSE		Ortholog(s) have RNA polymerase III activity, role in tRNA transcription by RNA polymerase III, transcription initiation from RNA polymerase III promoter and RNA polymerase III complex, nuclear chromatin localization		C1_05230W_A:0.02	C1_05230W_A:0.06																	GO:0005666: RNA polymerase III complex	GO:0001056: RNA polymerase III activity; GO:0003677: DNA binding	GO:0006384: transcription initiation from RNA polymerase III promoter; GO:0042797: tRNA transcription by RNA polymerase III	C1_05230W_A: Ortholog(s) have RNA polymerase III activity, role in tRNA transcription by RNA polymerase III, transcription initiation from RNA polymerase III promoter and RNA polymerase III complex localization	YKL144C: RNA polymerase III subunit C25; required for transcription initiation; forms a heterodimer with Rpc17p; paralog of Rpb7p		B9J08_001337: Ortholog(s) have RNA polymerase III activity, role in tRNA transcription by RNA polymerase III, transcription initiation from RNA polymerase III promoter and RNA polymerase III complex localization
33	INDEL	Contig005569_C_parapsilosis_CDC317	Contig005569_C_parapsilosis_CDC317_1665381_G/GT		H (.)	L (0/1)	L (0/1)	CPAR2_107880	CPAR2_107880	downstream_gene_variant	-	-	-	-	-	FALSE		Has domain(s) with predicted nucleic acid binding, nucleotide binding activity		C1_05220C_A:0.02				gene-B9J08_001336:0.02														GO:0005575: cellular_component	GO:0000166: nucleotide binding; GO:0003676: nucleic acid binding	GO:0008150: biological_process	C1_05220C_A: Has domain(s) with predicted nucleic acid binding, nucleotide binding activity			B9J08_001336: Has domain(s) with predicted nucleic acid binding, nucleotide binding activity
34	INDEL	Contig005569_C_parapsilosis_CDC317	Contig005569_C_parapsilosis_CDC317_1665381_G/GT		H (.)	L (0/1)	L (0/1)	CPAR2_107890	Scer_YNR040W	downstream_gene_variant	-	-	-	-	-	FALSE		Ortholog(s) have mitochondrial ribosome binding activity, role in protein insertion into mitochondrial inner membrane from matrix and mitochondrial inner membrane localization										CAGL0C03674g:0.09*	CAGL0C03674g:0.02									GO:0005743: mitochondrial inner membrane	GO:0097177: mitochondrial ribosome binding	GO:0032979: protein insertion into mitochondrial inner membrane from matrix	C1_05210C_A: Protein of unknown function; repressed by prostaglandins	YNR040W: Putative protein of unknown function; the authentic, non-tagged protein is detected in highly purified mitochondria in high-throughput studies	CAGL0C03674g: Ortholog(s) have mitochondrial ribosome binding activity, role in protein insertion into mitochondrial inner membrane from matrix and mitochondrial inner membrane localization	B9J08_001335: Ortholog(s) have mitochondrial ribosome binding activity, role in protein insertion into mitochondrial inner membrane from matrix and mitochondrial inner membrane localization
35	INDEL	Contig005569_C_parapsilosis_CDC317	Contig005569_C_parapsilosis_CDC317_1665381_G/GT		H (.)	L (0/1)	L (0/1)	CPAR2_107900	CPAR2_107900	upstream_gene_variant	-	-	-	-	-	FALSE		Ortholog of C. albicans SC5314 : C1_05200C_A, C. dubliniensis CD36 : Cd36_04940, C. auris B8441 : B9J08_002525 and Candida tenuis NRRL Y-1498 : CANTEDRAFT_95817																				GO:0005575: cellular_component	GO:0003674: molecular_function	GO:0008150: biological_process	C1_05200C_A: Protein of unknown function; constitutive expression independent of MTL or white-opaque status; upregulated in a cyr1 mutant			B9J08_002525: Ortholog of C. albicans SC5314 : C1_05200C_A, C. dubliniensis CD36 : Cd36_04940, C. parapsilosis CDC317 : CPAR2_107900 and Candida tenuis NRRL Y-1498 : CANTEDRAFT_95817
36	INDEL	Contig005569_C_parapsilosis_CDC317	Contig005569_C_parapsilosis_CDC317_1665381_G/GT		H (.)	L (0/1)	L (0/1)	CPAR2_107910	Scer_CUE5	downstream_gene_variant	-	-	-	-	-	FALSE		Ortholog(s) have protein-macromolecule adaptor activity, ubiquitin binding activity and role in ubiquitin-dependent protein catabolic process											CAGL0L09933g:0.01; CAGL0M08580g:0.03									GO:0005575: cellular_component	GO:0030674: protein-macromolecule adaptor activity; GO:0043130: ubiquitin binding	GO:0006511: ubiquitin-dependent protein catabolic process	C1_05170C_A: Predicted ubiquitin-binding protein; rat catheter biofilm repressed	YOR042W: Ubiquitin-binding protein; functions as ubiquitin-Atg8p adaptor in ubiquitin-dependent autophagy; serves as proteaphagy receptor for inactivated 26S proteasomes; contains CUE domain that binds ubiquitin, which may facilitate intramolecular monoubiquitination; CUE5 has a paralog, DON1, that arose from the whole genome duplication; human TOLLIP is a functional CUE-domain homolog, can compl…	CAGL0L09933g: Ortholog(s) have protein-macromolecule adaptor activity, ubiquitin binding activity and role in ubiquitin-dependent protein catabolic process	B9J08_002526: Ortholog(s) have protein-macromolecule adaptor activity, ubiquitin binding activity and role in ubiquitin-dependent protein catabolic process
37	INDEL	Contig005569_C_parapsilosis_CDC317	Contig005569_C_parapsilosis_CDC317_1665381_G/GT		H (.)	L (0/1)	L (0/1)	CPAR2_107920	CPAR2_107920	downstream_gene_variant	-	-	-	-	-	FALSE		Has domain(s) with predicted NADH dehydrogenase (ubiquinone) activity and mitochondrion localization																				GO:0005739: mitochondrion	GO:0008137: NADH dehydrogenase (ubiquinone) activity	GO:0008150: biological_process	C1_05180C_A: Protein with a NADH-ubiquinone oxidoreductase B18 subunit domain; gene has intron			B9J08_002527: Has domain(s) with predicted NADH dehydrogenase (ubiquinone) activity and mitochondrion localization
38	INDEL	Contig005569_C_parapsilosis_CDC317	Contig005569_C_parapsilosis_CDC317_2099745_T/TCCC		H (0/1)	L (1/1)	L (1/1)	CPAR2_109860	Scer_CCH1	upstream_gene_variant	-	-	-	-	-	FALSE		Ortholog(s) have calcium channel activity, role in calcium ion import across plasma membrane, calcium ion transport, conidium formation, fungal-type cell wall organization, unidimensional cell growth and plasma membrane localization	C1_01100W_A:0.01	C1_01100W_A:0.01	C1_01100W_A:0.04																	GO:0005886: plasma membrane	GO:0005262: calcium channel activity; GO:0005509: calcium ion binding	GO:0006816: calcium ion transport; GO:0009826: unidimensional cell growth; GO:0031505: fungal-type cell wall organization; GO:0048315: conidium formation; GO:0098703: calcium ion import across plasma membrane	C1_01100W_A: Voltage-gated Ca2+ channel of the high affinity calcium uptake system; roles in thigmotropism, establishment of galvanotropism; transcript regulated by Nrg1 and Mig1; flow model biofilm repressed	YGR217W: Voltage-gated high-affinity calcium channel; involved in calcium influx in response to some environmental stresses as well as exposure to mating pheromones; interacts and partially co-localizes with Mid1p; however, evidence suggests CCH1 is not required for Mid1p function	CAGL0B02211g: Putative calcium transporter; subunit of a plasma membrane gated channel involved in Ca2+ uptake; N-glycosylated integral membrane protein; required for viability upon prolonged fluconazole stress	B9J08_003401: Ortholog(s) have calcium channel activity, role in calcium ion import across plasma membrane, calcium ion transport, conidium formation, fungal-type cell wall organization, unidimensional cell growth and plasma membrane localization
39	INDEL	Contig005569_C_parapsilosis_CDC317	Contig005569_C_parapsilosis_CDC317_2099745_T/TCCC		H (0/1)	L (1/1)	L (1/1)	CPAR2_109870	CPR-C1	downstream_gene_variant	-	-	-	-	-	FALSE		Conjugated polyketone reductase		C1_14430C_A:0.03; C7_03350C_A:0.05																		GO:0005575: cellular_component	GO:0016652: oxidoreductase activity, acting on NAD(P)H, NAD(P) as acceptor; GO:0047018: indole-3-acetaldehyde reductase (NADH) activity; GO:0047019: indole-3-acetaldehyde reductase (NADPH) activity; GO:0047834: D-threo-aldose 1-dehydrogenase activity	GO:0042180: cellular ketone metabolic process				B9J08_004941: Ortholog(s) have indole-3-acetaldehyde reductase (NADH) activity, indole-3-acetaldehyde reductase (NADPH) activity, oxidoreductase activity, acting on NAD(P)H, NAD(P) as acceptor activity
40	INDEL	Contig005569_C_parapsilosis_CDC317	Contig005569_C_parapsilosis_CDC317_2099745_T/TCCC		H (0/1)	L (1/1)	L (1/1)	CPAR2_109880	Scer_ALG13	downstream_gene_variant	-	-	-	-	-	FALSE		Ortholog(s) have N-acetylglucosaminyldiphosphodolichol N-acetylglucosaminyltransferase activity and role in dolichol-linked oligosaccharide biosynthetic process										CAGL0D06270g:0.02							gene-CTRG_04377:0.12			GO:0005737: cytoplasm; GO:0005829: cytosol; GO:0042406: extrinsic component of endoplasmic reticulum membrane; GO:0043541: UDP-N-acetylglucosamine transferase complex	GO:0004577: N-acetylglucosaminyldiphosphodolichol N-acetylglucosaminyltransferase activity; GO:0030246: carbohydrate binding	GO:0005975: carbohydrate metabolic process; GO:0006488: dolichol-linked oligosaccharide biosynthetic process; GO:0030259: lipid glycosylation	C1_00810W_A: Ortholog(s) have N-acetylglucosaminyldiphosphodolichol N-acetylglucosaminyltransferase activity and role in dolichol-linked oligosaccharide biosynthetic process	YGL047W: Catalytic component of UDP-GlcNAc transferase; required for the second step of dolichyl-linked oligosaccharide synthesis; anchored to the ER membrane via interaction with Alg14p; similar to bacterial and human glycosyltransferases; protein abundance increases in response to DNA replication stress; both human homologs ALG13 and ALG14 are required to complement yeast alg13 mutant	CAGL0D06270g: Ortholog(s) have N-acetylglucosaminyldiphosphodolichol N-acetylglucosaminyltransferase activity and role in dolichol-linked oligosaccharide biosynthetic process	B9J08_000678: Ortholog(s) have N-acetylglucosaminyldiphosphodolichol N-acetylglucosaminyltransferase activity and role in dolichol-linked oligosaccharide biosynthetic process
41	INDEL	Contig005569_C_parapsilosis_CDC317	Contig005569_C_parapsilosis_CDC317_2099745_T/TCCC		H (0/1)	L (1/1)	L (1/1)	CPAR2_109890	Scer_ERG2	upstream_gene_variant	-	-	-	-	-	FALSE		Ortholog(s) have C-8 sterol isomerase activity and role in ergosterol biosynthetic process									CAGL0L10714g:0.02		CAGL0L10714g:0.03						gene-CTRG_03653:0.10; gene-CTRG_04378:0.08			GO:0005783: endoplasmic reticulum	GO:0000247: C-8 sterol isomerase activity	GO:0006696: ergosterol biosynthetic process	C1_00800C_A: C-8 sterol isomerase; enzyme of ergosterol biosynthesis; converts fecosterol to episterol; mutant is hypersensitive to multiple drugs; ketoconazole-induced; flow model and Spider biofilm repressed	YMR202W: C-8 sterol isomerase; catalyzes isomerization of delta-8 double bond to delta-7 position at an intermediate step in ergosterol biosynthesis; transcriptionally down-regulated when ergosterol is in excess; mutation is functionally complemented by human EBP	CAGL0L10714g: C-8 sterol isomerase	B9J08_004943: Ortholog(s) have C-8 sterol isomerase activity and role in ergosterol biosynthetic process
42	INDEL	Contig005569_C_parapsilosis_CDC317	Contig005569_C_parapsilosis_CDC317_2099745_T/TCCC		H (0/1)	L (1/1)	L (1/1)	CPAR2_109900	CPAR2_109900	downstream_gene_variant	-	-	-	-	-	FALSE		Ortholog of C. albicans SC5314 : C1_00840C_A/NRM1, C. dubliniensis CD36 : Cd36_00790, Candida tenuis NRRL Y-1498 : CANTEDRAFT_112619 and Debaryomyces hansenii CBS767 : DEHA2D09856g	C1_00840C_A:0.03	C1_00840C_A:0.03				gene-B9J08_004940:0.05														GO:0005575: cellular_component	GO:0003674: molecular_function	GO:0008150: biological_process	C1_00840C_A: Transcriptional regulator of cell cycle gene expression; regulates expression of genes involved in DNA replication stress; interacts with Swi4 and Swi6; repressed during core stress response; Spider biofilm repressed
43	INDEL	Contig005569_C_parapsilosis_CDC317	Contig005569_C_parapsilosis_CDC317_2228683_AT/A		H (0/1)	L (0/1)	L (0/1)	CPAR2_110440	Scer_SLI15	downstream_gene_variant	-	-	-	-	-	FALSE		Ortholog(s) have protein kinase activator activity and role in chromosome segregation, protein phosphorylation, regulation of cytokinesis		C1_00570C_A:0.10	C1_00570C_A:0.02								CAGL0H07447g:0.02									GO:0005828: kinetochore microtubule; GO:0005876: spindle microtubule; GO:0032133: chromosome passenger complex; GO:0051233: spindle midzone	GO:0030295: protein kinase activator activity	GO:0006468: protein phosphorylation; GO:0007059: chromosome segregation; GO:0032465: regulation of cytokinesis	C1_00570C_A: Ortholog(s) have protein kinase activator activity and role in chromosome segregation, protein phosphorylation, regulation of cytokinesis	YBR156C: Subunit of the conserved chromosomal passenger complex (CPC); complex regulates kinetochore-microtubule attachments, activation of the spindle tension checkpoint, and mitotic spindle disassembly; other complex members are Ipl1p, Bir1p, and Nbl1p	CAGL0H07447g: Ortholog(s) have protein kinase activator activity and role in chromosome segregation, protein phosphorylation, regulation of cytokinesis	B9J08_003235: Ortholog(s) have protein kinase activator activity and role in chromosome segregation, protein phosphorylation, regulation of cytokinesis
44	INDEL	Contig005569_C_parapsilosis_CDC317	Contig005569_C_parapsilosis_CDC317_2228683_AT/A		H (0/1)	L (0/1)	L (0/1)	CPAR2_110450	Scer_CNS1	upstream_gene_variant	-	-	-	-	-	FALSE		Ortholog(s) have Hsp70 protein binding, Hsp90 protein binding, ribosome binding activity, role in protein folding, protein refolding and cytoplasm localization		C1_00560W_A:0.10									CAGL0H07425g:0.05									GO:0005737: cytoplasm	GO:0030544: Hsp70 protein binding; GO:0043022: ribosome binding; GO:0051879: Hsp90 protein binding	GO:0006457: protein folding; GO:0042026: protein refolding	C1_00560W_A: Putative co-chaperone; Hap43p-induced gene; mutation confers hypersensitivity to radicicol	YBR155W: TPR-containing co-chaperone; binds both Hsp82p (Hsp90) and Ssa1p (Hsp70); stimulates ATPase activity of Ssa1p; ts mutants reduce Hsp82p function, overexpression suppresses phenotypes of HSP82 ts allele and cpr7 deletion; human homolog TTC4 complements yeast cns1 mutant	CAGL0H07425g: Ortholog(s) have Hsp70 protein binding, Hsp90 protein binding, ribosome binding activity, role in protein folding, protein refolding and cytoplasm localization	B9J08_003234: Ortholog(s) have Hsp70 protein binding, Hsp90 protein binding, ribosome binding activity, role in protein folding, protein refolding and cytoplasm localization
45	INDEL	Contig005569_C_parapsilosis_CDC317	Contig005569_C_parapsilosis_CDC317_2228683_AT/A		H (0/1)	L (0/1)	L (0/1)	CPAR2_110460	Scer_ECM7	upstream_gene_variant	-	-	-	-	-	FALSE		Ortholog(s) have role in calcium ion transport		C4_00180W_A:0.16*								CAGL0M00748g:0.02							gene-CTRG_00015:0.10			GO:0005886: plasma membrane	GO:0003674: molecular_function	GO:0006816: calcium ion transport	C4_00180W_A: Protein involved in control of calcium homeostasis and oxidative stress response; mutants show defects in hyphal growth	YLR443W: Putative integral membrane protein with a role in calcium uptake; non-essential protein; mutant has cell wall defects and Ca+ uptake deficiencies; transcription is induced under conditions of zinc deficiency	CAGL0M00748g: Putative integral membrane protein required for high-affinity Ca2+ influx	B9J08_003515: Ortholog(s) have role in calcium ion transport
46	INDEL	Contig005569_C_parapsilosis_CDC317	Contig005569_C_parapsilosis_CDC317_2228683_AT/A		H (0/1)	L (0/1)	L (0/1)	CPAR2_110470	TUF1	upstream_gene_variant	-	-	-	-	-	FALSE		Mitochondrial translation elongation factor Tu; present in purified mitochondrial nucleoids		C1_00590W_A:0.11									CAGL0G09581g:0.03									GO:0005622: intracellular anatomical structure; GO:0005739: mitochondrion	GO:0003746: translation elongation factor activity; GO:0003924: GTPase activity; GO:0005525: GTP binding	GO:0032543: mitochondrial translation; GO:0070125: mitochondrial translational elongation	C1_00590W_A: Translation elongation factor TU; macrophage/pseudohyphal-induced; repressed upon phagocytosis by murine macrophage; levels decrease in stationary phase cells; Spider biofilm repressed	YOR187W: Mitochondrial translation elongation factor Tu (EF-Tu); involved in fundamental pathway of mtDNA homeostasis; comprises both GTPase and guanine nucleotide exchange factor activities, while these activities are found in separate proteins in S. pombe and humans; rare mutations in human mitochondrial elongation factor Tu (EFTu) associated with severe lactic acidosis, rapidly progressive fat…	CAGL0G09581g: Ortholog(s) have GTPase activity, translation elongation factor activity, role in mitochondrial translation, mitochondrial translational elongation and intracellular anatomical structure, mitochondrion localization	B9J08_003238: Ortholog(s) have GTPase activity, translation elongation factor activity, role in mitochondrial translation, mitochondrial translational elongation and intracellular anatomical structure, mitochondrion localization
47	INDEL	Contig005569_C_parapsilosis_CDC317	Contig005569_C_parapsilosis_CDC317_2228683_AT/A		H (0/1)	L (0/1)	L (0/1)	CPAR2_110480	CPAR2_110480	upstream_gene_variant	-	-	-	-	-	FALSE		Ortholog of C. albicans SC5314 : C1_00540C_A, C. dubliniensis CD36 : Cd36_00470, C. auris B8441 : B9J08_003233 and Candida tenuis NRRL Y-1498 : CANTEDRAFT_109229		C1_00540C_A:0.10					gene-B9J08_003233:0.08										gene-CTRG_04356:0.17			GO:0005575: cellular_component	GO:0003674: molecular_function	GO:0008150: biological_process	C1_00540C_A: Protein with a Bul1 domain; binds the ubiquitin ligase Rsp5 and is involved in intracellular trafficking of a general amino acid permease Gap1; repressed in an azole-resistant strain overexpressing MDR1; Spider biofilm induced			B9J08_003233: Ortholog of C. albicans SC5314 : C1_00540C_A, C. dubliniensis CD36 : Cd36_00470, C. parapsilosis CDC317 : CPAR2_110480 and Candida tenuis NRRL Y-1498 : CANTEDRAFT_109229
48	INDEL	Contig005569_C_parapsilosis_CDC317	Contig005569_C_parapsilosis_CDC317_2228683_AT/A		H (0/1)	L (0/1)	L (0/1)	CPAR2_110490	CPAR2_110490	upstream_gene_variant	-	-	-	-	-	FALSE		Ortholog of Candida metapsilosis : CMET_732, Candida orthopsilosis Co 90-125 : CORT_0B11590 and Candida orthopsilosis NEW ASSEMBLY : CORT1B11590			C3_03380W_A:0.04																	GO:0005575: cellular_component	GO:0003674: molecular_function	GO:0008150: biological_process
49	INDEL	Contig005569_C_parapsilosis_CDC317	Contig005569_C_parapsilosis_CDC317_343206_CT/C	L (0/1)	H (.)	L (0/1)		CPAR2_101610	Scer_APE1	downstream_gene_variant	-	-	-	-	-	FALSE		Ortholog(s) have metalloaminopeptidase activity, role in cellular response to osmotic stress, cytoplasm to vacuole transport by the Cvt pathway and Cvt complex, extracellular region, fungal-type vacuole localization											CAGL0K08536g:0.06									GO:0000324: fungal-type vacuole; GO:0005576: extracellular region; GO:0034270: Cvt complex	GO:0008270: zinc ion binding; GO:0070006: metalloaminopeptidase activity	GO:0006508: proteolysis; GO:0032258: cytoplasm to vacuole transport by the Cvt pathway; GO:0071470: cellular response to osmotic stress	C3_02170C_A: Putative aminopeptidase yscI precursor; mutant is viable; protein present in exponential and stationary growth phase yeast cultures; Spider biofilm repressed	YKL103C: Vacuolar aminopeptidase yscI; zinc metalloproteinase that belongs to the peptidase family M18; often used as a marker protein in studies of autophagy and cytosol to vacuole targeting (CVT) pathway; protein increases in abundance and relative distribution to cytoplasmic foci increases upon DNA replication stress	CAGL0K08536g: Vacuolar aminopeptidase I	B9J08_002637: Ortholog(s) have metalloaminopeptidase activity, role in cellular response to osmotic stress, cytoplasm to vacuole transport by the Cvt pathway and Cvt complex, fungal-type vacuole localization
50	INDEL	Contig005569_C_parapsilosis_CDC317	Contig005569_C_parapsilosis_CDC317_343206_CT/C	L (0/1)	H (.)	L (0/1)		CPAR2_101620	Scer_ACH1	upstream_gene_variant	-	-	-	-	-	FALSE		Ortholog(s) have CoA-transferase activity, acetate CoA-transferase activity, acetyl-CoA hydrolase activity, hydrolase activity, acting on ester bonds activity		C5_02000C_A:0.04			gene-B9J08_004702:0.02															GO:0005739: mitochondrion; GO:0005829: cytosol; GO:0009986: cell surface	GO:0003986: acetyl-CoA hydrolase activity; GO:0008410: CoA-transferase activity; GO:0008775: acetate CoA-transferase activity; GO:0016788: hydrolase activity, acting on ester bonds	GO:0006083: acetate metabolic process; GO:0006084: acetyl-CoA metabolic process; GO:0019679: propionate metabolic process, methylcitrate cycle	C5_02000C_A: Acetyl-coA hydrolase; acetate utilization; nonessential; soluble protein in hyphae; antigenic in human; induced on polystyrene adherence; farnesol-, ketoconazole-induced; no human or murine homolog; stationary phase-enriched protein	YBL015W: Protein with CoA transferase activity; particularly for CoASH transfer from succinyl-CoA to acetate; has minor acetyl-CoA-hydrolase activity; phosphorylated; required for acetate utilization and for diploid pseudohyphal growth		B9J08_004702: Ortholog(s) have CoA-transferase activity, acetate CoA-transferase activity, acetyl-CoA hydrolase activity, hydrolase activity, acting on ester bonds activity
51	INDEL	Contig005569_C_parapsilosis_CDC317	Contig005569_C_parapsilosis_CDC317_343206_CT/C	L (0/1)	H (.)	L (0/1)		CPAR2_101630	CPAR2_101630	downstream_gene_variant	-	-	-	-	-	FALSE		Has domain(s) with predicted DNA N-glycosylase activity and role in DNA repair																				GO:0005575: cellular_component	GO:0000700: mismatch base pair DNA N-glycosylase activity	GO:0006285: base-excision repair, AP site formation
52	INDEL	Contig005806_C_parapsilosis_CDC317	Contig005806_C_parapsilosis_CDC317_224060_TA/T	L (0/0)	L (0/1)	H (0/1)		CPAR2_301030	CPAR2_301030	upstream_gene_variant	-	-	-	-	-	FALSE		Ortholog of Candida orthopsilosis Co 90-125 : CORT_0H01050 and Candida orthopsilosis NEW ASSEMBLY : CORT1H01050																				GO:0005575: cellular_component	GO:0003674: molecular_function	GO:0008150: biological_process
53	INDEL	Contig005806_C_parapsilosis_CDC317	Contig005806_C_parapsilosis_CDC317_224060_TA/T	L (0/0)	L (0/1)	H (0/1)		CPAR2_301040	GLN4	downstream_gene_variant	-	-	-	-	-	FALSE		Ortholog(s) have glutamine-tRNA ligase activity, role in glutaminyl-tRNA aminoacylation and cytosol, mitochondrion localization		C7_00550C_A:0.11	C7_00550C_A:0.04								CAGL0L04532g:0.05						gene-CTRG_05040:0.09	gene-CTRG_05040:0.11		GO:0005739: mitochondrion; GO:0005829: cytosol	GO:0004819: glutamine-tRNA ligase activity; GO:0005524: ATP binding	GO:0006425: glutaminyl-tRNA aminoacylation	C7_00550C_A: Putative tRNA-Gln synthetase; genes encoding ribosomal subunits, translation factors, tRNA synthetases are downregulated upon phagocytosis by murine macrophage; protein present in exponential and stationary growth phase yeast cultures	YOR168W: Glutamine tRNA synthetase; monomeric class I tRNA synthetase that catalyzes the specific glutaminylation of tRNA(Gln); N-terminal domain proposed to be involved in enzyme-tRNA interactions	CAGL0L04532g: Ortholog(s) have glutamine-tRNA ligase activity, role in glutaminyl-tRNA aminoacylation and cytosol, mitochondrion localization	B9J08_003290: Ortholog(s) have glutamine-tRNA ligase activity, role in glutaminyl-tRNA aminoacylation and cytosol, mitochondrion localization
54	INDEL	Contig005806_C_parapsilosis_CDC317	Contig005806_C_parapsilosis_CDC317_224060_TA/T	L (0/0)	L (0/1)	H (0/1)		CPAR2_301050	Scer_THG1	downstream_gene_variant	-	-	-	-	-	FALSE		Ortholog(s) have tRNA guanylyltransferase activity and role in tRNA modification		C7_00560C_A:0.11															gene-CTRG_05039:0.09	gene-CTRG_05039:0.11		GO:0005575: cellular_component	GO:0000287: magnesium ion binding; GO:0008193: tRNA guanylyltransferase activity	GO:0006400: tRNA modification	C7_00560C_A: tRNA guanylyltransferase, with role in tRNA modification; catalyzes reverse (3'-5') nucleotide polymerization	YGR024C: tRNAHis guanylyltransferase; adds a guanosine residue to the 5' end of tRNAH is after transcription and RNase P cleavage; can also catalyze reverse (3'-5') polymerization with certain substrates in a template-dependent reaction; couples nuclear division and migration to cell budding and cytokinesis; essential enzyme conserved among eukaryotes	CAGL0J00209g: Ortholog(s) have tRNA guanylyltransferase activity and role in tRNA modification	B9J08_000163: Ortholog(s) have tRNA guanylyltransferase activity and role in tRNA modification
55	INDEL	Contig005806_C_parapsilosis_CDC317	Contig005806_C_parapsilosis_CDC317_224060_TA/T	L (0/0)	L (0/1)	H (0/1)		CPAR2_301060	Scer_RPA135	upstream_gene_variant	-	-	-	-	-	FALSE		Ortholog(s) have RNA polymerase I activity, role in nucleolar large rRNA transcription by RNA polymerase I, transcription by RNA polymerase I and RNA polymerase I complex localization		C7_00570W_A:0.11									CAGL0J01848g:0.07						gene-CTRG_05038:0.10	gene-CTRG_05038:0.12		GO:0005736: RNA polymerase I complex	GO:0001054: RNA polymerase I activity; GO:0003677: DNA binding; GO:0032549: ribonucleoside binding	GO:0006360: transcription by RNA polymerase I; GO:0042790: nucleolar large rRNA transcription by RNA polymerase I	C7_00570W_A: Putative RNA polymerase I subunit A135; repressed by prostaglandins	YPR010C: RNA polymerase I second largest subunit A135	CAGL0J01848g: Ortholog(s) have RNA polymerase I activity, role in nucleolar large rRNA transcription by RNA polymerase I, transcription by RNA polymerase I and RNA polymerase I complex localization	B9J08_000192: Ortholog(s) have RNA polymerase I activity, role in nucleolar large rRNA transcription by RNA polymerase I, transcription by RNA polymerase I and RNA polymerase I complex localization
56	INDEL	Contig005806_C_parapsilosis_CDC317	Contig005806_C_parapsilosis_CDC317_357778_T/TG	H (0/1)		L (0/1)	L (0/1)	CPAR2_301530	CPAR2_301530	downstream_gene_variant	-	-	-	-	-	FALSE		Ortholog of C. albicans SC5314 : C7_00850W_A, C. dubliniensis CD36 : Cd36_70790, C. auris B8441 : B9J08_005266 and Candida tenuis NRRL Y-1498 : CANTEDRAFT_94947	C7_00850W_A:0.02															gene-CTRG_04901:0.10		gene-CTRG_04901:0.08		GO:0005575: cellular_component	GO:0003674: molecular_function	GO:0008150: biological_process	C7_00850W_A: Ortholog of C. dubliniensis CD36 : Cd36_70790, C. parapsilosis CDC317 : CPAR2_301530, C. auris B8441 : B9J08_005266 and Candida tenuis NRRL Y-1498 : CANTEDRAFT_94947			B9J08_005266: Ortholog of C. albicans SC5314 : C7_00850W_A, C. dubliniensis CD36 : Cd36_70790, C. parapsilosis CDC317 : CPAR2_301530 and Candida tenuis NRRL Y-1498 : CANTEDRAFT_94947
57	INDEL	Contig005806_C_parapsilosis_CDC317	Contig005806_C_parapsilosis_CDC317_357778_T/TG	H (0/1)		L (0/1)	L (0/1)	CPAR2_301540	Scer_CCW14	downstream_gene_variant	-	-	-	-	-	FALSE		Ortholog(s) have structural constituent of cell wall activity, role in fungal-type cell wall organization and fungal-type cell wall localization											CAGL0H06413g:0.03	CAGL0H06413g:0.26*								GO:0009277: fungal-type cell wall	GO:0005199: structural constituent of cell wall	GO:0031505: fungal-type cell wall organization	C7_00860W_A: Beta-glucan associated ser/thr rich cell-wall protein with a role in cell wall structure; GPI anchor; highly mutable due to internal Ser-Ala tandem repeats; detected at germ tube plasma membrane; repressed in cells treated with Congo Red;	YLR390W-A: Covalently linked cell wall glycoprotein; present in the inner layer of the cell wall	CAGL0H06413g: Putative GPI-linked cell wall protein	B9J08_005265: Ortholog(s) have structural constituent of cell wall activity, role in fungal-type cell wall organization and fungal-type cell wall localization
58	INDEL	Contig005806_C_parapsilosis_CDC317	Contig005806_C_parapsilosis_CDC317_357778_T/TG	H (0/1)		L (0/1)	L (0/1)	CPAR2_301550	Scer_FLX1	upstream_gene_variant	-	-	-	-	-	FALSE		Ortholog(s) have FAD transmembrane transporter activity, role in FAD transport and mitochondrion localization											CAGL0G08910g:0.01									GO:0005739: mitochondrion	GO:0015230: FAD transmembrane transporter activity	GO:0015883: FAD transport	C7_01880C_A: Ortholog(s) have FAD transmembrane transporter activity, role in FAD transport and mitochondrion localization	YIL134W: Mitochondrial flavin adenine dinucleotide transporter; FAD is a synthesis product of riboflavin; human homolog SLC25A32 is implicated in multiple acyl-CoA dehydrogenase deficiency (MADD) or glutaric aciduria type II (GAII), and can complement yeast null mutant	CAGL0G08910g: Ortholog(s) have FAD transmembrane transporter activity, role in FAD transport and mitochondrion localization	B9J08_004735: Ortholog(s) have FAD transmembrane transporter activity, role in FAD transport and mitochondrion localization
59	INDEL	Contig005806_C_parapsilosis_CDC317	Contig005806_C_parapsilosis_CDC317_357778_T/TG	H (0/1)		L (0/1)	L (0/1)	CPAR2_301560	Scer_TOM7	downstream_gene_variant	-	-	-	-	-	FALSE		Ortholog(s) have protein transmembrane transporter activity, role in protein import into mitochondrial matrix, protein insertion into mitochondrial outer membrane and mitochondrial outer membrane translocase complex localization		C7_01890C_A:0.02																		GO:0005742: mitochondrial outer membrane translocase complex	GO:0008320: protein transmembrane transporter activity	GO:0030150: protein import into mitochondrial matrix; GO:0045040: protein insertion into mitochondrial outer membrane	C7_01890C_A: Predicted component of the TOM (translocase of outer membrane) complex involved in protein translocation into mitochondria; flucytosine induced	YNL070W: Component of the TOM (translocase of outer membrane) complex; responsible for recognition and initial import steps for all mitochondrially directed proteins; promotes assembly and stability of the TOM complex	CAGL0J10179g: Ortholog(s) have protein transmembrane transporter activity, role in protein import into mitochondrial matrix, protein insertion into mitochondrial outer membrane and mitochondrial outer membrane translocase complex localization
60	INDEL	Contig005806_C_parapsilosis_CDC317	Contig005806_C_parapsilosis_CDC317_357778_T/TG	H (0/1)		L (0/1)	L (0/1)	CPAR2_301570	CPAR2_301570	upstream_gene_variant	-	-	-	-	-	FALSE		Ortholog(s) have role in cellular hyperosmotic response, cellular response to osmotic stress	C7_02800W_A:0.08*						gene-B9J08_001959:0.02													GO:0016020: membrane; GO:0016021: integral component of membrane	GO:0000155: phosphorelay sensor kinase activity; GO:0000156: phosphorelay response regulator activity; GO:0005524: ATP binding; GO:0016772: transferase activity, transferring phosphorus-containing groups	GO:0000160: phosphorelay signal transduction system; GO:0006355: regulation of transcription, DNA-templated; GO:0007165: signal transduction; GO:0016310: phosphorylation; GO:0071470: cellular response to osmotic stress; GO:0071474: cellular hyperosmotic response	C7_02800W_A: Histidine kinase involved in a two-component signaling pathway that regulates cell wall biosynthesis; required for wild-type virulence in mouse systemic infection but not for wild-type growth or drug sensitivity/resistance; 9 HAMP domains			B9J08_001959: Ortholog(s) have role in cellular hyperosmotic response, cellular response to osmotic stress
61	INDEL	Contig005806_C_parapsilosis_CDC317	Contig005806_C_parapsilosis_CDC317_371261_CA/C	H (0/1)	L (0/1)	L (0/0)		CPAR2_301590	CPAR2_301590	upstream_gene_variant	-	-	-	-	-	FALSE
62	INDEL	Contig005806_C_parapsilosis_CDC317	Contig005806_C_parapsilosis_CDC317_371261_CA/C	H (0/1)	L (0/1)	L (0/0)		CPAR2_301600	CPAR2_301600	upstream_gene_variant	-	-	-	-	-	FALSE		Ortholog of C. albicans SC5314 : C7_00360W_A/DFI1, C. dubliniensis CD36 : Cd36_70570, C. auris B8441 : B9J08_000798, Debaryomyces hansenii CBS767 : DEHA2F13376g and Pichia stipitis Pignal : PICST_68547		C7_00360W_A:0.10																		GO:0005575: cellular_component	GO:0003674: molecular_function	GO:0008150: biological_process	C7_00360W_A: Cell-surface associated glycoprotein; promotes activation of Cek1 in a matrix-dependent manner; N-glycosylated; Spider biofilm induced			B9J08_000798: Ortholog of C. albicans SC5314 : C7_00360W_A/DFI1, C. dubliniensis CD36 : Cd36_70570, C. parapsilosis CDC317 : CPAR2_301600 and Debaryomyces hansenii CBS767 : DEHA2F13376g
63	INDEL	Contig005806_C_parapsilosis_CDC317	Contig005806_C_parapsilosis_CDC317_371261_CA/C	H (0/1)	L (0/1)	L (0/0)		CPAR2_301610	CPAR2_301610	upstream_gene_variant	-	-	-	-	-	FALSE		Ortholog of C. albicans SC5314 : C7_00350C_A, C. dubliniensis CD36 : Cd36_70560, C. auris B8441 : B9J08_000834, Candida tenuis NRRL Y-1498 : cten_CGOB_00180 and Debaryomyces hansenii CBS767 : DEHA2F13398g		C7_00350C_A:0.10	C7_00350C_A:0.02													gene-CTRG_04919:0.08				GO:0005575: cellular_component	GO:0003674: molecular_function	GO:0008150: biological_process	C7_00350C_A: Protein of unknown function; induced in core stress response; induced by cadmium stress via Hog1; oxidative stress-induced via Cap1; induced by Mnl1 under weak acid stress; macrophage-repressed; rat catheter and Spider biofilm induced			B9J08_000834: Ortholog of C. albicans SC5314 : C7_00350C_A, C. dubliniensis CD36 : Cd36_70560, C. parapsilosis CDC317 : CPAR2_301610 and Candida tenuis NRRL Y-1498 : cten_CGOB_00180
64	INDEL	Contig005806_C_parapsilosis_CDC317	Contig005806_C_parapsilosis_CDC317_371261_CA/C	H (0/1)	L (0/1)	L (0/0)		CPAR2_301620	Scer_COQ11	upstream_gene_variant	-	-	-	-	-	FALSE		Ortholog(s) have role in ubiquinone-6 biosynthetic process and mitochondrion localization		C7_00300W_A:0.12*																		GO:0005739: mitochondrion	GO:0003674: molecular_function	GO:1901006: ubiquinone-6 biosynthetic process	C7_00300W_A: Putative NAD dependent epimerase/dehydratase family protein; Spider biofilm repressed	YLR290C: Putative oxidoreductase, subunit of Coenzyme Q biosynthetic complexes; required for synthesis of wild-type levels of Coenzyme Q (ubiquinone); member of the short-chain dehydrogenase/reductase (SDR) superfamily; orthologous gene in some other fungi is fused to the COQ10 ortholog	CAGL0I00638g: Ortholog(s) have role in ubiquinone-6 biosynthetic process and mitochondrion localization	B9J08_000836: Ortholog(s) have role in ubiquinone-6 biosynthetic process and mitochondrion localization
65	INDEL	Contig005806_C_parapsilosis_CDC317	Contig005806_C_parapsilosis_CDC317_371261_CA/C	H (0/1)	L (0/1)	L (0/0)		CPAR2_301630	CPAR2_301630	downstream_gene_variant	-	-	-	-	-	FALSE		Ortholog of C. albicans SC5314 : C7_00310C_A, C. dubliniensis CD36 : Cd36_70520, C. auris B8441 : B9J08_003913 and Candida tenuis NRRL Y-1498 : CANTEDRAFT_97874		C7_00310C_A:0.12*																		GO:0005575: cellular_component	GO:0003674: molecular_function	GO:0008150: biological_process	C7_00310C_A: Protein of unknown function; induced by nitric oxide; Spider biofilm repressed			B9J08_003913: Ortholog of C. albicans SC5314 : C7_00310C_A, C. dubliniensis CD36 : Cd36_70520, C. parapsilosis CDC317 : CPAR2_301630 and Candida tenuis NRRL Y-1498 : CANTEDRAFT_97874
66	INDEL	Contig005806_C_parapsilosis_CDC317	Contig005806_C_parapsilosis_CDC317_482767_G/GTGTGTGCGCGTGTA	H (0/1)	L (0/1)	L (0/1)		CPAR2_301990	Scer_ATG1	upstream_gene_variant	-	-	-	-	-	FALSE		Ortholog(s) have protein serine/threonine kinase activity		C4_04450C_A:0.04	C4_04450C_A:0.02								CAGL0L06006g:0.04									GO:0000329: fungal-type vacuole membrane; GO:0000407: phagophore assembly site; GO:0000421: autophagosome membrane; GO:0005829: cytosol; GO:0061908: phagophore; GO:0120095: vacuole-isolation membrane contact site; GO:1990316: Atg1/ULK1 kinase complex	GO:0004674: protein serine/threonine kinase activity; GO:0005524: ATP binding	GO:0000045: autophagosome assembly; GO:0000422: autophagy of mitochondrion; GO:0006468: protein phosphorylation; GO:0006914: autophagy; GO:0016236: macroautophagy; GO:0032258: cytoplasm to vacuole transport by the Cvt pathway; GO:0034727: piecemeal microautophagy of the nucleus; GO:0044805: late nucleophagy; GO:0046777: protein autophosphorylation; GO:0061709: reticulophagy	C4_04450C_A: Putative protein serine/threonine kinase; predicted role in vesicle formation in autophagy and the cytoplasm-to-vacuole targeting (Cvt) pathway; Spider biofilm induced	YGL180W: Protein serine/threonine kinase; required for vesicle formation in autophagy and the cytoplasm-to-vacuole targeting (Cvt) pathway; structurally required for phagophore assembly site formation; during autophagy forms a complex with Atg13p and Atg17p; essential for cell cycle progression from G2/M to G1 under nitrogen starvation	CAGL0L06006g: Putative protein serine/threonine kinase, required for induction of autophagy under nitrogen starvation and oxidative stress	B9J08_003355: Ortholog(s) have protein serine/threonine kinase activity
67	INDEL	Contig005806_C_parapsilosis_CDC317	Contig005806_C_parapsilosis_CDC317_482767_G/GTGTGTGCGCGTGTA	H (0/1)	L (0/1)	L (0/1)		CPAR2_302000	CPAR2_302000	downstream_gene_variant	-	-	-	-	-	FALSE		Ortholog of Candida metapsilosis : CMET_2308, Candida orthopsilosis Co 90-125 : CORT_0E04120 and Candida orthopsilosis NEW ASSEMBLY : CORT1E04120																				GO:0005575: cellular_component	GO:0003674: molecular_function	GO:0008150: biological_process
68	INDEL	Contig005806_C_parapsilosis_CDC317	Contig005806_C_parapsilosis_CDC317_482767_G/GTGTGTGCGCGTGTA	H (0/1)	L (0/1)	L (0/1)		CPAR2_302010	Scer_GID8	upstream_gene_variant	-	-	-	-	-	FALSE		Ortholog(s) have role in negative regulation of gluconeogenesis, proteasome-mediated ubiquitin-dependent protein catabolic process, traversing start control point of mitotic cell cycle and GID complex localization		C4_04750W_A:0.06									CAGL0K03949g:0.02									GO:0034657: GID complex	GO:0003674: molecular_function	GO:0007089: traversing start control point of mitotic cell cycle; GO:0043161: proteasome-mediated ubiquitin-dependent protein catabolic process; GO:0045721: negative regulation of gluconeogenesis	C4_04750W_A: Ortholog(s) have role in negative regulation of gluconeogenesis, proteasome-mediated ubiquitin-dependent protein catabolic process, traversing start control point of mitotic cell cycle and GID complex localization	YMR135C: Subunit of GID Complex, binds strongly to central component Vid30p; GID Complex is involved in proteasome-dependent catabolite inactivation of fructose-1,6-bisphosphatase; recruits Rmd5p, Fyv10 and Vid28p to GID Complex; contains LisH, CTLH, and CRA domains that mediate binding to Vid30p (LisH) and Rmd5p and Vid28p (CTLH and CRA); dosage-dependent regulator of START	CAGL0K03949g: Ortholog(s) have role in negative regulation of gluconeogenesis, proteasome-mediated ubiquitin-dependent protein catabolic process, traversing start control point of mitotic cell cycle and GID complex localization	B9J08_003346: Ortholog(s) have role in negative regulation of gluconeogenesis, proteasome-mediated ubiquitin-dependent protein catabolic process, traversing start control point of mitotic cell cycle and GID complex localization
69	INDEL	Contig005806_C_parapsilosis_CDC317	Contig005806_C_parapsilosis_CDC317_798154_T/TCCCC	L (0/1)			H (1/1)	CPAR2_303390	Scer_FOL1	downstream_gene_variant	-	-	-	-	-	FALSE		Ortholog(s) have 2-amino-4-hydroxy-6-hydroxymethyldihydropteridine diphosphokinase activity, dihydroneopterin aldolase activity, dihydropteroate synthase activity and role in tetrahydrofolate biosynthetic process		C5_00770C_A:0.05	C5_00770C_A:0.02								CAGL0J07920g:0.07									GO:0005737: cytoplasm; GO:0005740: mitochondrial envelope	GO:0003848: 2-amino-4-hydroxy-6-hydroxymethyldihydropteridine diphosphokinase activity; GO:0004150: dihydroneopterin aldolase activity; GO:0004156: dihydropteroate synthase activity	GO:0046654: tetrahydrofolate biosynthetic process	C5_00770C_A: Putative dihydroneopterin aldolase (dihydro-6-hydroxymethylpterin pyrophosphokinase); fungal-specific (no human or murine homolog)	YNL256W: Multifunctional enzyme of the folic acid biosynthesis pathway; has dihydropteroate synthetase, dihydro-6-hydroxymethylpterin pyrophosphokinase, and dihydroneopterin aldolase activities	CAGL0J07920g: Ortholog(s) have 2-amino-4-hydroxy-6-hydroxymethyldihydropteridine diphosphokinase activity, dihydroneopterin aldolase activity, dihydropteroate synthase activity and role in tetrahydrofolate biosynthetic process	B9J08_001330: Ortholog(s) have 2-amino-4-hydroxy-6-hydroxymethyldihydropteridine diphosphokinase activity, dihydroneopterin aldolase activity, dihydropteroate synthase activity and role in tetrahydrofolate biosynthetic process
70	INDEL	Contig005806_C_parapsilosis_CDC317	Contig005806_C_parapsilosis_CDC317_798154_T/TCCCC	L (0/1)			H (1/1)	CPAR2_303400	Scer_MSB3	upstream_gene_variant	-	-	-	-	-	FALSE		Ortholog(s) have GTPase activator activity and role in activation of GTPase activity, endocytosis, exocytosis, formin-nucleated actin cable assembly, regulation of GTPase activity, regulation of protein localization		C5_00760W_A:0.06	C5_00760W_A:0.04														gene-CTRG_05356:0.12	gene-CTRG_05356:0.10		GO:0000131: incipient cellular bud site; GO:0000133: polarisome; GO:0000329: fungal-type vacuole membrane; GO:0005770: late endosome; GO:0005829: cytosol; GO:0005886: plasma membrane; GO:0005934: cellular bud tip; GO:0005935: cellular bud neck	GO:0005096: GTPase activator activity	GO:0006887: exocytosis; GO:0006897: endocytosis; GO:0032880: regulation of protein localization; GO:0043087: regulation of GTPase activity; GO:0070649: formin-nucleated actin cable assembly; GO:0090630: activation of GTPase activity	C5_00760W_A: Ortholog(s) have GTPase activator activity and role in activation of GTPase activity, endocytosis, exocytosis, formin-nucleated actin cable assembly, regulation of GTPase activity, regulation of protein localization	YNL293W: Rab GTPase-activating protein; regulates endocytosis via inactivation of Vps21p at endosomes and vacuole fusion via inactivation of Ypt7p at vacuoles; also acts on Ypt52p and Sec4p; localizes to plasma membrane, sites of polarized growth; relocalizes from bud neck to cytoplasm upon DNA replication stress; similar to TBC-domain Tre2 oncogene; MSB3 has a paralog, MSB4, that arose from the …	CAGL0M03641g: Ortholog(s) have GTPase activator activity and role in activation of GTPase activity, endocytosis, exocytosis, formin-nucleated actin cable assembly, regulation of GTPase activity, regulation of protein localization	B9J08_004816: Ortholog(s) have GTPase activator activity and role in activation of GTPase activity, endocytosis, exocytosis, formin-nucleated actin cable assembly, regulation of GTPase activity, regulation of protein localization
71	INDEL	Contig005806_C_parapsilosis_CDC317	Contig005806_C_parapsilosis_CDC317_798154_T/TCCCC	L (0/1)			H (1/1)	CPAR2_303410	Scer_RIM21	upstream_gene_variant	-	-	-	-	-	FALSE		Ortholog(s) have role in ascospore formation, cellular response to alkaline pH, fungal-type cell wall biogenesis, invasive growth in response to glucose limitation and protein localization to plasma membrane, more		C5_01950C_A:0.03	C5_01950C_A:0.03							CAGL0M03663g:0.01										GO:0005886: plasma membrane	GO:0003674: molecular_function	GO:0001403: invasive growth in response to glucose limitation; GO:0009272: fungal-type cell wall biogenesis; GO:0030437: ascospore formation; GO:0044088: regulation of vacuole organization; GO:0070613: regulation of protein processing; GO:0071469: cellular response to alkaline pH; GO:0072659: protein localization to plasma membrane	C5_01950C_A: Plasma membrane pH-sensor involved in the Rim101 pH response pathway; required for processing and activation of Rim101 and for alkaline pH-induced hyphal growth; Spider biofilm induced	YNL294C: pH sensor molecule, component of the RIM101 pathway; has a role in cell wall construction and alkaline pH response; is glycosylated and phosphorylated; interacts with Dfg16p and Rim9p to form a pH-sensing complex; localization to the plasma membrane is dependent on Dfg16p and Rim9p; has similarity to A. nidulans PalH	CAGL0M03663g: Ortholog(s) have role in ascospore formation, cellular response to alkaline pH, fungal-type cell wall biogenesis, invasive growth in response to glucose limitation and protein localization to plasma membrane, more	B9J08_004815: Ortholog(s) have role in ascospore formation, cellular response to alkaline pH, fungal-type cell wall biogenesis, invasive growth in response to glucose limitation and protein localization to plasma membrane, more
72	INDEL	Contig005806_C_parapsilosis_CDC317	Contig005806_C_parapsilosis_CDC317_798154_T/TCCCC	L (0/1)			H (1/1)	CPAR2_303420	Scer_RIB2	downstream_gene_variant	-	-	-	-	-	FALSE		Ortholog(s) have 2,5-diamino-6-ribitylamino-4(3H)-pyrimidinone 5'-phosphate deaminase activity, pseudouridine synthase activity and role in riboflavin biosynthetic process, tRNA pseudouridine synthesis		C5_01940W_A:0.03								CAGL0C05291g:0.04	CAGL0C05291g:0.04									GO:0005575: cellular_component	GO:0003723: RNA binding; GO:0008270: zinc ion binding; GO:0009982: pseudouridine synthase activity; GO:0043723: 2,5-diamino-6-ribitylamino-4(3H)-pyrimidinone 5'-phosphate deaminase activity	GO:0009231: riboflavin biosynthetic process; GO:0031119: tRNA pseudouridine synthesis	C5_01940W_A: Ortholog(s) have 2,5-diamino-6-ribitylamino-4(3H)-pyrimidinone 5'-phosphate deaminase activity, pseudouridine synthase activity and role in riboflavin biosynthetic process, tRNA pseudouridine synthesis	YOL066C: Bifunctional DRAP deaminase tRNA:pseudouridine synthase; the deaminase catalyzes the third step in riboflavin biosynthesis and the synthase catalyzes formation of pseudouridine at position 32 in cytoplasmic tRNAs; RIB2 has a paralog, PUS9, that arose from the whole genome duplication	CAGL0C05291g: Ortholog(s) have 2,5-diamino-6-ribitylamino-4(3H)-pyrimidinone 5'-phosphate deaminase activity, pseudouridine synthase activity and role in riboflavin biosynthetic process, tRNA pseudouridine synthesis	B9J08_004814: Ortholog(s) have 2,5-diamino-6-ribitylamino-4(3H)-pyrimidinone 5'-phosphate deaminase activity, pseudouridine synthase activity and role in riboflavin biosynthetic process, tRNA pseudouridine synthesis
73	INDEL	Contig005806_C_parapsilosis_CDC317	Contig005806_C_parapsilosis_CDC317_798154_T/TCCCC	L (0/1)			H (1/1)	CPAR2_303430	Scer_PRP9	downstream_gene_variant	-	-	-	-	-	FALSE		Ortholog(s) have RNA binding activity, role in mRNA 5'-splice site recognition, mRNA splicing, via spliceosome and U2-type prespliceosome localization		C5_01930W_A:0.02					gene-B9J08_004813:0.51*				CAGL0K01573g:0.01					gene-CTRG_05288:0.08		gene-CTRG_05288:0.10		GO:0071004: U2-type prespliceosome	GO:0003723: RNA binding; GO:0008270: zinc ion binding	GO:0000395: mRNA 5'-splice site recognition; GO:0000398: mRNA splicing, via spliceosome	C5_01930W_A: Ortholog(s) have RNA binding activity, role in mRNA 5'-splice site recognition, mRNA splicing, via spliceosome and U2-type prespliceosome localization	YDL030W: Subunit of the SF3a splicing factor complex; required for spliceosome assembly; acts after the formation of the U1 snRNP-pre-mRNA complex	CAGL0K01573g: Ortholog(s) have RNA binding activity, role in mRNA 5'-splice site recognition, mRNA splicing, via spliceosome and U2-type prespliceosome localization	B9J08_004813: Ortholog(s) have RNA binding activity, role in mRNA 5'-splice site recognition, mRNA splicing, via spliceosome and U2-type prespliceosome localization
74	INDEL	Contig005806_C_parapsilosis_CDC317	Contig005806_C_parapsilosis_CDC317_798154_T/TCCCCC	H (0/1)				CPAR2_303390	Scer_FOL1	downstream_gene_variant	-	-	-	-	-	FALSE		Ortholog(s) have 2-amino-4-hydroxy-6-hydroxymethyldihydropteridine diphosphokinase activity, dihydroneopterin aldolase activity, dihydropteroate synthase activity and role in tetrahydrofolate biosynthetic process		C5_00770C_A:0.05	C5_00770C_A:0.02								CAGL0J07920g:0.07									GO:0005737: cytoplasm; GO:0005740: mitochondrial envelope	GO:0003848: 2-amino-4-hydroxy-6-hydroxymethyldihydropteridine diphosphokinase activity; GO:0004150: dihydroneopterin aldolase activity; GO:0004156: dihydropteroate synthase activity	GO:0046654: tetrahydrofolate biosynthetic process	C5_00770C_A: Putative dihydroneopterin aldolase (dihydro-6-hydroxymethylpterin pyrophosphokinase); fungal-specific (no human or murine homolog)	YNL256W: Multifunctional enzyme of the folic acid biosynthesis pathway; has dihydropteroate synthetase, dihydro-6-hydroxymethylpterin pyrophosphokinase, and dihydroneopterin aldolase activities	CAGL0J07920g: Ortholog(s) have 2-amino-4-hydroxy-6-hydroxymethyldihydropteridine diphosphokinase activity, dihydroneopterin aldolase activity, dihydropteroate synthase activity and role in tetrahydrofolate biosynthetic process	B9J08_001330: Ortholog(s) have 2-amino-4-hydroxy-6-hydroxymethyldihydropteridine diphosphokinase activity, dihydroneopterin aldolase activity, dihydropteroate synthase activity and role in tetrahydrofolate biosynthetic process
75	INDEL	Contig005806_C_parapsilosis_CDC317	Contig005806_C_parapsilosis_CDC317_798154_T/TCCCCC	H (0/1)				CPAR2_303400	Scer_MSB3	upstream_gene_variant	-	-	-	-	-	FALSE		Ortholog(s) have GTPase activator activity and role in activation of GTPase activity, endocytosis, exocytosis, formin-nucleated actin cable assembly, regulation of GTPase activity, regulation of protein localization		C5_00760W_A:0.06	C5_00760W_A:0.04														gene-CTRG_05356:0.12	gene-CTRG_05356:0.10		GO:0000131: incipient cellular bud site; GO:0000133: polarisome; GO:0000329: fungal-type vacuole membrane; GO:0005770: late endosome; GO:0005829: cytosol; GO:0005886: plasma membrane; GO:0005934: cellular bud tip; GO:0005935: cellular bud neck	GO:0005096: GTPase activator activity	GO:0006887: exocytosis; GO:0006897: endocytosis; GO:0032880: regulation of protein localization; GO:0043087: regulation of GTPase activity; GO:0070649: formin-nucleated actin cable assembly; GO:0090630: activation of GTPase activity	C5_00760W_A: Ortholog(s) have GTPase activator activity and role in activation of GTPase activity, endocytosis, exocytosis, formin-nucleated actin cable assembly, regulation of GTPase activity, regulation of protein localization	YNL293W: Rab GTPase-activating protein; regulates endocytosis via inactivation of Vps21p at endosomes and vacuole fusion via inactivation of Ypt7p at vacuoles; also acts on Ypt52p and Sec4p; localizes to plasma membrane, sites of polarized growth; relocalizes from bud neck to cytoplasm upon DNA replication stress; similar to TBC-domain Tre2 oncogene; MSB3 has a paralog, MSB4, that arose from the …	CAGL0M03641g: Ortholog(s) have GTPase activator activity and role in activation of GTPase activity, endocytosis, exocytosis, formin-nucleated actin cable assembly, regulation of GTPase activity, regulation of protein localization	B9J08_004816: Ortholog(s) have GTPase activator activity and role in activation of GTPase activity, endocytosis, exocytosis, formin-nucleated actin cable assembly, regulation of GTPase activity, regulation of protein localization
76	INDEL	Contig005806_C_parapsilosis_CDC317	Contig005806_C_parapsilosis_CDC317_798154_T/TCCCCC	H (0/1)				CPAR2_303410	Scer_RIM21	upstream_gene_variant	-	-	-	-	-	FALSE		Ortholog(s) have role in ascospore formation, cellular response to alkaline pH, fungal-type cell wall biogenesis, invasive growth in response to glucose limitation and protein localization to plasma membrane, more		C5_01950C_A:0.03	C5_01950C_A:0.03							CAGL0M03663g:0.01										GO:0005886: plasma membrane	GO:0003674: molecular_function	GO:0001403: invasive growth in response to glucose limitation; GO:0009272: fungal-type cell wall biogenesis; GO:0030437: ascospore formation; GO:0044088: regulation of vacuole organization; GO:0070613: regulation of protein processing; GO:0071469: cellular response to alkaline pH; GO:0072659: protein localization to plasma membrane	C5_01950C_A: Plasma membrane pH-sensor involved in the Rim101 pH response pathway; required for processing and activation of Rim101 and for alkaline pH-induced hyphal growth; Spider biofilm induced	YNL294C: pH sensor molecule, component of the RIM101 pathway; has a role in cell wall construction and alkaline pH response; is glycosylated and phosphorylated; interacts with Dfg16p and Rim9p to form a pH-sensing complex; localization to the plasma membrane is dependent on Dfg16p and Rim9p; has similarity to A. nidulans PalH	CAGL0M03663g: Ortholog(s) have role in ascospore formation, cellular response to alkaline pH, fungal-type cell wall biogenesis, invasive growth in response to glucose limitation and protein localization to plasma membrane, more	B9J08_004815: Ortholog(s) have role in ascospore formation, cellular response to alkaline pH, fungal-type cell wall biogenesis, invasive growth in response to glucose limitation and protein localization to plasma membrane, more
77	INDEL	Contig005806_C_parapsilosis_CDC317	Contig005806_C_parapsilosis_CDC317_798154_T/TCCCCC	H (0/1)				CPAR2_303420	Scer_RIB2	downstream_gene_variant	-	-	-	-	-	FALSE		Ortholog(s) have 2,5-diamino-6-ribitylamino-4(3H)-pyrimidinone 5'-phosphate deaminase activity, pseudouridine synthase activity and role in riboflavin biosynthetic process, tRNA pseudouridine synthesis		C5_01940W_A:0.03								CAGL0C05291g:0.04	CAGL0C05291g:0.04									GO:0005575: cellular_component	GO:0003723: RNA binding; GO:0008270: zinc ion binding; GO:0009982: pseudouridine synthase activity; GO:0043723: 2,5-diamino-6-ribitylamino-4(3H)-pyrimidinone 5'-phosphate deaminase activity	GO:0009231: riboflavin biosynthetic process; GO:0031119: tRNA pseudouridine synthesis	C5_01940W_A: Ortholog(s) have 2,5-diamino-6-ribitylamino-4(3H)-pyrimidinone 5'-phosphate deaminase activity, pseudouridine synthase activity and role in riboflavin biosynthetic process, tRNA pseudouridine synthesis	YOL066C: Bifunctional DRAP deaminase tRNA:pseudouridine synthase; the deaminase catalyzes the third step in riboflavin biosynthesis and the synthase catalyzes formation of pseudouridine at position 32 in cytoplasmic tRNAs; RIB2 has a paralog, PUS9, that arose from the whole genome duplication	CAGL0C05291g: Ortholog(s) have 2,5-diamino-6-ribitylamino-4(3H)-pyrimidinone 5'-phosphate deaminase activity, pseudouridine synthase activity and role in riboflavin biosynthetic process, tRNA pseudouridine synthesis	B9J08_004814: Ortholog(s) have 2,5-diamino-6-ribitylamino-4(3H)-pyrimidinone 5'-phosphate deaminase activity, pseudouridine synthase activity and role in riboflavin biosynthetic process, tRNA pseudouridine synthesis
78	INDEL	Contig005806_C_parapsilosis_CDC317	Contig005806_C_parapsilosis_CDC317_798154_T/TCCCCC	H (0/1)				CPAR2_303430	Scer_PRP9	downstream_gene_variant	-	-	-	-	-	FALSE		Ortholog(s) have RNA binding activity, role in mRNA 5'-splice site recognition, mRNA splicing, via spliceosome and U2-type prespliceosome localization		C5_01930W_A:0.02					gene-B9J08_004813:0.51*				CAGL0K01573g:0.01					gene-CTRG_05288:0.08		gene-CTRG_05288:0.10		GO:0071004: U2-type prespliceosome	GO:0003723: RNA binding; GO:0008270: zinc ion binding	GO:0000395: mRNA 5'-splice site recognition; GO:0000398: mRNA splicing, via spliceosome	C5_01930W_A: Ortholog(s) have RNA binding activity, role in mRNA 5'-splice site recognition, mRNA splicing, via spliceosome and U2-type prespliceosome localization	YDL030W: Subunit of the SF3a splicing factor complex; required for spliceosome assembly; acts after the formation of the U1 snRNP-pre-mRNA complex	CAGL0K01573g: Ortholog(s) have RNA binding activity, role in mRNA 5'-splice site recognition, mRNA splicing, via spliceosome and U2-type prespliceosome localization	B9J08_004813: Ortholog(s) have RNA binding activity, role in mRNA 5'-splice site recognition, mRNA splicing, via spliceosome and U2-type prespliceosome localization
79	INDEL	Contig005806_C_parapsilosis_CDC317	Contig005806_C_parapsilosis_CDC317_879169_T/TCCCC		H (0/1)	L (0/1)	H (0/1)	CPAR2_303760	Scer_RMT2	downstream_gene_variant	-	-	-	-	-	FALSE		Ortholog(s) have protein-arginine N5-methyltransferase activity, role in peptidyl-arginine methylation and cytoplasm, nucleus localization		C5_00680W_A:0.08	C5_00680W_A:0.04								CAGL0K06457g:0.01					gene-CTRG_05285:0.10		gene-CTRG_05285:0.12		GO:0005634: nucleus; GO:0005737: cytoplasm	GO:0019702: protein-arginine N5-methyltransferase activity	GO:0018216: peptidyl-arginine methylation	C5_00680W_A: Minor protein arginine methyltransferases (PRMT) involved in methylation of arginine residues	YDR465C: Arginine N5 methyltransferase; methylates ribosomal protein Rpl12 (L12) on Arg67; relative distribution to the nucleus increases upon DNA replication stress	CAGL0K06457g: Ortholog(s) have protein-arginine N5-methyltransferase activity, role in peptidyl-arginine methylation and cytoplasm, nucleus localization	B9J08_001451: Ortholog(s) have protein-arginine N5-methyltransferase activity, role in peptidyl-arginine methylation and cytoplasm, nucleus localization
80	INDEL	Contig005806_C_parapsilosis_CDC317	Contig005806_C_parapsilosis_CDC317_879169_T/TCCCC		H (0/1)	L (0/1)	H (0/1)	CPAR2_303770	Scer_TFB3	upstream_gene_variant	-	-	-	-	-	FALSE		Ortholog(s) have cyclin-dependent protein serine/threonine kinase activator activity and role in nucleotide-excision repair, phosphorylation of RNA polymerase II C-terminal domain, transcription by RNA polymerase II		C5_00690C_A:0.08	C5_00690C_A:0.02				gene-B9J08_002048:0.02				CAGL0K06369g:0.02					gene-CTRG_05286:0.13				GO:0005675: transcription factor TFIIH holo complex; GO:0070985: transcription factor TFIIK complex	GO:0008270: zinc ion binding; GO:0061575: cyclin-dependent protein serine/threonine kinase activator activity	GO:0006289: nucleotide-excision repair; GO:0006366: transcription by RNA polymerase II; GO:0007049: cell cycle; GO:0045737: positive regulation of cyclin-dependent protein serine/threonine kinase activity; GO:0070816: phosphorylation of RNA polymerase II C-terminal domain	C5_00690C_A: Putative C3HC4 zinc finger transcription factor; transcript positively regulated by Tbf1; Spider biofilm induced	YDR460W: Subunit of TFIIH and nucleotide excision repair factor 3 complexes; involved in transcription initiation, required for nucleotide excision repair; ring finger protein similar to mammalian CAK and TFIIH subunit	CAGL0K06369g: Ortholog(s) have cyclin-dependent protein serine/threonine kinase activator activity and role in nucleotide-excision repair, phosphorylation of RNA polymerase II C-terminal domain, transcription by RNA polymerase II	B9J08_002048: Ortholog(s) have cyclin-dependent protein serine/threonine kinase activator activity and role in nucleotide-excision repair, phosphorylation of RNA polymerase II C-terminal domain, transcription by RNA polymerase II
81	INDEL	Contig005806_C_parapsilosis_CDC317	Contig005806_C_parapsilosis_CDC317_879169_T/TCCCC		H (0/1)	L (0/1)	H (0/1)	CPAR2_303780	Scer_CDC24	upstream_gene_variant	-	-	-	-	-	FALSE		Ortholog(s) have Rho guanyl-nucleotide exchange factor activity		C5_01970C_A:0.04					gene-B9J08_000417:0.04				CAGL0M11968g:0.05									GO:0000131: incipient cellular bud site; GO:0000935: division septum; GO:0005634: nucleus; GO:0005737: cytoplasm; GO:0005934: cellular bud tip; GO:0005935: cellular bud neck; GO:0030427: site of polarized growth; GO:0032153: cell division site; GO:0032154: cleavage furrow; GO:0043332: mating projection tip; GO:0051285: cell cortex of cell tip; GO:0051286: cell tip; GO:0072686: mitotic spindle; GO…	GO:0005085: guanyl-nucleotide exchange factor activity; GO:0005543: phospholipid binding	GO:0000282: cellular bud site selection; GO:0000747: conjugation with cellular fusion; GO:0007096: regulation of exit from mitosis; GO:0030100: regulation of endocytosis; GO:0031106: septin ring organization; GO:0032955: regulation of division septum assembly; GO:0035023: regulation of Rho protein signal transduction; GO:0035556: intracellular signal transduction; GO:0043577: chemotropism; GO:006…	C5_01970C_A: GDP-GTP exchange factor for Cdc42p; phosphorylated; required for maintenance of hyphal growth; misexpression blocks hyphal growth and causes avirulence in a mouse model of systemic infection; antigenic during human oral infection	YAL041W: Guanine nucleotide exchange factor (GEF) for Cdc42p; required for polarity establishment and maintenance, and mutants have morphological defects in bud formation and shmooing; relocalizes from nucleus to cytoplasm upon DNA replication stress; thermosensitivity of the cdc24-4 mutant in the presence of sorbitol is functionally complemented by human CDC42	CAGL0M11968g: Ortholog(s) have role in cellular bud site selection, chemotropism, conjugation with cellular fusion and establishment or maintenance of bipolar cell polarity regulating cell shape, more	B9J08_000417: Ortholog(s) have role in cellular bud site selection, chemotropism, conjugation with cellular fusion and establishment or maintenance of bipolar cell polarity regulating cell shape, more
82	INDEL	Contig005806_C_parapsilosis_CDC317	Contig005806_C_parapsilosis_CDC317_879169_T/TCCCC		H (0/1)	L (0/1)	H (0/1)	CPAR2_303790	CPAR2_303790	downstream_gene_variant	-	-	-	-	-	FALSE		Ortholog of Candida metapsilosis : CMET_1142, Candida orthopsilosis Co 90-125 : CORT_0E05950 and Candida orthopsilosis NEW ASSEMBLY : CORT1E05950	C4_03520C_A:0.08*; C4_03570W_A:0.03	C4_03520C_A:0.03; C4_03570W_A:0.03	C4_03570W_A:0.06	C4_03570W_A:0.04		gene-B9J08_001458:0.02										gene-CTRG_00477:0.16; gene-CTRG_00478:0.17	gene-CTRG_00477:0.16; gene-CTRG_00478:0.23	gene-CTRG_00478:0.11	gene-CTRG_00477:0.17; gene-CTRG_00478:0.21	GO:0005575: cellular_component	GO:0003674: molecular_function	GO:0008150: biological_process
83	INDEL	Contig005806_C_parapsilosis_CDC317	Contig005806_C_parapsilosis_CDC317_961901_GA/G	L (0/1)	L (0/1)	H (0/1)		CPAR2_304010	Scer_BUD2	upstream_gene_variant	-	-	-	-	-	FALSE		Ortholog(s) have GTPase activator activity		C5_00490C_A:0.09					gene-B9J08_000443:0.01				CAGL0J10428g:0.11									GO:0000131: incipient cellular bud site; GO:0005622: intracellular anatomical structure; GO:0005935: cellular bud neck	GO:0005096: GTPase activator activity	GO:0007120: axial cellular bud site selection; GO:0007121: bipolar cellular bud site selection; GO:0007163: establishment or maintenance of cell polarity; GO:0007165: signal transduction; GO:0007264: small GTPase mediated signal transduction; GO:0030447: filamentous growth; GO:0031578: mitotic spindle orientation checkpoint signaling; GO:0036267: invasive filamentous growth; GO:0043087: regulatio…	C5_00490C_A: GTPase activating protein (GAP) for Rsr1; negative regulator of filament branching, acts in hyphal growth guidance; required for wild-type budding pattern; induced in low iron; regulated by tyrosol and cell density	YKL092C: GTPase activating factor for Rsr1p/Bud1p; plays a role in spindle position checkpoint distinct from its role in bud site selection; required for both axial and bipolar budding patterns; mutants exhibit random budding in all cell types; contains two PH-like domains		B9J08_000443: Ortholog(s) have GTPase activator activity
84	INDEL	Contig005806_C_parapsilosis_CDC317	Contig005806_C_parapsilosis_CDC317_961901_GA/G	L (0/1)	L (0/1)	H (0/1)		CPAR2_304020	Scer_NAM7	upstream_gene_variant	-	-	-	-	-	FALSE		Ortholog(s) have ATPase activity, RNA helicase activity, ribosomal small subunit binding activity		C5_00500W_A:0.08	C5_00500W_A:0.02			gene-B9J08_000442:0.05					CAGL0D04312g:0.10									GO:0005737: cytoplasm; GO:0005844: polysome	GO:0003677: DNA binding; GO:0003723: RNA binding; GO:0003724: RNA helicase activity; GO:0005524: ATP binding; GO:0008270: zinc ion binding; GO:0016887: ATP hydrolysis activity; GO:0043024: ribosomal small subunit binding	GO:0000184: nuclear-transcribed mRNA catabolic process, nonsense-mediated decay; GO:0000956: nuclear-transcribed mRNA catabolic process; GO:0006310: DNA recombination; GO:0006449: regulation of translational termination; GO:0008298: intracellular mRNA localization; GO:0016567: protein ubiquitination; GO:0030466: silent mating-type cassette heterochromatin assembly; GO:0070478: nuclear-transcribed…	C5_00500W_A: Putative role in nonsense-mediated mRNA decay; similar to S. cerevisiae Nam7p; gene induced by ciclopirox olamine treatment	YMR080C: ATP-dependent RNA helicase of the SFI superfamily; involved in nonsense mediated mRNA decay; required for efficient translation termination at nonsense codons and targeting of NMD substrates to P-bodies; binds to the small ribosomal subunit via an interaction with Rps26; forms cytoplasmic foci upon DNA replication stress		B9J08_000442: Ortholog(s) have ATPase, RNA helicase activity, ribosomal small subunit binding activity
85	INDEL	Contig005806_C_parapsilosis_CDC317	Contig005806_C_parapsilosis_CDC317_961901_GA/G	L (0/1)	L (0/1)	H (0/1)		CPAR2_304030	Scer_SEC14	upstream_gene_variant	-	-	-	-	-	FALSE		Ortholog(s) have phosphatidylcholine transporter activity, phosphatidylinositol transfer activity		C5_00480C_A:0.09									CAGL0J10450g:0.02									GO:0000139: Golgi membrane; GO:0005628: prospore membrane; GO:0005634: nucleus; GO:0005737: cytoplasm; GO:0005794: Golgi apparatus; GO:0005829: cytosol; GO:0032153: cell division site; GO:0051286: cell tip	GO:0008525: phosphatidylcholine transporter activity; GO:0008526: phosphatidylinositol transfer activity	GO:0006896: Golgi to vacuole transport; GO:0015914: phospholipid transport; GO:0030437: ascospore formation; GO:0031322: ascospore-type prospore-specific spindle pole body remodeling; GO:0043001: Golgi to plasma membrane protein transport; GO:0046488: phosphatidylinositol metabolic process; GO:0048193: Golgi vesicle transport; GO:0048194: Golgi vesicle budding; GO:1901352: negative regulation of …	C5_00480C_A: Essential protein; functional homolog of S. cerevisiae Sec14p, a Golgi phosphatidylinositol/phosphatidylcholine transfer protein that regulates choline-phosphate cytidyltransferase and thereby affects secretion; biofilm-regulated	YMR079W: Phosphatidylinositol/phosphatidylcholine transfer protein; involved in regulating PtdIns, PtdCho, and ceramide metabolism, products of which regulate intracellular transport and UPR; has a role in localization of lipid raft proteins; functionally homologous to mammalian PITPs; SEC14 has a paralog, YKL091C, that arose from the whole genome duplication	CAGL0J10450g: Ortholog(s) have phosphatidylcholine transporter activity, phosphatidylinositol transfer activity	B9J08_000444: Ortholog(s) have phosphatidylcholine transporter activity, phosphatidylinositol transfer activity
86	INDEL	Contig005807_C_parapsilosis_CDC317	Contig005807_C_parapsilosis_CDC317_1074078_TGGGGG/T		L (0/1)	H (0/1)	L (0/1)	CPAR2_804770	Scer_OSH2	downstream_gene_variant	-	-	-	-	-	FALSE		Ortholog(s) have lipid binding, sterol transfer activity and role in ER to Golgi ceramide transport, endocytosis, exocytosis, maintenance of cell polarity, piecemeal microautophagy of the nucleus, sterol transport	C1_08180C_A:0.02	C1_08180C_A:0.02	C1_08180C_A:0.03				gene-B9J08_004718:0.01			CAGL0C05049g:0.05	CAGL0C05049g:0.06; CAGL0K01749g:0.07									GO:0005635: nuclear envelope; GO:0005783: endoplasmic reticulum; GO:0005886: plasma membrane; GO:0005935: cellular bud neck; GO:0032541: cortical endoplasmic reticulum	GO:0005543: phospholipid binding; GO:0008289: lipid binding; GO:0120015: sterol transfer activity	GO:0006887: exocytosis; GO:0006897: endocytosis; GO:0015918: sterol transport; GO:0030011: maintenance of cell polarity; GO:0034727: piecemeal microautophagy of the nucleus; GO:0035621: ER to Golgi ceramide transport	C1_08180C_A: Putative oxysterol-binding protein; caspofungin induced; possibly an essential gene, disruptants not obtained by UAU1 method	YDL019C: Member of an oxysterol-binding protein family with seven members; in S. cerevisiae, family members have overlapping, redundant functions in sterol metabolism and collectively perform a function essential for viability; contains FFAT motif; interacts with ER anchor Scs2p at patches at the plasma membrane and at the nuclear envelope; regulated by sterol binding; OSH2 has a paralog, SWH1, t…	CAGL0K01749g: Ortholog(s) have lipid binding, sterol transfer activity and role in ER to Golgi ceramide transport, endocytosis, exocytosis, maintenance of cell polarity, piecemeal microautophagy of the nucleus, sterol transport	B9J08_004718: Ortholog(s) have lipid binding, sterol transfer activity and role in ER to Golgi ceramide transport, endocytosis, exocytosis, maintenance of cell polarity, piecemeal microautophagy of the nucleus, sterol transport
87	INDEL	Contig005807_C_parapsilosis_CDC317	Contig005807_C_parapsilosis_CDC317_1074078_TGGGGG/T		L (0/1)	H (0/1)	L (0/1)	CPAR2_804780	Scer_ECM21	upstream_gene_variant	-	-	-	-	-	FALSE		Ortholog(s) have ubiquitin protein ligase binding activity and role in positive regulation of endocytosis, ubiquitin-dependent endocytosis			C1_10180C_A:0.02		gene-B9J08_005583:0.24*				CAGL0K05247g:0.02; CAGL0M09449g:0.02		CAGL0K05247g:0.07; CAGL0M09449g:0.09									GO:0005575: cellular_component	GO:0031625: ubiquitin protein ligase binding	GO:0045807: positive regulation of endocytosis; GO:0070086: ubiquitin-dependent endocytosis	C1_10180C_A: Predicted regulator of endcytosis of plasma membrane proteins; fluconazole induced, alkaline induced by Rim101; repressed by caspofungin and in azole-resistant strain overexpressing MDR1; flow model, rat catheter and Spider biofilm induced	YBL101C: Protein involved in regulating endocytosis of plasma membrane proteins; identified as a substrate for ubiquitination by Rsp5p and deubiquitination by Ubp2p; promoter contains several Gcn4p binding elements; ECM21 has a paralog, CSR2, that arose from the whole genome duplication	CAGL0M09449g: Ortholog(s) have ubiquitin protein ligase binding activity and role in positive regulation of endocytosis, ubiquitin-dependent endocytosis	B9J08_000325: Ortholog(s) have ubiquitin protein ligase binding activity and role in positive regulation of endocytosis, ubiquitin-dependent endocytosis
88	INDEL	Contig005807_C_parapsilosis_CDC317	Contig005807_C_parapsilosis_CDC317_1074078_TGGGGG/T		L (0/1)	H (0/1)	L (0/1)	CPAR2_804790	Scer_SFH5	downstream_gene_variant	-	-	-	-	-	FALSE		Ortholog(s) have phosphatidylinositol transfer activity		C1_10270C_A:0.01									CAGL0I05940g:0.02									GO:0005829: cytosol; GO:0005886: plasma membrane; GO:0032541: cortical endoplasmic reticulum; GO:0071944: cell periphery	GO:0008526: phosphatidylinositol transfer activity	GO:0015914: phospholipid transport; GO:0017157: regulation of exocytosis; GO:0043001: Golgi to plasma membrane protein transport; GO:0046488: phosphatidylinositol metabolic process; GO:2000114: regulation of establishment of cell polarity	C1_10270C_A: Putative phosphatidylinositol transporter; rat catheter and Spider biofilm repressed	YJL145W: Non-classical phosphatidylinositol transfer protein (PITP); exhibits PI- but not PC-transfer activity; localizes to the peripheral endoplasmic reticulum, cytosol and microsomes; similar to Sec14p; partially relocalizes to the plasma membrane upon DNA replication stress	CAGL0I05940g: Ortholog(s) have phosphatidylinositol transfer activity	B9J08_004048: Ortholog(s) have phosphatidylinositol transfer activity
89	INDEL	Contig005807_C_parapsilosis_CDC317	Contig005807_C_parapsilosis_CDC317_1074078_TGGGGG/T		L (0/1)	H (0/1)	L (0/1)	CPAR2_804800	Scer_FMP52	downstream_gene_variant	-	-	-	-	-	FALSE		Ortholog of S. cerevisiae : FMP52, C. albicans SC5314 : C1_10280C_A, C. glabrata CBS138 : CAGL0H09768g, C. dubliniensis CD36 : Cd36_09680 and C. auris B8441 : B9J08_001853		C1_10280C_A:0.01									CAGL0H09768g:0.02					gene-CTRG_01905:0.08	gene-CTRG_01905:0.19			GO:0005575: cellular_component	GO:0003674: molecular_function	GO:0008150: biological_process	C1_10280C_A: Putative protein of unknown function; induced by prostaglandins	YER004W: Protein of unknown function; localized to the mitochondrial outer membrane; induced by treatment with 8-methoxypsoralen and UVA irradiation	CAGL0H09768g: Ortholog of S. cerevisiae : FMP52, C. albicans SC5314 : C1_10280C_A, C. dubliniensis CD36 : Cd36_09680, C. parapsilosis CDC317 : CPAR2_804800 and C. auris B8441 : B9J08_001853	B9J08_001853: Ortholog of S. cerevisiae : FMP52, C. albicans SC5314 : C1_10280C_A, C. glabrata CBS138 : CAGL0H09768g, C. dubliniensis CD36 : Cd36_09680 and C. parapsilosis CDC317 : CPAR2_804800
90	INDEL	Contig005807_C_parapsilosis_CDC317	Contig005807_C_parapsilosis_CDC317_1074078_TGGGGG/T		L (0/1)	H (0/1)	L (0/1)	CPAR2_804810	Scer_YGR210C	downstream_gene_variant	-	-	-	-	-	FALSE		Has domain(s) with predicted GTP binding activity		C1_09810W_A:0.01															gene-CTRG_03378:0.07			GO:0005575: cellular_component	GO:0005525: GTP binding	GO:0008150: biological_process	C1_09810W_A: GlcNAc-induced protein	YGR210C: Putative protein of unknown function; green fluorescent protein (GFP)-fusion protein localizes to the cytoplasm	CAGL0K00781g: Has domain(s) with predicted GTP binding activity	B9J08_004049: Has domain(s) with predicted GTP binding activity
91	INDEL	Contig005807_C_parapsilosis_CDC317	Contig005807_C_parapsilosis_CDC317_1316995_AT/A			H (0/1)		CPAR2_805800	Scer_VID24	upstream_gene_variant	-	-	-	-	-	FALSE		Ortholog(s) have role in negative regulation of gluconeogenesis, proteasome-mediated ubiquitin-dependent protein catabolic process, protein catabolic process in the vacuole, protein targeting to vacuole	C3_06560W_A:0.02										CAGL0K12254g:0.04									GO:0019898: extrinsic component of membrane; GO:0031410: cytoplasmic vesicle; GO:0034657: GID complex	GO:0003674: molecular_function	GO:0006623: protein targeting to vacuole; GO:0007039: protein catabolic process in the vacuole; GO:0043161: proteasome-mediated ubiquitin-dependent protein catabolic process; GO:0045721: negative regulation of gluconeogenesis	C3_06560W_A: Ortholog of S.c. Vid24; a peripheral membrane protein located at Vid (vacuole import and degradation) vesicles; regulated by Sef1, Sfu1, and Hap43; Spider biofilm induced	YBR105C: GID Complex regulatory subunit; binds GID Complex in response to glucose through interactions with complex member Vid28p; regulates fructose-1,6-bisphosphatase (FBPase) targeting to the vacuole; promotes proteasome-dependent catabolite degradation of FBPase; peripheral membrane protein located at Vid (vacuole import and degradation) vesicles	CAGL0K12254g: Ortholog(s) have role in negative regulation of gluconeogenesis, proteasome-mediated ubiquitin-dependent protein catabolic process, protein catabolic process in the vacuole, protein targeting to vacuole	B9J08_002382: Ortholog(s) have role in negative regulation of gluconeogenesis, proteasome-mediated ubiquitin-dependent protein catabolic process, protein catabolic process in the vacuole, protein targeting to vacuole
92	INDEL	Contig005807_C_parapsilosis_CDC317	Contig005807_C_parapsilosis_CDC317_1316995_AT/A			H (0/1)		CPAR2_805810	Scer_TFB6	upstream_gene_variant	-	-	-	-	-	FALSE		Ortholog(s) have transcription factor TFIIH holo complex localization											CAGL0D02266g:0.02								gene-CTRG_05706:0.18	GO:0005675: transcription factor TFIIH holo complex	GO:0003674: molecular_function	GO:0008150: biological_process	C3_06550C_A: Ortholog(s) have transcription factor TFIIH holo complex localization	YOR352W: Subunit of TFIIH complex; facilities dissociation of the Ssl2p helices from TFIIH; expression levels regulated by Arg5,6p; green fluorescent protein (GFP)-fusion protein localizes to the cytoplasm and nucleus	CAGL0D02266g: Ortholog(s) have transcription factor TFIIH holo complex localization	B9J08_002383: Ortholog(s) have transcription factor TFIIH holo complex localization
93	INDEL	Contig005807_C_parapsilosis_CDC317	Contig005807_C_parapsilosis_CDC317_1316995_AT/A			H (0/1)		CPAR2_805820	WSC1	upstream_gene_variant	-	-	-	-	-	FALSE		Ortholog(s) have role in activation of MAPK activity involved in cell wall organization or biogenesis, asexual sporulation resulting in formation of a cellular spore, fungal-type cell wall organization or biogenesis		C6_02670C_A:0.04				gene-B9J08_001079:0.06		gene-B9J08_001079:0.37*			CAGL0F01507g:0.02									GO:0009277: fungal-type cell wall; GO:0016020: membrane	GO:0003674: molecular_function	GO:0043936: asexual sporulation resulting in formation of a cellular spore; GO:0071852: fungal-type cell wall organization or biogenesis	C3_04250W_A: Putative cell wall component; transcript upregulated in cyr1 mutant (yeast or hyphae); Spider and flow model biofilm induced			B9J08_002738: Ortholog(s) have plasma membrane localization
94	INDEL	Contig005807_C_parapsilosis_CDC317	Contig005807_C_parapsilosis_CDC317_1316995_AT/A			H (0/1)		CPAR2_805830	Scer_BSD2	upstream_gene_variant	-	-	-	-	-	FALSE		Ortholog(s) have role in metal ion transport, protein targeting to vacuole, ubiquitin-dependent protein catabolic process and endoplasmic reticulum, fungal-type vacuole, fungal-type vacuole membrane localization											CAGL0L02101g:0.01									GO:0000324: fungal-type vacuole; GO:0000329: fungal-type vacuole membrane; GO:0005783: endoplasmic reticulum	GO:0003674: molecular_function	GO:0006511: ubiquitin-dependent protein catabolic process; GO:0006623: protein targeting to vacuole; GO:0030001: metal ion transport	C3_04260W_A: Ortholog(s) have role in metal ion transport, protein targeting to vacuole, ubiquitin-dependent protein catabolic process and endoplasmic reticulum, fungal-type vacuole, fungal-type vacuole membrane localization	YBR290W: Heavy metal ion homeostasis protein; facilitates trafficking of Smf1p and Smf2p metal transporters to vacuole where they are degraded; acts as an adaptor protein with Rsp5p in the regulated endocytosis of Smf1p and is itself ubiquitylated by Rsp5p; controls metal ion transport, prevents metal hyperaccumulation, functions in copper detoxification	CAGL0L02101g: Ortholog(s) have role in metal ion transport, protein targeting to vacuole, ubiquitin-dependent protein catabolic process and endoplasmic reticulum, fungal-type vacuole, fungal-type vacuole membrane localization	B9J08_003543: Ortholog(s) have role in metal ion transport, protein targeting to vacuole, ubiquitin-dependent protein catabolic process and endoplasmic reticulum, fungal-type vacuole, fungal-type vacuole membrane localization
95	INDEL	Contig005807_C_parapsilosis_CDC317	Contig005807_C_parapsilosis_CDC317_1316995_AT/A			H (0/1)		CPAR2_805840	Scer_CTP1	downstream_gene_variant	-	-	-	-	-	FALSE		Ortholog(s) have tricarboxylate secondary active transmembrane transporter activity and role in mitochondrial citrate transmembrane transport, transmembrane transport											CAGL0L02079g:0.02									GO:0005575: cellular_component	GO:0005371: tricarboxylate secondary active transmembrane transporter activity	GO:0006843: mitochondrial citrate transmembrane transport; GO:0055085: transmembrane transport	C3_04270C_A: Putative citrate transport protein; flucytosine induced; amphotericin B repressed, caspofungin repressed; Hap43p-induced gene	YBR291C: Mitochondrial inner membrane citrate transporter; member of the mitochondrial carrier family	CAGL0L02079g: Ortholog(s) have tricarboxylate secondary active transmembrane transporter activity and role in mitochondrial citrate transmembrane transport, transmembrane transport	B9J08_003544: Ortholog(s) have tricarboxylate secondary active transmembrane transporter activity and role in mitochondrial citrate transmembrane transport, transmembrane transport
96	INDEL	Contig005807_C_parapsilosis_CDC317	Contig005807_C_parapsilosis_CDC317_1575194_A/AGG	H (0/1)	H (0/1)	H (0/1)		CPAR2_806790	Scer_NOG1	upstream_gene_variant	-	-	-	-	-	FALSE		Ortholog(s) have role in assembly of large subunit precursor of preribosome, rRNA processing, ribosomal large subunit biogenesis, ribosomal subunit export from nucleus			C3_06030W_A:0.02								CAGL0H05709g:0.02									GO:0005730: nucleolus; GO:0005737: cytoplasm; GO:0030687: preribosome, large subunit precursor	GO:0005525: GTP binding	GO:0000054: ribosomal subunit export from nucleus; GO:0006364: rRNA processing; GO:0042273: ribosomal large subunit biogenesis; GO:1902626: assembly of large subunit precursor of preribosome	C3_06030W_A: Putative GTPase; mutation confers hypersensitivity to 5-fluorocytosine (5-FC), 5-fluorouracil (5-FU), and tubercidin (7-deazaadenosine); repressed by prostaglandins; Hap43-induced	YPL093W: Putative GTPase; associates with free 60S ribosomal subunits in the nucleolus and is required for 60S ribosomal subunit biogenesis; constituent of 66S pre-ribosomal particles; member of the ODN family of nucleolar G-proteins	CAGL0H05709g: Ortholog(s) have role in assembly of large subunit precursor of preribosome, rRNA processing, ribosomal large subunit biogenesis, ribosomal subunit export from nucleus	B9J08_001915: Ortholog(s) have role in assembly of large subunit precursor of preribosome, rRNA processing, ribosomal large subunit biogenesis, ribosomal subunit export from nucleus
97	INDEL	Contig005807_C_parapsilosis_CDC317	Contig005807_C_parapsilosis_CDC317_1575194_A/AGG	H (0/1)	H (0/1)	H (0/1)		CPAR2_806800	CPAR2_806800	upstream_gene_variant	-	-	-	-	-	FALSE		Ortholog of Candida metapsilosis : CMET_5747, Candida orthopsilosis Co 90-125 : CORT_0C02370 and Candida orthopsilosis NEW ASSEMBLY : CORT1C02370			C1_02880C_A:0.03								CAGL0D03520g:0.02					gene-CTRG_04321:0.12				GO:0005575: cellular_component	GO:0003674: molecular_function	GO:0008150: biological_process
98	INDEL	Contig005807_C_parapsilosis_CDC317	Contig005807_C_parapsilosis_CDC317_1575194_A/AGG	H (0/1)	H (0/1)	H (0/1)		CPAR2_806810	Scer_MNN9	upstream_gene_variant	-	-	-	-	-	FALSE		Ortholog(s) have alpha-1,6-mannosyltransferase activity, role in protein N-linked glycosylation and alpha-1,6-mannosyltransferase complex, cis-Golgi network localization			C3_06020W_A:0.02																	GO:0000136: mannan polymerase complex; GO:0005801: cis-Golgi network	GO:0000009: alpha-1,6-mannosyltransferase activity	GO:0006487: protein N-linked glycosylation	C3_06020W_A: Protein of N-linked outer-chain mannan biosynthesis; mutant has defective cell wall; required for wild-type hyphal growth; mutant is hygromycin B sensitive and vanadate resistant; has N-terminal membrane-spanning segment (positions 18-34)	YPL050C: Subunit of Golgi mannosyltransferase complex; this complex mediates elongation of the polysaccharide mannan backbone; forms a separate complex with Van1p that is also involved in backbone elongation; this complex also contains Anp1p, Mnn10p, Mnn11p, and Hoc1p	CAGL0L12804g: Ortholog(s) have alpha-1,6-mannosyltransferase activity, role in protein N-linked glycosylation and cis-Golgi network, mannan polymerase complex localization	B9J08_001916: Ortholog(s) have alpha-1,6-mannosyltransferase activity, role in protein N-linked glycosylation and cis-Golgi network, mannan polymerase complex localization
99	INDEL	Contig005807_C_parapsilosis_CDC317	Contig005807_C_parapsilosis_CDC317_1575194_A/AGG	H (0/1)	H (0/1)	H (0/1)		CPAR2_806820	Scer_CAM1	downstream_gene_variant	-	-	-	-	-	FALSE		Ortholog(s) have DNA-binding transcription factor activity, calcium ion binding, guanyl-nucleotide exchange factor activity, phospholipid binding activity											CAGL0L05148g:0.03; CAGL0L12760g:0.01									GO:0005576: extracellular region; GO:0005634: nucleus; GO:0005853: eukaryotic translation elongation factor 1 complex; GO:0010494: cytoplasmic stress granule	GO:0003700: DNA-binding transcription factor activity; GO:0003746: translation elongation factor activity; GO:0005085: guanyl-nucleotide exchange factor activity; GO:0005509: calcium ion binding; GO:0005543: phospholipid binding	GO:0002182: cytoplasmic translational elongation; GO:0006414: translational elongation; GO:0006449: regulation of translational termination; GO:0006749: glutathione metabolic process; GO:0045944: positive regulation of transcription by RNA polymerase II	C3_06010W_A: Putative translation elongation factor eEF1 gamma; protein level decreased in stationary phase cultures; Spider biofilm repressed	YPL048W: One of two isoforms of the gamma subunit of eEF1B; stimulates the release of GDP from eEF1A (Tef1p/Tef2p) post association with the ribosomal complex with eEF1Balpha subunit; nuclear protein required for transcription of MXR1; binds the MXR1 promoter in the presence of other nuclear factors; binds calcium and phospholipids	CAGL0L12760g: Ortholog(s) have DNA-binding transcription factor activity, calcium ion binding, guanyl-nucleotide exchange factor activity, phospholipid binding activity	B9J08_001917: Ortholog(s) have DNA-binding transcription factor activity, calcium ion binding, guanyl-nucleotide exchange factor activity, phospholipid binding activity
100	INDEL	Contig005807_C_parapsilosis_CDC317	Contig005807_C_parapsilosis_CDC317_1575194_A/AGG	H (0/1)	H (0/1)	H (0/1)		CPAR2_806830	CPAR2_806830	downstream_gene_variant	-	-	-	-	-	FALSE		Has domain(s) with predicted DNA-binding transcription factor activity, RNA polymerase II-specific, zinc ion binding activity, role in regulation of transcription, DNA-templated and host cell nucleus, nucleus localization	C3_06000W_A:0.02		C3_06000W_A:0.02																	GO:0005634: nucleus	GO:0000981: DNA-binding transcription factor activity, RNA polymerase II-specific; GO:0008270: zinc ion binding	GO:0006355: regulation of transcription, DNA-templated	C3_06000W_A: Zn(II)2Cys6 transcription factor; involved in regulation of adhesion genes; involved in white-opaque switch; acts as repressor of START; forms complex with Mcm1; mutant is sensitive to 5-fluorocytosine and lithium chloride			B9J08_001918: Ortholog of C. albicans SC5314 : C3_06000W_A/AHR1, C. dubliniensis CD36 : Cd36_85930, C. parapsilosis CDC317 : CPAR2_806830 and Candida tenuis NRRL Y-1498 : CANTEDRAFT_92253
101	INDEL	Contig005807_C_parapsilosis_CDC317	Contig005807_C_parapsilosis_CDC317_1575194_A/AGGG		H (0/1)	L (0/1)	L (0/1)	CPAR2_806790	Scer_NOG1	upstream_gene_variant	-	-	-	-	-	FALSE		Ortholog(s) have role in assembly of large subunit precursor of preribosome, rRNA processing, ribosomal large subunit biogenesis, ribosomal subunit export from nucleus			C3_06030W_A:0.02								CAGL0H05709g:0.02									GO:0005730: nucleolus; GO:0005737: cytoplasm; GO:0030687: preribosome, large subunit precursor	GO:0005525: GTP binding	GO:0000054: ribosomal subunit export from nucleus; GO:0006364: rRNA processing; GO:0042273: ribosomal large subunit biogenesis; GO:1902626: assembly of large subunit precursor of preribosome	C3_06030W_A: Putative GTPase; mutation confers hypersensitivity to 5-fluorocytosine (5-FC), 5-fluorouracil (5-FU), and tubercidin (7-deazaadenosine); repressed by prostaglandins; Hap43-induced	YPL093W: Putative GTPase; associates with free 60S ribosomal subunits in the nucleolus and is required for 60S ribosomal subunit biogenesis; constituent of 66S pre-ribosomal particles; member of the ODN family of nucleolar G-proteins	CAGL0H05709g: Ortholog(s) have role in assembly of large subunit precursor of preribosome, rRNA processing, ribosomal large subunit biogenesis, ribosomal subunit export from nucleus	B9J08_001915: Ortholog(s) have role in assembly of large subunit precursor of preribosome, rRNA processing, ribosomal large subunit biogenesis, ribosomal subunit export from nucleus
102	INDEL	Contig005807_C_parapsilosis_CDC317	Contig005807_C_parapsilosis_CDC317_1575194_A/AGGG		H (0/1)	L (0/1)	L (0/1)	CPAR2_806800	CPAR2_806800	upstream_gene_variant	-	-	-	-	-	FALSE		Ortholog of Candida metapsilosis : CMET_5747, Candida orthopsilosis Co 90-125 : CORT_0C02370 and Candida orthopsilosis NEW ASSEMBLY : CORT1C02370			C1_02880C_A:0.03								CAGL0D03520g:0.02					gene-CTRG_04321:0.12				GO:0005575: cellular_component	GO:0003674: molecular_function	GO:0008150: biological_process
103	INDEL	Contig005807_C_parapsilosis_CDC317	Contig005807_C_parapsilosis_CDC317_1575194_A/AGGG		H (0/1)	L (0/1)	L (0/1)	CPAR2_806810	Scer_MNN9	upstream_gene_variant	-	-	-	-	-	FALSE		Ortholog(s) have alpha-1,6-mannosyltransferase activity, role in protein N-linked glycosylation and alpha-1,6-mannosyltransferase complex, cis-Golgi network localization			C3_06020W_A:0.02																	GO:0000136: mannan polymerase complex; GO:0005801: cis-Golgi network	GO:0000009: alpha-1,6-mannosyltransferase activity	GO:0006487: protein N-linked glycosylation	C3_06020W_A: Protein of N-linked outer-chain mannan biosynthesis; mutant has defective cell wall; required for wild-type hyphal growth; mutant is hygromycin B sensitive and vanadate resistant; has N-terminal membrane-spanning segment (positions 18-34)	YPL050C: Subunit of Golgi mannosyltransferase complex; this complex mediates elongation of the polysaccharide mannan backbone; forms a separate complex with Van1p that is also involved in backbone elongation; this complex also contains Anp1p, Mnn10p, Mnn11p, and Hoc1p	CAGL0L12804g: Ortholog(s) have alpha-1,6-mannosyltransferase activity, role in protein N-linked glycosylation and cis-Golgi network, mannan polymerase complex localization	B9J08_001916: Ortholog(s) have alpha-1,6-mannosyltransferase activity, role in protein N-linked glycosylation and cis-Golgi network, mannan polymerase complex localization
104	INDEL	Contig005807_C_parapsilosis_CDC317	Contig005807_C_parapsilosis_CDC317_1575194_A/AGGG		H (0/1)	L (0/1)	L (0/1)	CPAR2_806820	Scer_CAM1	downstream_gene_variant	-	-	-	-	-	FALSE		Ortholog(s) have DNA-binding transcription factor activity, calcium ion binding, guanyl-nucleotide exchange factor activity, phospholipid binding activity											CAGL0L05148g:0.03; CAGL0L12760g:0.01									GO:0005576: extracellular region; GO:0005634: nucleus; GO:0005853: eukaryotic translation elongation factor 1 complex; GO:0010494: cytoplasmic stress granule	GO:0003700: DNA-binding transcription factor activity; GO:0003746: translation elongation factor activity; GO:0005085: guanyl-nucleotide exchange factor activity; GO:0005509: calcium ion binding; GO:0005543: phospholipid binding	GO:0002182: cytoplasmic translational elongation; GO:0006414: translational elongation; GO:0006449: regulation of translational termination; GO:0006749: glutathione metabolic process; GO:0045944: positive regulation of transcription by RNA polymerase II	C3_06010W_A: Putative translation elongation factor eEF1 gamma; protein level decreased in stationary phase cultures; Spider biofilm repressed	YPL048W: One of two isoforms of the gamma subunit of eEF1B; stimulates the release of GDP from eEF1A (Tef1p/Tef2p) post association with the ribosomal complex with eEF1Balpha subunit; nuclear protein required for transcription of MXR1; binds the MXR1 promoter in the presence of other nuclear factors; binds calcium and phospholipids	CAGL0L12760g: Ortholog(s) have DNA-binding transcription factor activity, calcium ion binding, guanyl-nucleotide exchange factor activity, phospholipid binding activity	B9J08_001917: Ortholog(s) have DNA-binding transcription factor activity, calcium ion binding, guanyl-nucleotide exchange factor activity, phospholipid binding activity
105	INDEL	Contig005807_C_parapsilosis_CDC317	Contig005807_C_parapsilosis_CDC317_1575194_A/AGGG		H (0/1)	L (0/1)	L (0/1)	CPAR2_806830	CPAR2_806830	downstream_gene_variant	-	-	-	-	-	FALSE		Has domain(s) with predicted DNA-binding transcription factor activity, RNA polymerase II-specific, zinc ion binding activity, role in regulation of transcription, DNA-templated and host cell nucleus, nucleus localization	C3_06000W_A:0.02		C3_06000W_A:0.02																	GO:0005634: nucleus	GO:0000981: DNA-binding transcription factor activity, RNA polymerase II-specific; GO:0008270: zinc ion binding	GO:0006355: regulation of transcription, DNA-templated	C3_06000W_A: Zn(II)2Cys6 transcription factor; involved in regulation of adhesion genes; involved in white-opaque switch; acts as repressor of START; forms complex with Mcm1; mutant is sensitive to 5-fluorocytosine and lithium chloride			B9J08_001918: Ortholog of C. albicans SC5314 : C3_06000W_A/AHR1, C. dubliniensis CD36 : Cd36_85930, C. parapsilosis CDC317 : CPAR2_806830 and Candida tenuis NRRL Y-1498 : CANTEDRAFT_92253
106	INDEL	Contig005807_C_parapsilosis_CDC317	Contig005807_C_parapsilosis_CDC317_642857_TGG/T	H (0/1)	L (0/1)	L (0/1)		CPAR2_802860	CPAR2_802860	upstream_gene_variant	-	-	-	-	-	FALSE		Ortholog of C. albicans SC5314 : CR_01560W_A, C. dubliniensis CD36 : Cd36_26520, C. auris B8441 : B9J08_003507 and Candida tenuis NRRL Y-1498 : CANTEDRAFT_94578																gene-CTRG_00934:0.08				GO:0005575: cellular_component	GO:0003674: molecular_function	GO:0008150: biological_process	CR_01560W_A: Ortholog of C. dubliniensis CD36 : Cd36_26520, C. parapsilosis CDC317 : CPAR2_802860, C. auris B8441 : B9J08_003507 and Candida tenuis NRRL Y-1498 : CANTEDRAFT_94578			B9J08_003507: Ortholog of C. albicans SC5314 : CR_01560W_A, C. dubliniensis CD36 : Cd36_26520, C. parapsilosis CDC317 : CPAR2_802860 and Candida tenuis NRRL Y-1498 : CANTEDRAFT_94578
107	INDEL	Contig005807_C_parapsilosis_CDC317	Contig005807_C_parapsilosis_CDC317_642857_TGG/T	H (0/1)	L (0/1)	L (0/1)		CPAR2_802870	Scer_YBL055C	downstream_gene_variant	-	-	-	-	-	FALSE		Ortholog(s) have 3'-5'-exodeoxyribonuclease activity, endonuclease activity and role in apoptotic DNA fragmentation, cellular response to oxidative stress										CAGL0A04279g:0.02	CAGL0A04279g:0.03					gene-CTRG_00935:0.10				GO:0005575: cellular_component	GO:0004519: endonuclease activity; GO:0008296: 3'-5'-exodeoxyribonuclease activity; GO:0016888: endodeoxyribonuclease activity, producing 5'-phosphomonoesters	GO:0006309: apoptotic DNA fragmentation; GO:0034599: cellular response to oxidative stress	CR_01550C_A: Ortholog(s) have 3'-5'-exodeoxyribonuclease activity, endonuclease activity and role in apoptotic DNA fragmentation, cellular response to oxidative stress	YBL055C: 3'-->5' exonuclease and endonuclease with a possible role in apoptosis; has similarity to mammalian and C. elegans apoptotic nucleases	CAGL0A04279g: Ortholog(s) have 3'-5'-exodeoxyribonuclease activity, endonuclease activity and role in apoptotic DNA fragmentation, cellular response to oxidative stress	B9J08_003506: Ortholog(s) have 3'-5'-exodeoxyribonuclease activity, endonuclease activity and role in apoptotic DNA fragmentation, cellular response to oxidative stress
108	INDEL	Contig005807_C_parapsilosis_CDC317	Contig005807_C_parapsilosis_CDC317_642857_TGG/T	H (0/1)	L (0/1)	L (0/1)		CPAR2_802880	Scer_SAS3	upstream_gene_variant	-	-	-	-	-	FALSE		Ortholog(s) have histone acetyltransferase activity and role in chromatin silencing at telomere, covalent chromatin modification, histone acetylation, silent mating-type cassette heterochromatin assembly											CAGL0A04235g:0.07					gene-CTRG_00936:0.08		gene-CTRG_00936:0.13		GO:0033100: NuA3 histone acetyltransferase complex; GO:1990467: NuA3a histone acetyltransferase complex; GO:1990468: NuA3b histone acetyltransferase complex	GO:0003677: DNA binding; GO:0004402: histone acetyltransferase activity	GO:0006348: subtelomeric heterochromatin assembly; GO:0016573: histone acetylation; GO:0030466: silent mating-type cassette heterochromatin assembly	CR_01540W_A: Similar to silencing proteins; increased transcription is observed upon fluphenazine treatment; rat catheter biofilm repressed	YBL052C: Histone acetyltransferase catalytic subunit of NuA3 complex; acetylates histone H3, involved in transcriptional silencing; homolog of the mammalian MOZ proto-oncogene; mutant has aneuploidy tolerance; sas3gcn5 double mutation is lethal	CAGL0A04235g: Ortholog(s) have histone acetyltransferase activity and role in chromatin silencing at telomere, covalent chromatin modification, histone acetylation, silent mating-type cassette heterochromatin assembly	B9J08_003505: Ortholog(s) have histone acetyltransferase activity and role in chromatin silencing at telomere, covalent chromatin modification, histone acetylation, silent mating-type cassette heterochromatin assembly
109	INDEL	Contig005807_C_parapsilosis_CDC317	Contig005807_C_parapsilosis_CDC317_642857_TGG/T	H (0/1)	L (0/1)	L (0/1)		CPAR2_802890	CPAR2_802890	upstream_gene_variant	-	-	-	-	-	FALSE		Has domain(s) with predicted transmembrane transporter activity, role in transmembrane transport and integral component of membrane localization			CR_01340W_A:0.02																	GO:0016021: integral component of membrane	GO:0022857: transmembrane transporter activity	GO:0055085: transmembrane transport	CR_01340W_A: Predicted membrane transporter, member of the drug:proton antiporter (12 spanner) (DHA1) family, major facilitator superfamily (MFS)			B9J08_000896: Has domain(s) with predicted transmembrane transporter activity, role in transmembrane transport and integral component of membrane localization
110	INDEL	Contig005807_C_parapsilosis_CDC317	Contig005807_C_parapsilosis_CDC317_642857_TGG/T	H (0/1)	L (0/1)	L (0/1)		CPAR2_802900	Scer_SEC17	downstream_gene_variant	-	-	-	-	-	FALSE		Ortholog(s) have ATPase activator activity, soluble NSF attachment protein activity and role in SNARE complex disassembly, autophagy, vacuole fusion, non-autophagic, vesicle fusion with Golgi apparatus			CR_01350C_A:0.03								CAGL0F04653g:0.02									GO:0005829: cytosol; GO:0019898: extrinsic component of membrane; GO:0031201: SNARE complex	GO:0001671: ATPase activator activity; GO:0005483: soluble NSF attachment protein activity	GO:0006886: intracellular protein transport; GO:0006914: autophagy; GO:0035494: SNARE complex disassembly; GO:0042144: vacuole fusion, non-autophagic; GO:0048280: vesicle fusion with Golgi apparatus	CR_01350C_A: Ortholog(s) have ATPase activator activity, soluble NSF attachment protein activity and role in SNARE complex disassembly, autophagy, vacuole fusion, non-autophagic, vesicle fusion with Golgi apparatus	YBL050W: Alpha-SNAP cochaperone; SNARE-complex adaptor for Sec18 (NSF) during the disassembly of postfusion cis-SNARE complexes; stimulates the ATPase activity of Sec18p; peripheral membrane protein required for vesicular transport between ER and Golgi, the 'priming' step in homotypic vacuole fusion, and autophagy; similar to mammalian alpha-SNAP	CAGL0F04653g: Ortholog(s) have ATPase activator activity, soluble NSF attachment protein activity and role in SNARE complex disassembly, autophagy, vacuole fusion, non-autophagic, vesicle fusion with Golgi apparatus	B9J08_002470: Ortholog(s) have ATPase activator activity, soluble NSF attachment protein activity and role in SNARE complex disassembly, autophagy, vacuole fusion, non-autophagic, vesicle fusion with Golgi apparatus
111	INDEL	Contig005807_C_parapsilosis_CDC317	Contig005807_C_parapsilosis_CDC317_642857_TGG/T	H (0/1)	L (0/1)	L (0/1)		CPAR2_802910	Scer_NNF1	upstream_gene_variant	-	-	-	-	-	FALSE		Ortholog(s) have role in chromosome segregation and kinetochore, nuclear MIS12/MIND complex localization			CR_01360W_A:0.02							CAGL0C04851g:0.03	CAGL0C04851g:0.01									GO:0000776: kinetochore; GO:0000818: nuclear MIS12/MIND complex	GO:0003674: molecular_function	GO:0007059: chromosome segregation	CR_01360W_A: Essential protein involved in chromosome segregation; putative component of the nuclear MIS12/MIND complex	YJR112W: Essential component of the MIND kinetochore complex; joins kinetochore subunits contacting DNA to those contacting microtubules; required for accurate chromosome segregation; complex consists of Mtw1p Including Nnf1p-Nsl1p-Dsn1p (MIND)	CAGL0C04851g: Ortholog(s) have role in chromosome segregation and kinetochore, nuclear MIS12/MIND complex localization	B9J08_002472: Ortholog(s) have role in chromosome segregation and NMS complex, kinetochore, nuclear MIS12/MIND complex localization
112	INDEL	Contig005807_C_parapsilosis_CDC317	Contig005807_C_parapsilosis_CDC317_642857_TGG/T	H (0/1)	L (0/1)	L (0/1)		CPAR2_802920	Scer_MRPS28	downstream_gene_variant	-	-	-	-	-	FALSE		Ortholog(s) have structural constituent of ribosome activity and mitochondrial small ribosomal subunit localization											CAGL0M01100g:0.09									GO:0005763: mitochondrial small ribosomal subunit	GO:0003735: structural constituent of ribosome	GO:0006412: translation	CR_01370C_A: Ortholog(s) have structural constituent of ribosome activity and mitochondrial small ribosomal subunit localization	YDR337W: Mitochondrial ribosomal protein of the small subunit	CAGL0M01100g: Ortholog(s) have structural constituent of ribosome activity and mitochondrial small ribosomal subunit localization	B9J08_002473: Ortholog(s) have structural constituent of ribosome activity and mitochondrial small ribosomal subunit localization
113	INDEL	Contig005807_C_parapsilosis_CDC317	Contig005807_C_parapsilosis_CDC317_767550_GT/G		H (0/1)	L (0/1)		CPAR2_803450	Scer_CUB1	upstream_gene_variant	-	-	-	-	-	FALSE		Ortholog of S. cerevisiae : CUB1, C. albicans SC5314 : C1_09850C_A, C. dubliniensis CD36 : Cd36_09270, C. auris B8441 : B9J08_002739 and Candida tenuis NRRL Y-1498 : CANTEDRAFT_131760		C1_09850C_A:0.01	C1_09850C_A:0.02								CAGL0H09108g:0.08									GO:0005575: cellular_component	GO:0003674: molecular_function	GO:0008150: biological_process	C1_09850C_A: Ortholog of S. cerevisiae : CUB1, C. dubliniensis CD36 : Cd36_09270, C. parapsilosis CDC317 : CPAR2_803450, C. auris B8441 : B9J08_002739 and Candida tenuis NRRL Y-1498 : CANTEDRAFT_131760	YPL260W: Conserved fungal gene linked to DNA repair and proteasome function; putative substrate of cAMP-dependent protein kinase (PKA); green fluorescent protein (GFP)-fusion protein localizes to the cytoplasm and nucleus; YPL260W is not an essential gene; protein abundance increases in response to DNA replication stress		B9J08_002739: Ortholog of S. cerevisiae : CUB1, C. albicans SC5314 : C1_09850C_A, C. dubliniensis CD36 : Cd36_09270, C. parapsilosis CDC317 : CPAR2_803450 and Candida tenuis NRRL Y-1498 : CANTEDRAFT_131760
114	INDEL	Contig005807_C_parapsilosis_CDC317	Contig005807_C_parapsilosis_CDC317_767550_GT/G		H (0/1)	L (0/1)		CPAR2_803460	Scer_TFA1	upstream_gene_variant	-	-	-	-	-	FALSE		Ortholog(s) have RNA polymerase II complex binding, TFIIH-class transcription factor complex binding, single-stranded DNA binding activity		C1_09860C_A:0.01	C1_09860C_A:0.02								CAGL0L02057g:0.04							gene-CTRG_03374:0.10		GO:0005673: transcription factor TFIIE complex; GO:0097550: transcription preinitiation complex	GO:0000993: RNA polymerase II complex binding; GO:0001097: TFIIH-class transcription factor complex binding; GO:0003697: single-stranded DNA binding; GO:0043565: sequence-specific DNA binding	GO:0001113: transcription open complex formation at RNA polymerase II promoter; GO:0006366: transcription by RNA polymerase II	C1_09860C_A: Protein with polyglutamate motifs and abundant Ser/Thr residues; described as a subunit of TFIIE, which is a basal transcription initiation factor of RNA Polymerase II; possibly an essential gene, disruptants not obtained by UAU1 method	YKL028W: TFIIE large subunit; involved in recruitment of RNA polymerase II to the promoter, activation of TFIIH, and promoter opening	CAGL0L02057g: Ortholog(s) have RNA polymerase II complex binding, TFIIH-class transcription factor complex binding, single-stranded DNA binding activity	B9J08_003545: Ortholog(s) have RNA polymerase II complex binding, TFIIH-class transcription factor complex binding, single-stranded DNA binding activity
115	INDEL	Contig005807_C_parapsilosis_CDC317	Contig005807_C_parapsilosis_CDC317_767550_GT/G		H (0/1)	L (0/1)		CPAR2_803470	Scer_HCM1	upstream_gene_variant	-	-	-	-	-	FALSE		Ortholog(s) have DNA-binding transcription factor activity and role in cellular response to oxidative stress, mitochondrion organization, positive regulation of transcription by RNA polymerase II, spindle pole body organization		C1_09870W_A:0.01				gene-B9J08_003546:0.02					CAGL0J03608g:0.01					gene-CTRG_03373:0.09		gene-CTRG_03373:0.11		GO:0005634: nucleus; GO:0005737: cytoplasm	GO:0003700: DNA-binding transcription factor activity; GO:0043565: sequence-specific DNA binding	GO:0007005: mitochondrion organization; GO:0034599: cellular response to oxidative stress; GO:0045944: positive regulation of transcription by RNA polymerase II; GO:0051300: spindle pole body organization	C1_09870W_A: Protein with forkhead domain; similar to S. cerevisiae Hcm1p; Hap43p-induced gene	YCR065W: Forkhead transcription factor; drives S-phase activation of genes involved in chromosome segregation, spindle dynamics, budding; also activates genes involved in respiration, use of alternative energy sources (like proline), NAD synthesis, oxidative stress resistance; key factor in early adaptation to nutrient deficiency and diauxic shift; suppressor of calmodulin mutants with specific S…	CAGL0J03608g: Ortholog(s) have DNA-binding transcription factor activity and role in cellular response to oxidative stress, mitochondrion organization, positive regulation of transcription by RNA polymerase II, spindle pole body organization	B9J08_003546: Ortholog(s) have DNA-binding transcription factor activity and role in cellular response to oxidative stress, mitochondrion organization, positive regulation of transcription by RNA polymerase II, spindle pole body organization
116	INDEL	Contig005807_C_parapsilosis_CDC317	Contig005807_C_parapsilosis_CDC317_767550_GT/G		H (0/1)	L (0/1)		CPAR2_803480	Scer_BUD31	downstream_gene_variant	-	-	-	-	-	FALSE		Ortholog(s) have role in mRNA splicing, via spliceosome and U2 snRNP, U2-type spliceosomal complex, post-mRNA release spliceosomal complex, spliceosomal complex localization		C1_09880C_A:0.01				gene-B9J08_003547:0.04										gene-CTRG_03372:0.10				GO:0005681: spliceosomal complex; GO:0005684: U2-type spliceosomal complex; GO:0005686: U2 snRNP; GO:0071014: post-mRNA release spliceosomal complex	GO:0003674: molecular_function	GO:0000398: mRNA splicing, via spliceosome	C1_09880C_A: Bud31 ortholog; not subject to mating-type regulation, in contrast to S. cerevisiae Bud31 which has a role in specifying the bud site; Spider biofilm induced	YCR063W: Component of the SF3b subcomplex of the U2 snRNP; increases efficiency of first and second step pre-mRNA splicing; diploid mutants display a random budding pattern instead of the wild-type bipolar pattern; facilitates passage through G1/S Start, but is not required for G2/M transition or exit from mitosis	CAGL0J03630g: Ortholog(s) have role in mRNA splicing, via spliceosome and U2 snRNP, U2-type spliceosomal complex, post-mRNA release spliceosomal complex, spliceosomal complex localization	B9J08_003547: Ortholog(s) have role in mRNA splicing, via spliceosome and U2 snRNP, U2-type spliceosomal complex, post-mRNA release spliceosomal complex, spliceosomal complex localization
117	INDEL	Contig005807_C_parapsilosis_CDC317	Contig005807_C_parapsilosis_CDC317_767550_GT/G		H (0/1)	L (0/1)		CPAR2_tS(CGA)1	tS(CGA)1	downstream_gene_variant	-	-	-	-	-	FALSE		tRNA-Ser, predicted by tRNAscan-SE; CGA anticodon																				GO:0005575: cellular_component	GO:0033408: UCG codon-amino acid adaptor activity	GO:0002182: cytoplasmic translational elongation
118	INDEL	Contig005807_C_parapsilosis_CDC317	Contig005807_C_parapsilosis_CDC317_828542_G/GCC	L (0/1)	H (0/1)	L (0/1)		CPAR2_803720	Scer_MRPL9	downstream_gene_variant	-	-	-	-	-	FALSE		Ortholog(s) have structural constituent of ribosome activity and mitochondrial large ribosomal subunit localization		CR_00490W_A:0.10					gene-B9J08_000697:0.02				CAGL0B02167g:0.01					gene-CTRG_01025:0.10				GO:0005762: mitochondrial large ribosomal subunit	GO:0003735: structural constituent of ribosome	GO:0006412: translation	CR_00490W_A: Putative mitochondrial ribosomal protein of the large subunit; Hap43p-repressed gene; ortholog of S. cerevisiae MRPL9	YGR220C: Mitochondrial ribosomal protein of the large subunit	CAGL0B02167g: Ortholog(s) have structural constituent of ribosome activity and mitochondrial large ribosomal subunit localization	B9J08_000697: Ortholog(s) have structural constituent of ribosome activity and mitochondrial large ribosomal subunit localization
119	INDEL	Contig005807_C_parapsilosis_CDC317	Contig005807_C_parapsilosis_CDC317_828542_G/GCC	L (0/1)	H (0/1)	L (0/1)		CPAR2_803730	Scer_CRM1	upstream_gene_variant	-	-	-	-	-	FALSE		Ortholog(s) have U1 snRNA binding, U2 snRNA binding, U4 snRNA binding, U5 snRNA binding, U6 snRNA binding, nuclear export signal receptor activity, nuclear import signal receptor activity		CR_00520C_A:0.05									CAGL0B02189g:0.04; CAGL0I01782g:0.09									GO:0000776: kinetochore; GO:0005634: nucleus; GO:0005643: nuclear pore; GO:0005816: spindle pole body; GO:0034399: nuclear periphery	GO:0017070: U6 snRNA binding; GO:0030619: U1 snRNA binding; GO:0030620: U2 snRNA binding; GO:0030621: U4 snRNA binding; GO:0030623: U5 snRNA binding; GO:0031267: small GTPase binding	GO:0000055: ribosomal large subunit export from nucleus; GO:0006406: mRNA export from nucleus; GO:0006611: protein export from nucleus; GO:0034501: protein localization to kinetochore; GO:0051168: nuclear export	CR_00520C_A: Functional homolog of S. cerevisiae Crm1, which acts in protein nuclear export; predicted to be resistant to antifungal drug leptomycin B; partially suppresses signal transduction defects of S. cerevisiae ste20 mutant	YGR218W: Major karyopherin; involved in export of proteins, RNAs, and ribosomal subunits from the nucleus; exportin	CAGL0B02189g: Ortholog(s) have U1 snRNA binding, U2 snRNA binding, U4 snRNA binding, U5 snRNA binding, U6 snRNA binding activity	B9J08_000693: Ortholog(s) have U1 snRNA binding, U2 snRNA binding, U4 snRNA binding, U5 snRNA binding, U6 snRNA binding activity
120	INDEL	Contig005807_C_parapsilosis_CDC317	Contig005807_C_parapsilosis_CDC317_828542_G/GCC	L (0/1)	H (0/1)	L (0/1)		CPAR2_803740	CPAR2_803740	upstream_gene_variant	-	-	-	-	-	FALSE		Ortholog of C. albicans SC5314 : CR_00530W_A, C. dubliniensis CD36 : Cd36_25640, Candida tropicalis MYA-3404 : CTRG_01022 and Candida albicans WO-1 : CAWG_01412		CR_00530W_A:0.05																		GO:0005575: cellular_component	GO:0003674: molecular_function	GO:0008150: biological_process	CR_00530W_A: Ortholog of C. dubliniensis CD36 : Cd36_25640, C. parapsilosis CDC317 : CPAR2_803740, Candida tropicalis MYA-3404 : CTRG_01022 and Candida albicans WO-1 : CAWG_01412
121	INDEL	Contig005807_C_parapsilosis_CDC317	Contig005807_C_parapsilosis_CDC317_828542_G/GCC	L (0/1)	H (0/1)	L (0/1)		CPAR2_803750	Scer_MDH2	downstream_gene_variant	-	-	-	-	-	FALSE		Ortholog(s) have L-malate dehydrogenase activity, role in gluconeogenesis, protein import into peroxisome matrix and cytosol, intracellular, nuclear periphery localization		CR_00540C_A:0.05																		GO:0005622: intracellular anatomical structure; GO:0005829: cytosol; GO:0034399: nuclear periphery	GO:0030060: L-malate dehydrogenase activity	GO:0006094: gluconeogenesis; GO:0006099: tricarboxylic acid cycle; GO:0006108: malate metabolic process; GO:0016558: protein import into peroxisome matrix; GO:0019752: carboxylic acid metabolic process; GO:0044262: cellular carbohydrate metabolic process	CR_00540C_A: Mitochondrial malate dehydrogenase; regulated by Mig1, Tup1, white-opaque switch, phagocytosis; induced in high iron; antigenic during murine and human infection; repressed in Spider biofilms by Bcr1, Tec1, Ndt80, Rob1, Brg1	YOL126C: Cytoplasmic malate dehydrogenase; one of three isozymes that catalyze interconversion of malate and oxaloacetate; involved in the glyoxylate cycle and gluconeogenesis during growth on two-carbon compounds; interacts with Pck1p and Fbp1	CAGL0E01705g: Ortholog(s) have L-malate dehydrogenase activity, role in gluconeogenesis, protein import into peroxisome matrix and cytosol, nuclear periphery localization	B9J08_000694: Ortholog(s) have L-malate dehydrogenase activity, role in gluconeogenesis, protein import into peroxisome matrix and cytosol, intracellular anatomical structure, nuclear periphery localization
122	INDEL	Contig005807_C_parapsilosis_CDC317	Contig005807_C_parapsilosis_CDC317_828542_G/GCC	L (0/1)	H (0/1)	L (0/1)		CPAR2_803760	NTC1	upstream_gene_variant	-	-	-	-	-	FALSE		Neutral trehalase involved in trehalose catabolism		CR_00560W_A:0.05								CAGL0C04323g:0.06	CAGL0C04323g:0.04; CAGL0M10439g:0.02									GO:0005737: cytoplasm	GO:0004555: alpha,alpha-trehalase activity; GO:0005509: calcium ion binding	GO:0005993: trehalose catabolic process; GO:0030437: ascospore formation; GO:0071465: cellular response to desiccation	CR_00560W_A: Neutral trehalase; hyphal induction in mutant delayed but not reduced overall; not required for virulence in mice; possible regulatory cAMP-dependent phosphorylation at S10,S213; Hap43-repressed gene; Spider biofilm induced	YDR001C: Neutral trehalase, degrades trehalose; required for thermotolerance and may mediate resistance to other cellular stresses; phosphorylated and activated by Cdc28p at the G1/S phase transition to coordinately regulate carbohydrate metabolism and the cell cycle; inhibited by Dcs1p; NTH1 has a paralog, NTH2, that arose from the whole genome duplication	CAGL0M10439g: Cytosolic neutral trehalase involved in hydrolysis of intracellular trehalose	B9J08_000695: Ortholog(s) have alpha,alpha-trehalase activity, calcium ion binding activity and role in ascospore formation, cellular response to desiccation, trehalose catabolic process
123	INDEL	Contig005809_C_parapsilosis_CDC317	Contig005809_C_parapsilosis_CDC317_1104143_AT/A	L (0/1)	H (0/1)	L (0/1)		CPAR2_205340	CPAR2_205340	upstream_gene_variant	-	-	-	-	-	FALSE		Ortholog of C. albicans SC5314 : CR_05770W_A, C. dubliniensis CD36 : Cd36_31170, C. auris B8441 : B9J08_001700 and Candida tenuis NRRL Y-1498 : CANTEDRAFT_133521		CR_05770W_A:0.03	CR_05770W_A:0.02																	GO:0005575: cellular_component	GO:0003674: molecular_function	GO:0008150: biological_process	CR_05770W_A: Ortholog of C. dubliniensis CD36 : Cd36_31170, C. parapsilosis CDC317 : CPAR2_205340, C. auris B8441 : B9J08_001700 and Candida tenuis NRRL Y-1498 : CANTEDRAFT_133521			B9J08_001700: Ortholog of C. albicans SC5314 : CR_05770W_A, C. dubliniensis CD36 : Cd36_31170, C. parapsilosis CDC317 : CPAR2_205340 and Candida tenuis NRRL Y-1498 : CANTEDRAFT_133521
124	INDEL	Contig005809_C_parapsilosis_CDC317	Contig005809_C_parapsilosis_CDC317_1104143_AT/A	L (0/1)	H (0/1)	L (0/1)		CPAR2_205350	CPAR2_205350	upstream_gene_variant	-	-	-	-	-	FALSE		Ortholog of C. albicans SC5314 : CR_05750W_A, C. dubliniensis CD36 : Cd36_31150, C. auris B8441 : B9J08_001698 and Candida tenuis NRRL Y-1498 : CANTEDRAFT_112958		CR_05750W_A:0.03															gene-CTRG_00646:0.24			GO:0005575: cellular_component	GO:0003674: molecular_function	GO:0008150: biological_process	CR_05750W_A: Predicted glycosyl hydrolase; hypoxia induced; flow model biofilm induced			B9J08_001698: Ortholog of C. albicans SC5314 : CR_05750W_A, C. dubliniensis CD36 : Cd36_31150, C. parapsilosis CDC317 : CPAR2_205350 and Candida tenuis NRRL Y-1498 : CANTEDRAFT_112958
125	INDEL	Contig005809_C_parapsilosis_CDC317	Contig005809_C_parapsilosis_CDC317_1104143_AT/A	L (0/1)	H (0/1)	L (0/1)		CPAR2_205360	Scer_PTC4	downstream_gene_variant	-	-	-	-	-	FALSE		Ortholog(s) have protein serine/threonine phosphatase activity and role in protein dephosphorylation		CR_05740C_A:0.03									CAGL0J09834g:0.01						gene-CTRG_00647:0.29*			GO:0005575: cellular_component	GO:0004722: protein serine/threonine phosphatase activity; GO:0043169: cation binding	GO:0006470: protein dephosphorylation	CR_05740C_A: Type PP2C serine/threonine phosphatase; localized to mitochondria; mutation causes sensitivity to sodium, potassium and azole drugs; decreased expression in hyphae compared to yeast-form cells	YBR125C: Cytoplasmic type 2C protein phosphatase (PP2C); identified as a high-copy number suppressor of cnb1 mpk1 synthetic lethality; overexpression decreases high-osmolarity induced Hog1p phosphorylation and kinase activity	CAGL0J09834g: Ortholog(s) have protein serine/threonine phosphatase activity and role in protein dephosphorylation	B9J08_001697: Ortholog(s) have protein serine/threonine phosphatase activity and role in protein dephosphorylation
126	INDEL	Contig005809_C_parapsilosis_CDC317	Contig005809_C_parapsilosis_CDC317_1104143_AT/A	L (0/1)	H (0/1)	L (0/1)		CPAR2_205370	Scer_MDM36	upstream_gene_variant	-	-	-	-	-	FALSE		Ortholog(s) have role in mitochondrial fission, mitochondrion inheritance, mitochondrion localization, mitochondrion organization and cytoplasm, mitochondrion localization																	gene-CTRG_00648:0.27			GO:0005737: cytoplasm; GO:0005739: mitochondrion	GO:0003674: molecular_function	GO:0000001: mitochondrion inheritance; GO:0000266: mitochondrial fission; GO:0007005: mitochondrion organization; GO:0051646: mitochondrion localization	CR_05730C_A: Ortholog of S. cerevisiae Mdm36; mitochondrial distribution and morphology protein; Hap43-repressed gene	YPR083W: Mitochondrial protein; required for normal mitochondrial morphology and inheritance; component of the mitochondria-ER-cortex-ancor (MECA); interacts with Num1p to link the ER and mitochondria at the cell cortex; proposed involvement in the formation of Dnm1p and Num1p-containing cortical anchor complexes that promote mitochondrial fission	CAGL0K07876g: Ortholog(s) have role in mitochondrial fission, mitochondrion inheritance, mitochondrion localization, mitochondrion organization and cytoplasm, mitochondrion localization	B9J08_001696: Ortholog(s) have role in mitochondrial fission, mitochondrion inheritance, mitochondrion localization, mitochondrion organization and cytoplasm, mitochondrion localization
127	INDEL	Contig005809_C_parapsilosis_CDC317	Contig005809_C_parapsilosis_CDC317_1104143_AT/A	L (0/1)	H (0/1)	L (0/1)		CPAR2_205380	Scer_TPS1	downstream_gene_variant	-	-	-	-	-	FALSE		Ortholog(s) have alpha,alpha-trehalose-phosphate synthase (UDP-forming) activity, trehalose-phosphatase activity											CAGL0J09812g:0.03						gene-CTRG_00649:0.27			GO:0005946: alpha,alpha-trehalose-phosphate synthase complex (UDP-forming)	GO:0003825: alpha,alpha-trehalose-phosphate synthase (UDP-forming) activity; GO:0004805: trehalose-phosphatase activity	GO:0005992: trehalose biosynthetic process; GO:0030437: ascospore formation; GO:0034599: cellular response to oxidative stress; GO:0034605: cellular response to heat; GO:0044262: cellular carbohydrate metabolic process; GO:0070413: trehalose metabolism in response to stress; GO:0071465: cellular response to desiccation; GO:0071470: cellular response to osmotic stress; GO:1900118: negative regulat…	CR_05720W_A: Trehalose-6-phosphate synthase; role in hyphal growth and virulence in mouse systemic infection; induced in presence of human neutrophils; macrophage/pseudohyphal-repressed after 16h; stationary phase enriched protein; Hap43-repressed	YBR126C: Synthase subunit of trehalose-6-P synthase/phosphatase complex; synthesizes the storage carbohydrate trehalose, which is critically important for survival of long-term desiccation; also found in a monomeric form; expression is induced by the stress response and repressed by the Ras-cAMP pathway; protein abundance increases in response to DNA replication stress and in response to prolonge…	CAGL0J09812g: Ortholog(s) have alpha,alpha-trehalose-phosphate synthase (UDP-forming) activity, trehalose-phosphatase activity	B9J08_001695: Ortholog(s) have alpha,alpha-trehalose-phosphate synthase (UDP-forming) activity, trehalose-phosphatase activity
128	INDEL	Contig005809_C_parapsilosis_CDC317	Contig005809_C_parapsilosis_CDC317_1184718_G/GA		H (0/1)	L (0/1)		CPAR2_205670	Scer_SSB2	upstream_gene_variant	-	-	-	-	-	FALSE		Ortholog(s) have ATPase activity, unfolded protein binding activity	CR_08090W_A:0.03	CR_08090W_A:0.03								CAGL0C05379g:0.04	CAGL0C05379g:0.02						gene-CTRG_03109:0.07			GO:0005829: cytosol; GO:0005844: polysome; GO:0010494: cytoplasmic stress granule	GO:0005524: ATP binding; GO:0016887: ATP hydrolysis activity; GO:0051082: unfolded protein binding	GO:0000054: ribosomal subunit export from nucleus; GO:0002181: cytoplasmic translation; GO:0006364: rRNA processing; GO:0006450: regulation of translational fidelity; GO:0006452: translational frameshifting; GO:0042149: cellular response to glucose starvation; GO:0051083: 'de novo' cotranslational protein folding	CR_08090W_A: HSP70 family heat shock protein; mRNA in yeast and germ tubes; at yeast cell surface, not hyphae; antigenic in human/mouse infection; macrophage, GCN-induced; possibly essential; sumoylation target; Hap43-induced; Spider biofilm repressed	YNL209W: Cytoplasmic ATPase that is a ribosome-associated molecular chaperone; functions with J-protein partner Zuo1p; may be involved in the folding of newly-synthesized polypeptide chains; member of the HSP70 family; SSB2 has a paralog, SSB1, that arose from the whole genome duplication	CAGL0K04741g: Heat shock protein of HSP70 family	B9J08_000102: Ortholog(s) have ATPase, unfolded protein binding activity
129	INDEL	Contig005809_C_parapsilosis_CDC317	Contig005809_C_parapsilosis_CDC317_1184718_G/GA		H (0/1)	L (0/1)		CPAR2_205680	CPAR2_205680	upstream_gene_variant	-	-	-	-	-	FALSE		Has domain(s) with predicted RNA binding activity	CR_08080W_A:0.03	CR_08080W_A:0.03															gene-CTRG_03110:0.07			GO:0005575: cellular_component	GO:0003723: RNA binding	GO:0008150: biological_process	CR_08080W_A: Has domain(s) with predicted RNA binding activity			B9J08_000101: Has domain(s) with predicted RNA binding activity
130	INDEL	Contig005809_C_parapsilosis_CDC317	Contig005809_C_parapsilosis_CDC317_1184718_G/GA		H (0/1)	L (0/1)		CPAR2_205690	Scer_PTP1	upstream_gene_variant	-	-	-	-	-	FALSE		Ortholog(s) have protein tyrosine phosphatase activity	CR_08070W_A:0.03	CR_08070W_A:0.03								CAGL0C05423g:0.04	CAGL0C05423g:0.04					gene-CTRG_01362:0.10				GO:0005575: cellular_component	GO:0004725: protein tyrosine phosphatase activity	GO:0001403: invasive growth in response to glucose limitation; GO:0006470: protein dephosphorylation; GO:0007124: pseudohyphal growth; GO:0010971: positive regulation of G2/M transition of mitotic cell cycle; GO:1904359: regulation of spore germination	CR_08070W_A: Phosphotyrosine-specific protein phosphatase; rat catheter biofilm induced	YDL230W: Phosphotyrosine-specific protein phosphatase; dephosphorylates a broad range of substrates in vivo, including Fpr3p; localized to the cytoplasm and the mitochondria; proposed to be a negative regulator of filamentation	CAGL0C05423g: Ortholog(s) have MAP kinase tyrosine phosphatase activity, protein tyrosine phosphatase activity	B9J08_000100: Ortholog(s) have protein tyrosine phosphatase activity
131	INDEL	Contig005809_C_parapsilosis_CDC317	Contig005809_C_parapsilosis_CDC317_1184718_G/GA		H (0/1)	L (0/1)		CPAR2_205700	ACO1	upstream_gene_variant	-	-	-	-	-	FALSE		Putative aconitate hydratase; present in purified mitochondrial nucleoids	CR_08210C_A:0.03	CR_08210C_A:0.04	CR_08210C_A:0.02							CAGL0D06424g:0.03	CAGL0D06424g:0.03						gene-CTRG_03051:0.25			GO:0005622: intracellular anatomical structure; GO:0005739: mitochondrion; GO:0005759: mitochondrial matrix; GO:0005829: cytosol; GO:0042645: mitochondrial nucleoid	GO:0003690: double-stranded DNA binding; GO:0003697: single-stranded DNA binding; GO:0003994: aconitate hydratase activity; GO:0051539: 4 iron, 4 sulfur cluster binding	GO:0000002: mitochondrial genome maintenance; GO:0006099: tricarboxylic acid cycle	CR_08210C_A: Aconitase; induced in high iron; 2 upstream CCAAT motifs; amino acid starvation (3-AT), amphotericin B, phagocytosis, farnesol induced; Hap43, fluconazole-repressed; Gcn4-regulated; antigenic in infection; flow and Spider biofilm repressed	YLR304C: Aconitase; required for the tricarboxylic acid (TCA) cycle and also independently required for mitochondrial genome maintenance; component of the mitochondrial nucleoid; mutation leads to glutamate auxotrophy; human homolog ACO2 can complement yeast null mutant	CAGL0D06424g: Putative aconitate hydratase	B9J08_004914: Ortholog(s) have aconitate hydratase activity, double-stranded DNA binding, single-stranded DNA binding activity and role in mitochondrial genome maintenance, tricarboxylic acid cycle
132	INDEL	Contig005809_C_parapsilosis_CDC317	Contig005809_C_parapsilosis_CDC317_1184718_G/GA		H (0/1)	L (0/1)		CPAR2_205710	CPAR2_205710	downstream_gene_variant	-	-	-	-	-	FALSE		Ortholog of C. albicans SC5314 : CR_08520C_A, C. auris B8441 : B9J08_000119, Candida tenuis NRRL Y-1498 : CANTEDRAFT_117073 and Debaryomyces hansenii CBS767 : DEHA2A11462g	CR_08520C_A:0.03	CR_08520C_A:0.06																		GO:0005575: cellular_component	GO:0003674: molecular_function	GO:0008150: biological_process	CR_08520C_A: Ortholog of C. parapsilosis CDC317 : CPAR2_205710, C. auris B8441 : B9J08_000119, Candida tenuis NRRL Y-1498 : CANTEDRAFT_117073 and Debaryomyces hansenii CBS767 : DEHA2A11462g			B9J08_000119: Ortholog of C. albicans SC5314 : CR_08520C_A, C. parapsilosis CDC317 : CPAR2_205710, Candida tenuis NRRL Y-1498 : CANTEDRAFT_117073 and Debaryomyces hansenii CBS767 : DEHA2A11462g
133	INDEL	Contig005809_C_parapsilosis_CDC317	Contig005809_C_parapsilosis_CDC317_1184718_G/GA		H (0/1)	L (0/1)		CPAR2_205720	Scer_SSY5	downstream_gene_variant	-	-	-	-	-	FALSE		Ortholog(s) have serine-type endopeptidase activity, role in protein autoprocessing, protein processing, response to amino acid and extrinsic component of plasma membrane localization							gene-B9J08_000115:0.11		CAGL0I06116g:0.01		CAGL0I06116g:0.12						gene-CTRG_03111:0.08	gene-CTRG_03111:0.12		GO:0019897: extrinsic component of plasma membrane	GO:0004252: serine-type endopeptidase activity	GO:0016485: protein processing; GO:0016540: protein autoprocessing; GO:0043200: response to amino acid	CR_08540C_A: Ortholog(s) have serine-type endopeptidase activity, role in protein autoprocessing, protein processing, response to amino acid and extrinsic component of plasma membrane localization	YJL156C: Serine protease of SPS plasma membrane amino acid sensor system; contains an inhibitory domain that dissociates in response to extracellular amino acids, freeing a catalytic domain to activate transcription factor Stp1p; other members are Ssy1p and Ptr3p	CAGL0I06116g: Ortholog(s) have serine-type endopeptidase activity, role in protein autoprocessing, protein processing, response to amino acid and extrinsic component of plasma membrane localization	B9J08_000115: Ortholog(s) have serine-type endopeptidase activity, role in protein autoprocessing, protein processing, response to amino acid and extrinsic component of plasma membrane localization
134	INDEL	Contig005809_C_parapsilosis_CDC317	Contig005809_C_parapsilosis_CDC317_1184718_G/GA		H (0/1)	L (0/1)		CPAR2_tK(UUU)1	tK(UUU)1	downstream_gene_variant	-	-	-	-	-	FALSE		tRNA-Lys, predicted by tRNAscan-SE; UUU anticodon																				GO:0005575: cellular_component	GO:0033443: AAA codon-amino acid adaptor activity	GO:0002182: cytoplasmic translational elongation
135	INDEL	Contig005809_C_parapsilosis_CDC317	Contig005809_C_parapsilosis_CDC317_1280511_G/GTTGTTA	H (0/1)	H (0/1)	H (0/1)		CPAR2_206080	Scer_BUD5	upstream_gene_variant	-	-	-	-	-	FALSE		Ortholog(s) have Ras guanyl-nucleotide exchange factor activity, role in axial cellular bud site selection, bipolar cellular bud site selection and cellular bud neck, incipient cellular bud site localization							gene-B9J08_001703:0.05				CAGL0B01287g:0.06									GO:0000131: incipient cellular bud site; GO:0005622: intracellular anatomical structure; GO:0005935: cellular bud neck	GO:0005085: guanyl-nucleotide exchange factor activity	GO:0007120: axial cellular bud site selection; GO:0007121: bipolar cellular bud site selection; GO:0007264: small GTPase mediated signal transduction; GO:0051056: regulation of small GTPase mediated signal transduction	CR_06910W_A: Predicted GTP/GDP exchange factor for Rsr1; rat catheter biofilm induced	YCR038C: GTP/GDP exchange factor for Rsr1p (Bud1p); required for both axial and bipolar budding patterns; mutants exhibit random budding in all cell types		B9J08_001703: Ortholog(s) have role in axial cellular bud site selection, bipolar cellular bud site selection and cellular bud neck, incipient cellular bud site localization
136	INDEL	Contig005809_C_parapsilosis_CDC317	Contig005809_C_parapsilosis_CDC317_1280511_G/GTTGTTA	H (0/1)	H (0/1)	H (0/1)		CPAR2_206090	Scer_ALG6	upstream_gene_variant	-	-	-	-	-	FALSE		Ortholog(s) have dolichyl pyrophosphate Man9GlcNAc2 alpha-1,3-glucosyltransferase activity, transferase activity, transferring hexosyl groups activity	CR_06900C_A:0.02	CR_06900C_A:0.02								CAGL0E02629g:0.08	CAGL0E02629g:0.01									GO:0005783: endoplasmic reticulum; GO:0005789: endoplasmic reticulum membrane	GO:0016758: hexosyltransferase activity; GO:0042281: dolichyl pyrophosphate Man9GlcNAc2 alpha-1,3-glucosyltransferase activity	GO:0006486: protein glycosylation; GO:0006487: protein N-linked glycosylation; GO:0006488: dolichol-linked oligosaccharide biosynthetic process; GO:0006490: oligosaccharide-lipid intermediate biosynthetic process; GO:0009060: aerobic respiration	CR_06900C_A: Putative glucosyltransferase involved in cell wall mannan biosynthesis; transcription is elevated in chk1, nik1, and sln1 homozygous null mutants; repressed by nitric oxide; possibly essential gene, disruptants not obtained by UAU1 method	YOR002W: Alpha 1,3 glucosyltransferase; involved in transfer of oligosaccharides from dolichyl pyrophosphate to asparagine residues of proteins during N-linked protein glycosylation; C998T transition in human ortholog ALG6 causes carbohydrate-deficient glycoprotein syndrome type-Ic; wild-type human ortholog ALG6 can partially complement yeast alg6 mutant	CAGL0E02629g: Ortholog(s) have dolichyl pyrophosphate Man9GlcNAc2 alpha-1,3-glucosyltransferase activity, hexosyltransferase activity	B9J08_001793: Ortholog(s) have dolichyl pyrophosphate Man9GlcNAc2 alpha-1,3-glucosyltransferase activity, hexosyltransferase activity
137	INDEL	Contig005809_C_parapsilosis_CDC317	Contig005809_C_parapsilosis_CDC317_1280511_G/GTTGTTA	H (0/1)	H (0/1)	H (0/1)		CPAR2_206100	CPAR2_206100	upstream_gene_variant	-	-	-	-	-	FALSE		Ortholog of Candida metapsilosis : CMET_3735, Candida orthopsilosis Co 90-125 : CORT_0D06240 and Candida orthopsilosis NEW ASSEMBLY : CORT1D06240																				GO:0005575: cellular_component	GO:0003674: molecular_function	GO:0008150: biological_process
138	INDEL	Contig005809_C_parapsilosis_CDC317	Contig005809_C_parapsilosis_CDC317_1280511_G/GTTGTTA	H (0/1)	H (0/1)	H (0/1)		CPAR2_tS(AGA)2	tS(AGA)2	upstream_gene_variant	-	-	-	-	-	FALSE		tRNA-Ser, predicted by tRNAscan-SE; AGA anticodon																				GO:0005575: cellular_component	GO:0033405: UCU codon-amino acid adaptor activity	GO:0002182: cytoplasmic translational elongation
139	INDEL	Contig005809_C_parapsilosis_CDC317	Contig005809_C_parapsilosis_CDC317_1323910_AACTACTACTACTACTACTACT/A	H (0/1)		H (0/1)	L (0/1)	CPAR2_206240	Scer_FUS1	downstream_gene_variant	-	-	-	-	-	FALSE		Ortholog(s) have role in cytogamy, maintenance of protein location in cell cortex, regulation of termination of mating projection growth and integral component of plasma membrane, mating projection tip localization		C1_11630C_A:0.01									CAGL0B00968g:0.02					gene-CTRG_03483:0.18		gene-CTRG_03483:0.11		GO:0005887: integral component of plasma membrane; GO:0043332: mating projection tip	GO:0003674: molecular_function	GO:0000755: cytogamy; GO:0031385: regulation of termination of mating projection growth; GO:0032065: maintenance of protein location in cell cortex	C1_11630C_A: Membrane protein required for mating; ortholog of S. cerevisiae Fus1; transcript induced by Cph1 in cells homozygous for the MTLa locus; alpha factor induced	YCL027W: Membrane protein localized to the shmoo tip; required for cell fusion; expression regulated by mating pheromone; proposed to coordinate signaling, fusion, and polarization events required for fusion; potential Cdc28p substrate	CAGL0B00968g: Ortholog(s) have role in cytogamy, maintenance of protein location in cell cortex, regulation of termination of mating projection growth and integral component of plasma membrane, mating projection tip localization	B9J08_005262: Ortholog(s) have role in cytogamy, maintenance of protein location in cell cortex, regulation of termination of mating projection growth and integral component of plasma membrane, mating projection tip localization
140	INDEL	Contig005809_C_parapsilosis_CDC317	Contig005809_C_parapsilosis_CDC317_1323910_AACTACTACTACTACTACTACT/A	H (0/1)		H (0/1)	L (0/1)	CPAR2_206250	Scer_SKG3	upstream_gene_variant	-	-	-	-	-	FALSE		Has domain(s) with predicted phospholipid binding activity											CAGL0J08349g:0.15					gene-CTRG_03455:0.07		gene-CTRG_03455:0.17		GO:0005575: cellular_component	GO:0005543: phospholipid binding	GO:0008150: biological_process	C1_11930W_A: Protein involved in regulation of ergosterol biosynthesis genes; null mutation causes increased sensitivity to azoles and abnormal hyphal growth	YLR187W: Protein of unknown function; green fluorescent protein (GFP)-fusion protein localizes to the cell periphery, cytoplasm, bud, and bud neck; potential Cdc28p substrate; similar to Skg4p; relocalizes from bud neck to cytoplasm upon DNA replication stress; SKG3 has a paralog, CAF120, that arose from the whole genome duplication		B9J08_005263: Has domain(s) with predicted phospholipid binding activity
141	INDEL	Contig005809_C_parapsilosis_CDC317	Contig005809_C_parapsilosis_CDC317_1323910_AACTACTACTACTACTACTACT/A	H (0/1)		H (0/1)	L (0/1)	CPAR2_206270	Scer_GSY1	upstream_gene_variant	-	-	-	-	-	FALSE		Ortholog(s) have glycogen (starch) synthase activity and role in glycogen biosynthetic process	CR_00780C_A:0.02		CR_00780C_A:0.01			gene-B9J08_001025:0.02					CAGL0F04719g:0.01; CAGL0K10626g:0.02					gene-CTRG_01001:0.08				GO:0005575: cellular_component	GO:0004373: glycogen (starch) synthase activity	GO:0005978: glycogen biosynthetic process	CR_00780C_A: Glycogen synthase (UDP glucose/starch glucosyltransferase); transcript repressed by yeast-hyphal switch, Efg1-regulated; strong oxidative stress induced; colony morphology-related regulation by Ssn6; stationary phase enriched	YFR015C: Glycogen synthase; expression induced by glucose limitation, nitrogen starvation, environmental stress, and entry into stationary phase; GSY1 has a paralog, GSY2, that arose from the whole genome duplication; relocalizes from nucleus to cytoplasmic foci upon DNA replication stress	CAGL0K10626g: Ortholog(s) have glycogen (starch) synthase activity and role in glycogen biosynthetic process	B9J08_001025: Ortholog(s) have glycogen (starch) synthase activity and role in glycogen biosynthetic process
142	INDEL	Contig005809_C_parapsilosis_CDC317	Contig005809_C_parapsilosis_CDC317_1323910_AACTACTACTACTACTACTACT/A	H (0/1)		H (0/1)	L (0/1)	CPAR2_206280	CPAR2_206280	downstream_gene_variant	-	-	-	-	-	FALSE		Has domain(s) with predicted mannosyltransferase activity									CAGL0B02882g:0.03; CAGL0B02904g:0.01; CAGL0B02926g:0.01; CAGL0K12980g:0.02		CAGL0B02882g:0.03; CAGL0B02904g:0.10; CAGL0B02926g:0.14; CAGL0B02948g:0.04; CAGL0K12980g:0.04							gene-CTRG_00993:0.07; gene-CTRG_02602:0.08		GO:0005575: cellular_component	GO:0000030: mannosyltransferase activity	GO:0008150: biological_process	CR_00740C_A: Beta-mannosyltransferase; adds 2nd beta-mannose to the acid-stable fraction of cell wall phosphopeptidomannan, elongation of beta-mannose chains on the phosphopeptidomannan acid-labile fraction; Hap43-induced; Spider biofilm induced
143	INDEL	Contig005809_C_parapsilosis_CDC317	Contig005809_C_parapsilosis_CDC317_1725772_GA/G		L (0/1)	H (0/1)	L (0/1)	CPAR2_208000	CPAR2_208000	upstream_gene_variant	-	-	-	-	-	FALSE		Ortholog of C. albicans SC5314 : C1_07130C_A, C. dubliniensis CD36 : Cd36_06670, C. auris B8441 : B9J08_002286 and Candida tenuis NRRL Y-1498 : CANTEDRAFT_136905		C1_07130C_A:0.02									CAGL0J06116g:0.02									GO:0005575: cellular_component	GO:0003674: molecular_function	GO:0008150: biological_process	C1_07130C_A: Protein of unknown function; Spider biofilm induced			B9J08_002286: Ortholog of C. albicans SC5314 : C1_07130C_A, C. dubliniensis CD36 : Cd36_06670, C. parapsilosis CDC317 : CPAR2_208000 and Candida tenuis NRRL Y-1498 : CANTEDRAFT_136905
144	INDEL	Contig005809_C_parapsilosis_CDC317	Contig005809_C_parapsilosis_CDC317_1725772_GA/G		L (0/1)	H (0/1)	L (0/1)	CPAR2_208010	Scer_RIA1	upstream_gene_variant	-	-	-	-	-	FALSE		Ortholog(s) have GTPase activity, role in mature ribosome assembly and cytoplasm localization		C1_07140C_A:0.02	C1_07140C_A:0.04				gene-B9J08_002287:0.06				CAGL0J06094g:0.07							gene-CTRG_03963:0.10		GO:0005737: cytoplasm	GO:0003924: GTPase activity; GO:0005525: GTP binding	GO:0042256: mature ribosome assembly	C1_07140C_A: Putative translation elongation factor; genes encoding ribosomal subunits, translation factors, and tRNA synthetases are downregulated upon phagocytosis by murine macrophage	YNL163C: Cytoplasmic GTPase/eEF2-like factor involved in ribosomal biogenesis; with Sdo1p, a guanine nucleotide exchange factor (GEF), promotes release of Tif6p from 60S ribosomal subunits in the cytoplasm so that they can assemble with 40S subunits to generate mature ribosomes; required for quality control check of newly made large ribosomal subunits before they are released into the pool of tra…	CAGL0J06094g: Ortholog(s) have GTPase activity, role in mature ribosome assembly and cytoplasm localization	B9J08_002287: Ortholog(s) have GTPase activity, role in mature ribosome assembly and cytoplasm localization
145	INDEL	Contig005809_C_parapsilosis_CDC317	Contig005809_C_parapsilosis_CDC317_1725772_GA/G		L (0/1)	H (0/1)	L (0/1)	CPAR2_208020	CPAR2_208020	upstream_gene_variant	-	-	-	-	-	FALSE		Ortholog of C. albicans SC5314 : C1_07160C_A, Candida tenuis NRRL Y-1498 : cten_CGOB_00033, Pichia stipitis Pignal : psti_CGOB_00090 and Candida tropicalis MYA-3404 : CTRG_03962		C1_07160C_A:0.02															gene-CTRG_03962:0.15			GO:0005575: cellular_component	GO:0003674: molecular_function	GO:0008150: biological_process	C1_07160C_A: Protein conserved among the CTG-clade; 2 adjacent upstream SRE-1 elements; highly up-regulated in cecum-grown cells in a Cph2-dependent manner; Hap43-repressed; rat catheter, Spider and flow model biofilm induced
146	INDEL	Contig005809_C_parapsilosis_CDC317	Contig005809_C_parapsilosis_CDC317_1725772_GA/G		L (0/1)	H (0/1)	L (0/1)	CPAR2_208030	Scer_GSM1	downstream_gene_variant	-	-	-	-	-	FALSE		Ortholog(s) have DNA-binding transcription factor activity and role in regulation of transcription by RNA polymerase II		C1_07170C_A:0.02				gene-B9J08_002279:0.01					CAGL0L03674g:0.03									GO:0005634: nucleus	GO:0000981: DNA-binding transcription factor activity, RNA polymerase II-specific; GO:0003700: DNA-binding transcription factor activity; GO:0008270: zinc ion binding	GO:0006357: regulation of transcription by RNA polymerase II; GO:0007165: signal transduction	C1_07170C_A: Predicted Zn(II)2Cys6 transcription factor; ortholog of S. cerevisiae Gsm1; flow model biofilm induced	YJL103C: Putative zinc cluster protein of unknown function; proposed to be involved in the regulation of energy metabolism, based on patterns of expression and sequence analysis	CAGL0L03674g: Ortholog(s) have DNA-binding transcription factor activity and role in regulation of transcription by RNA polymerase II	B9J08_002279: Ortholog(s) have DNA-binding transcription factor activity and role in regulation of transcription by RNA polymerase II
147	INDEL	Contig005809_C_parapsilosis_CDC317	Contig005809_C_parapsilosis_CDC317_1725772_GA/G		L (0/1)	H (0/1)	L (0/1)	CPAR2_208040	Scer_YMC1	upstream_gene_variant	-	-	-	-	-	FALSE		Ortholog(s) have glycine transmembrane transporter activity, organic acid transmembrane transporter activity and role in glycine import into mitochondrion, heme biosynthetic process, mitochondrial transport		C1_07200W_A:0.03									CAGL0K12210g:0.01									GO:0000324: fungal-type vacuole; GO:0005739: mitochondrion	GO:0005342: organic acid transmembrane transporter activity; GO:0015187: glycine transmembrane transporter activity	GO:0006783: heme biosynthetic process; GO:0006839: mitochondrial transport; GO:1904983: glycine import into mitochondrion	C1_07200W_A: Putative inner mitochondrial membrane transporter; flucytosine induced; Spider biofilm repressed	YPR058W: Secondary mitochondrial inner membrane glycine transporter; required with HEM25 for the transport of glycine into mitochondria for the initiation of heme biosynthesis; proposed role in oleate metabolism and glutamate biosynthesis; member of the mitochondrial carrier (MCF) family; localizes to the vacuole in response to H2O2; YMC1 has a paralog, YMC2, that arose from the whole genome dupl…	CAGL0D01606g: Ortholog(s) have glycine transmembrane transporter activity, organic acid transmembrane transporter activity and role in glycine import into mitochondrion, heme biosynthetic process, mitochondrial transport	B9J08_002816: Ortholog(s) have glycine transmembrane transporter activity, organic acid transmembrane transporter activity and role in glycine import into mitochondrion, heme biosynthetic process, mitochondrial transport
148	INDEL	Contig005809_C_parapsilosis_CDC317	Contig005809_C_parapsilosis_CDC317_1725772_GA/G		L (0/1)	H (0/1)	L (0/1)	CPAR2_208050	CPAR2_208050	downstream_gene_variant	-	-	-	-	-	FALSE		Has domain(s) with predicted ammonium transmembrane transporter activity, role in ammonium transmembrane transport, ammonium transport and membrane localization		C1_07210C_A:0.02	C1_07210C_A:0.02															gene-CTRG_03955:0.14		GO:0016020: membrane	GO:0008519: ammonium transmembrane transporter activity	GO:0015696: ammonium transmembrane transport; GO:0072488: ammonium transmembrane transport	C1_07210C_A: Protein similar to ammomium permeases that is probably inactive, as a mep2 mep3 double homozygous null mutation abolishes cellular ammomium permease activity; fungal-specific (no human or murine homolog)			B9J08_002815: Has domain(s) with predicted ammonium transmembrane transporter activity, role in ammonium transport and membrane localization
149	INDEL	Contig005809_C_parapsilosis_CDC317	Contig005809_C_parapsilosis_CDC317_2269785_TGTGTGTGGTGTG/T	L (0/1)	H (0/1)	L (0/1)		CPAR2_210520	Scer_UTP6	downstream_gene_variant	-	-	-	-	-	FALSE		Ortholog(s) have U3 snoRNA binding activity		C1_10880W_A:0.01									CAGL0K06215g:0.11*						gene-CTRG_04074:0.27			GO:0005730: nucleolus; GO:0032040: small-subunit processome; GO:0034388: Pwp2p-containing subcomplex of 90S preribosome	GO:0034511: U3 snoRNA binding	GO:0000447: endonucleolytic cleavage in ITS1 to separate SSU-rRNA from 5.8S rRNA and LSU-rRNA from tricistronic rRNA transcript (SSU-rRNA, 5.8S rRNA, LSU-rRNA); GO:0000462: maturation of SSU-rRNA from tricistronic rRNA transcript (SSU-rRNA, 5.8S rRNA, LSU-rRNA); GO:0000472: endonucleolytic cleavage to generate mature 5'-end of SSU-rRNA from (SSU-rRNA, 5.8S rRNA, LSU-rRNA); GO:0000480: endonucleol…	C1_10880W_A: Putative U3 snoRNA-associated protein; Hap43-induced; transposon mutation affects filamentous growth; repressed by prostaglandins	YDR449C: Nucleolar protein; component of the small subunit (SSU) processome containing the U3 snoRNA that is involved in processing of pre-18S rRNA	CAGL0K06215g: Ortholog(s) have U3 snoRNA binding activity	B9J08_000257: Ortholog(s) have U3 snoRNA binding activity
150	INDEL	Contig005809_C_parapsilosis_CDC317	Contig005809_C_parapsilosis_CDC317_2269785_TGTGTGTGGTGTG/T	L (0/1)	H (0/1)	L (0/1)		CPAR2_210530	CPAR2_210530	upstream_gene_variant	-	-	-	-	-	FALSE		Ortholog of C. albicans SC5314 : C1_10890C_A, C. dubliniensis CD36 : Cd36_10220, C. auris B8441 : B9J08_000256 and Candida tenuis NRRL Y-1498 : CANTEDRAFT_105553		C1_10890C_A:0.01															gene-CTRG_04075:0.35*			GO:0005575: cellular_component	GO:0003674: molecular_function	GO:0008150: biological_process	C1_10890C_A: Ortholog of C. dubliniensis CD36 : Cd36_10220, C. parapsilosis CDC317 : CPAR2_210530, C. auris B8441 : B9J08_000256 and Candida tenuis NRRL Y-1498 : CANTEDRAFT_105553			B9J08_000256: Ortholog of C. albicans SC5314 : C1_10890C_A, C. dubliniensis CD36 : Cd36_10220, C. parapsilosis CDC317 : CPAR2_210530 and Candida tenuis NRRL Y-1498 : CANTEDRAFT_105553
151	INDEL	Contig005809_C_parapsilosis_CDC317	Contig005809_C_parapsilosis_CDC317_2269785_TGTGTGTGGTGTG/T	L (0/1)	H (0/1)	L (0/1)		CPAR2_210540	Scer_RPS17B	upstream_gene_variant	-	-	-	-	-	FALSE		Ortholog(s) have role in ribosomal small subunit assembly		C1_10870W_A:0.01																		GO:0005840: ribosome	GO:0003735: structural constituent of ribosome	GO:0000028: ribosomal small subunit assembly; GO:0006412: translation	C1_10870W_A: Ribosomal protein 17B; downregulated upon phagocytosis by murine macrophages; Hap43-induced; Spider biofilm repressed	YDR447C: Ribosomal protein 51 (rp51) of the small (40s) subunit; homologous to mammalian ribosomal protein S17, no bacterial homolog; RPS17B has a paralog, RPS17A, that arose from the whole genome duplication; protein abundance increases in response to DNA replication stress	CAGL0K06149g: Ortholog(s) have role in ribosomal small subunit assembly	B9J08_000254: Ortholog(s) have role in ribosomal small subunit assembly
152	INDEL	Contig005809_C_parapsilosis_CDC317	Contig005809_C_parapsilosis_CDC317_2269785_TGTGTGTGGTGTG/T	L (0/1)	H (0/1)	L (0/1)		CPAR2_210550	Scer_ADA2	downstream_gene_variant	-	-	-	-	-	FALSE		Ortholog(s) have chromatin binding, histone acetyltransferase activity, phosphatidylserine binding, transcription coactivator activity		C1_10860C_A:0.01									CAGL0K06193g:0.14						gene-CTRG_04073:0.27			GO:0000124: SAGA complex; GO:0046695: SLIK (SAGA-like) complex	GO:0001786: phosphatidylserine binding; GO:0003677: DNA binding; GO:0003682: chromatin binding; GO:0003713: transcription coactivator activity; GO:0004402: histone acetyltransferase activity; GO:0008270: zinc ion binding	GO:0000183: rDNA heterochromatin assembly; GO:0006325: chromatin organization; GO:0006348: subtelomeric heterochromatin assembly; GO:0006357: regulation of transcription by RNA polymerase II; GO:0010520: regulation of reciprocal meiotic recombination; GO:0016573: histone acetylation; GO:0016584: nucleosome positioning; GO:0035066: positive regulation of histone acetylation; GO:0071470: cellular r…	C1_10860C_A: Zinc finger and homeodomain transcriptional coactivator; role in cell wall integrity and in sensitivity to caspofungin; required for the normal transcriptional response to caspofungin; required for yeast cell adherence to silicone substrate	YDR448W: Transcription coactivator; component of the ADA and SAGA transcriptional adaptor/HAT (histone acetyltransferase) complexes	CAGL0K06193g: Putative transcription coactivator, component of the Spt-Ada-Gcn5 acetyltransferase (SAGA) complex; involved in drug resistance and virulence	B9J08_000255: Ortholog(s) have chromatin binding, histone acetyltransferase activity, phosphatidylserine binding, transcription coactivator activity
153	INDEL	Contig005809_C_parapsilosis_CDC317	Contig005809_C_parapsilosis_CDC317_2269785_TGTGTGTGGTGTG/T	L (0/1)	H (0/1)	L (0/1)		CPAR2_210560	CPAR2_210560	upstream_gene_variant	-	-	-	-	-	FALSE		Ortholog of C. albicans SC5314 : C1_10850W_A, C. dubliniensis CD36 : Cd36_10180, Candida tropicalis MYA-3404 : CTRG_04072, Candida albicans WO-1 : CAWG_00348 and Candida metapsilosis : CMET_2506		C1_10850W_A:0.01															gene-CTRG_04072:0.29*			GO:0005575: cellular_component	GO:0003674: molecular_function	GO:0008150: biological_process	C1_10850W_A: Ortholog of C. dubliniensis CD36 : Cd36_10180, C. parapsilosis CDC317 : CPAR2_210560, Candida tropicalis MYA-3404 : CTRG_04072, Candida albicans WO-1 : CAWG_00348 and Candida metapsilosis : CMET_2506
154	INDEL	Contig005809_C_parapsilosis_CDC317	Contig005809_C_parapsilosis_CDC317_2269785_TGTGTGTGGTGTG/T	L (0/1)	H (0/1)	L (0/1)		CPAR2_210570	Scer_TDA3	upstream_gene_variant	-	-	-	-	-	FALSE		Ortholog(s) have role in retrograde transport, endosome to Golgi and cytoplasm, late endosome localization										CAGL0E04378g:0.07	CAGL0E04378g:0.02						gene-CTRG_04071:0.27			GO:0005737: cytoplasm; GO:0005770: late endosome	GO:0016491: oxidoreductase activity	GO:0042147: retrograde transport, endosome to Golgi	C1_10840C_A: Ortholog(s) have role in retrograde transport, endosome to Golgi and cytoplasm, late endosome localization	YHR009C: Putative oxidoreductase involved in late endosome to Golgi transport; physical and genetical interactions with Btn2p; null mutant is viable, has extended S phase, and sensitive to expression of top1-T722A allele; similar to human FOXRED1	CAGL0E04378g: Ortholog(s) have role in retrograde transport, endosome to Golgi and cytoplasm, late endosome localization	B9J08_000253: Ortholog(s) have role in retrograde transport, endosome to Golgi and cytoplasm, late endosome localization
155	INDEL	Contig005809_C_parapsilosis_CDC317	Contig005809_C_parapsilosis_CDC317_2269785_TGTGTGTGGTGTG/T	L (0/1)	H (0/1)	L (0/1)		CPAR2_210580	Scer_BIG1	downstream_gene_variant	-	-	-	-	-	FALSE		Ortholog(s) have role in fungal-type cell wall biogenesis and integral component of endoplasmic reticulum membrane localization																	gene-CTRG_04070:0.27			GO:0030176: integral component of endoplasmic reticulum membrane	GO:0003674: molecular_function	GO:0009272: fungal-type cell wall biogenesis	C1_10830W_A: Endoplasmic reticulum (ER) protein; ortholog of S. cerevisiae Big1; required for beta-1,6-glucan synthesis, filamentation, adhesion, and virulence; rat catheter biofilm repressed	YHR101C: Integral membrane protein of the endoplasmic reticulum; required for normal content of cell wall beta-1,6-glucan	CAGL0L11528g: Ortholog(s) have role in fungal-type cell wall biogenesis and integral component of endoplasmic reticulum membrane localization	B9J08_000252: Ortholog(s) have role in fungal-type cell wall biogenesis and integral component of endoplasmic reticulum membrane localization
156	INDEL	Contig005809_C_parapsilosis_CDC317	Contig005809_C_parapsilosis_CDC317_2269785_TGTGTGTGGTGTG/T	L (0/1)	H (0/1)	L (0/1)		CPAR2_210590	Scer_APE4	upstream_gene_variant	-	-	-	-	-	FALSE		Ortholog(s) have aminopeptidase activity, metalloaminopeptidase activity, role in chaperone-mediated protein folding, proteolysis and extracellular region, fungal-type vacuole lumen localization											CAGL0I01298g:0.04						gene-CTRG_04069:0.34*; gene-CTRG_04076:0.13			GO:0000328: fungal-type vacuole lumen; GO:0005576: extracellular region	GO:0004177: aminopeptidase activity; GO:0008270: zinc ion binding; GO:0070006: metalloaminopeptidase activity	GO:0006508: proteolysis; GO:0061077: chaperone-mediated protein folding	C1_10820C_A: Putative aspartyl aminopeptidase; stationary phase enriched protein; mutation confers hypersensitivity to 5-fluorouracil (5-FU); Hog1-induced; planktonic growth-induced; rat catheter and Spider biofilm repressed	YHR113W: Cytoplasmic aspartyl aminopeptidase with possible vacuole function; Cvt pathway cargo protein; cleaves unblocked N-terminal acidic amino acids from peptide substrates; forms a 12-subunit homo-oligomer; M18 metalloprotease family	CAGL0I01298g: Ortholog(s) have aminopeptidase activity, metalloaminopeptidase activity, role in chaperone-mediated protein folding, proteolysis and extracellular region, fungal-type vacuole lumen localization	B9J08_000251: Ortholog(s) have aminopeptidase activity, metalloaminopeptidase activity, role in chaperone-mediated protein folding, proteolysis and extracellular region, fungal-type vacuole lumen localization
157	INDEL	Contig005809_C_parapsilosis_CDC317	Contig005809_C_parapsilosis_CDC317_2269785_TGTGTGTGGTGTG/T	L (0/1)	H (0/1)	L (0/1)		CPAR2_210600	CPAR2_210600	downstream_gene_variant	-	-	-	-	-	FALSE		Has domain(s) with predicted extracellular region localization		C1_07030C_A:0.03; C1_07040C_A:0.02; C1_07580C_A:0.02		C1_07040C_A:0.03		gene-B9J08_005437:0.02														GO:0005576: extracellular region	GO:0003674: molecular_function	GO:0008150: biological_process	C1_10810W_A: Pry family pathogenesis-related protein; predicted to be extracellular
158	INDEL	Contig005809_C_parapsilosis_CDC317	Contig005809_C_parapsilosis_CDC317_2436380_TCC/T	H (0/1)				CPAR2_211410	Scer_LST4	downstream_gene_variant	-	-	-	-	-	FALSE		Ortholog(s) have GTPase activator activity, role in positive regulation of GTPase activity, positive regulation of TORC1 signaling and Lst4-Lst7 complex, cytoplasm, vacuolar membrane localization							gene-B9J08_003451:0.02			CAGL0M08228g:0.01	CAGL0M08228g:0.08									GO:0005737: cytoplasm; GO:0005774: vacuolar membrane; GO:1990877: FNIP-folliculin RagC/D GAP	GO:0005096: GTPase activator activity	GO:0043547: positive regulation of GTPase activity; GO:1904263: positive regulation of TORC1 signaling	C2_03500W_A: Ortholog(s) have GTPase activator activity, role in positive regulation of GTPase activity, positive regulation of TORC1 signaling and Lst4-Lst7 complex, cytoplasm, vacuolar membrane localization	YKL176C: Subunit of the Lst4p-Lst7p GTPase activating protein complex for Gtr2p; stimulates the GTPase activity of Rag family GTPase Gtr2p, within the context of the Gtr1p-Gtr2p heterodimer, after amino acid stimulation; required for activation of TORC1 in response to amino acid stimulation; recruited to the vacuolar membrane during amino acid starvation and released from the membrane by TORC1; r…	CAGL0M08228g: Ortholog(s) have GTPase activator activity, role in positive regulation of GTPase activity, positive regulation of TORC1 signaling and Lst4-Lst7 complex, cytoplasm, vacuolar membrane localization	B9J08_003451: Ortholog(s) have GTPase activator activity, role in positive regulation of GTPase activity, positive regulation of TORC1 signaling and Lst4-Lst7 complex, cytoplasm, vacuolar membrane localization
159	INDEL	Contig005809_C_parapsilosis_CDC317	Contig005809_C_parapsilosis_CDC317_2436380_TCC/T	H (0/1)				CPAR2_211420	CPAR2_211420	downstream_gene_variant	-	-	-	-	-	FALSE		Has domain(s) with predicted DNA binding, methyltransferase activity, zinc ion binding activity and role in DNA repair, regulation of transcription, DNA-templated	C2_03520C_A:0.03		C2_03520C_A:0.04			gene-B9J08_003454:0.07	gene-B9J08_003454:0.02									gene-CTRG_01202:0.20*				GO:0005575: cellular_component	GO:0003677: DNA binding; GO:0008168: methyltransferase activity; GO:0008270: zinc ion binding	GO:0006281: DNA repair; GO:0006355: regulation of transcription, DNA-templated	C2_03520C_A: Protein of unknown function; transcription is specific to white cell type			B9J08_003454: Has domain(s) with predicted DNA binding, methyltransferase activity, zinc ion binding activity and role in DNA repair, regulation of transcription, DNA-templated
160	INDEL	Contig005809_C_parapsilosis_CDC317	Contig005809_C_parapsilosis_CDC317_890787_AT/A		H (0/1)			CPAR2_204360	KGD2	downstream_gene_variant	-	-	-	-	-	FALSE		Dihydrolipoyl transsuccinylase; mitochondrial alpha-ketoglutarate dehydrogenase complex component; catalyzes oxidative decarboxylation of alpha-ketoglutarate to succinyl-CoA in the TCA cycle; predicted mitochondrial nucleoid localization										CAGL0E01287g:0.04							gene-CTRG_03072:0.10			GO:0009353: mitochondrial oxoglutarate dehydrogenase complex; GO:0042645: mitochondrial nucleoid	GO:0004149: dihydrolipoyllysine-residue succinyltransferase activity; GO:0016746: acyltransferase activity	GO:0006099: tricarboxylic acid cycle; GO:0006103: 2-oxoglutarate metabolic process	CR_07420W_A: Putative dihydrolipoamide S-succinyltransferase; induced in high iron; Hap43-repressed; Spider biofilm repressed	YDR148C: Dihydrolipoyl transsuccinylase; component of the mitochondrial alpha-ketoglutarate dehydrogenase complex, which catalyzes the oxidative decarboxylation of alpha-ketoglutarate to succinyl-CoA in the TCA cycle; phosphorylated	CAGL0E01287g: Ortholog(s) have role in 2-oxoglutarate metabolic process and mitochondrial nucleoid, mitochondrial oxoglutarate dehydrogenase complex localization	B9J08_000469: Ortholog(s) have role in 2-oxoglutarate metabolic process and mitochondrial nucleoid, mitochondrial oxoglutarate dehydrogenase complex localization
161	INDEL	Contig005809_C_parapsilosis_CDC317	Contig005809_C_parapsilosis_CDC317_890787_AT/A		H (0/1)			CPAR2_204370	Scer_ACE2	upstream_gene_variant	-	-	-	-	-	FALSE		Ortholog(s) have DNA-binding transcription factor activity, RNA polymerase II-specific, cis-regulatory region sequence-specific DNA binding activity										CAGL0E01331g:0.04	CAGL0E01331g:0.01; CAGL0M04323g:0.07						gene-CTRG_03073:0.15			GO:0005634: nucleus; GO:0005829: cytosol	GO:0000981: DNA-binding transcription factor activity, RNA polymerase II-specific; GO:0000987: cis-regulatory region sequence-specific DNA binding; GO:0008270: zinc ion binding	GO:0000083: regulation of transcription involved in G1/S transition of mitotic cell cycle; GO:0000122: negative regulation of transcription by RNA polymerase II; GO:0045944: positive regulation of transcription by RNA polymerase II; GO:0060196: positive regulation of antisense RNA transcription; GO:2001043: positive regulation of septum digestion after cytokinesis	CR_07440W_A: Transcription factor; similar to S. cerevisiae Ace2 and Swi5; regulates morphogenesis, cell separation, adherence, virulence in a mice; mutant is hyperfilamentous; rat catheter and Spider biofilm induced	YLR131C: Transcription factor required for septum destruction after cytokinesis; phosphorylation by Cbk1p blocks nuclear exit during M/G1 transition, causing localization to daughter cell nuclei, and also increases Ace2p activity; phosphorylation by Cdc28p and Pho85p prevents nuclear import during cell cycle phases other than cytokinesis; part of RAM network that regulates cellular polarity and m…	CAGL0M04323g: Putative transcription factor; null mutation results in hypervirulence in immunocompromised mice	B9J08_000468: Predicted DNA-binding transcription factor; involved in regulation of cell morphology
162	INDEL	Contig005809_C_parapsilosis_CDC317	Contig005809_C_parapsilosis_CDC317_890787_AT/A		H (0/1)			CPAR2_204380	Scer_COM2	downstream_gene_variant	-	-	-	-	-	FALSE		Ortholog(s) have role in cellular response to sulfur dioxide, regulation of cellular response to stress																		gene-CTRG_03074:0.18		GO:0005575: cellular_component	GO:0003676: nucleic acid binding; GO:0008270: zinc ion binding	GO:0071252: cellular response to sulfur dioxide; GO:0080135: regulation of cellular response to stress	CR_07450C_A: Transcription factor; induces transcripts of stress response genes via SLE (STRE-like) elements; required for adaptation to weak acid stress; activates a subset of the genes that are repressed by Nrg1	YER130C: Transcription factor that binds IME1 Upstream Activation Signal (UAS)ru; COM2 transcription is regulated by Haa1p, Sok2p and Zap1p transcriptional activators; may bind the IME1 promoter under all growth conditions to negatively regulate its transcription in the absence of a positive regulator that binds more effectively; repressor activity may depend on phosphorylation by PKA; C. albican…	CAGL0K02145g: Ortholog(s) have role in cellular response to sulfur dioxide, regulation of cellular response to stress	B9J08_000467: Ortholog(s) have role in cellular response to sulfur dioxide, regulation of cellular response to stress
163	INDEL	Contig006110_C_parapsilosis_CDC317	Contig006110_C_parapsilosis_CDC317_371670_GA/G		L (0/1)	H (0/1)		CPAR2_701690	PIF1	upstream_gene_variant	-	-	-	-	-	FALSE		DNA helicase; in its nuclear form acts as a catalytic inhibitor of telomerase; in its mitochondrial form plays a role in repair and recombination of mitochondrial DNA	CR_07360W_A:0.03	CR_00060C_A:0.03; CR_07360W_A:0.03	CR_07360W_A:0.02								CAGL0J00517g:0.07; CAGL0L11198g:0.05									GO:0005634: nucleus; GO:0005657: replication fork; GO:0005730: nucleolus; GO:0005739: mitochondrion; GO:0031966: mitochondrial membrane; GO:0035861: site of double-strand break; GO:0043596: nuclear replication fork	GO:0000166: nucleotide binding; GO:0003678: DNA helicase activity; GO:0003697: single-stranded DNA binding; GO:0003723: RNA binding; GO:0010521: telomerase inhibitor activity; GO:0016887: ATP hydrolysis activity; GO:0017116: single-stranded DNA helicase activity; GO:0033678: 5'-3' DNA/RNA helicase activity; GO:0043139: 5'-3' DNA helicase activity; GO:0051880: G-quadruplex DNA binding; GO:0061995:…	GO:0000002: mitochondrial genome maintenance; GO:0000722: telomere maintenance via recombination; GO:0000723: telomere maintenance; GO:0000727: double-strand break repair via break-induced replication; GO:0006268: DNA unwinding involved in DNA replication; GO:0006310: DNA recombination; GO:0032211: negative regulation of telomere maintenance via telomerase; GO:0032508: DNA duplex unwinding; GO:00…	CR_07360W_A: DNA helicase and 3'-5' exonuclease; decreased transcription is observed upon fluphenazine treatment	YML061C: DNA helicase, potent G-quadruplex DNA binder/unwinder; possesses strand annealing activity; promotes DNA synthesis during break-induced replication; important for crossover recombination; translation from different start sites produces mitochondrial and nuclear forms; nuclear form is a catalytic inhibitor of telomerase; mitochondrial form involved in DNA repair and recombination; mutatio…	CAGL0L11198g: Ortholog(s) have 5'-3' DNA helicase activity, 5'-3' DNA/RNA helicase activity, ATP-dependent protein-DNA complex displacement activity, ATPase, DNA helicase activity and DNA/DNA annealing activity, more	B9J08_000574: Ortholog(s) have DNA helicase activity, G-quadruplex DNA binding, single-stranded DNA binding, telomerase inhibitor activity
164	INDEL	Contig006110_C_parapsilosis_CDC317	Contig006110_C_parapsilosis_CDC317_371670_GA/G		L (0/1)	H (0/1)		CPAR2_701700	Scer_SEC39	upstream_gene_variant	-	-	-	-	-	FALSE		Ortholog(s) have role in ER-dependent peroxisome organization, retrograde vesicle-mediated transport, Golgi to endoplasmic reticulum, vesicle-mediated transport	CR_07350W_A:0.03	CR_07350W_A:0.03	CR_07350W_A:0.04								CAGL0M00836g:0.03									GO:0005635: nuclear envelope; GO:0005777: peroxisome; GO:0005783: endoplasmic reticulum; GO:0005789: endoplasmic reticulum membrane; GO:0070939: Dsl1/NZR complex	GO:0003674: molecular_function	GO:0006890: retrograde vesicle-mediated transport, Golgi to endoplasmic reticulum; GO:0016192: vesicle-mediated transport; GO:0032581: ER-dependent peroxisome organization	CR_07350W_A: Ortholog(s) have role in ER-dependent peroxisome organization, retrograde vesicle-mediated transport, Golgi to endoplasmic reticulum, vesicle-mediated transport	YLR440C: Component of the Dsl1p tethering complex; this complex interacts with ER SNAREs Sec20p and Use1p; mediates Sey1p-independent homotypic ER fusion; proposed to be involved in protein secretion; localizes to the ER and nuclear envelope	CAGL0M00836g: Ortholog(s) have role in ER-dependent peroxisome organization, retrograde vesicle-mediated transport, Golgi to endoplasmic reticulum, vesicle-mediated transport	B9J08_000572: Ortholog(s) have role in ER-dependent peroxisome organization, retrograde vesicle-mediated transport, Golgi to endoplasmic reticulum, vesicle-mediated transport
165	INDEL	Contig006110_C_parapsilosis_CDC317	Contig006110_C_parapsilosis_CDC317_371670_GA/G		L (0/1)	H (0/1)		CPAR2_701710	CPAR2_701710	downstream_gene_variant	-	-	-	-	-	FALSE		Ortholog of C. albicans SC5314 : CR_07340C_A, C. dubliniensis CD36 : Cd36_32970, C. auris B8441 : B9J08_000571 and Candida tenuis NRRL Y-1498 : CANTEDRAFT_106599	CR_07340C_A:0.04	CR_07340C_A:0.03																		GO:0005575: cellular_component	GO:0003674: molecular_function	GO:0008150: biological_process	CR_07340C_A: Ortholog of C. dubliniensis CD36 : Cd36_32970, C. parapsilosis CDC317 : CPAR2_701710, C. auris B8441 : B9J08_000571 and Candida tenuis NRRL Y-1498 : CANTEDRAFT_106599			B9J08_000571: Ortholog of C. albicans SC5314 : CR_07340C_A, C. dubliniensis CD36 : Cd36_32970, C. parapsilosis CDC317 : CPAR2_701710 and Candida tenuis NRRL Y-1498 : CANTEDRAFT_106599
166	INDEL	Contig006110_C_parapsilosis_CDC317	Contig006110_C_parapsilosis_CDC317_371670_GA/G		L (0/1)	H (0/1)		CPAR2_701720	Scer_LSM3	upstream_gene_variant	-	-	-	-	-	FALSE		Ortholog(s) have RNA binding, chromatin binding, poly(U) RNA binding, telomerase RNA binding activity and role in mRNA splicing, via spliceosome	CR_07330W_A:0.03	CR_07330W_A:0.03																		GO:0000781: chromosome, telomeric region; GO:0005688: U6 snRNP; GO:0005730: nucleolus; GO:0005732: sno(s)RNA-containing ribonucleoprotein complex; GO:0046540: U4/U6 x U5 tri-snRNP complex; GO:1990726: Lsm1-7-Pat1 complex	GO:0003682: chromatin binding; GO:0003723: RNA binding; GO:0008266: poly(U) RNA binding; GO:0070034: telomerase RNA binding	GO:0000398: mRNA splicing, via spliceosome	CR_07330W_A: Component of heteroheptameric complexes (Lsm1p, Lsm8p) involved in RNA processing and decay; flucytosine induced	YLR438C-A: Lsm (Like Sm) protein; part of heteroheptameric complexes (Lsm2p-7p and either Lsm1p or 8p): cytoplasmic Lsm1p complex involved in mRNA decay; nuclear Lsm8p complex part of U6 snRNP and possibly involved in processing tRNA, snoRNA, and rRNA; protein increases in abundance and relocalizes from nucleus to cytoplasmic foci upon DNA replication stress	CAGL0M00874g: Ortholog(s) have RNA binding, chromatin binding, poly(U) RNA binding, telomerase RNA binding activity and role in mRNA splicing, via spliceosome	B9J08_000570: Ortholog(s) have RNA binding, chromatin binding, poly(U) RNA binding, telomerase RNA binding activity and role in mRNA splicing, via spliceosome
167	INDEL	Contig006110_C_parapsilosis_CDC317	Contig006110_C_parapsilosis_CDC317_371670_GA/G		L (0/1)	H (0/1)		CPAR2_701730	MRPL4	upstream_gene_variant	-	-	-	-	-	FALSE		Mitochondrial ribosomal protein of the large subunit	CR_07320C_A:0.03	CR_07320C_A:0.03	CR_07320C_A:0.02								CAGL0M00858g:0.02									GO:0005762: mitochondrial large ribosomal subunit	GO:0003735: structural constituent of ribosome	GO:0032543: mitochondrial translation	CR_07320C_A: Ortholog of S. cerevisiae Mrpl4, a mitochondrial ribosomal protein of the large subunit; repressed by nitric oxide	YLR439W: Mitochondrial ribosomal protein of the large subunit; homolog of prokaryotic L29 ribosomal protein; located at the ribosomal tunnel exit	CAGL0M00858g: Protein of the large subunit of the mitochondrial ribosome	B9J08_000569: Ortholog(s) have structural constituent of ribosome activity, role in mitochondrial translation and mitochondrial large ribosomal subunit localization
168	INDEL	Contig006110_C_parapsilosis_CDC317	Contig006110_C_parapsilosis_CDC317_371670_GA/G		L (0/1)	H (0/1)		CPAR2_701740	CPAR2_701740	upstream_gene_variant	-	-	-	-	-	FALSE		Ortholog of C. albicans SC5314 : CR_07370W_A, C. dubliniensis CD36 : Cd36_33000, C. auris B8441 : B9J08_000567 and Candida tenuis NRRL Y-1498 : CANTEDRAFT_93887	CR_07370W_A:0.03	CR_07370W_A:0.03								CAGL0I09262g:0.02						gene-CTRG_03068:0.35*				GO:0005575: cellular_component	GO:0003674: molecular_function	GO:0008150: biological_process	CR_07370W_A: Ortholog of C. dubliniensis CD36 : Cd36_33000, C. parapsilosis CDC317 : CPAR2_701740, C. auris B8441 : B9J08_000567 and Candida tenuis NRRL Y-1498 : CANTEDRAFT_93887			B9J08_000567: Ortholog of C. albicans SC5314 : CR_07370W_A, C. dubliniensis CD36 : Cd36_33000, C. parapsilosis CDC317 : CPAR2_701740 and Candida tenuis NRRL Y-1498 : CANTEDRAFT_93887
169	INDEL	Contig006110_C_parapsilosis_CDC317	Contig006110_C_parapsilosis_CDC317_371670_GA/G		L (0/1)	H (0/1)		CPAR2_701750	Scer_TSC10	downstream_gene_variant	-	-	-	-	-	FALSE		Ortholog(s) have 3-dehydrosphinganine reductase activity, role in 3-keto-sphinganine metabolic process, sphingolipid biosynthetic process and lipid droplet localization	CR_07380C_A:0.03	CR_07380C_A:0.03									CAGL0I09328g:0.04					gene-CTRG_03069:0.07				GO:0005811: lipid droplet	GO:0047560: 3-dehydrosphinganine reductase activity	GO:0006666: 3-keto-sphinganine metabolic process; GO:0030148: sphingolipid biosynthetic process	CR_07380C_A: 3-ketosphinganine reductase, catalyzes the second step in phytosphingosine synthesis	YBR265W: 3-ketosphinganine reductase; catalyzes the second step in phytosphingosine synthesis; essential for growth in the absence of exogenous dihydrosphingosine or phytosphingosine; localized to lipid droplets; member of short chain dehydrogenase/reductase protein family	CAGL0I09328g: Ortholog(s) have 3-dehydrosphinganine reductase activity, role in 3-keto-sphinganine metabolic process, sphingolipid biosynthetic process and lipid droplet localization	B9J08_000566: Ortholog(s) have 3-dehydrosphinganine reductase activity, role in 3-keto-sphinganine metabolic process, sphingolipid biosynthetic process and lipid droplet localization
170	INDEL	Contig006110_C_parapsilosis_CDC317	Contig006110_C_parapsilosis_CDC317_371670_GA/G		L (0/1)	H (0/1)		CPAR2_701760	Scer_MRPL8	downstream_gene_variant	-	-	-	-	-	FALSE		Ortholog(s) have structural constituent of ribosome activity and mitochondrial large ribosomal subunit localization	CR_07390C_A:0.03	CR_07390C_A:0.03	CR_07390C_A:0.02							CAGL0J05258g:0.01						gene-CTRG_03070:0.07				GO:0005762: mitochondrial large ribosomal subunit	GO:0003735: structural constituent of ribosome	GO:0006412: translation	CR_07390C_A: Mitochondrial 60S ribosomal protein subunit; Hap43p-repressed gene	YJL063C: Mitochondrial ribosomal protein of the large subunit	CAGL0J05258g: Ortholog(s) have structural constituent of ribosome activity and mitochondrial large ribosomal subunit localization	B9J08_000565: Ortholog(s) have structural constituent of ribosome activity and mitochondrial large ribosomal subunit localization
171	INDEL	Contig006110_C_parapsilosis_CDC317	Contig006110_C_parapsilosis_CDC317_371670_GA/G		L (0/1)	H (0/1)		CPAR2_701770	Scer_NOP10	upstream_gene_variant	-	-	-	-	-	FALSE		Ortholog(s) have RNA binding activity, role in cleavage involved in rRNA processing, rRNA pseudouridine synthesis, snRNA pseudouridine synthesis and box H/ACA snoRNP complex, nucleolus localization	CR_08020C_A:0.03	CR_08020C_A:0.05																		GO:0005730: nucleolus; GO:0031429: box H/ACA snoRNP complex	GO:0003723: RNA binding; GO:0030515: snoRNA binding	GO:0000469: cleavage involved in rRNA processing; GO:0031118: rRNA pseudouridine synthesis; GO:0031120: snRNA pseudouridine synthesis	CR_08020C_A: Small nucleolar ribonucleoprotein; flucytosine induced	YHR072W-A: Subunit of box H/ACA snoRNP complex; required for pseudouridylation and processing of pre-18S rRNA	CAGL0J10802g: Ortholog(s) have RNA binding activity, role in cleavage involved in rRNA processing, rRNA pseudouridine synthesis, snRNA pseudouridine synthesis and box H/ACA snoRNP complex, nucleolus localization
172	INDEL	Contig006110_C_parapsilosis_CDC317	Contig006110_C_parapsilosis_CDC317_371670_GA/G		L (0/1)	H (0/1)		CPAR2_701780	Scer_DAD4	downstream_gene_variant	-	-	-	-	-	FALSE		Ortholog(s) have microtubule binding, microtubule plus-end binding activity	CR_08010W_A:0.03	CR_08010W_A:0.05																		GO:0042729: DASH complex; GO:0072686: mitotic spindle	GO:0008017: microtubule binding; GO:0051010: microtubule plus-end binding	GO:0008608: attachment of spindle microtubules to kinetochore; GO:0031116: positive regulation of microtubule polymerization; GO:0051987: positive regulation of attachment of spindle microtubules to kinetochore	CR_08010W_A: Subunit of the Dam1 (DASH) complex, which acts in chromosome segregation by coupling kinetochores to spindle microtubules	YDR320C-A: Essential subunit of the Dam1 complex (aka DASH complex); complex couples kinetochores to the force produced by MT depolymerization thereby aiding in chromosome segregation; is transferred to the kinetochore prior to mitosis	CAGL0H07073g: Ortholog(s) have microtubule binding, microtubule plus-end binding activity	B9J08_000452: Ortholog(s) have microtubule binding, microtubule plus-end binding activity
173	INDEL	Contig006110_C_parapsilosis_CDC317	Contig006110_C_parapsilosis_CDC317_610946_TAAA/T				H (0/1)	CPAR2_702810	Scer_YPS7	upstream_gene_variant	-	-	-	-	-	FALSE		Ortholog(s) have role in fungal-type cell wall organization										CAGL0A02431g:0.02	CAGL0A02431g:0.05									GO:0005575: cellular_component	GO:0004190: aspartic-type endopeptidase activity	GO:0006508: proteolysis; GO:0031505: fungal-type cell wall organization	C7_02300W_A: Putative aspartic-type endopeptidase with limited ability to degrade alpha pheromone; mutants show increased sensitivity to alpha pheromone	YDR349C: Putative GPI-anchored aspartic protease; member of the yapsin family of proteases involved in cell wall growth and maintenance; located in the cytoplasm and endoplasmic reticulum	CAGL0A02431g: Putative aspartic protease; predicted GPI-anchor; expression induced at high temperature	B9J08_002149: Ortholog(s) have role in fungal-type cell wall organization
174	INDEL	Contig006110_C_parapsilosis_CDC317	Contig006110_C_parapsilosis_CDC317_610946_TAAA/T				H (0/1)	CPAR2_702820	CPAR2_702820	upstream_gene_variant	-	-	-	-	-	FALSE		Ortholog of C. albicans SC5314 : C7_02290W_A, C. dubliniensis CD36 : Cd36_72080, Pichia stipitis Pignal : PICST_29929, Candida tropicalis MYA-3404 : CTRG_05015 and Candida albicans WO-1 : CAWG_05578																				GO:0005575: cellular_component	GO:0003674: molecular_function	GO:0008150: biological_process	C7_02290W_A: Protein of unknown function; induced by nitric oxide independent of Yhb1p; regulated by Sef1, Sfu1, and Hap43; rat catheter biofilm induced
175	INDEL	Contig006110_C_parapsilosis_CDC317	Contig006110_C_parapsilosis_CDC317_610946_TAAA/T				H (0/1)	CPAR2_702830	Scer_LSM4	downstream_gene_variant	-	-	-	-	-	FALSE		Ortholog(s) have U6 snRNA binding activity and role in cytoplasmic mRNA processing body assembly, mRNA splicing, via spliceosome		C7_02510W_A:0.02		C7_02510W_A:0.02		gene-B9J08_001026:0.02					CAGL0G03465g:0.05						gene-CTRG_05004:0.07			GO:0000932: P-body; GO:0005688: U6 snRNP; GO:0005730: nucleolus; GO:0005732: sno(s)RNA-containing ribonucleoprotein complex; GO:0046540: U4/U6 x U5 tri-snRNP complex; GO:1990726: Lsm1-7-Pat1 complex	GO:0017070: U6 snRNA binding	GO:0000398: mRNA splicing, via spliceosome; GO:0033962: P-body assembly	C7_02510W_A: Ortholog(s) have U6 snRNA binding activity and role in P-body assembly, mRNA splicing, via spliceosome	YER112W: Lsm (Like Sm) protein; part of heteroheptameric complexes (Lsm2p-7p and either Lsm1p or 8p): cytoplasmic Lsm1p complex involved in mRNA decay; nuclear Lsm8p complex part of U6 snRNP and possibly involved in processing tRNA, snoRNA, and rRNA; forms cytoplasmic foci upon DNA replication stress	CAGL0G03465g: Ortholog(s) have U6 snRNA binding activity and role in P-body assembly, mRNA splicing, via spliceosome	B9J08_001026: Ortholog(s) have U6 snRNA binding activity and role in P-body assembly, mRNA splicing, via spliceosome
176	INDEL	Contig006110_C_parapsilosis_CDC317	Contig006110_C_parapsilosis_CDC317_610946_TAAA/T				H (0/1)	CPAR2_702840	CPAR2_702840	upstream_gene_variant	-	-	-	-	-	FALSE		Ortholog of C. albicans SC5314 : C7_02520W_A, C. dubliniensis CD36 : Cd36_72260, Candida tenuis NRRL Y-1498 : CANTEDRAFT_115664 and Debaryomyces hansenii CBS767 : DEHA2B05940g		C7_02520W_A:0.03		C7_02520W_A:0.11*													gene-CTRG_05005:0.07			GO:0005575: cellular_component	GO:0003674: molecular_function	GO:0008150: biological_process	C7_02520W_A: Ortholog of C. dubliniensis CD36 : Cd36_72260, C. parapsilosis CDC317 : CPAR2_702840, Candida tenuis NRRL Y-1498 : CANTEDRAFT_115664 and Debaryomyces hansenii CBS767 : DEHA2B05940g
177	INDEL	Contig006110_C_parapsilosis_CDC317	Contig006110_C_parapsilosis_CDC317_610946_TAAA/T				H (0/1)	CPAR2_702850	Scer_YBL086C	downstream_gene_variant	-	-	-	-	-	FALSE		Ortholog of S. cerevisiae : YBL086C, C. albicans SC5314 : C7_02530C_A, C. glabrata CBS138 : CAGL0C01815g, C. dubliniensis CD36 : Cd36_72270 and C. auris B8441 : B9J08_001027		C7_02530C_A:0.03		C7_02530C_A:0.03													gene-CTRG_05006:0.07			GO:0005575: cellular_component	GO:0003674: molecular_function	GO:0008150: biological_process	C7_02530C_A: Ortholog of S. cerevisiae : YBL086C, C. glabrata CBS138 : CAGL0C01815g, C. dubliniensis CD36 : Cd36_72270, C. parapsilosis CDC317 : CPAR2_702850 and C. auris B8441 : B9J08_001027	YBL086C: Protein of unknown function; green fluorescent protein (GFP)-fusion protein localizes to the cell periphery	CAGL0C01815g: Ortholog of S. cerevisiae : YBL086C, C. albicans SC5314 : C7_02530C_A, C. dubliniensis CD36 : Cd36_72270, C. parapsilosis CDC317 : CPAR2_702850 and C. auris B8441 : B9J08_001027	B9J08_001027: Ortholog of S. cerevisiae : YBL086C, C. albicans SC5314 : C7_02530C_A, C. glabrata CBS138 : CAGL0C01815g, C. dubliniensis CD36 : Cd36_72270 and C. parapsilosis CDC317 : CPAR2_702850
178	INDEL	Contig006110_C_parapsilosis_CDC317	Contig006110_C_parapsilosis_CDC317_610946_TAAA/T				H (0/1)	CPAR2_702860	CPAR2_702860	upstream_gene_variant	-	-	-	-	-	FALSE		Ortholog of C. albicans SC5314 : C7_04170W_A, C. dubliniensis CD36 : Cd36_73840, C. auris B8441 : B9J08_004929 and Candida tenuis NRRL Y-1498 : CANTEDRAFT_92076		C7_04170W_A:0.16*				gene-B9J08_004929:0.08														GO:0005575: cellular_component	GO:0003674: molecular_function	GO:0008150: biological_process	C7_04170W_A: Protein with a tubulin binding cofactor C domain; flow model biofilm induced			B9J08_004929: Ortholog of C. albicans SC5314 : C7_04170W_A, C. dubliniensis CD36 : Cd36_73840, C. parapsilosis CDC317 : CPAR2_702860 and Candida tenuis NRRL Y-1498 : CANTEDRAFT_92076
179	INDEL	Contig006110_C_parapsilosis_CDC317	Contig006110_C_parapsilosis_CDC317_610946_TAAA/T				H (0/1)	CPAR2_702870	Scer_ENV7	upstream_gene_variant	-	-	-	-	-	FALSE		Ortholog(s) have role in regulation of vacuole fusion, non-autophagic, vacuolar protein processing		C7_04110W_A:0.10									CAGL0H00979g:0.03									GO:0005575: cellular_component	GO:0004672: protein kinase activity; GO:0004674: protein serine/threonine kinase activity; GO:0005524: ATP binding; GO:0016772: transferase activity, transferring phosphorus-containing groups	GO:0006468: protein phosphorylation; GO:0006624: vacuolar protein processing; GO:0032889: regulation of vacuole fusion, non-autophagic	C7_04110W_A: Membrane-associated protein kinase localized in trans-Golgi network; interacts with Arl1p and Sys3p	YPL236C: Vacuolar membrane protein kinase; negatively regulates membrane fusion; associates with vacuolar membrane through palmitoylation of one or more cysteines in consensus sequence; vacuolar membrane association is essential to its kinase activity; mutant shows defect in CPY processing; ortholog of human serine/threonine kinase 16 (STK16)	CAGL0H00979g: Ortholog(s) have role in regulation of vacuole fusion, non-autophagic, vacuolar protein processing	B9J08_004923: Ortholog(s) have role in regulation of vacuole fusion, non-autophagic, vacuolar protein processing
180	INDEL	Contig006110_C_parapsilosis_CDC317	Contig006110_C_parapsilosis_CDC317_814587_T/TGGGGGG	L (.)	H (0/1)	L (.)		CPAR2_703690	Scer_MTR4	upstream_gene_variant	-	-	-	-	-	FALSE		Ortholog(s) have 3'-5' RNA helicase activity, exoribonuclease activity, poly(A) binding activity		C7_03400C_A:0.05	C7_03400C_A:0.04								CAGL0J04928g:0.05									GO:0005634: nucleus; GO:0005730: nucleolus; GO:0031499: TRAMP complex	GO:0004532: exoribonuclease activity; GO:0005524: ATP binding; GO:0008143: poly(A) binding; GO:0034458: 3'-5' RNA helicase activity	GO:0000467: exonucleolytic trimming to generate mature 3'-end of 5.8S rRNA from tricistronic rRNA transcript (SSU-rRNA, 5.8S rRNA, LSU-rRNA); GO:0006397: mRNA processing; GO:0006401: RNA catabolic process; GO:0016075: rRNA catabolic process; GO:0034475: U4 snRNA 3'-end processing; GO:0034476: U5 snRNA 3'-end processing; GO:0043629: ncRNA polyadenylation; GO:0071031: nuclear mRNA surveillance of m…	C7_03400C_A: Ortholog of S. cerevisiae Mtr4, an ATP-dependent 3'-5' RNA helicase of the DEAD-box family; Hap43-induced gene; Spider biofilm induced	YJL050W: ATP-dependent 3'-5' RNA helicase of the DExD/H family; involved in nuclear RNA processing and degradation both as a component of TRAMP complex and in TRAMP-independent processes; TRAMP unwinds RNA duplexes, with Mtr4p unwinding activity stimulated by Pap2p/Air2p but not dependent on ongoing polyadenylation; contains an arch domain, with two coiled-coil arms/stalks and a globular fist/KOW…	CAGL0J04928g: Ortholog(s) have 3'-5' RNA helicase activity, exoribonuclease activity, poly(A) binding activity	B9J08_003795: Ortholog(s) have 3'-5' RNA helicase activity, exoribonuclease activity, poly(A) binding activity
181	INDEL	Contig006110_C_parapsilosis_CDC317	Contig006110_C_parapsilosis_CDC317_814587_T/TGGGGGG	L (.)	H (0/1)	L (.)		CPAR2_703700	CPAR2_703700	upstream_gene_variant	-	-	-	-	-	FALSE		Ortholog of C. albicans SC5314 : C7_03410C_A, C. dubliniensis CD36 : Cd36_73060, Candida tenuis NRRL Y-1498 : CANTEDRAFT_92005 and Debaryomyces hansenii CBS767 : DEHA2C13090g	C7_03410C_A:0.02	C7_03410C_A:0.05	C7_03410C_A:0.03													gene-CTRG_05136:0.10				GO:0005575: cellular_component	GO:0003674: molecular_function	GO:0008150: biological_process	C7_03410C_A: Protein of unknown function; repressed by alpha pheromone in SpiderM medium
182	INDEL	Contig006110_C_parapsilosis_CDC317	Contig006110_C_parapsilosis_CDC317_814587_T/TGGGGGG	L (.)	H (0/1)	L (.)		CPAR2_703710	Scer_PRC1	downstream_gene_variant	-	-	-	-	-	FALSE		Ortholog(s) have carboxypeptidase activity, serine-type carboxypeptidase activity and role in macroautophagy, phytochelatin biosynthetic process, zymogen activation		C7_03360W_A:0.05	C7_03360W_A:0.02								CAGL0M13651g:0.02					gene-CTRG_05137:0.10		gene-CTRG_05137:0.08		GO:0000324: fungal-type vacuole; GO:0000328: fungal-type vacuole lumen; GO:0005576: extracellular region	GO:0004180: carboxypeptidase activity; GO:0004185: serine-type carboxypeptidase activity	GO:0016236: macroautophagy; GO:0031638: zymogen activation; GO:0046938: phytochelatin biosynthetic process	C7_03360W_A: Carboxypeptidase Y; transcript regulated at yeast-hypha transition or macrophage response; induced human neutrophils; regulated by Gcn2 and Gcn4; putative N-glycosylation	YMR297W: Vacuolar carboxypeptidase Y (proteinase C, CPY); broad-specificity C-terminal exopeptidase involved in non-specific protein degradation in the vacuole; member of the serine carboxypeptidase family	CAGL0M13651g: Ortholog(s) have carboxypeptidase activity, serine-type carboxypeptidase activity and role in macroautophagy, phytochelatin biosynthetic process, zymogen activation	B9J08_003793: Ortholog(s) have carboxypeptidase activity, serine-type carboxypeptidase activity and role in macroautophagy, phytochelatin biosynthetic process, zymogen activation
183	INDEL	Contig006110_C_parapsilosis_CDC317	Contig006110_C_parapsilosis_CDC317_814587_T/TGGGGGG	L (.)	H (0/1)	L (.)		CPAR2_703720	CPAR2_703720	upstream_gene_variant	-	-	-	-	-	FALSE		Has domain(s) with predicted hydrolase activity		C7_03500W_A:0.11									CAGL0K04939g:0.01					gene-CTRG_05184:0.10				GO:0005575: cellular_component	GO:0016787: hydrolase activity	GO:0008150: biological_process
184	INDEL	Contig006110_C_parapsilosis_CDC317	Contig006110_C_parapsilosis_CDC317_814587_T/TGGGGGG	L (.)	H (0/1)	L (.)		CPAR2_703730	Scer_PNC1	upstream_gene_variant	-	-	-	-	-	FALSE		Ortholog(s) have nicotinamidase activity and role in chromatin silencing at telomere, negative regulation of DNA amplification, nicotinate nucleotide salvage, rDNA heterochromatin assembly, replicative cell aging		C7_03520W_A:0.11								CAGL0A01716g:0.01	CAGL0A01716g:0.02						gene-CTRG_05150:0.17			GO:0005634: nucleus; GO:0005737: cytoplasm; GO:0005777: peroxisome	GO:0008936: nicotinamidase activity	GO:0000183: rDNA heterochromatin assembly; GO:0006348: subtelomeric heterochromatin assembly; GO:0019358: nicotinate nucleotide salvage; GO:1904524: negative regulation of DNA amplification	C7_03520W_A: Putative nicotinamidase, involved in NAD salvage pathway; decreased transcription is observed in an azole-resistant strain that overexpresses MDR1	YGL037C: Nicotinamidase that converts nicotinamide to nicotinic acid; part of the NAD(+) salvage pathway; required for life span extension by calorie restriction; lacks a peroxisomal targeting signal but is imported into peroxisomes via binding to Gpd1p; PNC1 expression responds to all known stimuli that extend replicative life span; protein increases in abundance and relative distribution to cyt…	CAGL0A01716g: Ortholog(s) have nicotinamidase activity, role in chromatin silencing at telomere, negative regulation of DNA amplification, nicotinate nucleotide salvage, rDNA heterochromatin assembly and cytoplasm, nucleus, peroxisome localization	B9J08_002122: Ortholog(s) have nicotinamidase activity, role in chromatin silencing at telomere, negative regulation of DNA amplification, nicotinate nucleotide salvage, rDNA heterochromatin assembly and cytoplasm, nucleus, peroxisome localization
185	INDEL	Contig006139_C_parapsilosis_CDC317	Contig006139_C_parapsilosis_CDC317_318269_TGGG/T	H (0/1)				CPAR2_501350	Scer_GPN3	downstream_gene_variant	-	-	-	-	-	FALSE		Ortholog(s) have role in mitotic sister chromatid cohesion, protein import into nucleus		C4_06790W_A:0.12				gene-B9J08_003775:0.06														GO:0005575: cellular_component	GO:0000166: nucleotide binding	GO:0006606: protein import into nucleus; GO:0007064: mitotic sister chromatid cohesion	C4_06790W_A: Ortholog of S. cerevisiae Gpn3 a GTPase with a role in biogenesis of RNA pol II and polIII; possibly an essential gene, disruptants not obtained by UAU1 method	YLR243W: Putative GTPase with a role in biogenesis of RNA pol II and polIII; may be involved in assembly of RNA polymerases II and III and in their transport into the nucleus; may have a role in sister chromatid cohesion; SWAT-GFP and mCherry fusion proteins localize to the endoplasmic reticulum and vacuole respectively; contains a Gly-Pro-Asn motif in the G domain; similar to Npa3p and Gpn2p	CAGL0G08294g: Ortholog(s) have role in mitotic sister chromatid cohesion, protein import into nucleus	B9J08_003775: Ortholog(s) have role in mitotic sister chromatid cohesion, protein import into nucleus
186	INDEL	Contig006139_C_parapsilosis_CDC317	Contig006139_C_parapsilosis_CDC317_318269_TGGG/T	H (0/1)				CPAR2_501360	CPAR2_501360	upstream_gene_variant	-	-	-	-	-	FALSE
187	INDEL	Contig006139_C_parapsilosis_CDC317	Contig006139_C_parapsilosis_CDC317_318269_TGGG/T	H (0/1)				CPAR2_501370	Scer_YER187W	upstream_gene_variant	-	-	-	-	-	FALSE		Ortholog of S. cerevisiae : YER187W, Candida orthopsilosis Co 90-125 : CORT_0E00250, Saccharomyces cerevisiae S288C : YER187W and Candida orthopsilosis NEW ASSEMBLY : CORT1E00250																	gene-CTRG_00059:0.10			GO:0005575: cellular_component	GO:0003674: molecular_function	GO:0008150: biological_process		YER187W: Putative protein of unknown function; induced in respiratory-deficient cells
188	INDEL	Contig006139_C_parapsilosis_CDC317	Contig006139_C_parapsilosis_CDC317_318269_TGGG/T	H (0/1)				CPAR2_501380	GDH3	upstream_gene_variant	-	-	-	-	-	FALSE		Ortholog(s) have glutamate dehydrogenase (NADP+) activity, role in ammonia assimilation cycle, glutamate biosynthetic process, invasive filamentous growth and cytosol, extracellular region, intracellular, nucleus localization		C4_06120W_A:0.03									CAGL0D00176g:0.03							gene-CTRG_04035:0.11		GO:0005576: extracellular region; GO:0005622: intracellular anatomical structure; GO:0005634: nucleus; GO:0005829: cytosol	GO:0004354: glutamate dehydrogenase (NADP+) activity	GO:0006537: glutamate biosynthetic process; GO:0019676: ammonia assimilation cycle; GO:0036267: invasive filamentous growth	C4_06120W_A: NADP-glutamate dehydrogenase; Nrg1, Plc1 regulated; hypha, hypoxia, Efg1-repressed; Rim101-induced at pH 8; GlcNAc, ciclopirox, ketoconazole induced; exp and stationary phase protein; Spider biofilm repressed; rat catheter biofilm induced	YAL062W: NADP(+)-dependent glutamate dehydrogenase; synthesizes glutamate from ammonia and alpha-ketoglutarate; rate of alpha-ketoglutarate utilization differs from Gdh1p; expression regulated by nitrogen and carbon sources; GDH3 has a paralog, GDH1, that arose from the whole genome duplication	CAGL0D00176g: Ortholog(s) have glutamate dehydrogenase (NADP+) activity and role in ammonia assimilation cycle, glutamate biosynthetic process, invasive filamentous growth	B9J08_000740: Ortholog(s) have glutamate dehydrogenase (NADP+) activity and role in ammonia assimilation cycle, glutamate biosynthetic process, invasive filamentous growth
189	INDEL	Contig006139_C_parapsilosis_CDC317	Contig006139_C_parapsilosis_CDC317_318269_TGGG/T	H (0/1)				CPAR2_501390	TRP5	upstream_gene_variant	-	-	-	-	-	FALSE		Ortholog(s) have tryptophan synthase activity and role in cleistothecium development, tryptophan biosynthetic process		C4_06110C_A:0.03									CAGL0A01430g:0.02									GO:0005575: cellular_component	GO:0004834: tryptophan synthase activity	GO:0000162: tryptophan biosynthetic process; GO:0070791: cleistothecium development	C4_06110C_A: Predicted tryptophan synthase; identified in detergent-resistant membrane fraction (possible lipid raft component); predicted N-terminal acetylation; Gcn4p-regulated; S. cerevisiae ortholog is Gcn4p regulated; upregulated in biofilm;	YGL026C: Tryptophan synthase; catalyzes the last step of tryptophan biosynthesis; regulated by the general control system of amino acid biosynthesis	CAGL0A01430g: Putative tryptophan synthase; protein abundance increased in ace2 mutant cells	B9J08_003349: Ortholog(s) have tryptophan synthase activity and role in cleistothecium development, tryptophan biosynthetic process
190	INDEL	Contig006139_C_parapsilosis_CDC317	Contig006139_C_parapsilosis_CDC317_494997_AT/A	L (0/1)	H (0/1)			CPAR2_502160	Scer_SCW11	upstream_gene_variant	-	-	-	-	-	FALSE		Ortholog(s) have fungal-type cell wall localization		C5_04110W_A:0.03	C5_04110W_A:0.02	C5_04110W_A:0.01						CAGL0E02915g:0.05	CAGL0A01474g:0.06; CAGL0E02915g:0.04	CAGL0A01474g:0.02; CAGL0E02915g:0.01		gene-CORT_0B02320:0.40*		gene-CTRG_05458:0.21*			gene-CTRG_05458:0.14	GO:0009277: fungal-type cell wall; GO:0009986: cell surface	GO:0003824: catalytic activity	GO:0005975: carbohydrate metabolic process	C5_04110W_A: Cell wall protein; repressed in ace2 mutant; repressed in core caspofungin response; induced in high iron; possibly an essential gene, disruptants not obtained by UAU1 method; rat catheter and Spider biofilm repressed	YGL028C: Cell wall protein with similarity to glucanases; may play a role in conjugation during mating based on its regulation by Ste12p	CAGL0A01474g: Ortholog(s) have fungal-type cell wall localization	B9J08_003120: Ortholog(s) have fungal-type cell wall localization
191	INDEL	Contig006139_C_parapsilosis_CDC317	Contig006139_C_parapsilosis_CDC317_494997_AT/A	L (0/1)	H (0/1)			CPAR2_502170	Scer_CDS1	upstream_gene_variant	-	-	-	-	-	FALSE		Ortholog(s) have phosphatidate cytidylyltransferase activity and role in CDP-diacylglycerol biosynthetic process, phosphatidylinositol metabolic process, phosphatidylserine metabolic process		C5_04100W_A:0.02	C5_04100W_A:0.02								CAGL0I04752g:0.01									GO:0005783: endoplasmic reticulum; GO:0016020: membrane; GO:0070319: Golgi to plasma membrane transport vesicle	GO:0004605: phosphatidate cytidylyltransferase activity	GO:0006658: phosphatidylserine metabolic process; GO:0016024: CDP-diacylglycerol biosynthetic process; GO:0046488: phosphatidylinositol metabolic process	C5_04100W_A: Protein similar to S. cerevisiae Cds1p; transposon mutation affects filamentous growth	YBR029C: Phosphatidate cytidylyltransferase (CDP-diglyceride synthetase); an enzyme that catalyzes that conversion of CTP + phosphate into diphosphate + CDP-diaclglyerol, a critical step in the synthesis of all major yeast phospholipids; human homolog CDS1 can complement yeast cds1 null mutant	CAGL0I04752g: Ortholog(s) have phosphatidate cytidylyltransferase activity and role in CDP-diacylglycerol biosynthetic process, phosphatidylinositol metabolic process, phosphatidylserine metabolic process	B9J08_003119: Ortholog(s) have phosphatidate cytidylyltransferase activity and role in CDP-diacylglycerol biosynthetic process, phosphatidylinositol metabolic process, phosphatidylserine metabolic process
192	INDEL	Contig006139_C_parapsilosis_CDC317	Contig006139_C_parapsilosis_CDC317_494997_AT/A	L (0/1)	H (0/1)			CPAR2_502180	Scer_SUI1	upstream_gene_variant	-	-	-	-	-	FALSE		Ortholog(s) have ribosomal small subunit binding, translation initiation factor activity, translation initiation factor binding activity		C5_04090C_A:0.02															gene-CTRG_05460:0.12			GO:0016282: eukaryotic 43S preinitiation complex; GO:0043614: multi-eIF complex	GO:0003743: translation initiation factor activity; GO:0031369: translation initiation factor binding; GO:0043024: ribosomal small subunit binding	GO:0001731: formation of translation preinitiation complex; GO:0006450: regulation of translational fidelity; GO:1990145: maintenance of translational fidelity	C5_04090C_A: Putative translation initiation factor; flucytosine induced; genes encoding ribosomal subunits, translation factors, and tRNA synthetases are downregulated upon phagocytosis by murine macrophage	YNL244C: Translation initiation factor eIF1; component of a complex involved in recognition of the initiator codon; modulates translation accuracy at the initiation phase	CAGL0J07678g: Ortholog(s) have ribosomal small subunit binding, translation initiation factor activity, translation initiation factor binding activity	B9J08_003118: Ortholog(s) have ribosomal small subunit binding, translation initiation factor activity, translation initiation factor binding activity
193	INDEL	Contig006139_C_parapsilosis_CDC317	Contig006139_C_parapsilosis_CDC317_494997_AT/A	L (0/1)	H (0/1)			CPAR2_502190	Scer_CWC25	upstream_gene_variant	-	-	-	-	-	FALSE		Ortholog(s) have role in mRNA splicing, via spliceosome and U2-type spliceosomal complex localization		C5_04080C_A:0.03									CAGL0J07700g:0.01						gene-CTRG_05461:0.12			GO:0005684: U2-type spliceosomal complex	GO:0003674: molecular_function	GO:0000398: mRNA splicing, via spliceosome	C5_04080C_A: Putative splicing factor required for the first step of pre-mRNA splicing; Spider biofilm induced	YNL245C: Splicing factor required for the first step of pre-mRNA splicing; binding to the spliceosome requires Prp2p and Yju2p; heat-stable protein; has similarity to S. pombe Cwf25p	CAGL0J07700g: Ortholog(s) have role in mRNA splicing, via spliceosome and U2-type spliceosomal complex localization	B9J08_003117: Ortholog(s) have role in mRNA splicing, via spliceosome and U2-type spliceosomal complex localization
194	INDEL	Contig006139_C_parapsilosis_CDC317	Contig006139_C_parapsilosis_CDC317_494997_AT/A	L (0/1)	H (0/1)			CPAR2_502200	Scer_CKS1	upstream_gene_variant	-	-	-	-	-	FALSE		Ortholog(s) have cyclin-dependent protein serine/threonine kinase activator activity, histone binding, protein kinase activator activity, protein-containing complex binding, ubiquitin binding, zinc ion binding activity		C5_04070C_A:0.03			gene-B9J08_003115:0.02					CAGL0C00495g:0.04							gene-CTRG_05462:0.12			GO:0000307: cyclin-dependent protein kinase holoenzyme complex	GO:0008270: zinc ion binding; GO:0030295: protein kinase activator activity; GO:0042393: histone binding; GO:0043130: ubiquitin binding; GO:0044877: protein-containing complex binding; GO:0061575: cyclin-dependent protein serine/threonine kinase activator activity	GO:0006357: regulation of transcription by RNA polymerase II; GO:0007049: cell cycle; GO:0007346: regulation of mitotic cell cycle; GO:0010389: regulation of G2/M transition of mitotic cell cycle; GO:0045944: positive regulation of transcription by RNA polymerase II; GO:0060303: regulation of nucleosome density	C5_04070C_A: Ortholog(s) have cyclin-dependent protein serine/threonine kinase activator activity, histone binding, protein kinase activator activity, protein-containing complex binding, ubiquitin binding, zinc ion binding activity	YBR135W: Cyclin-dependent protein kinase regulatory subunit and adaptor; interacts with Cdc28p (aka Cdk1p); required for G1/S and G2/M phase transitions and budding; mediates phosphorylation and degradation of Sic1p; modulates proteolysis of M-phase targets through interactions with the proteasome; role in transcriptional regulation, recruiting proteasomal subunits to target gene promoters; human…	CAGL0C00495g: Ortholog(s) have cyclin-dependent protein serine/threonine kinase activator activity, histone binding, protein kinase activator activity, protein-containing complex binding, ubiquitin binding, zinc ion binding activity	B9J08_003115: Ortholog(s) have cyclin-dependent protein serine/threonine kinase activator activity, histone binding, protein kinase activator activity, protein-containing complex binding, ubiquitin binding, zinc ion binding activity
195	INDEL	Contig006139_C_parapsilosis_CDC317	Contig006139_C_parapsilosis_CDC317_494997_AT/A	L (0/1)	H (0/1)			CPAR2_502210	Scer_MEC1	upstream_gene_variant	-	-	-	-	-	FALSE		Ortholog(s) have protein kinase activity, protein serine/threonine kinase activity		C5_04060C_A:0.03	C5_04060C_A:0.03		gene-B9J08_003114:0.02		gene-B9J08_003114:0.02			CAGL0C00473g:0.04	CAGL0C00473g:0.21							gene-CTRG_05463:0.07		GO:0000228: nuclear chromosome; GO:0000781: chromosome, telomeric region; GO:0005634: nucleus; GO:0005730: nucleolus; GO:0070310: ATR-ATRIP complex	GO:0004672: protein kinase activity; GO:0004674: protein serine/threonine kinase activity	GO:0000722: telomere maintenance via recombination; GO:0000723: telomere maintenance; GO:0006260: DNA replication; GO:0006281: DNA repair; GO:0006310: DNA recombination; GO:0006974: cellular response to DNA damage stimulus; GO:0006975: DNA damage induced protein phosphorylation; GO:0007095: mitotic G2 DNA damage checkpoint signaling; GO:0007131: reciprocal meiotic recombination; GO:0016572: histo…	C5_04060C_A: Cell cycle checkpoint protein with a role in genome integrity; RNA abundance regulated by tyrosol and cell density	YBR136W: Genome integrity checkpoint protein and PI kinase superfamily member; Mec1p and Dun1p function in same pathway to regulate dNTP pools and telomere length; signal transducer required for cell cycle arrest and transcriptional responses to damaged or unreplicated DNA; facilitates replication fork progression and regulates P-body formation under replication stress; promotes interhomolog reco…	CAGL0C00473g: Ortholog(s) have protein kinase activity, protein serine/threonine kinase activity	B9J08_003114: Ortholog(s) have protein kinase activity, protein serine/threonine kinase activity
196	INDEL	Contig006372_C_parapsilosis_CDC317	Contig006372_C_parapsilosis_CDC317_1079158_CGGTG/C	H (1/1)	L (1/1)		L (1/1)	CPAR2_404790	CPAR2_404790	frameshift_variant	2961-2964	2961-2964	987-988	TV/X	acGGTG/ac	TRUE		Has domain(s) with predicted role in cell adhesion	C3_06190C_A:0.17*; C3_06320W_A:0.13*; C6_03690W_A:0.02; C6_03700W_A:0.13*; C6_03710W_A:0.14*; C6_04130C_A:0.28*; C6_04380W_A:0.25*; CR_07070C_A:0.09*	C3_06320W_A:0.06; C6_03700W_A:0.08; C6_03710W_A:0.03; C6_04130C_A:0.12; CR_07070C_A:0.03			gene-B9J08_002582:0.05; gene-B9J08_004112:0.10*		gene-B9J08_004112:0.10	gene-B9J08_004112:0.04	CAGL0G04125g:0.04		CAGL0G04125g:0.12	CAGL0G04125g:0.10				gene-CTRG_00941:0.14; gene-CTRG_01028:0.30*; gene-CTRG_01038:0.10; gene-CTRG_02229:0.12; gene-CTRG_02293:0.18; gene-CTRG_03786:0.27*; gene-CTRG_03791:0.15	gene-CTRG_01028:0.26; gene-CTRG_01029:0.33*; gene-CTRG_01030:0.26; gene-CTRG_03791:0.10	gene-CTRG_02229:0.15		GO:0009277: fungal-type cell wall	GO:0003674: molecular_function	GO:0007155: cell adhesion	C3_06190C_A: ALS family protein; expression in S. cerevisiae confers adhesion to gelatin; macrophage-induced gene; N-terminal adhesion domain; ALS family includes cell-surface glycoproteins, some with adhesin function
197	INDEL	Contig006372_C_parapsilosis_CDC317	Contig006372_C_parapsilosis_CDC317_1267263_GA/G	L (0/1)		L (0/1)	H (0/1)	CPAR2_405500	Scer_NOP14	downstream_gene_variant	-	-	-	-	-	FALSE		Ortholog(s) have U3 snoRNA binding activity			C3_04900W_A:0.03								CAGL0J08844g:0.07									GO:0005730: nucleolus; GO:0030688: preribosome, small subunit precursor; GO:0030692: Noc4p-Nop14p complex; GO:0032040: small-subunit processome	GO:0034511: U3 snoRNA binding	GO:0000447: endonucleolytic cleavage in ITS1 to separate SSU-rRNA from 5.8S rRNA and LSU-rRNA from tricistronic rRNA transcript (SSU-rRNA, 5.8S rRNA, LSU-rRNA); GO:0000462: maturation of SSU-rRNA from tricistronic rRNA transcript (SSU-rRNA, 5.8S rRNA, LSU-rRNA); GO:0000472: endonucleolytic cleavage to generate mature 5'-end of SSU-rRNA from (SSU-rRNA, 5.8S rRNA, LSU-rRNA); GO:0000480: endonucleol…	C3_04900W_A: Putative nucleolar protein; Hap43-induced; mutation confers resistance to 5-fluorocytosine (5-FC), 5-fluorouracil (5-FU), and tubercidin (7-deazaadenosine); heterozygous mutant is resistant to parnafungin; Spider biofilm induced	YDL148C: Nucleolar protein; forms a complex with Noc4p that mediates maturation and nuclear export of 40S ribosomal subunits; also present in the small subunit processome complex, which is required for processing of pre-18S rRNA		B9J08_004826: Ortholog(s) have U3 snoRNA binding activity
198	INDEL	Contig006372_C_parapsilosis_CDC317	Contig006372_C_parapsilosis_CDC317_1267263_GA/G	L (0/1)		L (0/1)	H (0/1)	CPAR2_405510	Scer_NCE102	upstream_gene_variant	-	-	-	-	-	FALSE		Ortholog(s) have role in eisosome assembly, negative regulation of protein phosphorylation, negative regulation of sphingolipid biosynthetic process and plasma membrane organization, more						gene-B9J08_002261:0.08*														GO:0005886: plasma membrane; GO:0009277: fungal-type cell wall; GO:0032126: eisosome; GO:0033101: cellular bud membrane; GO:0035838: growing cell tip; GO:0045121: membrane raft; GO:0070250: mating projection membrane	GO:0003674: molecular_function	GO:0001933: negative regulation of protein phosphorylation; GO:0007009: plasma membrane organization; GO:0009306: protein secretion; GO:0060237: regulation of fungal-type cell wall organization; GO:0061091: regulation of phospholipid translocation; GO:0070941: eisosome assembly; GO:0072659: protein localization to plasma membrane; GO:0090155: negative regulation of sphingolipid biosynthetic proce…	C3_04910C_A: Non classical protein export protein; localized to plasma membrane; Hap43-induced gene; flow model biofilm induced; Spider biofilm induced	YPR149W: Protein of unknown function; contains transmembrane domains; involved in secretion of proteins that lack classical secretory signal sequences; component of the detergent-insoluble glycolipid-enriched complexes (DIGs); NCE102 has a paralog, FHN1, that arose from the whole genome duplication	CAGL0L08448g: Ortholog(s) have role in eisosome assembly, negative regulation of protein phosphorylation, negative regulation of sphingolipid biosynthetic process and plasma membrane organization, more	B9J08_002261: Ortholog(s) have role in eisosome assembly, negative regulation of protein phosphorylation, negative regulation of sphingolipid biosynthetic process and plasma membrane organization, more
199	INDEL	Contig006372_C_parapsilosis_CDC317	Contig006372_C_parapsilosis_CDC317_1267263_GA/G	L (0/1)		L (0/1)	H (0/1)	CPAR2_405520	Scer_NAS6	downstream_gene_variant	-	-	-	-	-	FALSE		Ortholog(s) have proteasome regulatory particle binding activity, role in proteasome regulatory particle assembly and cytosol, nucleus localization						gene-B9J08_002260:0.10*														GO:0005634: nucleus; GO:0005829: cytosol	GO:1904855: proteasome regulatory particle binding	GO:0070682: proteasome regulatory particle assembly	C3_04920C_A: Ortholog(s) have proteasome regulatory particle binding activity, role in proteasome regulatory particle assembly and cytosol, nucleus localization	YGR232W: Evolutionarily conserved 19S regulatory particle assembly-chaperone; proteasome-interacting protein involved in the assembly of the base subcomplex of the 19S proteasomal regulatory particle (RP); ortholog of human oncoprotein gankyrin, also known as p28, which interacts with the Rb tumor suppressor and CDK4/6	CAGL0L06600g: Regulatory, nonATPase subunit of the 26S proteasome	B9J08_002260: Ortholog(s) have proteasome regulatory particle binding activity, role in proteasome regulatory particle assembly and cytosol, nucleus localization
200	INDEL	Contig006372_C_parapsilosis_CDC317	Contig006372_C_parapsilosis_CDC317_1267263_GA/G	L (0/1)		L (0/1)	H (0/1)	CPAR2_405530	Scer_SNF3	downstream_gene_variant	-	-	-	-	-	FALSE		Ortholog(s) have role in detection of glucose, fructose transmembrane transport, glucose mediated signaling pathway, glucose transmembrane transport, mannose transmembrane transport, negative regulation of meiotic nuclear division			C3_04930C_A:0.04								CAGL0I03872g:0.05; CAGL0J09020g:0.06									GO:0005886: plasma membrane; GO:0016021: integral component of membrane	GO:0022857: transmembrane transporter activity	GO:0010255: glucose mediated signaling pathway; GO:0015755: fructose transmembrane transport; GO:0015761: mannose transmembrane transport; GO:0045835: negative regulation of meiotic nuclear division; GO:0051594: detection of glucose; GO:1904659: glucose transmembrane transport	C3_04930C_A: Glucose and galactose sensor; fermentation, filamentation, virulence roles; 20-member glucose transporter family; extended C terminus; high-glucose repressed; macrophage induced; flow model biofilm repressed; Spider biofilm induced	YDL194W: Plasma membrane low glucose sensor, regulates glucose transport; high affinity sensor that contains 12 predicted transmembrane segments and a long C-terminal tail required for induction of hexose transporters; also senses fructose and mannose; SNF3 has a paralog, RGT2, that arose from the whole genome duplication	CAGL0J09020g: Putative plasma membrane high affinity glucose sensor, required for growth under glucose-limiting conditions	B9J08_002259: Ortholog(s) have role in detection of glucose, fructose transmembrane transport, glucose mediated signaling pathway, glucose transmembrane transport, mannose transmembrane transport, negative regulation of meiotic nuclear division
201	INDEL	Contig006372_C_parapsilosis_CDC317	Contig006372_C_parapsilosis_CDC317_273736_C/CAAAAAA	L (1/1)	H (0/1)	H (0/1)		CPAR2_401290	CPAR2_401290	upstream_gene_variant	-	-	-	-	-	FALSE		Has domain(s) with predicted DNA binding activity and role in regulation of transcription, DNA-templated		C4_02030W_A:0.02	C4_02030W_A:0.03		gene-B9J08_005242:0.02															GO:0005575: cellular_component	GO:0003677: DNA binding	GO:0006355: regulation of transcription, DNA-templated	C4_02030W_A: Transcriptional repressor; regulator of filamentation, response to DNA damage, adhesion, virulence in murine mucosal, systemic infections; RFX domain; regulated by Nrg1, UV-induced; partially complements S. cerevisiae rfx1 mutant defects			B9J08_005242: Has domain(s) with predicted DNA binding activity and role in regulation of transcription, DNA-templated
202	INDEL	Contig006372_C_parapsilosis_CDC317	Contig006372_C_parapsilosis_CDC317_273736_C/CAAAAAA	L (1/1)	H (0/1)	H (0/1)		CPAR2_401300	Scer_CAT2	upstream_gene_variant	-	-	-	-	-	FALSE		Ortholog(s) have carnitine O-acetyltransferase activity, role in acetate catabolic process, carbon utilization, carnitine metabolic process, fatty acid catabolic process and mitochondrion, peroxisome localization		C4_02020W_A:0.03									CAGL0J11836g:0.04									GO:0005739: mitochondrion; GO:0005777: peroxisome	GO:0004092: carnitine O-acetyltransferase activity	GO:0009062: fatty acid catabolic process; GO:0009437: carnitine metabolic process; GO:0015976: carbon utilization; GO:0045733: acetate catabolic process	C4_02020W_A: Major carnitine acetyl transferase; intracellular acetyl-CoA transport; localized in peroxisomes and mitochondria; induced in macrophages; Hog1-repressed; stationary phase enriched; farnesol-upregulated in biofilm; Spider biofilm induced	YML042W: Carnitine acetyl-CoA transferase; present in both mitochondria and peroxisomes; transfers activated acetyl groups to carnitine to form acetylcarnitine which can be shuttled across membranes	CAGL0J11836g: Ortholog(s) have carnitine O-acetyltransferase activity, role in acetate catabolic process, carbon utilization, carnitine metabolic process, fatty acid catabolic process and mitochondrion, peroxisome localization	B9J08_000010: Ortholog(s) have carnitine O-acetyltransferase activity, role in acetate catabolic process, carbon utilization, carnitine metabolic process, fatty acid catabolic process and mitochondrion, peroxisome localization
203	INDEL	Contig006372_C_parapsilosis_CDC317	Contig006372_C_parapsilosis_CDC317_273736_C/CAAAAAA	L (1/1)	H (0/1)	H (0/1)		CPAR2_401310	HSX11	upstream_gene_variant	-	-	-	-	-	FALSE		UDP-glucose:ceramide glucosyltransferase; expression increased in fluconazole and voriconazole resistant strains		C4_02010C_A:0.03	C4_02010C_A:0.02																	GO:0005575: cellular_component	GO:0016757: glycosyltransferase activity	GO:0008150: biological_process	C4_02010C_A: UDP-glucose:ceramide glucosyltransferase (glucosylceramide synthase [GCS], EC 2.4.1.80); involved in glucosylceramide biosynthesis, which is important for virulence			B9J08_000009: Ortholog of C. albicans SC5314 : C4_02010C_A/HSX11, C. dubliniensis CD36 : Cd36_41900, C. parapsilosis CDC317 : CPAR2_401310/HSX11 and Candida tenuis NRRL Y-1498 : CANTEDRAFT_127098
204	INDEL	Contig006372_C_parapsilosis_CDC317	Contig006372_C_parapsilosis_CDC317_273736_C/CAAAAAA	L (1/1)	H (0/1)	H (0/1)		CPAR2_401320	Scer_RGA2	upstream_gene_variant	-	-	-	-	-	FALSE		Ortholog(s) have GTPase activator activity, role in positive regulation of GTPase activity, septin ring organization, small GTPase mediated signal transduction and cellular bud neck split septin rings localization		C4_02000C_A:0.03	C4_02000C_A:0.02								CAGL0A03058g:0.01; CAGL0K10318g:0.09									GO:0032177: cellular bud neck split septin rings	GO:0005096: GTPase activator activity; GO:0008270: zinc ion binding	GO:0007264: small GTPase mediated signal transduction; GO:0031106: septin ring organization; GO:0043547: positive regulation of GTPase activity	C4_02000C_A: Putative GTPase-activating protein (GAP) for Rho-type GTPase Cdc42; involved in cell signaling pathways controlling cell polarity; induced by low-level peroxide stress; flow model biofilm induced	YDR379W: GTPase-activating protein for polarity-establishment protein Cdc42p; implicated in control of septin organization, pheromone response, and haploid invasive growth; regulated by Pho85p and Cdc28p; RGA2 has a paralog, RGA1, that arose from the whole genome duplication	CAGL0A03058g: Ortholog(s) have GTPase activator activity, role in positive regulation of GTPase activity, septin ring organization, small GTPase mediated signal transduction and cellular bud neck split septin rings localization	B9J08_000131: Ortholog(s) have GTPase activator activity, role in positive regulation of GTPase activity, septin ring organization, small GTPase mediated signal transduction and cellular bud neck split septin rings localization
205	INDEL	Contig006372_C_parapsilosis_CDC317	Contig006372_C_parapsilosis_CDC317_566578_CA/C	L (1/1)	H (0/1)	L (1/1)		CPAR2_402580	CPAR2_402580	upstream_gene_variant	-	-	-	-	-	FALSE		Has domain(s) with predicted ATP binding activity		C4_00710W_A:0.06																		GO:0005575: cellular_component	GO:0005524: ATP binding	GO:0008150: biological_process	C4_00710W_A: Has domain(s) with predicted ATP binding activity			B9J08_004420: Has domain(s) with predicted ATP binding activity
206	INDEL	Contig006372_C_parapsilosis_CDC317	Contig006372_C_parapsilosis_CDC317_566578_CA/C	L (1/1)	H (0/1)	L (1/1)		CPAR2_402590	CPAR2_402590	upstream_gene_variant	-	-	-	-	-	FALSE		Ortholog of Candida orthopsilosis Co 90-125 : CORT_0E02650 and Candida orthopsilosis NEW ASSEMBLY : CORT1E02650		C4_00730C_A:0.04																		GO:0005575: cellular_component	GO:0003674: molecular_function	GO:0008150: biological_process
207	INDEL	Contig006372_C_parapsilosis_CDC317	Contig006372_C_parapsilosis_CDC317_566578_CA/C	L (1/1)	H (0/1)	L (1/1)		CPAR2_402600	Scer_POP7	downstream_gene_variant	-	-	-	-	-	FALSE		Ortholog(s) have RNA binding, ribonuclease MRP activity, ribonuclease P activity		C4_00740W_A:0.04					gene-B9J08_004414:0.01													GO:0000172: ribonuclease MRP complex; GO:0005655: nucleolar ribonuclease P complex; GO:0005697: telomerase holoenzyme complex	GO:0000171: ribonuclease MRP activity; GO:0003723: RNA binding; GO:0004526: ribonuclease P activity	GO:0000294: nuclear-transcribed mRNA catabolic process, endonucleolytic cleavage-dependent decay; GO:0006364: rRNA processing; GO:0008033: tRNA processing; GO:0034965: intronic box C/D RNA processing	C4_00740W_A: Ortholog(s) have RNA binding, ribonuclease MRP activity, ribonuclease P activity	YBR167C: Subunit of RNase MRP, nuclear RNase P and telomerase; forms a soluble heterodimer with Pop6p that binds P3 domain of RNase MRP and RNase P RNAs; RNase MRP cleaves pre-rRNA, nuclear RNase P cleaves tRNA precursors to generate mature 5' ends and facilitates turnover of nuclear RNAs, while telomerase replenishes telomeric DNA	CAGL0M06039g: Ortholog(s) have RNA binding, ribonuclease MRP activity, ribonuclease P activity	B9J08_004414: Ortholog(s) have RNA binding, ribonuclease MRP activity, ribonuclease P activity
208	INDEL	Contig006372_C_parapsilosis_CDC317	Contig006372_C_parapsilosis_CDC317_566578_CA/C	L (1/1)	H (0/1)	L (1/1)		CPAR2_402610	Scer_NHP6A	upstream_gene_variant	-	-	-	-	-	FALSE		Ortholog(s) have DNA binding, bending, MutSalpha complex binding, nucleosome binding activity					gene-B9J08_005237:0.06															GO:0005634: nucleus	GO:0008301: DNA binding, bending; GO:0031491: nucleosome binding; GO:0032407: MutSalpha complex binding	GO:0001195: maintenance of transcriptional fidelity during DNA-templated transcription elongation from RNA polymerase III promoter; GO:0006338: chromatin remodeling; GO:0034724: DNA replication-independent chromatin organization; GO:0043392: negative regulation of DNA binding; GO:0051123: RNA polymerase II preinitiation complex assembly; GO:0070898: RNA polymerase III preinitiation complex assemb…	C4_01700C_A: Putative non-histone chromatin component; RNA abundance regulated by tyrosol,cell density; Hap43-induced; amphotericin B, caspofungin repressed; 5'-UTR intron; rat catheter and Spider biofilm repressed	YPR052C: High-mobility group (HMG) protein; binds to and remodels nucleosomes; involved in recruiting FACT and other chromatin remodelling complexes to chromosomes; functionally redundant with Nhp6Bp; required for transcriptional initiation fidelity of some tRNA genes; homologous to mammalian HMGB1 and HMGB2; NHP6A has a paralog, NHP6B, that arose from the whole genome duplication; protein abunda…		B9J08_005237: Ortholog(s) have DNA binding, bending, MutSalpha complex binding, nucleosome binding activity
209	INDEL	Contig006372_C_parapsilosis_CDC317	Contig006372_C_parapsilosis_CDC317_566578_CA/C	L (1/1)	H (0/1)	L (1/1)		CPAR2_402620	Scer_YMR027W	upstream_gene_variant	-	-	-	-	-	FALSE		Ortholog(s) have phosphatase activity											CAGL0M07447g:0.04									GO:0005575: cellular_component	GO:0016791: phosphatase activity	GO:0008150: biological_process	C4_01690C_A: Protein described as having a role in Ty3 transposition; repressed in hyphae; stationary phase enriched protein; rat catheter and Spider biofilm repressed	YMR027W: A metal-dependent phosphatase, part of the DUF89 protein family; dephosphorylates fructose-1-phosphate; human ortholog, C6orf211 is involved in response to DNA damage; green fluorescent protein (GFP)-fusion protein localizes to the nucleus and cytoplasm; YMR027W is not an essential gene	CAGL0M07447g: Ortholog(s) have phosphatase activity	B9J08_003993: Ortholog(s) have phosphatase activity
210	INDEL	Contig006372_C_parapsilosis_CDC317	Contig006372_C_parapsilosis_CDC317_566578_CA/C	L (1/1)	H (0/1)	L (1/1)		CPAR2_402630	Scer_TOA2	downstream_gene_variant	-	-	-	-	-	FALSE		Ortholog(s) have TBP-class protein binding activity, role in RNA polymerase II preinitiation complex assembly, transcription initiation from RNA polymerase II promoter and transcription factor TFIIA complex localization					gene-B9J08_005236:0.06															GO:0005672: transcription factor TFIIA complex	GO:0017025: TBP-class protein binding	GO:0006367: transcription initiation from RNA polymerase II promoter; GO:0051123: RNA polymerase II preinitiation complex assembly	C4_01680W_A: Putative TFIIA small subunit; protein abundance decreased in CAI4 strain compared to the SC5314 strain, abundance not affected by reintegration of URA3 in CAI4; flucytosine induced; possibly an essential gene (UAU1 method)	YKL058W: TFIIA small subunit; involved in transcriptional activation, acts as antirepressor or as coactivator; required, along with Toa1p, for ribosomal protein gene transcription in vivo; homologous to smallest subunit of human and Drosophila TFIIA; protein abundance increases in response to DNA replication stress	CAGL0I05434g: Ortholog(s) have TBP-class protein binding activity, role in RNA polymerase II preinitiation complex assembly, transcription initiation from RNA polymerase II promoter and transcription factor TFIIA complex localization	B9J08_005236: Ortholog(s) have TBP-class protein binding activity, role in RNA polymerase II preinitiation complex assembly, transcription initiation from RNA polymerase II promoter and transcription factor TFIIA complex localization
211	INDEL	Contig006372_C_parapsilosis_CDC317	Contig006372_C_parapsilosis_CDC317_566578_CA/C	L (1/1)	H (0/1)	L (1/1)		CPAR2_402640	CPAR2_402640	upstream_gene_variant	-	-	-	-	-	FALSE		Ortholog(s) have thioredoxin peroxidase activity and extracellular region, intracellular localization																	gene-CTRG_00142:0.08			GO:0005576: extracellular region; GO:0005622: intracellular anatomical structure	GO:0008379: thioredoxin peroxidase activity	GO:0008150: biological_process
212	SNP	Contig005807_C_parapsilosis_CDC317	Contig005807_C_parapsilosis_CDC317_1463776_C/T	H (1/1)	L (1/1)	L (1/1)		CPAR2_806400	CPAR2_806400	synonymous_variant	4326	4326	1442	T/T	acC/acT	FALSE		Ortholog of Candida metapsilosis : CMET_4086, Candida orthopsilosis Co 90-125 : CORT_0C02750 and Candida orthopsilosis NEW ASSEMBLY : CORT1C02750		C3_00580W_A:0.03; C3_00600W_A:0.02													CPAR2_806400:0.16	gene-CTRG_00291:0.26*; gene-CTRG_00293:0.14; gene-CTRG_01921:0.31*; gene-CTRG_01922:0.33*; gene-CTRG_01923:0.14; gene-CTRG_01926:0.10; gene-CTRG_02071:0.20*; gene-CTRG_02201:0.28*; gene-CTRG_04426:0.08; gene-CTRG_06222:0.10	gene-CTRG_01923:0.11; gene-CTRG_05838:0.10		gene-CTRG_00291:0.20; gene-CTRG_01926:0.10	GO:0005575: cellular_component	GO:0003674: molecular_function	GO:0008150: biological_process
213	SNP	Contig005809_C_parapsilosis_CDC317	Contig005809_C_parapsilosis_CDC317_1752841_C/T	L (1/1)	H (1/1)	L (1/1)		CPAR2_208140	CPAR2_208140	downstream_gene_variant	-	-	-	-	-	FALSE		Ortholog of C. albicans SC5314 : C1_09130W_A/MNN47, C. dubliniensis CD36 : Cd36_08600, C. auris B8441 : B9J08_002246 and Candida tenuis NRRL Y-1498 : CANTEDRAFT_115246			C1_09130W_A:0.02		gene-B9J08_002246:0.01															GO:0005575: cellular_component	GO:0003674: molecular_function	GO:0008150: biological_process	C1_09130W_A: Protein of unknown function; Spider biofilm induced			B9J08_002246: Ortholog of C. albicans SC5314 : C1_09130W_A/MNN47, C. dubliniensis CD36 : Cd36_08600, C. parapsilosis CDC317 : CPAR2_208140 and Candida tenuis NRRL Y-1498 : CANTEDRAFT_115246
214	SNP	Contig005809_C_parapsilosis_CDC317	Contig005809_C_parapsilosis_CDC317_1752841_C/T	L (1/1)	H (1/1)	L (1/1)		CPAR2_208150	CPAR2_208150	downstream_gene_variant	-	-	-	-	-	FALSE		Has domain(s) with predicted catalytic activity and role in cellular metabolic process		C1_09230C_A:0.01																		GO:0005575: cellular_component	GO:0003824: catalytic activity	GO:0044237: cellular metabolic process	C1_09230C_A: Protein similar to dihydroflavonol-4-reductases			B9J08_002257: Has domain(s) with predicted catalytic activity and role in cellular metabolic process
215	SNP	Contig005809_C_parapsilosis_CDC317	Contig005809_C_parapsilosis_CDC317_1752841_C/T	L (1/1)	H (1/1)	L (1/1)		CPAR2_208160	Scer_PHO84	upstream_gene_variant	-	-	-	-	-	FALSE		Ortholog(s) have inorganic phosphate transmembrane transporter activity, manganese ion transmembrane transporter activity, selenite:proton symporter activity		C1_11480W_A:0.01									CAGL0B02475g:0.04						gene-CTRG_04099:0.17			GO:0005887: integral component of plasma membrane	GO:0005315: inorganic phosphate transmembrane transporter activity; GO:0005384: manganese ion transmembrane transporter activity; GO:0097079: selenite:proton symporter activity	GO:0006797: polyphosphate metabolic process; GO:0006817: phosphate ion transport; GO:0006828: manganese ion transport; GO:0097080: plasma membrane selenite transport	C1_11480W_A: High-affinity phosphate transporter; transcript regulated by white-opaque switch; Hog1, ciclopirox olamine or alkaline induced; caspofungin, stress repressed; required for normal TORC1 function	YML123C: High-affinity inorganic phosphate (Pi) transporter; also low-affinity manganese transporter; regulated by Pho4p and Spt7p; mutation confers resistance to arsenate; exit from the ER during maturation requires Pho86p; cells overexpressing Pho84p accumulate heavy metals but do not develop symptoms of metal toxicity	CAGL0B02475g: Ortholog(s) have inorganic phosphate transmembrane transporter activity, manganese ion transmembrane transporter activity, selenite:proton symporter activity	B9J08_001464: Ortholog(s) have inorganic phosphate transmembrane transporter activity, manganese ion transmembrane transporter activity, selenite:proton symporter activity
216	SNP	Contig005809_C_parapsilosis_CDC317	Contig005809_C_parapsilosis_CDC317_1752841_C/T	L (1/1)	H (1/1)	L (1/1)		CPAR2_208190	CPAR2_208190	downstream_gene_variant	-	-	-	-	-	FALSE		Has domain(s) with predicted inorganic phosphate transmembrane transporter activity, transmembrane transporter activity, role in phosphate ion transport, transmembrane transport and integral component of membrane localization		C1_11480W_A:0.01									CAGL0B02475g:0.04						gene-CTRG_04099:0.17			GO:0016021: integral component of membrane	GO:0005315: inorganic phosphate transmembrane transporter activity; GO:0022857: transmembrane transporter activity	GO:0006817: phosphate ion transport; GO:0055085: transmembrane transport
217	SNP	Contig006139_C_parapsilosis_CDC317	Contig006139_C_parapsilosis_CDC317_513257_A/C	H (0/1)				CPAR2_502230	Scer_MID1	downstream_gene_variant	-	-	-	-	-	FALSE		Ortholog(s) have calcium channel activity, stretch-activated, cation-selective, calcium channel activity		C5_03990W_A:0.02									CAGL0M03597g:0.12						gene-CTRG_05437:0.20			GO:0005783: endoplasmic reticulum; GO:0005886: plasma membrane; GO:0016020: membrane	GO:0005262: calcium channel activity; GO:0015275: stretch-activated, cation-selective, calcium channel activity	GO:0006816: calcium ion transport; GO:0009826: unidimensional cell growth; GO:0031505: fungal-type cell wall organization; GO:0048315: conidium formation; GO:0098703: calcium ion import across plasma membrane	C5_03990W_A: Putative stretch-activated Ca2+ channel of the high affinity calcium uptake system; role in thigmotropism; decreased transcription is observed upon fluphenazine treatment or in an azole-resistant strain with CDR1 and CDR2 overexpression	YNL291C: N-glycosylated integral membrane protein of the ER and plasma membrane; functions as a stretch-activated Ca2+-permeable cation channel required for Ca2+ influx stimulated by pheromone; interacts with Cch1p; forms an oligomer	CAGL0M03597g: Putative calcium transporter; putative regulatory subunit of a plasma membrane gated channel involved in Ca2+ uptake; required for viability upon prolonged fluconazole stress	B9J08_002725: Ortholog(s) have calcium channel activity, stretch-activated, cation-selective, calcium channel activity
218	SNP	Contig006139_C_parapsilosis_CDC317	Contig006139_C_parapsilosis_CDC317_513257_A/C	H (0/1)				CPAR2_502240	Scer_RFC3	downstream_gene_variant	-	-	-	-	-	FALSE		Ortholog(s) have ATPase activity, DNA clamp loader activity and role in DNA strand elongation involved in DNA replication, UV-damage excision repair, leading strand elongation		C5_04000W_A:0.02				gene-B9J08_002724:0.11*				CAGL0M03575g:0.01						gene-CTRG_05466:0.10				GO:0005634: nucleus; GO:0005663: DNA replication factor C complex; GO:0005829: cytosol; GO:0031389: Rad17 RFC-like complex; GO:0031390: Ctf18 RFC-like complex; GO:0031391: Elg1 RFC-like complex	GO:0000166: nucleotide binding; GO:0003689: DNA clamp loader activity; GO:0005524: ATP binding; GO:0016887: ATP hydrolysis activity	GO:0006271: DNA strand elongation involved in DNA replication; GO:0006272: leading strand elongation; GO:0070914: UV-damage excision repair	C5_04000W_A: Putative heteropentameric replication factor C subunit; transcription is induced upon filamentous growth	YNL290W: Subunit of heteropentameric Replication factor C (RF-C); which is a DNA binding protein and ATPase that acts as a clamp loader of the proliferating cell nuclear antigen (PCNA) processivity factor for DNA polymerases delta and epsilon; relocalizes to the cytosol in response to hypoxia	CAGL0M03575g: Ortholog(s) have ATPase, DNA clamp loader activity and role in DNA strand elongation involved in DNA replication, UV-damage excision repair, leading strand elongation	B9J08_002724: Ortholog(s) have ATPase, DNA clamp loader activity and role in DNA strand elongation involved in DNA replication, UV-damage excision repair, leading strand elongation
219	SNP	Contig006139_C_parapsilosis_CDC317	Contig006139_C_parapsilosis_CDC317_513257_A/C	H (0/1)				CPAR2_502250	CPAR2_502250	upstream_gene_variant	-	-	-	-	-	FALSE		Ortholog of C. albicans SC5314 : C5_04030W_A, C. dubliniensis CD36 : Cd36_53740, C. auris B8441 : B9J08_003112 and Candida tenuis NRRL Y-1498 : CANTEDRAFT_115404																gene-CTRG_05468:0.20*				GO:0005575: cellular_component	GO:0003674: molecular_function	GO:0008150: biological_process	C5_04030W_A: Protein of unknown function; flow model biofilm induced; Spider biofilm induced			B9J08_003112: Ortholog of C. albicans SC5314 : C5_04030W_A, C. dubliniensis CD36 : Cd36_53740, C. parapsilosis CDC317 : CPAR2_502250 and Candida tenuis NRRL Y-1498 : CANTEDRAFT_115404
220	SNP	Contig006372_C_parapsilosis_CDC317	Contig006372_C_parapsilosis_CDC317_1071612_T/A	H (0/1)	H (0/1)		L (0/1)	CPAR2_404780	CPAR2_404780	synonymous_variant	3006	3006	1002	G/G	ggT/ggA	FALSE		Putative cell adhesion protein; binds human plasminogen and high-molecular-mass kininogen at cell surface	C3_06190C_A:0.17*; C3_06320W_A:0.13*; C6_03690W_A:0.02; C6_03700W_A:0.13*; C6_03710W_A:0.14*; C6_04130C_A:0.28*; C6_04380W_A:0.25*; CR_07070C_A:0.09*	C3_06320W_A:0.06; C6_03700W_A:0.08; C6_03710W_A:0.03; C6_04130C_A:0.12; CR_07070C_A:0.03			gene-B9J08_002582:0.05; gene-B9J08_004112:0.10*		gene-B9J08_004112:0.10	gene-B9J08_004112:0.04	CAGL0G04125g:0.04		CAGL0G04125g:0.12	CAGL0G04125g:0.10			CPAR2_404780:0.19	gene-CTRG_00941:0.14; gene-CTRG_01028:0.30*; gene-CTRG_01038:0.10; gene-CTRG_02229:0.12; gene-CTRG_02293:0.18; gene-CTRG_03786:0.27*; gene-CTRG_03791:0.15	gene-CTRG_01028:0.26; gene-CTRG_01029:0.33*; gene-CTRG_01030:0.26; gene-CTRG_03791:0.10	gene-CTRG_02229:0.15		GO:0009277: fungal-type cell wall	GO:0003674: molecular_function	GO:0008150: biological_process
221	SNP	Contig006372_C_parapsilosis_CDC317	Contig006372_C_parapsilosis_CDC317_1071612_T/A	H (0/1)	H (0/1)		L (0/1)	CPAR2_404790	CPAR2_404790	upstream_gene_variant	-	-	-	-	-	FALSE		Has domain(s) with predicted role in cell adhesion	C3_06190C_A:0.17*; C3_06320W_A:0.13*; C6_03690W_A:0.02; C6_03700W_A:0.13*; C6_03710W_A:0.14*; C6_04130C_A:0.28*; C6_04380W_A:0.25*; CR_07070C_A:0.09*	C3_06320W_A:0.06; C6_03700W_A:0.08; C6_03710W_A:0.03; C6_04130C_A:0.12; CR_07070C_A:0.03			gene-B9J08_002582:0.05; gene-B9J08_004112:0.10*		gene-B9J08_004112:0.10	gene-B9J08_004112:0.04	CAGL0G04125g:0.04		CAGL0G04125g:0.12	CAGL0G04125g:0.10				gene-CTRG_00941:0.14; gene-CTRG_01028:0.30*; gene-CTRG_01038:0.10; gene-CTRG_02229:0.12; gene-CTRG_02293:0.18; gene-CTRG_03786:0.27*; gene-CTRG_03791:0.15	gene-CTRG_01028:0.26; gene-CTRG_01029:0.33*; gene-CTRG_01030:0.26; gene-CTRG_03791:0.10	gene-CTRG_02229:0.15		GO:0009277: fungal-type cell wall	GO:0003674: molecular_function	GO:0007155: cell adhesion	C3_06190C_A: ALS family protein; expression in S. cerevisiae confers adhesion to gelatin; macrophage-induced gene; N-terminal adhesion domain; ALS family includes cell-surface glycoproteins, some with adhesin function
222	SNP	Contig006372_C_parapsilosis_CDC317	Contig006372_C_parapsilosis_CDC317_1071613_A/G	H (0/1)	H (0/1)		L (0/1)	CPAR2_404780	CPAR2_404780	missense_variant	3007	3007	1003	N/D	Aat/Gat	TRUE		Putative cell adhesion protein; binds human plasminogen and high-molecular-mass kininogen at cell surface	C3_06190C_A:0.17*; C3_06320W_A:0.13*; C6_03690W_A:0.02; C6_03700W_A:0.13*; C6_03710W_A:0.14*; C6_04130C_A:0.28*; C6_04380W_A:0.25*; CR_07070C_A:0.09*	C3_06320W_A:0.06; C6_03700W_A:0.08; C6_03710W_A:0.03; C6_04130C_A:0.12; CR_07070C_A:0.03			gene-B9J08_002582:0.05; gene-B9J08_004112:0.10*		gene-B9J08_004112:0.10	gene-B9J08_004112:0.04	CAGL0G04125g:0.04		CAGL0G04125g:0.12	CAGL0G04125g:0.10			CPAR2_404780:0.19	gene-CTRG_00941:0.14; gene-CTRG_01028:0.30*; gene-CTRG_01038:0.10; gene-CTRG_02229:0.12; gene-CTRG_02293:0.18; gene-CTRG_03786:0.27*; gene-CTRG_03791:0.15	gene-CTRG_01028:0.26; gene-CTRG_01029:0.33*; gene-CTRG_01030:0.26; gene-CTRG_03791:0.10	gene-CTRG_02229:0.15		GO:0009277: fungal-type cell wall	GO:0003674: molecular_function	GO:0008150: biological_process
223	SNP	Contig006372_C_parapsilosis_CDC317	Contig006372_C_parapsilosis_CDC317_1071613_A/G	H (0/1)	H (0/1)		L (0/1)	CPAR2_404790	CPAR2_404790	upstream_gene_variant	-	-	-	-	-	FALSE		Has domain(s) with predicted role in cell adhesion	C3_06190C_A:0.17*; C3_06320W_A:0.13*; C6_03690W_A:0.02; C6_03700W_A:0.13*; C6_03710W_A:0.14*; C6_04130C_A:0.28*; C6_04380W_A:0.25*; CR_07070C_A:0.09*	C3_06320W_A:0.06; C6_03700W_A:0.08; C6_03710W_A:0.03; C6_04130C_A:0.12; CR_07070C_A:0.03			gene-B9J08_002582:0.05; gene-B9J08_004112:0.10*		gene-B9J08_004112:0.10	gene-B9J08_004112:0.04	CAGL0G04125g:0.04		CAGL0G04125g:0.12	CAGL0G04125g:0.10				gene-CTRG_00941:0.14; gene-CTRG_01028:0.30*; gene-CTRG_01038:0.10; gene-CTRG_02229:0.12; gene-CTRG_02293:0.18; gene-CTRG_03786:0.27*; gene-CTRG_03791:0.15	gene-CTRG_01028:0.26; gene-CTRG_01029:0.33*; gene-CTRG_01030:0.26; gene-CTRG_03791:0.10	gene-CTRG_02229:0.15		GO:0009277: fungal-type cell wall	GO:0003674: molecular_function	GO:0007155: cell adhesion	C3_06190C_A: ALS family protein; expression in S. cerevisiae confers adhesion to gelatin; macrophage-induced gene; N-terminal adhesion domain; ALS family includes cell-surface glycoproteins, some with adhesin function
224	SNP	Contig006372_C_parapsilosis_CDC317	Contig006372_C_parapsilosis_CDC317_1071615_T/A	H (0/1)	H (0/1)		L (0/1)	CPAR2_404780	CPAR2_404780	missense_variant	3009	3009	1003	N/K	aaT/aaA	TRUE		Putative cell adhesion protein; binds human plasminogen and high-molecular-mass kininogen at cell surface	C3_06190C_A:0.17*; C3_06320W_A:0.13*; C6_03690W_A:0.02; C6_03700W_A:0.13*; C6_03710W_A:0.14*; C6_04130C_A:0.28*; C6_04380W_A:0.25*; CR_07070C_A:0.09*	C3_06320W_A:0.06; C6_03700W_A:0.08; C6_03710W_A:0.03; C6_04130C_A:0.12; CR_07070C_A:0.03			gene-B9J08_002582:0.05; gene-B9J08_004112:0.10*		gene-B9J08_004112:0.10	gene-B9J08_004112:0.04	CAGL0G04125g:0.04		CAGL0G04125g:0.12	CAGL0G04125g:0.10			CPAR2_404780:0.19	gene-CTRG_00941:0.14; gene-CTRG_01028:0.30*; gene-CTRG_01038:0.10; gene-CTRG_02229:0.12; gene-CTRG_02293:0.18; gene-CTRG_03786:0.27*; gene-CTRG_03791:0.15	gene-CTRG_01028:0.26; gene-CTRG_01029:0.33*; gene-CTRG_01030:0.26; gene-CTRG_03791:0.10	gene-CTRG_02229:0.15		GO:0009277: fungal-type cell wall	GO:0003674: molecular_function	GO:0008150: biological_process
225	SNP	Contig006372_C_parapsilosis_CDC317	Contig006372_C_parapsilosis_CDC317_1071615_T/A	H (0/1)	H (0/1)		L (0/1)	CPAR2_404790	CPAR2_404790	upstream_gene_variant	-	-	-	-	-	FALSE		Has domain(s) with predicted role in cell adhesion	C3_06190C_A:0.17*; C3_06320W_A:0.13*; C6_03690W_A:0.02; C6_03700W_A:0.13*; C6_03710W_A:0.14*; C6_04130C_A:0.28*; C6_04380W_A:0.25*; CR_07070C_A:0.09*	C3_06320W_A:0.06; C6_03700W_A:0.08; C6_03710W_A:0.03; C6_04130C_A:0.12; CR_07070C_A:0.03			gene-B9J08_002582:0.05; gene-B9J08_004112:0.10*		gene-B9J08_004112:0.10	gene-B9J08_004112:0.04	CAGL0G04125g:0.04		CAGL0G04125g:0.12	CAGL0G04125g:0.10				gene-CTRG_00941:0.14; gene-CTRG_01028:0.30*; gene-CTRG_01038:0.10; gene-CTRG_02229:0.12; gene-CTRG_02293:0.18; gene-CTRG_03786:0.27*; gene-CTRG_03791:0.15	gene-CTRG_01028:0.26; gene-CTRG_01029:0.33*; gene-CTRG_01030:0.26; gene-CTRG_03791:0.10	gene-CTRG_02229:0.15		GO:0009277: fungal-type cell wall	GO:0003674: molecular_function	GO:0007155: cell adhesion	C3_06190C_A: ALS family protein; expression in S. cerevisiae confers adhesion to gelatin; macrophage-induced gene; N-terminal adhesion domain; ALS family includes cell-surface glycoproteins, some with adhesin function
226	SNP	Contig006372_C_parapsilosis_CDC317	Contig006372_C_parapsilosis_CDC317_1087676_G/A	H (0/1)	H (0/1)		L (0/1)	CPAR2_404790	CPAR2_404790	downstream_gene_variant	-	-	-	-	-	FALSE		Has domain(s) with predicted role in cell adhesion	C3_06190C_A:0.17*; C3_06320W_A:0.13*; C6_03690W_A:0.02; C6_03700W_A:0.13*; C6_03710W_A:0.14*; C6_04130C_A:0.28*; C6_04380W_A:0.25*; CR_07070C_A:0.09*	C3_06320W_A:0.06; C6_03700W_A:0.08; C6_03710W_A:0.03; C6_04130C_A:0.12; CR_07070C_A:0.03			gene-B9J08_002582:0.05; gene-B9J08_004112:0.10*		gene-B9J08_004112:0.10	gene-B9J08_004112:0.04	CAGL0G04125g:0.04		CAGL0G04125g:0.12	CAGL0G04125g:0.10				gene-CTRG_00941:0.14; gene-CTRG_01028:0.30*; gene-CTRG_01038:0.10; gene-CTRG_02229:0.12; gene-CTRG_02293:0.18; gene-CTRG_03786:0.27*; gene-CTRG_03791:0.15	gene-CTRG_01028:0.26; gene-CTRG_01029:0.33*; gene-CTRG_01030:0.26; gene-CTRG_03791:0.10	gene-CTRG_02229:0.15		GO:0009277: fungal-type cell wall	GO:0003674: molecular_function	GO:0007155: cell adhesion	C3_06190C_A: ALS family protein; expression in S. cerevisiae confers adhesion to gelatin; macrophage-induced gene; N-terminal adhesion domain; ALS family includes cell-surface glycoproteins, some with adhesin function
227	SNP	Contig006372_C_parapsilosis_CDC317	Contig006372_C_parapsilosis_CDC317_1087676_G/A	H (0/1)	H (0/1)		L (0/1)	CPAR2_404800	ALS7	missense_variant	1370	1370	457	G/E	gGa/gAa	TRUE		Putative cell adhesion protein; binds human plasminogen and high-molecular-mass kininogen at cell surface; induced under adhesion-inducing growth conditions	C3_06190C_A:0.17*; C3_06320W_A:0.13*; C6_03690W_A:0.02; C6_03700W_A:0.13*; C6_03710W_A:0.14*; C6_04130C_A:0.28*; C6_04380W_A:0.25*; CR_07070C_A:0.09*	C3_06320W_A:0.06; C6_03700W_A:0.08; C6_03710W_A:0.03; C6_04130C_A:0.12; CR_07070C_A:0.03			gene-B9J08_002582:0.05; gene-B9J08_004112:0.10*		gene-B9J08_004112:0.10	gene-B9J08_004112:0.04	CAGL0G04125g:0.04		CAGL0G04125g:0.12	CAGL0G04125g:0.10			CPAR2_404800:0.23	gene-CTRG_00941:0.14; gene-CTRG_01028:0.30*; gene-CTRG_01038:0.10; gene-CTRG_02229:0.12; gene-CTRG_02293:0.18; gene-CTRG_03786:0.27*; gene-CTRG_03791:0.15	gene-CTRG_01028:0.26; gene-CTRG_01029:0.33*; gene-CTRG_01030:0.26; gene-CTRG_03791:0.10	gene-CTRG_02229:0.15		GO:0005575: cellular_component	GO:0003674: molecular_function	GO:0007155: cell adhesion	C3_06320W_A: ALS family protein; hypermutable contingency gene; growth-regulated, downregulated in biofilm; two variable repeat regions; expression in S. cerevisiae does not confer adhesiveness; ALS family includes adhesins, cell-surface glycoproteins
228	SNP	Contig006372_C_parapsilosis_CDC317	Contig006372_C_parapsilosis_CDC317_1087676_G/A	H (0/1)	H (0/1)		L (0/1)	CPAR2_404810	Scer_CPR5	upstream_gene_variant	-	-	-	-	-	FALSE		Ortholog(s) have peptidyl-prolyl cis-trans isomerase activity and endoplasmic reticulum localization		C3_06360C_A:0.19*														gene-CTRG_02246:0.07				GO:0005783: endoplasmic reticulum	GO:0003755: peptidyl-prolyl cis-trans isomerase activity	GO:0000413: protein peptidyl-prolyl isomerization; GO:0006457: protein folding	C3_06360C_A: Putative peptidyl-prolyl cis-trans isomerase; macrophage-downregulated protein level; protein level decrease in stationary phase cultures; predicted endoplasmic reticulum (ER) localization	YDR304C: Peptidyl-prolyl cis-trans isomerase (cyclophilin) of the ER; catalyzes the cis-trans isomerization of peptide bonds N-terminal to proline residues; transcriptionally induced in response to unfolded proteins in the ER; CPR5 has a paralog, CPR2, that arose from the whole genome duplication	CAGL0H01529g: Peptidyl-prolyl cis-trans isomerase; expression upregulated in biofilm vs planktonic cell culture	B9J08_000648: Ortholog(s) have peptidyl-prolyl cis-trans isomerase activity and endoplasmic reticulum localization
229	SNP	Contig006372_C_parapsilosis_CDC317	Contig006372_C_parapsilosis_CDC317_1087676_G/A	H (0/1)	H (0/1)		L (0/1)	CPAR2_404820	Scer_MED6	downstream_gene_variant	-	-	-	-	-	FALSE		Ortholog(s) have transcription coactivator activity, role in RNA polymerase II preinitiation complex assembly, positive regulation of transcription by RNA polymerase II and core mediator complex, mediator complex localization	C3_06170C_A:0.03	C3_06350W_A:0.17*									CAGL0D03828g:0.02									GO:0016592: mediator complex; GO:0070847: core mediator complex	GO:0003713: transcription coactivator activity	GO:0045944: positive regulation of transcription by RNA polymerase II; GO:0051123: RNA polymerase II preinitiation complex assembly	C3_06350W_A: Ortholog(s) have transcription coactivator activity, role in RNA polymerase II preinitiation complex assembly, positive regulation of transcription by RNA polymerase II and core mediator complex localization	YHR058C: Subunit of the RNA polymerase II mediator complex; associates with core polymerase subunits to form the RNA polymerase II holoenzyme; essential for transcriptional regulation; protein abundance increases in response to DNA replication stress	CAGL0D03828g: Ortholog(s) have transcription coactivator activity, role in RNA polymerase II preinitiation complex assembly, positive regulation of transcription by RNA polymerase II and core mediator complex, mediator complex localization	B9J08_000647: Ortholog(s) have transcription coactivator activity, role in RNA polymerase II preinitiation complex assembly, positive regulation of transcription by RNA polymerase II and core mediator complex, mediator complex localization
230	SNP	Contig006372_C_parapsilosis_CDC317	Contig006372_C_parapsilosis_CDC317_1087676_G/A	H (0/1)	H (0/1)		L (0/1)	CPAR2_404830	Scer_HNT2	downstream_gene_variant	-	-	-	-	-	FALSE		Ortholog(s) have bis(5'-nucleosyl)-tetraphosphatase (asymmetrical) activity, hydrolase activity, nucleoside-triphosphatase activity and role in diadenosine triphosphate catabolic process, nucleoside catabolic process		C3_06340W_A:0.17*	C3_06340W_A:0.02														gene-CTRG_02225:0.16			GO:0005575: cellular_component	GO:0004081: bis(5'-nucleosyl)-tetraphosphatase (asymmetrical) activity; GO:0016787: hydrolase activity; GO:0017111: nucleoside-triphosphatase activity	GO:0009164: nucleoside catabolic process; GO:0015964: diadenosine triphosphate catabolic process	C3_06340W_A: Putative dinucleoside triphosphate hydrolase; induced upon low-level peroxide stress	YDR305C: Dinucleoside triphosphate hydrolase; has similarity to the tumor suppressor FHIT and belongs to the histidine triad (HIT) superfamily of nucleotide-binding proteins	CAGL0G04147g: Ortholog(s) have bis(5'-nucleosyl)-tetraphosphatase (asymmetrical) activity, hydrolase activity, nucleoside-triphosphatase activity and role in diadenosine triphosphate catabolic process, nucleoside catabolic process	B9J08_000646: Ortholog(s) have bis(5'-nucleosyl)-tetraphosphatase (asymmetrical) activity, hydrolase activity, nucleoside-triphosphatase activity and role in diadenosine triphosphate catabolic process, nucleoside catabolic process
231	SNP	Contig006372_C_parapsilosis_CDC317	Contig006372_C_parapsilosis_CDC317_1087680_C/T	H (0/1)	H (0/1)		L (0/1)	CPAR2_404790	CPAR2_404790	downstream_gene_variant	-	-	-	-	-	FALSE		Has domain(s) with predicted role in cell adhesion	C3_06190C_A:0.17*; C3_06320W_A:0.13*; C6_03690W_A:0.02; C6_03700W_A:0.13*; C6_03710W_A:0.14*; C6_04130C_A:0.28*; C6_04380W_A:0.25*; CR_07070C_A:0.09*	C3_06320W_A:0.06; C6_03700W_A:0.08; C6_03710W_A:0.03; C6_04130C_A:0.12; CR_07070C_A:0.03			gene-B9J08_002582:0.05; gene-B9J08_004112:0.10*		gene-B9J08_004112:0.10	gene-B9J08_004112:0.04	CAGL0G04125g:0.04		CAGL0G04125g:0.12	CAGL0G04125g:0.10				gene-CTRG_00941:0.14; gene-CTRG_01028:0.30*; gene-CTRG_01038:0.10; gene-CTRG_02229:0.12; gene-CTRG_02293:0.18; gene-CTRG_03786:0.27*; gene-CTRG_03791:0.15	gene-CTRG_01028:0.26; gene-CTRG_01029:0.33*; gene-CTRG_01030:0.26; gene-CTRG_03791:0.10	gene-CTRG_02229:0.15		GO:0009277: fungal-type cell wall	GO:0003674: molecular_function	GO:0007155: cell adhesion	C3_06190C_A: ALS family protein; expression in S. cerevisiae confers adhesion to gelatin; macrophage-induced gene; N-terminal adhesion domain; ALS family includes cell-surface glycoproteins, some with adhesin function
232	SNP	Contig006372_C_parapsilosis_CDC317	Contig006372_C_parapsilosis_CDC317_1087680_C/T	H (0/1)	H (0/1)		L (0/1)	CPAR2_404800	ALS7	synonymous_variant	1374	1374	458	V/V	gtC/gtT	FALSE		Putative cell adhesion protein; binds human plasminogen and high-molecular-mass kininogen at cell surface; induced under adhesion-inducing growth conditions	C3_06190C_A:0.17*; C3_06320W_A:0.13*; C6_03690W_A:0.02; C6_03700W_A:0.13*; C6_03710W_A:0.14*; C6_04130C_A:0.28*; C6_04380W_A:0.25*; CR_07070C_A:0.09*	C3_06320W_A:0.06; C6_03700W_A:0.08; C6_03710W_A:0.03; C6_04130C_A:0.12; CR_07070C_A:0.03			gene-B9J08_002582:0.05; gene-B9J08_004112:0.10*		gene-B9J08_004112:0.10	gene-B9J08_004112:0.04	CAGL0G04125g:0.04		CAGL0G04125g:0.12	CAGL0G04125g:0.10			CPAR2_404800:0.23	gene-CTRG_00941:0.14; gene-CTRG_01028:0.30*; gene-CTRG_01038:0.10; gene-CTRG_02229:0.12; gene-CTRG_02293:0.18; gene-CTRG_03786:0.27*; gene-CTRG_03791:0.15	gene-CTRG_01028:0.26; gene-CTRG_01029:0.33*; gene-CTRG_01030:0.26; gene-CTRG_03791:0.10	gene-CTRG_02229:0.15		GO:0005575: cellular_component	GO:0003674: molecular_function	GO:0007155: cell adhesion	C3_06320W_A: ALS family protein; hypermutable contingency gene; growth-regulated, downregulated in biofilm; two variable repeat regions; expression in S. cerevisiae does not confer adhesiveness; ALS family includes adhesins, cell-surface glycoproteins
233	SNP	Contig006372_C_parapsilosis_CDC317	Contig006372_C_parapsilosis_CDC317_1087680_C/T	H (0/1)	H (0/1)		L (0/1)	CPAR2_404810	Scer_CPR5	upstream_gene_variant	-	-	-	-	-	FALSE		Ortholog(s) have peptidyl-prolyl cis-trans isomerase activity and endoplasmic reticulum localization		C3_06360C_A:0.19*														gene-CTRG_02246:0.07				GO:0005783: endoplasmic reticulum	GO:0003755: peptidyl-prolyl cis-trans isomerase activity	GO:0000413: protein peptidyl-prolyl isomerization; GO:0006457: protein folding	C3_06360C_A: Putative peptidyl-prolyl cis-trans isomerase; macrophage-downregulated protein level; protein level decrease in stationary phase cultures; predicted endoplasmic reticulum (ER) localization	YDR304C: Peptidyl-prolyl cis-trans isomerase (cyclophilin) of the ER; catalyzes the cis-trans isomerization of peptide bonds N-terminal to proline residues; transcriptionally induced in response to unfolded proteins in the ER; CPR5 has a paralog, CPR2, that arose from the whole genome duplication	CAGL0H01529g: Peptidyl-prolyl cis-trans isomerase; expression upregulated in biofilm vs planktonic cell culture	B9J08_000648: Ortholog(s) have peptidyl-prolyl cis-trans isomerase activity and endoplasmic reticulum localization
234	SNP	Contig006372_C_parapsilosis_CDC317	Contig006372_C_parapsilosis_CDC317_1087680_C/T	H (0/1)	H (0/1)		L (0/1)	CPAR2_404820	Scer_MED6	downstream_gene_variant	-	-	-	-	-	FALSE		Ortholog(s) have transcription coactivator activity, role in RNA polymerase II preinitiation complex assembly, positive regulation of transcription by RNA polymerase II and core mediator complex, mediator complex localization	C3_06170C_A:0.03	C3_06350W_A:0.17*									CAGL0D03828g:0.02									GO:0016592: mediator complex; GO:0070847: core mediator complex	GO:0003713: transcription coactivator activity	GO:0045944: positive regulation of transcription by RNA polymerase II; GO:0051123: RNA polymerase II preinitiation complex assembly	C3_06350W_A: Ortholog(s) have transcription coactivator activity, role in RNA polymerase II preinitiation complex assembly, positive regulation of transcription by RNA polymerase II and core mediator complex localization	YHR058C: Subunit of the RNA polymerase II mediator complex; associates with core polymerase subunits to form the RNA polymerase II holoenzyme; essential for transcriptional regulation; protein abundance increases in response to DNA replication stress	CAGL0D03828g: Ortholog(s) have transcription coactivator activity, role in RNA polymerase II preinitiation complex assembly, positive regulation of transcription by RNA polymerase II and core mediator complex, mediator complex localization	B9J08_000647: Ortholog(s) have transcription coactivator activity, role in RNA polymerase II preinitiation complex assembly, positive regulation of transcription by RNA polymerase II and core mediator complex, mediator complex localization
235	SNP	Contig006372_C_parapsilosis_CDC317	Contig006372_C_parapsilosis_CDC317_1087680_C/T	H (0/1)	H (0/1)		L (0/1)	CPAR2_404830	Scer_HNT2	downstream_gene_variant	-	-	-	-	-	FALSE		Ortholog(s) have bis(5'-nucleosyl)-tetraphosphatase (asymmetrical) activity, hydrolase activity, nucleoside-triphosphatase activity and role in diadenosine triphosphate catabolic process, nucleoside catabolic process		C3_06340W_A:0.17*	C3_06340W_A:0.02														gene-CTRG_02225:0.16			GO:0005575: cellular_component	GO:0004081: bis(5'-nucleosyl)-tetraphosphatase (asymmetrical) activity; GO:0016787: hydrolase activity; GO:0017111: nucleoside-triphosphatase activity	GO:0009164: nucleoside catabolic process; GO:0015964: diadenosine triphosphate catabolic process	C3_06340W_A: Putative dinucleoside triphosphate hydrolase; induced upon low-level peroxide stress	YDR305C: Dinucleoside triphosphate hydrolase; has similarity to the tumor suppressor FHIT and belongs to the histidine triad (HIT) superfamily of nucleotide-binding proteins	CAGL0G04147g: Ortholog(s) have bis(5'-nucleosyl)-tetraphosphatase (asymmetrical) activity, hydrolase activity, nucleoside-triphosphatase activity and role in diadenosine triphosphate catabolic process, nucleoside catabolic process	B9J08_000646: Ortholog(s) have bis(5'-nucleosyl)-tetraphosphatase (asymmetrical) activity, hydrolase activity, nucleoside-triphosphatase activity and role in diadenosine triphosphate catabolic process, nucleoside catabolic process
236	SNP	Contig006372_C_parapsilosis_CDC317	Contig006372_C_parapsilosis_CDC317_1087683_A/C	H (0/1)	H (0/1)		L (0/1)	CPAR2_404790	CPAR2_404790	downstream_gene_variant	-	-	-	-	-	FALSE		Has domain(s) with predicted role in cell adhesion	C3_06190C_A:0.17*; C3_06320W_A:0.13*; C6_03690W_A:0.02; C6_03700W_A:0.13*; C6_03710W_A:0.14*; C6_04130C_A:0.28*; C6_04380W_A:0.25*; CR_07070C_A:0.09*	C3_06320W_A:0.06; C6_03700W_A:0.08; C6_03710W_A:0.03; C6_04130C_A:0.12; CR_07070C_A:0.03			gene-B9J08_002582:0.05; gene-B9J08_004112:0.10*		gene-B9J08_004112:0.10	gene-B9J08_004112:0.04	CAGL0G04125g:0.04		CAGL0G04125g:0.12	CAGL0G04125g:0.10				gene-CTRG_00941:0.14; gene-CTRG_01028:0.30*; gene-CTRG_01038:0.10; gene-CTRG_02229:0.12; gene-CTRG_02293:0.18; gene-CTRG_03786:0.27*; gene-CTRG_03791:0.15	gene-CTRG_01028:0.26; gene-CTRG_01029:0.33*; gene-CTRG_01030:0.26; gene-CTRG_03791:0.10	gene-CTRG_02229:0.15		GO:0009277: fungal-type cell wall	GO:0003674: molecular_function	GO:0007155: cell adhesion	C3_06190C_A: ALS family protein; expression in S. cerevisiae confers adhesion to gelatin; macrophage-induced gene; N-terminal adhesion domain; ALS family includes cell-surface glycoproteins, some with adhesin function
237	SNP	Contig006372_C_parapsilosis_CDC317	Contig006372_C_parapsilosis_CDC317_1087683_A/C	H (0/1)	H (0/1)		L (0/1)	CPAR2_404800	ALS7	synonymous_variant	1377	1377	459	S/S	tcA/tcC	FALSE		Putative cell adhesion protein; binds human plasminogen and high-molecular-mass kininogen at cell surface; induced under adhesion-inducing growth conditions	C3_06190C_A:0.17*; C3_06320W_A:0.13*; C6_03690W_A:0.02; C6_03700W_A:0.13*; C6_03710W_A:0.14*; C6_04130C_A:0.28*; C6_04380W_A:0.25*; CR_07070C_A:0.09*	C3_06320W_A:0.06; C6_03700W_A:0.08; C6_03710W_A:0.03; C6_04130C_A:0.12; CR_07070C_A:0.03			gene-B9J08_002582:0.05; gene-B9J08_004112:0.10*		gene-B9J08_004112:0.10	gene-B9J08_004112:0.04	CAGL0G04125g:0.04		CAGL0G04125g:0.12	CAGL0G04125g:0.10			CPAR2_404800:0.23	gene-CTRG_00941:0.14; gene-CTRG_01028:0.30*; gene-CTRG_01038:0.10; gene-CTRG_02229:0.12; gene-CTRG_02293:0.18; gene-CTRG_03786:0.27*; gene-CTRG_03791:0.15	gene-CTRG_01028:0.26; gene-CTRG_01029:0.33*; gene-CTRG_01030:0.26; gene-CTRG_03791:0.10	gene-CTRG_02229:0.15		GO:0005575: cellular_component	GO:0003674: molecular_function	GO:0007155: cell adhesion	C3_06320W_A: ALS family protein; hypermutable contingency gene; growth-regulated, downregulated in biofilm; two variable repeat regions; expression in S. cerevisiae does not confer adhesiveness; ALS family includes adhesins, cell-surface glycoproteins
238	SNP	Contig006372_C_parapsilosis_CDC317	Contig006372_C_parapsilosis_CDC317_1087683_A/C	H (0/1)	H (0/1)		L (0/1)	CPAR2_404810	Scer_CPR5	upstream_gene_variant	-	-	-	-	-	FALSE		Ortholog(s) have peptidyl-prolyl cis-trans isomerase activity and endoplasmic reticulum localization		C3_06360C_A:0.19*														gene-CTRG_02246:0.07				GO:0005783: endoplasmic reticulum	GO:0003755: peptidyl-prolyl cis-trans isomerase activity	GO:0000413: protein peptidyl-prolyl isomerization; GO:0006457: protein folding	C3_06360C_A: Putative peptidyl-prolyl cis-trans isomerase; macrophage-downregulated protein level; protein level decrease in stationary phase cultures; predicted endoplasmic reticulum (ER) localization	YDR304C: Peptidyl-prolyl cis-trans isomerase (cyclophilin) of the ER; catalyzes the cis-trans isomerization of peptide bonds N-terminal to proline residues; transcriptionally induced in response to unfolded proteins in the ER; CPR5 has a paralog, CPR2, that arose from the whole genome duplication	CAGL0H01529g: Peptidyl-prolyl cis-trans isomerase; expression upregulated in biofilm vs planktonic cell culture	B9J08_000648: Ortholog(s) have peptidyl-prolyl cis-trans isomerase activity and endoplasmic reticulum localization
239	SNP	Contig006372_C_parapsilosis_CDC317	Contig006372_C_parapsilosis_CDC317_1087683_A/C	H (0/1)	H (0/1)		L (0/1)	CPAR2_404820	Scer_MED6	downstream_gene_variant	-	-	-	-	-	FALSE		Ortholog(s) have transcription coactivator activity, role in RNA polymerase II preinitiation complex assembly, positive regulation of transcription by RNA polymerase II and core mediator complex, mediator complex localization	C3_06170C_A:0.03	C3_06350W_A:0.17*									CAGL0D03828g:0.02									GO:0016592: mediator complex; GO:0070847: core mediator complex	GO:0003713: transcription coactivator activity	GO:0045944: positive regulation of transcription by RNA polymerase II; GO:0051123: RNA polymerase II preinitiation complex assembly	C3_06350W_A: Ortholog(s) have transcription coactivator activity, role in RNA polymerase II preinitiation complex assembly, positive regulation of transcription by RNA polymerase II and core mediator complex localization	YHR058C: Subunit of the RNA polymerase II mediator complex; associates with core polymerase subunits to form the RNA polymerase II holoenzyme; essential for transcriptional regulation; protein abundance increases in response to DNA replication stress	CAGL0D03828g: Ortholog(s) have transcription coactivator activity, role in RNA polymerase II preinitiation complex assembly, positive regulation of transcription by RNA polymerase II and core mediator complex, mediator complex localization	B9J08_000647: Ortholog(s) have transcription coactivator activity, role in RNA polymerase II preinitiation complex assembly, positive regulation of transcription by RNA polymerase II and core mediator complex, mediator complex localization
240	SNP	Contig006372_C_parapsilosis_CDC317	Contig006372_C_parapsilosis_CDC317_1087683_A/C	H (0/1)	H (0/1)		L (0/1)	CPAR2_404830	Scer_HNT2	downstream_gene_variant	-	-	-	-	-	FALSE		Ortholog(s) have bis(5'-nucleosyl)-tetraphosphatase (asymmetrical) activity, hydrolase activity, nucleoside-triphosphatase activity and role in diadenosine triphosphate catabolic process, nucleoside catabolic process		C3_06340W_A:0.17*	C3_06340W_A:0.02														gene-CTRG_02225:0.16			GO:0005575: cellular_component	GO:0004081: bis(5'-nucleosyl)-tetraphosphatase (asymmetrical) activity; GO:0016787: hydrolase activity; GO:0017111: nucleoside-triphosphatase activity	GO:0009164: nucleoside catabolic process; GO:0015964: diadenosine triphosphate catabolic process	C3_06340W_A: Putative dinucleoside triphosphate hydrolase; induced upon low-level peroxide stress	YDR305C: Dinucleoside triphosphate hydrolase; has similarity to the tumor suppressor FHIT and belongs to the histidine triad (HIT) superfamily of nucleotide-binding proteins	CAGL0G04147g: Ortholog(s) have bis(5'-nucleosyl)-tetraphosphatase (asymmetrical) activity, hydrolase activity, nucleoside-triphosphatase activity and role in diadenosine triphosphate catabolic process, nucleoside catabolic process	B9J08_000646: Ortholog(s) have bis(5'-nucleosyl)-tetraphosphatase (asymmetrical) activity, hydrolase activity, nucleoside-triphosphatase activity and role in diadenosine triphosphate catabolic process, nucleoside catabolic process
241	SNP	Contig006372_C_parapsilosis_CDC317	Contig006372_C_parapsilosis_CDC317_1087707_C/T	L (0/1)	H (0/1)		L (0/1)	CPAR2_404790	CPAR2_404790	downstream_gene_variant	-	-	-	-	-	FALSE		Has domain(s) with predicted role in cell adhesion	C3_06190C_A:0.17*; C3_06320W_A:0.13*; C6_03690W_A:0.02; C6_03700W_A:0.13*; C6_03710W_A:0.14*; C6_04130C_A:0.28*; C6_04380W_A:0.25*; CR_07070C_A:0.09*	C3_06320W_A:0.06; C6_03700W_A:0.08; C6_03710W_A:0.03; C6_04130C_A:0.12; CR_07070C_A:0.03			gene-B9J08_002582:0.05; gene-B9J08_004112:0.10*		gene-B9J08_004112:0.10	gene-B9J08_004112:0.04	CAGL0G04125g:0.04		CAGL0G04125g:0.12	CAGL0G04125g:0.10				gene-CTRG_00941:0.14; gene-CTRG_01028:0.30*; gene-CTRG_01038:0.10; gene-CTRG_02229:0.12; gene-CTRG_02293:0.18; gene-CTRG_03786:0.27*; gene-CTRG_03791:0.15	gene-CTRG_01028:0.26; gene-CTRG_01029:0.33*; gene-CTRG_01030:0.26; gene-CTRG_03791:0.10	gene-CTRG_02229:0.15		GO:0009277: fungal-type cell wall	GO:0003674: molecular_function	GO:0007155: cell adhesion	C3_06190C_A: ALS family protein; expression in S. cerevisiae confers adhesion to gelatin; macrophage-induced gene; N-terminal adhesion domain; ALS family includes cell-surface glycoproteins, some with adhesin function
242	SNP	Contig006372_C_parapsilosis_CDC317	Contig006372_C_parapsilosis_CDC317_1087707_C/T	L (0/1)	H (0/1)		L (0/1)	CPAR2_404800	ALS7	synonymous_variant	1401	1401	467	P/P	ccC/ccT	FALSE		Putative cell adhesion protein; binds human plasminogen and high-molecular-mass kininogen at cell surface; induced under adhesion-inducing growth conditions	C3_06190C_A:0.17*; C3_06320W_A:0.13*; C6_03690W_A:0.02; C6_03700W_A:0.13*; C6_03710W_A:0.14*; C6_04130C_A:0.28*; C6_04380W_A:0.25*; CR_07070C_A:0.09*	C3_06320W_A:0.06; C6_03700W_A:0.08; C6_03710W_A:0.03; C6_04130C_A:0.12; CR_07070C_A:0.03			gene-B9J08_002582:0.05; gene-B9J08_004112:0.10*		gene-B9J08_004112:0.10	gene-B9J08_004112:0.04	CAGL0G04125g:0.04		CAGL0G04125g:0.12	CAGL0G04125g:0.10			CPAR2_404800:0.23	gene-CTRG_00941:0.14; gene-CTRG_01028:0.30*; gene-CTRG_01038:0.10; gene-CTRG_02229:0.12; gene-CTRG_02293:0.18; gene-CTRG_03786:0.27*; gene-CTRG_03791:0.15	gene-CTRG_01028:0.26; gene-CTRG_01029:0.33*; gene-CTRG_01030:0.26; gene-CTRG_03791:0.10	gene-CTRG_02229:0.15		GO:0005575: cellular_component	GO:0003674: molecular_function	GO:0007155: cell adhesion	C3_06320W_A: ALS family protein; hypermutable contingency gene; growth-regulated, downregulated in biofilm; two variable repeat regions; expression in S. cerevisiae does not confer adhesiveness; ALS family includes adhesins, cell-surface glycoproteins
243	SNP	Contig006372_C_parapsilosis_CDC317	Contig006372_C_parapsilosis_CDC317_1087707_C/T	L (0/1)	H (0/1)		L (0/1)	CPAR2_404810	Scer_CPR5	upstream_gene_variant	-	-	-	-	-	FALSE		Ortholog(s) have peptidyl-prolyl cis-trans isomerase activity and endoplasmic reticulum localization		C3_06360C_A:0.19*														gene-CTRG_02246:0.07				GO:0005783: endoplasmic reticulum	GO:0003755: peptidyl-prolyl cis-trans isomerase activity	GO:0000413: protein peptidyl-prolyl isomerization; GO:0006457: protein folding	C3_06360C_A: Putative peptidyl-prolyl cis-trans isomerase; macrophage-downregulated protein level; protein level decrease in stationary phase cultures; predicted endoplasmic reticulum (ER) localization	YDR304C: Peptidyl-prolyl cis-trans isomerase (cyclophilin) of the ER; catalyzes the cis-trans isomerization of peptide bonds N-terminal to proline residues; transcriptionally induced in response to unfolded proteins in the ER; CPR5 has a paralog, CPR2, that arose from the whole genome duplication	CAGL0H01529g: Peptidyl-prolyl cis-trans isomerase; expression upregulated in biofilm vs planktonic cell culture	B9J08_000648: Ortholog(s) have peptidyl-prolyl cis-trans isomerase activity and endoplasmic reticulum localization
244	SNP	Contig006372_C_parapsilosis_CDC317	Contig006372_C_parapsilosis_CDC317_1087707_C/T	L (0/1)	H (0/1)		L (0/1)	CPAR2_404820	Scer_MED6	downstream_gene_variant	-	-	-	-	-	FALSE		Ortholog(s) have transcription coactivator activity, role in RNA polymerase II preinitiation complex assembly, positive regulation of transcription by RNA polymerase II and core mediator complex, mediator complex localization	C3_06170C_A:0.03	C3_06350W_A:0.17*									CAGL0D03828g:0.02									GO:0016592: mediator complex; GO:0070847: core mediator complex	GO:0003713: transcription coactivator activity	GO:0045944: positive regulation of transcription by RNA polymerase II; GO:0051123: RNA polymerase II preinitiation complex assembly	C3_06350W_A: Ortholog(s) have transcription coactivator activity, role in RNA polymerase II preinitiation complex assembly, positive regulation of transcription by RNA polymerase II and core mediator complex localization	YHR058C: Subunit of the RNA polymerase II mediator complex; associates with core polymerase subunits to form the RNA polymerase II holoenzyme; essential for transcriptional regulation; protein abundance increases in response to DNA replication stress	CAGL0D03828g: Ortholog(s) have transcription coactivator activity, role in RNA polymerase II preinitiation complex assembly, positive regulation of transcription by RNA polymerase II and core mediator complex, mediator complex localization	B9J08_000647: Ortholog(s) have transcription coactivator activity, role in RNA polymerase II preinitiation complex assembly, positive regulation of transcription by RNA polymerase II and core mediator complex, mediator complex localization
245	SNP	Contig006372_C_parapsilosis_CDC317	Contig006372_C_parapsilosis_CDC317_1087707_C/T	L (0/1)	H (0/1)		L (0/1)	CPAR2_404830	Scer_HNT2	downstream_gene_variant	-	-	-	-	-	FALSE		Ortholog(s) have bis(5'-nucleosyl)-tetraphosphatase (asymmetrical) activity, hydrolase activity, nucleoside-triphosphatase activity and role in diadenosine triphosphate catabolic process, nucleoside catabolic process		C3_06340W_A:0.17*	C3_06340W_A:0.02														gene-CTRG_02225:0.16			GO:0005575: cellular_component	GO:0004081: bis(5'-nucleosyl)-tetraphosphatase (asymmetrical) activity; GO:0016787: hydrolase activity; GO:0017111: nucleoside-triphosphatase activity	GO:0009164: nucleoside catabolic process; GO:0015964: diadenosine triphosphate catabolic process	C3_06340W_A: Putative dinucleoside triphosphate hydrolase; induced upon low-level peroxide stress	YDR305C: Dinucleoside triphosphate hydrolase; has similarity to the tumor suppressor FHIT and belongs to the histidine triad (HIT) superfamily of nucleotide-binding proteins	CAGL0G04147g: Ortholog(s) have bis(5'-nucleosyl)-tetraphosphatase (asymmetrical) activity, hydrolase activity, nucleoside-triphosphatase activity and role in diadenosine triphosphate catabolic process, nucleoside catabolic process	B9J08_000646: Ortholog(s) have bis(5'-nucleosyl)-tetraphosphatase (asymmetrical) activity, hydrolase activity, nucleoside-triphosphatase activity and role in diadenosine triphosphate catabolic process, nucleoside catabolic process
246	SNP	Contig006372_C_parapsilosis_CDC317	Contig006372_C_parapsilosis_CDC317_1154708_A/G	H (0/1)	H (0/1)		H (0/1)	CPAR2_405130	CPAR2_405130	downstream_gene_variant	-	-	-	-	-	FALSE		Ortholog of C. albicans SC5314 : C3_02270W_A, C. dubliniensis CD36 : Cd36_82240, C. auris B8441 : B9J08_002633 and Candida tenuis NRRL Y-1498 : CANTEDRAFT_127317																				GO:0005575: cellular_component	GO:0003674: molecular_function	GO:0008150: biological_process	C3_02270W_A: Ortholog of C. dubliniensis CD36 : Cd36_82240, C. parapsilosis CDC317 : CPAR2_405130, C. auris B8441 : B9J08_002633 and Candida tenuis NRRL Y-1498 : CANTEDRAFT_127317			B9J08_002633: Ortholog of C. albicans SC5314 : C3_02270W_A, C. dubliniensis CD36 : Cd36_82240, C. parapsilosis CDC317 : CPAR2_405130 and Candida tenuis NRRL Y-1498 : CANTEDRAFT_127317
247	SNP	Contig006372_C_parapsilosis_CDC317	Contig006372_C_parapsilosis_CDC317_1154708_A/G	H (0/1)	H (0/1)		H (0/1)	CPAR2_405140	Scer_GFA1	upstream_gene_variant	-	-	-	-	-	FALSE		Ortholog(s) have glutamine-fructose-6-phosphate transaminase (isomerizing) activity and role in fungal-type cell wall chitin biosynthetic process																				GO:0005737: cytoplasm	GO:0004360: glutamine-fructose-6-phosphate transaminase (isomerizing) activity; GO:0030246: carbohydrate binding; GO:0097367: carbohydrate derivative binding	GO:0005975: carbohydrate metabolic process; GO:0016051: carbohydrate biosynthetic process; GO:0034221: fungal-type cell wall chitin biosynthetic process	C3_02280C_A: Glucosamine-6-phosphate synthase, homotetrameric enzyme of chitin/hexosamine biosynthesis; inhibited by UDP-GlcNAc, FMDP, N-acyl peptide, kanosamine-6-P; functional homolog of S. cerevisiae Gfa1p; Cagrowth-phase regulated; catalytic Cys	YKL104C: Glutamine-fructose-6-phosphate amidotransferase; catalyzes the formation of glucosamine-6-P and glutamate from fructose-6-P and glutamine in the first step of chitin biosynthesis; GFA1 has a paralogous region, comprising ORFs YMR084W-YMR085W, that arose from the whole genome duplication	CAGL0K08558g: Ortholog(s) have glutamine-fructose-6-phosphate transaminase (isomerizing) activity and role in fungal-type cell wall chitin biosynthetic process	B9J08_002632: Ortholog(s) have glutamine-fructose-6-phosphate transaminase (isomerizing) activity and role in fungal-type cell wall chitin biosynthetic process
248	SNP	Contig006372_C_parapsilosis_CDC317	Contig006372_C_parapsilosis_CDC317_1154708_A/G	H (0/1)	H (0/1)		H (0/1)	CPAR2_405150	CPAR2_405150	synonymous_variant	735	735	245	A/A	gcT/gcC	FALSE		Ortholog of C. albicans SC5314 : C2_09980W_A, C. dubliniensis CD36 : Cd36_24050, C. auris B8441 : B9J08_003810 and Candida tenuis NRRL Y-1498 : CANTEDRAFT_133104							gene-B9J08_003810:0.50*				CAGL0M07007g:0.01		gene-CORT_0C04560:0.38							GO:0005575: cellular_component	GO:0003674: molecular_function	GO:0008150: biological_process	C2_09980W_A: Protein with a PI31 proteasome regulator domain; Hap43-repressed; flow model biofilm induced			B9J08_003810: Ortholog of C. albicans SC5314 : C2_09980W_A, C. dubliniensis CD36 : Cd36_24050, C. parapsilosis CDC317 : CPAR2_405150 and Candida tenuis NRRL Y-1498 : CANTEDRAFT_133104
249	SNP	Contig006372_C_parapsilosis_CDC317	Contig006372_C_parapsilosis_CDC317_1154708_A/G	H (0/1)	H (0/1)		H (0/1)	CPAR2_405160	Scer_SOL1	upstream_gene_variant	-	-	-	-	-	FALSE		Ortholog(s) have role in tRNA export from nucleus and nucleus localization						gene-B9J08_003809:0.02					CAGL0M10956g:0.01									GO:0005634: nucleus	GO:0017057: 6-phosphogluconolactonase activity	GO:0005975: carbohydrate metabolic process; GO:0006098: pentose-phosphate shunt; GO:0006409: tRNA export from nucleus	C2_09970C_A: Putative protein of unknown function; stationary phase enriched protein	YNR034W: Protein with a possible role in tRNA export; shows similarity to 6-phosphogluconolactonase non-catalytic domains but does not exhibit this enzymatic activity; homologous to Sol3p and Sol4p; SOL1 has a paralog, SOL2, that arose from the whole genome duplication; protein abundance increases in response to DNA replication stress	CAGL0M10956g: Ortholog(s) have role in tRNA export from nucleus and extracellular region, nucleus localization	B9J08_003809: Ortholog(s) have role in tRNA export from nucleus and nucleus localization
250	SNP	Contig006372_C_parapsilosis_CDC317	Contig006372_C_parapsilosis_CDC317_1154708_A/G	H (0/1)	H (0/1)		H (0/1)	CPAR2_405170	Scer_TUM1	downstream_gene_variant	-	-	-	-	-	FALSE		Ortholog(s) have thiosulfate sulfurtransferase activity and role in tRNA wobble position uridine thiolation, tRNA wobble uridine modification											CAGL0K09064g:0.03									GO:0005575: cellular_component	GO:0004792: thiosulfate sulfurtransferase activity	GO:0002098: tRNA wobble uridine modification; GO:0002143: tRNA wobble position uridine thiolation	C2_09960W_A: Ortholog(s) have thiosulfate sulfurtransferase activity and role in tRNA wobble position uridine thiolation, tRNA wobble uridine modification	YOR251C: Rhodanese domain sulfur transferase; accepts persulfite from Nfs1p and transfers it to Uba4p in the pathway for 2-thiolation of the wobble uridine base of tRNAs; also stimulates sulfur transfer by Nfs1p; may be mitochondrially localized	CAGL0K09064g: Ortholog(s) have thiosulfate sulfurtransferase activity and role in tRNA wobble position uridine thiolation, tRNA wobble uridine modification	B9J08_003825: Ortholog(s) have thiosulfate sulfurtransferase activity and role in tRNA wobble position uridine thiolation, tRNA wobble uridine modification
251	SNP	Contig006372_C_parapsilosis_CDC317	Contig006372_C_parapsilosis_CDC317_947113_A/T	H (0/1)	H (0/1)		H (0/1)	CPAR2_404200	Scer_ECM15	upstream_gene_variant	-	-	-	-	-	FALSE		Ortholog of S. cerevisiae : ECM15, C. albicans SC5314 : C3_06480C_A/ECM15, C. glabrata CBS138 : CAGL0C04367g, C. dubliniensis CD36 : Cd36_86440 and C. auris B8441 : B9J08_004832						gene-B9J08_004832:0.04				CAGL0C04367g:0.06										GO:0005575: cellular_component	GO:0003674: molecular_function	GO:0008150: biological_process	C3_06480C_A: Protein of unknown function; predicted role in cell wall organization; Hap43-repressed; caspofungin repressed; Spider biofilm induced; rat catheter biofilm repressed	YBL001C: Non-essential protein of unknown function; likely exists as tetramer, may be regulated by the binding of small-molecule ligands (possibly sulfate ions), may have a role in yeast cell-wall biogenesis	CAGL0C04367g: Ortholog of S. cerevisiae : ECM15, C. albicans SC5314 : C3_06480C_A/ECM15, C. dubliniensis CD36 : Cd36_86440, C. parapsilosis CDC317 : CPAR2_404200 and C. auris B8441 : B9J08_004832	B9J08_004832: Ortholog of S. cerevisiae : ECM15, C. albicans SC5314 : C3_06480C_A/ECM15, C. glabrata CBS138 : CAGL0C04367g, C. dubliniensis CD36 : Cd36_86440 and C. parapsilosis CDC317 : CPAR2_404200
252	SNP	Contig006372_C_parapsilosis_CDC317	Contig006372_C_parapsilosis_CDC317_947113_A/T	H (0/1)	H (0/1)		H (0/1)	CPAR2_404210	Scer_YJL218W	downstream_gene_variant	-	-	-	-	-	FALSE		Has domain(s) with predicted acetyltransferase activity, transferase activity			C3_06490W_A:0.02			gene-B9J08_003569:0.04					CAGL0K11066g:0.03									GO:0005575: cellular_component	GO:0016407: acetyltransferase activity; GO:0016740: transferase activity	GO:0008150: biological_process	C3_06490W_A: Putative protein of unknown function; Hap43p-repressed gene; ortholog of S. cerevisiae YJL218W	YJL218W: Putative acetyltransferase; similar to bacterial galactoside O-acetyltransferases; induced by oleate in an OAF1/PIP2-dependent manner; promoter contains an oleate response element consensus sequence; non-essential gene		B9J08_003569: Has domain(s) with predicted acetyltransferase activity
253	SNP	Contig006372_C_parapsilosis_CDC317	Contig006372_C_parapsilosis_CDC317_947113_A/T	H (0/1)	H (0/1)		H (0/1)	CPAR2_404220	Scer_UBA1	downstream_gene_variant	-	-	-	-	-	FALSE		Ortholog(s) have ATP binding, magnesium ion binding, ubiquitin activating enzyme activity, role in protein ubiquitination and cytoplasm, nucleus localization											CAGL0K00319g:0.06									GO:0005634: nucleus; GO:0005737: cytoplasm	GO:0000287: magnesium ion binding; GO:0004839: ubiquitin activating enzyme activity; GO:0005524: ATP binding	GO:0016567: protein ubiquitination	C3_06500W_A: Ubiquitin-activating enzyme; protein level decreases in stationary phase cultures	YKL210W: Ubiquitin activating enzyme (E1); involved in ubiquitin-mediated protein degradation and essential for viability; protein abundance increases in response to DNA replication stress	CAGL0K00319g: Ortholog(s) have ATP binding, magnesium ion binding, ubiquitin activating enzyme activity, role in protein ubiquitination and cytoplasm, nucleus localization	B9J08_002390: Ortholog(s) have ATP binding, magnesium ion binding, ubiquitin activating enzyme activity, role in protein ubiquitination and cytoplasm, nucleus localization
254	SNP	Contig006372_C_parapsilosis_CDC317	Contig006372_C_parapsilosis_CDC317_947113_A/T	H (0/1)	H (0/1)		H (0/1)	CPAR2_404230	Scer_STE6	downstream_gene_variant	-	-	-	-	-	FALSE		Ortholog(s) have ATPase-coupled oligopeptide transmembrane transporter activity, ATPase-coupled peptide transmembrane transporter activity, oligopeptide transmembrane transporter activity			C3_06510C_A:0.03						CAGL0K00363g:0.05		CAGL0K00363g:0.15							gene-CTRG_05714:0.30		GO:0005737: cytoplasm; GO:0005794: Golgi apparatus; GO:0005886: plasma membrane; GO:0016021: integral component of membrane; GO:0043332: mating projection tip; GO:0090726: cortical dynamic polarity patch	GO:0000166: nucleotide binding; GO:0005524: ATP binding; GO:0015421: ABC-type oligopeptide transporter activity; GO:0015440: ABC-type peptide transporter activity; GO:0016887: ATP hydrolysis activity; GO:0017111: nucleoside-triphosphatase activity; GO:0035673: oligopeptide transmembrane transporter activity	GO:0000770: peptide pheromone export; GO:0055085: transmembrane transport	C3_06510C_A: ABC transporter related to mammalian P-glycoproteins; functional homolog of S. cerevisiae Ste6p (a-pheromone transporter); required for mating of MTLa cells; a-type specific, not regulated during white-opaque or yeast-hyphal switching	YKL209C: Plasma membrane ATP-binding cassette (ABC) transporter; required for the export of a-factor, catalyzes ATP hydrolysis coupled to a-factor transport; contains 12 transmembrane domains and two ATP binding domains; expressed only in MATa cells; human homolog ABCB1 mediates multidrug resistance in many chemotherapy-resistant tumors by effluxing toxic compounds from the cell	CAGL0K00363g: Ortholog(s) have ABC-type oligopeptide transporter activity, ABC-type peptide transporter activity, oligopeptide transmembrane transporter activity and role in peptide pheromone export	B9J08_002389: Ortholog(s) have ABC-type peptide transporter activity, role in peptide pheromone export and Golgi apparatus, mating projection tip, plasma membrane localization
255	SNP	Contig006372_C_parapsilosis_CDC317	Contig006372_C_parapsilosis_CDC317_947113_A/T	H (0/1)	H (0/1)		H (0/1)	CPAR2_404240	Scer_RGI1	downstream_gene_variant	-	-	-	-	-	FALSE		Ortholog(s) have role in energy reserve metabolic process and cell periphery localization									CAGL0M12551g:0.03		CAGL0M12551g:0.02									GO:0071944: cell periphery	GO:0003674: molecular_function	GO:0006112: energy reserve metabolic process	C2_08290C_A: Upregulated by cAMP in filamentous growth; induced in high iron, decreased upon yeast-hypha switch; downregulation correlates with clinical fluconazole resistance; Ras1-regulated; Hap43-repressed; flow model biofilm induced	YER067W: Protein of unknown function; involved in energy metabolism under respiratory conditions; protein abundance is increased upon intracellular iron depletion or in response to DNA replication stress; RGI1 has a paralog, RGI2, that arose from the whole genome duplication	CAGL0J03080g: Ortholog(s) have role in energy reserve metabolic process and cell periphery localization	B9J08_005075: Ortholog(s) have role in energy reserve metabolic process and cell periphery localization
256	SNP	Contig006372_C_parapsilosis_CDC317	Contig006372_C_parapsilosis_CDC317_959342_G/A	H (0/1)	H (0/1)		H (0/1)	CPAR2_404250	APE3	upstream_gene_variant	-	-	-	-	-	FALSE		Ortholog(s) have aminopeptidase activity, role in protein catabolic process in the vacuole and extracellular region, fungal-type vacuole localization			C2_08800C_A:0.03								CAGL0G07623g:0.12									GO:0000324: fungal-type vacuole; GO:0005576: extracellular region	GO:0004177: aminopeptidase activity	GO:0006508: proteolysis; GO:0007039: protein catabolic process in the vacuole	C2_08800C_A: Putative vacuolar aminopeptidase Y,; regulated by Gcn2 and Gcn4; rat catheter and Spider biofilm repressed	YBR286W: Vacuolar aminopeptidase Y; processed to mature form by Prb1p	CAGL0G07623g: Ortholog(s) have aminopeptidase activity, role in protein catabolic process in the vacuole and extracellular region, fungal-type vacuole localization	B9J08_005184: Ortholog(s) have aminopeptidase activity, role in protein catabolic process in the vacuole and extracellular region, fungal-type vacuole localization
257	SNP	Contig006372_C_parapsilosis_CDC317	Contig006372_C_parapsilosis_CDC317_959342_G/A	H (0/1)	H (0/1)		H (0/1)	CPAR2_404260	Scer_JEM1	missense_variant	38	38	13	A/V	gCc/gTc	TRUE		Ortholog(s) have chaperone binding, unfolded protein binding activity and role in karyogamy involved in conjugation with cellular fusion, protein folding in endoplasmic reticulum, ubiquitin-dependent ERAD pathway																				GO:0005783: endoplasmic reticulum; GO:0042175: nuclear outer membrane-endoplasmic reticulum membrane network	GO:0051082: unfolded protein binding; GO:0051087: chaperone binding	GO:0000742: karyogamy involved in conjugation with cellular fusion; GO:0030433: ubiquitin-dependent ERAD pathway; GO:0034975: protein folding in endoplasmic reticulum	C2_08790W_A: Functional homolog of S. cerevisiae Jem1p, which acts with Scj1p and Kar2p (BiP) in protein folding and ER-associated degradation of misfolded proteins, and also has a role in karyogamy; has J domain and 4 tetratricopeptide repeats	YJL073W: DnaJ-like chaperone required for nuclear membrane fusion during mating; localizes to the ER membrane; exhibits genetic interactions with KAR2	CAGL0H02827g: Ortholog(s) have chaperone binding, unfolded protein binding activity and role in karyogamy involved in conjugation with cellular fusion, protein folding in endoplasmic reticulum, ubiquitin-dependent ERAD pathway	B9J08_005185: Ortholog(s) have chaperone binding, unfolded protein binding activity and role in karyogamy involved in conjugation with cellular fusion, protein folding in endoplasmic reticulum, ubiquitin-dependent ERAD pathway
258	SNP	Contig006372_C_parapsilosis_CDC317	Contig006372_C_parapsilosis_CDC317_959342_G/A	H (0/1)	H (0/1)		H (0/1)	CPAR2_404270	CPAR2_404270	downstream_gene_variant	-	-	-	-	-	FALSE		Has domain(s) with predicted hydrolase activity, acting on ester bonds, nucleic acid binding activity, role in gene silencing by RNA and RISC complex localization		CR_09330C_A:0.03																		GO:0016442: RISC complex	GO:0003676: nucleic acid binding; GO:0016788: hydrolase activity, acting on ester bonds	GO:0031047: gene silencing by RNA	CR_09330C_A: Protein with a Staphylococcal nuclease domain; transcript regulated by Mig1 and Tup1; flow model and Spider biofilm repressed			B9J08_004509: Has domain(s) with predicted nucleic acid binding activity
259	SNP	Contig006372_C_parapsilosis_CDC317	Contig006372_C_parapsilosis_CDC317_959342_G/A	H (0/1)	H (0/1)		H (0/1)	CPAR2_404280	Scer_NCA2	downstream_gene_variant	-	-	-	-	-	FALSE		Ortholog(s) have role in aerobic respiration, mRNA metabolic process			C3_03510C_A:0.02								CAGL0F04851g:0.06									GO:0005575: cellular_component	GO:0003674: molecular_function	GO:0009060: aerobic respiration; GO:0016071: mRNA metabolic process	C3_03510C_A: Ortholog(s) have role in aerobic respiration, mRNA metabolic process	YPR155C: Protein that regulates expression of Fo-F1 ATP synthase subunits; involved in the regulation of mitochondrial expression of subunits 6 (Atp6p) and 8 (Atp8p) of the Fo-F1 ATP synthase; functions with Nca3p	CAGL0F04851g: Ortholog(s) have role in aerobic respiration, mRNA metabolic process	B9J08_002267: Ortholog(s) have role in aerobic respiration, mRNA metabolic process
260	SNP	Contig006372_C_parapsilosis_CDC317	Contig006372_C_parapsilosis_CDC317_992356_T/C	H (0/1)	H (0/1)		H (0/1)	CPAR2_404410	Scer_AFI1	downstream_gene_variant	-	-	-	-	-	FALSE		Ortholog(s) have role in actin cortical patch localization, cellular bud site selection and cellular bud neck, nucleus, plasma membrane localization																				GO:0005634: nucleus; GO:0005886: plasma membrane; GO:0005935: cellular bud neck	GO:0003674: molecular_function	GO:0000282: cellular bud site selection; GO:0051666: actin cortical patch localization	C3_04610W_A: Protein similar to A. nidulans MesA, which is involved in localization of actin cables; Hap43p-induced gene	YOR129C: Arf3p polarization-specific docking factor; required for the polarized distribution of the ADP-ribosylation factor, Arf3p; participates in polarity development and maintenance of a normal haploid budding pattern; interacts with Cnm7p		B9J08_003957: Ortholog(s) have role in actin cortical patch localization, cellular bud site selection and cellular bud neck, nucleus, plasma membrane localization
261	SNP	Contig006372_C_parapsilosis_CDC317	Contig006372_C_parapsilosis_CDC317_992356_T/C	H (0/1)	H (0/1)		H (0/1)	CPAR2_404420	CPAR2_404420	upstream_gene_variant	-	-	-	-	-	FALSE		Ortholog of C. albicans SC5314 : C3_04620C_A, C. dubliniensis CD36 : Cd36_84570, C. auris B8441 : B9J08_003958 and Candida tenuis NRRL Y-1498 : CANTEDRAFT_115339																gene-CTRG_02476:0.08				GO:0005575: cellular_component	GO:0003674: molecular_function	GO:0008150: biological_process	C3_04620C_A: Ortholog of C. dubliniensis CD36 : Cd36_84570, C. parapsilosis CDC317 : CPAR2_404420, C. auris B8441 : B9J08_003958 and Candida tenuis NRRL Y-1498 : CANTEDRAFT_115339			B9J08_003958: Ortholog of C. albicans SC5314 : C3_04620C_A, C. dubliniensis CD36 : Cd36_84570, C. parapsilosis CDC317 : CPAR2_404420 and Candida tenuis NRRL Y-1498 : CANTEDRAFT_115339
262	SNP	Contig006372_C_parapsilosis_CDC317	Contig006372_C_parapsilosis_CDC317_992356_T/C	H (0/1)	H (0/1)		H (0/1)	CPAR2_404430	CPAR2_404430	upstream_gene_variant	-	-	-	-	-	FALSE		Ortholog of Candida metapsilosis : CMET_1793, Candida orthopsilosis Co 90-125 : CORT_0C03850 and Candida orthopsilosis NEW ASSEMBLY : CORT1C03850																				GO:0005575: cellular_component	GO:0003674: molecular_function	GO:0008150: biological_process
263	SNP	Contig006372_C_parapsilosis_CDC317	Contig006372_C_parapsilosis_CDC317_992356_T/C	H (0/1)	H (0/1)		H (0/1)	CPAR2_404440	Scer_MUB1	missense_variant	602	602	201	D/G	gAt/gGt	TRUE		Ortholog(s) have role in establishment or maintenance of cell polarity, sexual sporulation resulting in formation of a cellular spore, ubiquitin-dependent protein catabolic process			C3_06210C_A:0.02								CAGL0K03333g:0.04									GO:0005622: intracellular anatomical structure; GO:1990304: MUB1-RAD6-UBR2 ubiquitin ligase complex	GO:0008270: zinc ion binding	GO:0006511: ubiquitin-dependent protein catabolic process; GO:0007163: establishment or maintenance of cell polarity; GO:0043935: sexual sporulation resulting in formation of a cellular spore	C3_06210C_A: Predicted protein required for ubiquitination; role in meiosis, regulation of cell budding in S. cereviae; Spider biofilm induced	YMR100W: MYND domain-containing protein; component of the Mub1p-Ubr2p-Rad6p ubiquitin ligase complex, required for ubiquitination and degradation of Rpn4p; interacts with Ubr2p (E3) and indirectly with Rad6p (E2); short-lived protein degraded in a Ubr2p/Rad6p dependent manner; proposed to function as both a partner and substrate of the Ubr2p/Rad6p ubiquitin ligase; similar to the A. nidulans samB…	CAGL0K03333g: Ortholog(s) have role in establishment or maintenance of cell polarity, sexual sporulation resulting in formation of a cellular spore, ubiquitin-dependent protein catabolic process	B9J08_003899: Ortholog(s) have role in establishment or maintenance of cell polarity, sexual sporulation resulting in formation of a cellular spore, ubiquitin-dependent protein catabolic process
264	SNP	Contig006372_C_parapsilosis_CDC317	Contig006372_C_parapsilosis_CDC317_992356_T/C	H (0/1)	H (0/1)		H (0/1)	CPAR2_404450	Scer_OAC1	downstream_gene_variant	-	-	-	-	-	FALSE		Ortholog(s) have isopropylmalate transmembrane transporter activity, malonate(1-) transmembrane transporter activity, oxaloacetate transmembrane transporter activity, sulfate transmembrane transporter activity			C3_06220C_A:0.02																	GO:0005743: mitochondrial inner membrane	GO:0015116: sulfate transmembrane transporter activity; GO:0015131: oxaloacetate transmembrane transporter activity; GO:0034658: isopropylmalate transmembrane transporter activity; GO:1901239: malonate(1-) transmembrane transporter activity	GO:0008272: sulfate transport; GO:0015729: oxaloacetate transport; GO:0034659: isopropylmalate transport; GO:0055085: transmembrane transport	C3_06220C_A: Putative mitochondrial inner membrane transporter; rat catheter biofilm induced	YKL120W: Mitochondrial inner membrane transporter; transports oxaloacetate, sulfate, thiosulfate, and isopropylmalate; member of the mitochondrial carrier family	CAGL0K11616g: Putative mitochondrial inner membrane transporter; gene is upregulated in azole-resistant strain	B9J08_000034: Ortholog(s) have isopropylmalate transmembrane transporter activity, malonate(1-) transmembrane transporter activity, oxaloacetate transmembrane transporter activity, sulfate transmembrane transporter activity
265	SNP	Contig006372_C_parapsilosis_CDC317	Contig006372_C_parapsilosis_CDC317_992356_T/C	H (0/1)	H (0/1)		H (0/1)	CPAR2_404460	Scer_CYM1	upstream_gene_variant	-	-	-	-	-	FALSE		Ortholog(s) have metalloendopeptidase activity, role in proteolysis, proteolysis involved in cellular protein catabolic process and mitochondrial intermembrane space, mitochondrion localization			C3_06230W_A:0.05								CAGL0F03157g:0.05									GO:0005739: mitochondrion; GO:0005758: mitochondrial intermembrane space	GO:0004222: metalloendopeptidase activity; GO:0046872: metal ion binding	GO:0006508: proteolysis; GO:0051603: proteolysis involved in cellular protein catabolic process	C3_06230W_A: Putative metalloprotease of the mitochondrial intermembrane space; rat catheter biofilm induced	YDR430C: Lysine-specific metalloprotease of the pitrilysin family; metalloprotease of the intermembrane space; degrades proteins and presequence peptides cleaved from imported proteins; required for normal mitochondrial morphology	CAGL0F03157g: Ortholog(s) have metalloendopeptidase activity, role in proteolysis, proteolysis involved in cellular protein catabolic process and mitochondrial intermembrane space, mitochondrion localization	B9J08_000037: Ortholog(s) have metalloendopeptidase activity, role in proteolysis, proteolysis involved in cellular protein catabolic process and mitochondrial intermembrane space, mitochondrion localization
266	SV	Contig005807_C_parapsilosis_CDC317	cluster11_DELlike			H (.)	L (.)	CPAR2_806400	CPAR2_806400	coding_sequence_variant,feature_elongation	4748	4748	1583	-	-		TRUE	Ortholog of Candida metapsilosis : CMET_4086, Candida orthopsilosis Co 90-125 : CORT_0C02750 and Candida orthopsilosis NEW ASSEMBLY : CORT1C02750		C3_00580W_A:0.03; C3_00600W_A:0.02													CPAR2_806400:0.16	gene-CTRG_00291:0.26*; gene-CTRG_00293:0.14; gene-CTRG_01921:0.31*; gene-CTRG_01922:0.33*; gene-CTRG_01923:0.14; gene-CTRG_01926:0.10; gene-CTRG_02071:0.20*; gene-CTRG_02201:0.28*; gene-CTRG_04426:0.08; gene-CTRG_06222:0.10	gene-CTRG_01923:0.11; gene-CTRG_05838:0.10		gene-CTRG_00291:0.20; gene-CTRG_01926:0.10	GO:0005575: cellular_component	GO:0003674: molecular_function	GO:0008150: biological_process
267	SV	Contig005807_C_parapsilosis_CDC317	cluster11_DELlike			H (.)	L (.)	CPAR2_806400	CPAR2_806400	coding_sequence_variant_BND	3330	3330	1110	-	-		TRUE	Ortholog of Candida metapsilosis : CMET_4086, Candida orthopsilosis Co 90-125 : CORT_0C02750 and Candida orthopsilosis NEW ASSEMBLY : CORT1C02750		C3_00580W_A:0.03; C3_00600W_A:0.02													CPAR2_806400:0.16	gene-CTRG_00291:0.26*; gene-CTRG_00293:0.14; gene-CTRG_01921:0.31*; gene-CTRG_01922:0.33*; gene-CTRG_01923:0.14; gene-CTRG_01926:0.10; gene-CTRG_02071:0.20*; gene-CTRG_02201:0.28*; gene-CTRG_04426:0.08; gene-CTRG_06222:0.10	gene-CTRG_01923:0.11; gene-CTRG_05838:0.10		gene-CTRG_00291:0.20; gene-CTRG_01926:0.10	GO:0005575: cellular_component	GO:0003674: molecular_function	GO:0008150: biological_process
268	SV	Contig005807_C_parapsilosis_CDC317	cluster11_DELlike			H (.)	L (.)	CPAR2_806400	CPAR2_806400	coding_sequence_variant_BND	4748	4748	1583	-	-		TRUE	Ortholog of Candida metapsilosis : CMET_4086, Candida orthopsilosis Co 90-125 : CORT_0C02750 and Candida orthopsilosis NEW ASSEMBLY : CORT1C02750		C3_00580W_A:0.03; C3_00600W_A:0.02													CPAR2_806400:0.16	gene-CTRG_00291:0.26*; gene-CTRG_00293:0.14; gene-CTRG_01921:0.31*; gene-CTRG_01922:0.33*; gene-CTRG_01923:0.14; gene-CTRG_01926:0.10; gene-CTRG_02071:0.20*; gene-CTRG_02201:0.28*; gene-CTRG_04426:0.08; gene-CTRG_06222:0.10	gene-CTRG_01923:0.11; gene-CTRG_05838:0.10		gene-CTRG_00291:0.20; gene-CTRG_01926:0.10	GO:0005575: cellular_component	GO:0003674: molecular_function	GO:0008150: biological_process
269	SV	Contig005807_C_parapsilosis_CDC317	cluster11_DELlike			H (.)	L (.)	CPAR2_806400	CPAR2_806400	frameshift_variant	3329-3330	3329-3330	1110	S/SGGAX	agc/agTGGCGGCGCGc		TRUE	Ortholog of Candida metapsilosis : CMET_4086, Candida orthopsilosis Co 90-125 : CORT_0C02750 and Candida orthopsilosis NEW ASSEMBLY : CORT1C02750		C3_00580W_A:0.03; C3_00600W_A:0.02													CPAR2_806400:0.16	gene-CTRG_00291:0.26*; gene-CTRG_00293:0.14; gene-CTRG_01921:0.31*; gene-CTRG_01922:0.33*; gene-CTRG_01923:0.14; gene-CTRG_01926:0.10; gene-CTRG_02071:0.20*; gene-CTRG_02201:0.28*; gene-CTRG_04426:0.08; gene-CTRG_06222:0.10	gene-CTRG_01923:0.11; gene-CTRG_05838:0.10		gene-CTRG_00291:0.20; gene-CTRG_01926:0.10	GO:0005575: cellular_component	GO:0003674: molecular_function	GO:0008150: biological_process
270	SV	Contig005807_C_parapsilosis_CDC317	cluster34_DEL			L (.)	H (.)	CPAR2_806400	CPAR2_806400	coding_sequence_variant,feature_elongation	4748	4748	1583	-	-		TRUE	Ortholog of Candida metapsilosis : CMET_4086, Candida orthopsilosis Co 90-125 : CORT_0C02750 and Candida orthopsilosis NEW ASSEMBLY : CORT1C02750		C3_00580W_A:0.03; C3_00600W_A:0.02													CPAR2_806400:0.16	gene-CTRG_00291:0.26*; gene-CTRG_00293:0.14; gene-CTRG_01921:0.31*; gene-CTRG_01922:0.33*; gene-CTRG_01923:0.14; gene-CTRG_01926:0.10; gene-CTRG_02071:0.20*; gene-CTRG_02201:0.28*; gene-CTRG_04426:0.08; gene-CTRG_06222:0.10	gene-CTRG_01923:0.11; gene-CTRG_05838:0.10		gene-CTRG_00291:0.20; gene-CTRG_01926:0.10	GO:0005575: cellular_component	GO:0003674: molecular_function	GO:0008150: biological_process
271	SV	Contig005807_C_parapsilosis_CDC317	cluster34_DEL			L (.)	H (.)	CPAR2_806400	CPAR2_806400	feature_truncation,inframe_insertion,inframe_deletion	3330-4747	3330-4747	1110-1583	-/-	-		TRUE	Ortholog of Candida metapsilosis : CMET_4086, Candida orthopsilosis Co 90-125 : CORT_0C02750 and Candida orthopsilosis NEW ASSEMBLY : CORT1C02750		C3_00580W_A:0.03; C3_00600W_A:0.02													CPAR2_806400:0.16	gene-CTRG_00291:0.26*; gene-CTRG_00293:0.14; gene-CTRG_01921:0.31*; gene-CTRG_01922:0.33*; gene-CTRG_01923:0.14; gene-CTRG_01926:0.10; gene-CTRG_02071:0.20*; gene-CTRG_02201:0.28*; gene-CTRG_04426:0.08; gene-CTRG_06222:0.10	gene-CTRG_01923:0.11; gene-CTRG_05838:0.10		gene-CTRG_00291:0.20; gene-CTRG_01926:0.10	GO:0005575: cellular_component	GO:0003674: molecular_function	GO:0008150: biological_process
272	SV	Contig005807_C_parapsilosis_CDC317	cluster34_DEL			L (.)	H (.)	CPAR2_806400	CPAR2_806400	frameshift_variant	3329-3330	3329-3330	1110	S/SGGAX	agc/agTGGCGGCGCGc		TRUE	Ortholog of Candida metapsilosis : CMET_4086, Candida orthopsilosis Co 90-125 : CORT_0C02750 and Candida orthopsilosis NEW ASSEMBLY : CORT1C02750		C3_00580W_A:0.03; C3_00600W_A:0.02													CPAR2_806400:0.16	gene-CTRG_00291:0.26*; gene-CTRG_00293:0.14; gene-CTRG_01921:0.31*; gene-CTRG_01922:0.33*; gene-CTRG_01923:0.14; gene-CTRG_01926:0.10; gene-CTRG_02071:0.20*; gene-CTRG_02201:0.28*; gene-CTRG_04426:0.08; gene-CTRG_06222:0.10	gene-CTRG_01923:0.11; gene-CTRG_05838:0.10		gene-CTRG_00291:0.20; gene-CTRG_01926:0.10	GO:0005575: cellular_component	GO:0003674: molecular_function	GO:0008150: biological_process
273	SV	Contig005809_C_parapsilosis_CDC317	cluster57_TANlike		L (.)	L (.)	H (.)	CPAR2_207250	CPAR2_207250	downstream_gene_variant	-	-	-	-	-		FALSE	Has domain(s) with predicted transmembrane transporter activity, role in transmembrane transport and integral component of membrane localization	C3_03120C_A:0.02; C3_03640W_A:0.02	C5_01670W_A:0.03	C3_03120C_A:0.03; C3_03640W_A:0.03		gene-B9J08_004472:0.03		gene-B9J08_004099:0.28*													GO:0016021: integral component of membrane	GO:0022857: transmembrane transporter activity	GO:0055085: transmembrane transport
274	SV	Contig005809_C_parapsilosis_CDC317	cluster57_TANlike		L (.)	L (.)	H (.)	CPAR2_207250	CPAR2_207250	downstream_gene_variant_BND	-	-	-	-	-		FALSE	Has domain(s) with predicted transmembrane transporter activity, role in transmembrane transport and integral component of membrane localization	C3_03120C_A:0.02; C3_03640W_A:0.02	C5_01670W_A:0.03	C3_03120C_A:0.03; C3_03640W_A:0.03		gene-B9J08_004472:0.03		gene-B9J08_004099:0.28*													GO:0016021: integral component of membrane	GO:0022857: transmembrane transporter activity	GO:0055085: transmembrane transport
275	SV	Contig005809_C_parapsilosis_CDC317	cluster57_TANlike		L (.)	L (.)	H (.)	CPAR2_207260	CPAR2_207260	coding_sequence_variant,feature_elongation	1121	1121	374	-	-		TRUE	Has domain(s) with predicted transmembrane transporter activity, role in transmembrane transport and integral component of membrane localization	C3_03120C_A:0.02; C3_03640W_A:0.02	C5_01670W_A:0.03	C3_03120C_A:0.03; C3_03640W_A:0.03		gene-B9J08_004472:0.03		gene-B9J08_004099:0.28*													GO:0016021: integral component of membrane	GO:0022857: transmembrane transporter activity	GO:0055085: transmembrane transport
276	SV	Contig005809_C_parapsilosis_CDC317	cluster57_TANlike		L (.)	L (.)	H (.)	CPAR2_207260	CPAR2_207260	coding_sequence_variant_BND	1113	1113	371	-	-		TRUE	Has domain(s) with predicted transmembrane transporter activity, role in transmembrane transport and integral component of membrane localization	C3_03120C_A:0.02; C3_03640W_A:0.02	C5_01670W_A:0.03	C3_03120C_A:0.03; C3_03640W_A:0.03		gene-B9J08_004472:0.03		gene-B9J08_004099:0.28*													GO:0016021: integral component of membrane	GO:0022857: transmembrane transporter activity	GO:0055085: transmembrane transport
277	SV	Contig005809_C_parapsilosis_CDC317	cluster57_TANlike		L (.)	L (.)	H (.)	CPAR2_207260	CPAR2_207260	downstream_gene_variant_BND	-	-	-	-	-		FALSE	Has domain(s) with predicted transmembrane transporter activity, role in transmembrane transport and integral component of membrane localization	C3_03120C_A:0.02; C3_03640W_A:0.02	C5_01670W_A:0.03	C3_03120C_A:0.03; C3_03640W_A:0.03		gene-B9J08_004472:0.03		gene-B9J08_004099:0.28*													GO:0016021: integral component of membrane	GO:0022857: transmembrane transporter activity	GO:0055085: transmembrane transport
278	SV	Contig005809_C_parapsilosis_CDC317	cluster57_TANlike		L (.)	L (.)	H (.)	CPAR2_207270	CPAR2_207270	coding_sequence_variant_BND	1112	1112	371	-	-		TRUE	Has domain(s) with predicted transmembrane transporter activity, role in transmembrane transport and integral component of membrane localization	C3_03120C_A:0.02; C3_03640W_A:0.02	C5_01670W_A:0.03	C3_03120C_A:0.03; C3_03640W_A:0.03		gene-B9J08_004472:0.03		gene-B9J08_004099:0.28*													GO:0016021: integral component of membrane	GO:0022857: transmembrane transporter activity	GO:0055085: transmembrane transport
279	SV	Contig005809_C_parapsilosis_CDC317	cluster57_TANlike		L (.)	L (.)	H (.)	CPAR2_207270	CPAR2_207270	upstream_gene_variant	-	-	-	-	-		FALSE	Has domain(s) with predicted transmembrane transporter activity, role in transmembrane transport and integral component of membrane localization	C3_03120C_A:0.02; C3_03640W_A:0.02	C5_01670W_A:0.03	C3_03120C_A:0.03; C3_03640W_A:0.03		gene-B9J08_004472:0.03		gene-B9J08_004099:0.28*													GO:0016021: integral component of membrane	GO:0022857: transmembrane transporter activity	GO:0055085: transmembrane transport
280	SV	Contig005809_C_parapsilosis_CDC317	cluster57_TANlike		L (.)	L (.)	H (.)	CPAR2_207270	CPAR2_207270	upstream_gene_variant_BND	-	-	-	-	-		FALSE	Has domain(s) with predicted transmembrane transporter activity, role in transmembrane transport and integral component of membrane localization	C3_03120C_A:0.02; C3_03640W_A:0.02	C5_01670W_A:0.03	C3_03120C_A:0.03; C3_03640W_A:0.03		gene-B9J08_004472:0.03		gene-B9J08_004099:0.28*													GO:0016021: integral component of membrane	GO:0022857: transmembrane transporter activity	GO:0055085: transmembrane transport
281	SV	Contig005809_C_parapsilosis_CDC317	cluster57_TANlike		L (.)	L (.)	H (.)	CPAR2_207280	UPC2	upstream_gene_variant	-	-	-	-	-		FALSE	Transcription factor involved in regulation of ergosterol and lipid biosynthesis			C1_08460C_A:0.03							CAGL0C01199g:0.01	CAGL0C01199g:0.01; CAGL0F07865g:0.05						gene-CTRG_03159:0.15			GO:0005634: nucleus; GO:0016020: membrane; GO:0048471: perinuclear region of cytoplasm	GO:0000978: RNA polymerase II cis-regulatory region sequence-specific DNA binding; GO:0001228: DNA-binding transcription activator activity, RNA polymerase II-specific; GO:0008270: zinc ion binding	GO:0006696: ergosterol biosynthetic process; GO:0008610: lipid biosynthetic process; GO:0035690: cellular response to xenobiotic stimulus; GO:0045944: positive regulation of transcription by RNA polymerase II; GO:0071456: cellular response to hypoxia	C1_08460C_A: Zn2-Cys6 transcript factor; regulator of ergosterol biosynthetic genes and sterol uptake; binds ERG2 promoter; induced by ergosterol depletion, by azoles, anaerobicity; macrophage/pseudohyphal-repressed; flow model biofilm induced	YDR213W: Sterol regulatory element binding protein; induces sterol biosynthetic genes, upon sterol depletion; acts as a sterol sensor, binding ergosterol in sterol rich conditions; relocates from intracellular membranes to perinuclear foci upon sterol depletion; redundant activator of filamentation with ECM22, up-regulating the expression of filamentous growth genes; contains a Zn[2]-Cys[6] binuc…	CAGL0F07865g: Putative Zn(2)-Cys(6) binuclear cluster transcriptional regulator of ergosterol biosynthesis	B9J08_000270: Ortholog(s) have DNA-binding transcription activator activity, RNA polymerase II-specific, RNA polymerase II cis-regulatory region sequence-specific DNA binding activity
282	SV	Contig005809_C_parapsilosis_CDC317	cluster57_TANlike		L (.)	L (.)	H (.)	CPAR2_207280	UPC2	upstream_gene_variant_BND	-	-	-	-	-		FALSE	Transcription factor involved in regulation of ergosterol and lipid biosynthesis			C1_08460C_A:0.03							CAGL0C01199g:0.01	CAGL0C01199g:0.01; CAGL0F07865g:0.05						gene-CTRG_03159:0.15			GO:0005634: nucleus; GO:0016020: membrane; GO:0048471: perinuclear region of cytoplasm	GO:0000978: RNA polymerase II cis-regulatory region sequence-specific DNA binding; GO:0001228: DNA-binding transcription activator activity, RNA polymerase II-specific; GO:0008270: zinc ion binding	GO:0006696: ergosterol biosynthetic process; GO:0008610: lipid biosynthetic process; GO:0035690: cellular response to xenobiotic stimulus; GO:0045944: positive regulation of transcription by RNA polymerase II; GO:0071456: cellular response to hypoxia	C1_08460C_A: Zn2-Cys6 transcript factor; regulator of ergosterol biosynthetic genes and sterol uptake; binds ERG2 promoter; induced by ergosterol depletion, by azoles, anaerobicity; macrophage/pseudohyphal-repressed; flow model biofilm induced	YDR213W: Sterol regulatory element binding protein; induces sterol biosynthetic genes, upon sterol depletion; acts as a sterol sensor, binding ergosterol in sterol rich conditions; relocates from intracellular membranes to perinuclear foci upon sterol depletion; redundant activator of filamentation with ECM22, up-regulating the expression of filamentous growth genes; contains a Zn[2]-Cys[6] binuc…	CAGL0F07865g: Putative Zn(2)-Cys(6) binuclear cluster transcriptional regulator of ergosterol biosynthesis	B9J08_000270: Ortholog(s) have DNA-binding transcription activator activity, RNA polymerase II-specific, RNA polymerase II cis-regulatory region sequence-specific DNA binding activity
283	SV	Contig005809_C_parapsilosis_CDC317	cluster57_TANlike		L (.)	L (.)	H (.)	CPAR2_207290	Scer_CDC42	upstream_gene_variant_BND	-	-	-	-	-		FALSE	Ortholog(s) have GTPase activity, protein serine/threonine kinase activator activity											CAGL0F05269g:0.01						gene-CTRG_03158:0.16			GO:0000131: incipient cellular bud site; GO:0000329: fungal-type vacuole membrane; GO:0001411: hyphal tip; GO:0005886: plasma membrane; GO:0005934: cellular bud tip; GO:0005935: cellular bud neck; GO:0005938: cell cortex; GO:0005940: septin ring; GO:0009898: cytoplasmic side of plasma membrane; GO:0012505: endomembrane system; GO:0030427: site of polarized growth; GO:0031965: nuclear membrane; GO…	GO:0003924: GTPase activity; GO:0005525: GTP binding; GO:0043539: protein serine/threonine kinase activator activity	GO:0000747: conjugation with cellular fusion; GO:0000750: pheromone-dependent signal transduction involved in conjugation with cellular fusion; GO:0000905: sporocarp development involved in asexual reproduction; GO:0001403: invasive growth in response to glucose limitation; GO:0006886: intracellular protein transport; GO:0006913: nucleocytoplasmic transport; GO:0007096: regulation of exit from mi…	C1_08450C_A: Rho-type GTPase; required for budding and maintenance of hyphal growth; GGTase I geranylgeranylated; misexpression blocks hyphal growth, causes avirulence in mouse IV infection; shows actin-dependent localization to hyphal tip	YLR229C: Small rho-like GTPase; essential for establishment and maintenance of cell polarity; plays a role late in cell fusion via activation of key cell fusion regulator Fus2p; mutants have defects in the organization of actin and septins; human homolog CDC42 can complement yeast cdc42 mutant		B9J08_000269: Ortholog(s) have GTPase activity, protein serine/threonine kinase activator activity
284	SV	Contig005809_C_parapsilosis_CDC317,Contig006372_C_parapsilosis_CDC317	cluster48_INVTX1like	L (.)	H (.)		H (.)	CPAR2_210170	Scer_MAK5	downstream_gene_variant_BND	-	-	-	-	-		FALSE	Ortholog(s) have role in maturation of 5.8S rRNA from tricistronic rRNA transcript (SSU-rRNA, 5.8S rRNA, LSU-rRNA), maturation of LSU-rRNA from tricistronic rRNA transcript (SSU-rRNA, 5.8S rRNA and LSU-rRNA), more							gene-B9J08_002483:0.02			CAGL0A03652g:0.01	CAGL0A03652g:0.03					gene-CTRG_01650:0.08				GO:0005730: nucleolus	GO:0003676: nucleic acid binding; GO:0004386: helicase activity; GO:0005524: ATP binding	GO:0000463: maturation of LSU-rRNA from tricistronic rRNA transcript (SSU-rRNA, 5.8S rRNA, LSU-rRNA); GO:0000466: maturation of 5.8S rRNA from tricistronic rRNA transcript (SSU-rRNA, 5.8S rRNA, LSU-rRNA); GO:0042273: ribosomal large subunit biogenesis	C2_05090W_A: Putative nucleolar DEAD-box RNA helicase; oxidative stress-repressed via Cap1; repressed by prostaglandins	YBR142W: Essential nucleolar protein; putative DEAD-box RNA helicase required for maintenance of M1 dsRNA virus; involved in biogenesis of large (60S) ribosomal subunits	CAGL0A03652g: Ortholog(s) have role in maturation of 5.8S rRNA from tricistronic rRNA transcript (SSU-rRNA, 5.8S rRNA, LSU-rRNA), maturation of LSU-rRNA from tricistronic rRNA transcript (SSU-rRNA, 5.8S rRNA and LSU-rRNA), more	B9J08_002483: Ortholog(s) have role in maturation of 5.8S rRNA from tricistronic rRNA transcript (SSU-rRNA, 5.8S rRNA, LSU-rRNA), maturation of LSU-rRNA from tricistronic rRNA transcript (SSU-rRNA, 5.8S rRNA and LSU-rRNA), more
285	SV	Contig005809_C_parapsilosis_CDC317,Contig006372_C_parapsilosis_CDC317	cluster48_INVTX1like	L (.)	H (.)		H (.)	CPAR2_210180	Scer_SUP45	upstream_gene_variant_BND	-	-	-	-	-		FALSE	Ortholog(s) have GTPase regulator activity, translation release factor activity, translation release factor activity, codon specific activity											CAGL0L06754g:0.03									GO:0010494: cytoplasmic stress granule; GO:0018444: translation release factor complex	GO:0003747: translation release factor activity; GO:0016149: translation release factor activity, codon specific; GO:0030695: GTPase regulator activity	GO:0002184: cytoplasmic translational termination; GO:0006353: DNA-templated transcription, termination; GO:0006415: translational termination; GO:0043936: asexual sporulation resulting in formation of a cellular spore	C2_05100C_A: Putative translation release factor 1, which interacts with stop codons and promotes release of nascent peptides from ribosomes; Hap43p-induced gene	YBR143C: Polypeptide release factor (eRF1) in translation termination; mutant form acts as a recessive omnipotent suppressor; methylated by Mtq2p-Trm112p in ternary complex eRF1-eRF3-GTP; mutation of methylation site confers resistance to zymocin; has a role in cytokinesis through interaction with Mlc1p	CAGL0L06754g: Ortholog(s) have GTPase regulator activity, translation release factor activity, translation release factor activity, codon specific activity	B9J08_002484: Ortholog(s) have GTPase regulator activity, translation release factor activity, translation release factor activity, codon specific activity
286	SV	Contig005809_C_parapsilosis_CDC317,Contig006372_C_parapsilosis_CDC317	cluster48_INVTX1like	L (.)	H (.)		H (.)	CPAR2_210190	CPAR2_210190	upstream_gene_variant_BND	-	-	-	-	-		FALSE	Ortholog of Candida orthopsilosis Co 90-125 : CORT_0A09470 and Candida orthopsilosis NEW ASSEMBLY : CORT1A09470																				GO:0005575: cellular_component	GO:0003674: molecular_function	GO:0008150: biological_process
287	SV	Contig005809_C_parapsilosis_CDC317,Contig006372_C_parapsilosis_CDC317	cluster48_INVTX1like	L (.)	H (.)		H (.)	CPAR2_210200	CPAR2_210200	coding_sequence_variant_BND	254	254	85	-	-		TRUE	Ortholog(s) have role in long-chain fatty acid catabolic process, positive regulation of transcription by RNA polymerase II, short-chain fatty acid catabolic process			C2_01890W_A:0.02	C2_01890W_A:0.09*		gene-B9J08_004861:0.01														GO:0005634: nucleus	GO:0000981: DNA-binding transcription factor activity, RNA polymerase II-specific; GO:0003677: DNA binding; GO:0008270: zinc ion binding	GO:0006351: transcription, DNA-templated; GO:0019626: short-chain fatty acid catabolic process; GO:0042758: long-chain fatty acid catabolic process; GO:0045944: positive regulation of transcription by RNA polymerase II	C2_01890W_A: Putative zinc-finger transcription factor, similar to A. nidulans FarA and FarB; activates genes required for fatty acid degradation; induced by oleate; null mutant displays carbon source utilization defects and slightly reduced virulence			B9J08_004861: Ortholog(s) have role in long-chain fatty acid catabolic process, positive regulation of transcription by RNA polymerase II, short-chain fatty acid catabolic process
288	SV	Contig005809_C_parapsilosis_CDC317,Contig006372_C_parapsilosis_CDC317	cluster48_INVTX1like	L (.)	H (.)		H (.)	CPAR2_210200	CPAR2_210200	coding_sequence_variant_BND	257	257	86	-	-		TRUE	Ortholog(s) have role in long-chain fatty acid catabolic process, positive regulation of transcription by RNA polymerase II, short-chain fatty acid catabolic process			C2_01890W_A:0.02	C2_01890W_A:0.09*		gene-B9J08_004861:0.01														GO:0005634: nucleus	GO:0000981: DNA-binding transcription factor activity, RNA polymerase II-specific; GO:0003677: DNA binding; GO:0008270: zinc ion binding	GO:0006351: transcription, DNA-templated; GO:0019626: short-chain fatty acid catabolic process; GO:0042758: long-chain fatty acid catabolic process; GO:0045944: positive regulation of transcription by RNA polymerase II	C2_01890W_A: Putative zinc-finger transcription factor, similar to A. nidulans FarA and FarB; activates genes required for fatty acid degradation; induced by oleate; null mutant displays carbon source utilization defects and slightly reduced virulence			B9J08_004861: Ortholog(s) have role in long-chain fatty acid catabolic process, positive regulation of transcription by RNA polymerase II, short-chain fatty acid catabolic process
289	SV	Contig005809_C_parapsilosis_CDC317,Contig006372_C_parapsilosis_CDC317	cluster48_INVTX1like	L (.)	H (.)		H (.)	CPAR2_210210	CPAR2_210210	downstream_gene_variant_BND	-	-	-	-	-		FALSE	Ortholog of C. albicans SC5314 : C2_01900C_A, C. dubliniensis CD36 : Cd36_16720, C. auris B8441 : B9J08_004860 and Candida tenuis NRRL Y-1498 : CANTEDRAFT_128446	C2_01900C_A:0.02		C2_01900C_A:0.02	C2_01900C_A:0.14*		gene-B9J08_004860:0.01	gene-B9J08_004860:0.02									gene-CTRG_01281:0.11				GO:0005575: cellular_component	GO:0003674: molecular_function	GO:0008150: biological_process	C2_01900C_A: Ortholog of C. dubliniensis CD36 : Cd36_16720, C. parapsilosis CDC317 : CPAR2_210210, C. auris B8441 : B9J08_004860 and Candida tenuis NRRL Y-1498 : CANTEDRAFT_128446			B9J08_004860: Ortholog of C. albicans SC5314 : C2_01900C_A, C. dubliniensis CD36 : Cd36_16720, C. parapsilosis CDC317 : CPAR2_210210 and Candida tenuis NRRL Y-1498 : CANTEDRAFT_128446
290	SV	Contig005809_C_parapsilosis_CDC317,Contig006372_C_parapsilosis_CDC317	cluster48_INVTX1like	L (.)	H (.)		H (.)	CPAR2_401790	CPAR2_401790	downstream_gene_variant_BND	-	-	-	-	-		FALSE	Has domain(s) with predicted role in attachment of spindle microtubules to kinetochore and DASH complex, spindle microtubule localization						gene-B9J08_002720:0.10*														GO:0005876: spindle microtubule; GO:0042729: DASH complex	GO:0003674: molecular_function	GO:0008608: attachment of spindle microtubules to kinetochore	C4_04910C_A: Subunit of the Dam1 (DASH) complex, which acts in chromosome segregation by coupling kinetochores to spindle microtubules			B9J08_002720: Has domain(s) with predicted role in attachment of spindle microtubules to kinetochore and DASH complex, spindle microtubule localization
291	SV	Contig005809_C_parapsilosis_CDC317,Contig006372_C_parapsilosis_CDC317	cluster48_INVTX1like	L (.)	H (.)		H (.)	CPAR2_401800	Scer_RPL30	upstream_gene_variant_BND	-	-	-	-	-		FALSE	Ortholog(s) have RNA binding, pre-mRNA 5'-splice site binding, structural constituent of ribosome activity and role in negative regulation of mRNA splicing, via spliceosome, rRNA processing						gene-B9J08_002719:0.11*														GO:0005737: cytoplasm; GO:0022625: cytosolic large ribosomal subunit	GO:0003723: RNA binding; GO:0003735: structural constituent of ribosome; GO:0030627: pre-mRNA 5'-splice site binding	GO:0006364: rRNA processing; GO:0048025: negative regulation of mRNA splicing, via spliceosome	C4_04900W_A: Ribosomal 60S subunit protein; pre-rRNA processing; pre-mRNA alternatively spliced to productive/unproductive transcripts; temp-regulated splicing; colony morphology-related regulation by Ssn6, Tup1, Nrg1 regulated; Spider biofilm repressed	YGL030W: Ribosomal 60S subunit protein L30; involved in pre-rRNA processing in the nucleolus; autoregulates splicing of its transcript; homologous to mammalian ribosomal protein L30, no bacterial homolog	CAGL0A01540g: Ortholog(s) have RNA binding, pre-mRNA 5'-splice site binding, structural constituent of ribosome activity and role in negative regulation of mRNA splicing, via spliceosome, rRNA processing	B9J08_002719: Ortholog(s) have RNA binding, pre-mRNA 5'-splice site binding, structural constituent of ribosome activity and role in negative regulation of mRNA splicing, via spliceosome, rRNA processing
292	SV	Contig005809_C_parapsilosis_CDC317,Contig006372_C_parapsilosis_CDC317	cluster48_INVTX1like	L (.)	H (.)		H (.)	CPAR2_401810	Scer_RPL24A	downstream_gene_variant_BND	-	-	-	-	-		FALSE	Ortholog(s) have RNA binding activity and cytosolic large ribosomal subunit localization		C4_04890C_A:0.05				gene-B9J08_002718:0.11*														GO:0022625: cytosolic large ribosomal subunit	GO:0003723: RNA binding	GO:0008150: biological_process	C4_04890C_A: Predicted ribosomal protein; downregulated upon phagocytosis by murine macrophage; intron in 5'-UTR; Hap43-induced; Spider biofilm repressed	YGL031C: Ribosomal 60S subunit protein L24A; not essential for translation but may be required for normal translation rate; homologous to mammalian ribosomal protein L24, no bacterial homolog; RPL24A has a paralog, RPL24B, that arose from the whole genome duplication	CAGL0A01562g: Ortholog(s) have RNA binding activity and cytosolic large ribosomal subunit localization	B9J08_002718: Ortholog(s) have RNA binding activity and cytosolic large ribosomal subunit localization
293	SV	Contig005809_C_parapsilosis_CDC317,Contig006372_C_parapsilosis_CDC317	cluster48_INVTX1like	L (.)	H (.)		H (.)	CPAR2_401820	CPAR2_401820	upstream_gene_variant_BND	-	-	-	-	-		FALSE	Has domain(s) with predicted hydrolase activity		C4_04880W_A:0.05				gene-B9J08_002717:0.11*														GO:0005575: cellular_component	GO:0016787: hydrolase activity	GO:0008150: biological_process	C4_04880W_A: Putative asparaginase; lacks ortholog in S. cerevisiae; transposon mutation affects filamentous growth; Spider biofilm induced			B9J08_002717: Has domain(s) with predicted hydrolase activity
294	SV	Contig005809_C_parapsilosis_CDC317,Contig006372_C_parapsilosis_CDC317	cluster48_INVTX1like	L (.)	H (.)		H (.)	CPAR2_401830	Scer_SAK1	coding_sequence_variant_BND	2983	2983	995	-	-		TRUE	Ortholog(s) have protein serine/threonine kinase activity		C4_04460C_A:0.05									CAGL0K02167g:0.05									GO:0005737: cytoplasm	GO:0004674: protein serine/threonine kinase activity; GO:0005524: ATP binding	GO:0005979: regulation of glycogen biosynthetic process; GO:0006468: protein phosphorylation; GO:0018107: peptidyl-threonine phosphorylation; GO:0090329: regulation of DNA-dependent DNA replication; GO:1900180: regulation of protein localization to nucleus; GO:2000220: regulation of pseudohyphal growth	C4_04460C_A: Serine/threonine protein kinase, acts as an upstream activating factor for the SNF1 complex that regulates responses to nutrient stress; Spider biofilm induced	YER129W: Upstream serine/threonine kinase for the SNF1 complex; plays a role in pseudohyphal groth; partially redundant with Elm1p and Tos3p; members of this family have functional orthology with LKB1, a mammalian kinase associated with Peutz-Jeghers cancer-susceptibility syndrome; SAK1 has a paralog, TOS3, that arose from the whole genome duplication	CAGL0K02167g: Ortholog(s) have protein serine/threonine kinase activity	B9J08_003356: Ortholog(s) have protein serine/threonine kinase activity
295	SV	Contig005809_C_parapsilosis_CDC317,Contig006372_C_parapsilosis_CDC317	cluster48_INVTX1like	L (.)	H (.)		H (.)	CPAR2_401830	Scer_SAK1	coding_sequence_variant_BND	2986	2986	996	-	-		TRUE	Ortholog(s) have protein serine/threonine kinase activity		C4_04460C_A:0.05									CAGL0K02167g:0.05									GO:0005737: cytoplasm	GO:0004674: protein serine/threonine kinase activity; GO:0005524: ATP binding	GO:0005979: regulation of glycogen biosynthetic process; GO:0006468: protein phosphorylation; GO:0018107: peptidyl-threonine phosphorylation; GO:0090329: regulation of DNA-dependent DNA replication; GO:1900180: regulation of protein localization to nucleus; GO:2000220: regulation of pseudohyphal growth	C4_04460C_A: Serine/threonine protein kinase, acts as an upstream activating factor for the SNF1 complex that regulates responses to nutrient stress; Spider biofilm induced	YER129W: Upstream serine/threonine kinase for the SNF1 complex; plays a role in pseudohyphal groth; partially redundant with Elm1p and Tos3p; members of this family have functional orthology with LKB1, a mammalian kinase associated with Peutz-Jeghers cancer-susceptibility syndrome; SAK1 has a paralog, TOS3, that arose from the whole genome duplication	CAGL0K02167g: Ortholog(s) have protein serine/threonine kinase activity	B9J08_003356: Ortholog(s) have protein serine/threonine kinase activity
296	SV	Contig005809_C_parapsilosis_CDC317,Contig006372_C_parapsilosis_CDC317	cluster48_INVTX1like	L (.)	H (.)		H (.)	CPAR2_401840	CPAR2_401840	downstream_gene_variant_BND	-	-	-	-	-		FALSE	Protein of unknown function																		gene-CTRG_02607:0.07		GO:0005575: cellular_component	GO:0003674: molecular_function	GO:0008150: biological_process
297	SV	Contig006372_C_parapsilosis_CDC317	cluster62_TANlike			H (.)		CPAR2_403520	CPAR2_403520	coding_sequence_variant,feature_elongation	822	822	274	-	-		TRUE	Ortholog of C. albicans SC5314 : C4_03570W_A/HWP1, C. dubliniensis CD36 : Cd36_43360/HWP1, Candida tropicalis MYA-3404 : CTRG_00478, Candida albicans WO-1 : CAWG_03451 and Candida metapsilosis : CMET_360	C4_03520C_A:0.08*; C4_03570W_A:0.03	C4_03520C_A:0.03; C4_03570W_A:0.03	C4_03570W_A:0.06	C4_03570W_A:0.04		gene-B9J08_001458:0.02										gene-CTRG_00477:0.16; gene-CTRG_00478:0.17	gene-CTRG_00477:0.16; gene-CTRG_00478:0.23	gene-CTRG_00478:0.11	gene-CTRG_00477:0.17; gene-CTRG_00478:0.21	GO:0005575: cellular_component	GO:0003674: molecular_function	GO:0008150: biological_process	C4_03570W_A: Hyphal cell wall protein; host transglutaminase substrate; opaque-, a-specific, alpha-factor induced; at MTLa side of conjugation tube; virulence complicated by URA3 effects; Bcr1-repressed in RPMI a/a biofilms; Spider biofilm induced
298	SV	Contig006372_C_parapsilosis_CDC317	cluster62_TANlike			H (.)		CPAR2_403520	CPAR2_403520	coding_sequence_variant_BND	755	755	252	-	-		TRUE	Ortholog of C. albicans SC5314 : C4_03570W_A/HWP1, C. dubliniensis CD36 : Cd36_43360/HWP1, Candida tropicalis MYA-3404 : CTRG_00478, Candida albicans WO-1 : CAWG_03451 and Candida metapsilosis : CMET_360	C4_03520C_A:0.08*; C4_03570W_A:0.03	C4_03520C_A:0.03; C4_03570W_A:0.03	C4_03570W_A:0.06	C4_03570W_A:0.04		gene-B9J08_001458:0.02										gene-CTRG_00477:0.16; gene-CTRG_00478:0.17	gene-CTRG_00477:0.16; gene-CTRG_00478:0.23	gene-CTRG_00478:0.11	gene-CTRG_00477:0.17; gene-CTRG_00478:0.21	GO:0005575: cellular_component	GO:0003674: molecular_function	GO:0008150: biological_process	C4_03570W_A: Hyphal cell wall protein; host transglutaminase substrate; opaque-, a-specific, alpha-factor induced; at MTLa side of conjugation tube; virulence complicated by URA3 effects; Bcr1-repressed in RPMI a/a biofilms; Spider biofilm induced
299	SV	Contig006372_C_parapsilosis_CDC317	cluster62_TANlike			H (.)		CPAR2_403520	CPAR2_403520	coding_sequence_variant_BND	823	823	275	-	-		TRUE	Ortholog of C. albicans SC5314 : C4_03570W_A/HWP1, C. dubliniensis CD36 : Cd36_43360/HWP1, Candida tropicalis MYA-3404 : CTRG_00478, Candida albicans WO-1 : CAWG_03451 and Candida metapsilosis : CMET_360	C4_03520C_A:0.08*; C4_03570W_A:0.03	C4_03520C_A:0.03; C4_03570W_A:0.03	C4_03570W_A:0.06	C4_03570W_A:0.04		gene-B9J08_001458:0.02										gene-CTRG_00477:0.16; gene-CTRG_00478:0.17	gene-CTRG_00477:0.16; gene-CTRG_00478:0.23	gene-CTRG_00478:0.11	gene-CTRG_00477:0.17; gene-CTRG_00478:0.21	GO:0005575: cellular_component	GO:0003674: molecular_function	GO:0008150: biological_process	C4_03570W_A: Hyphal cell wall protein; host transglutaminase substrate; opaque-, a-specific, alpha-factor induced; at MTLa side of conjugation tube; virulence complicated by URA3 effects; Bcr1-repressed in RPMI a/a biofilms; Spider biofilm induced
300	SV	Contig006372_C_parapsilosis_CDC317	cluster62_TANlike			H (.)		CPAR2_403530	Scer_APL6	downstream_gene_variant	-	-	-	-	-		FALSE	Ortholog(s) have role in Golgi to vacuole transport, protein targeting to vacuole and AP-3 adaptor complex localization		C4_03560W_A:0.02									CAGL0F08393g:0.05						gene-CTRG_00479:0.16			GO:0030123: AP-3 adaptor complex	GO:0003674: molecular_function	GO:0006623: protein targeting to vacuole; GO:0006896: Golgi to vacuole transport	C4_03560W_A: Phosphorylated protein of unknown function; Hap43p-repressed gene	YGR261C: Beta3-like subunit of the yeast AP-3 complex; functions in transport of alkaline phosphatase to the vacuole via the alternate pathway; exists in both cytosolic and peripherally associated membrane-bound pools	CAGL0F08393g: Ortholog(s) have role in Golgi to vacuole transport, protein targeting to vacuole and AP-3 adaptor complex localization	B9J08_004349: Ortholog(s) have role in Golgi to vacuole transport, protein targeting to vacuole and AP-3 adaptor complex localization
301	SV	Contig006372_C_parapsilosis_CDC317	cluster62_TANlike			H (.)		CPAR2_403530	Scer_APL6	downstream_gene_variant_BND	-	-	-	-	-		FALSE	Ortholog(s) have role in Golgi to vacuole transport, protein targeting to vacuole and AP-3 adaptor complex localization		C4_03560W_A:0.02									CAGL0F08393g:0.05						gene-CTRG_00479:0.16			GO:0030123: AP-3 adaptor complex	GO:0003674: molecular_function	GO:0006623: protein targeting to vacuole; GO:0006896: Golgi to vacuole transport	C4_03560W_A: Phosphorylated protein of unknown function; Hap43p-repressed gene	YGR261C: Beta3-like subunit of the yeast AP-3 complex; functions in transport of alkaline phosphatase to the vacuole via the alternate pathway; exists in both cytosolic and peripherally associated membrane-bound pools	CAGL0F08393g: Ortholog(s) have role in Golgi to vacuole transport, protein targeting to vacuole and AP-3 adaptor complex localization	B9J08_004349: Ortholog(s) have role in Golgi to vacuole transport, protein targeting to vacuole and AP-3 adaptor complex localization
302	SV	Contig006372_C_parapsilosis_CDC317	cluster62_TANlike			H (.)		CPAR2_403540	Scer_RAD2	downstream_gene_variant	-	-	-	-	-		FALSE	Ortholog(s) have single-stranded DNA endodeoxyribonuclease activity		C4_03550W_A:0.02	C4_03550W_A:0.04								CAGL0F08327g:0.08							gene-CTRG_00480:0.07		GO:0000112: nucleotide-excision repair factor 3 complex	GO:0000014: single-stranded DNA endodeoxyribonuclease activity; GO:0003677: DNA binding; GO:0003697: single-stranded DNA binding	GO:0006289: nucleotide-excision repair; GO:0006295: nucleotide-excision repair, DNA incision, 3'-to lesion; GO:0006366: transcription by RNA polymerase II; GO:0036297: interstrand cross-link repair; GO:1901255: nucleotide-excision repair involved in interstrand cross-link repair	C4_03550W_A: Ortholog of S. cerevisiae Rad2, a nucleotide excision repair nuclease; null mutant is extremely sensitive to UV irradiation; transcript induced by interaction with macrophages	YGR258C: Single-stranded DNA endonuclease; cleaves single-stranded DNA during nucleotide excision repair to excise damaged DNA; subunit of Nucleotide Excision Repair Factor 3 (NEF3); homolog of human XPG protein	CAGL0F08327g: Ortholog(s) have single-stranded DNA endodeoxyribonuclease activity	B9J08_004253: Ortholog(s) have single-stranded DNA endodeoxyribonuclease activity
303	SV	Contig006372_C_parapsilosis_CDC317	cluster62_TANlike			H (.)		CPAR2_403540	Scer_RAD2	downstream_gene_variant_BND	-	-	-	-	-		FALSE	Ortholog(s) have single-stranded DNA endodeoxyribonuclease activity		C4_03550W_A:0.02	C4_03550W_A:0.04								CAGL0F08327g:0.08							gene-CTRG_00480:0.07		GO:0000112: nucleotide-excision repair factor 3 complex	GO:0000014: single-stranded DNA endodeoxyribonuclease activity; GO:0003677: DNA binding; GO:0003697: single-stranded DNA binding	GO:0006289: nucleotide-excision repair; GO:0006295: nucleotide-excision repair, DNA incision, 3'-to lesion; GO:0006366: transcription by RNA polymerase II; GO:0036297: interstrand cross-link repair; GO:1901255: nucleotide-excision repair involved in interstrand cross-link repair	C4_03550W_A: Ortholog of S. cerevisiae Rad2, a nucleotide excision repair nuclease; null mutant is extremely sensitive to UV irradiation; transcript induced by interaction with macrophages	YGR258C: Single-stranded DNA endonuclease; cleaves single-stranded DNA during nucleotide excision repair to excise damaged DNA; subunit of Nucleotide Excision Repair Factor 3 (NEF3); homolog of human XPG protein	CAGL0F08327g: Ortholog(s) have single-stranded DNA endodeoxyribonuclease activity	B9J08_004253: Ortholog(s) have single-stranded DNA endodeoxyribonuclease activity

## Sheet: Legend
Table S2. Variants that are not shared across all strains, with their corresponding functional annotation. Each row corresponds to one functional alteration. type_var: The type of variant. It can be SNP, small INDEL or Structural Variant (SV). #CHROM: The contig. For SVs it can be multiple contigs. ID: The identifier of the variant. Note that one variant can span multiple rows because it can affe…
