# Supplementary material for: Profound cell wall remodeling in Candida parapsilosis during systemic infection confers simultaneous tolerance to echinocandins and host immunity
Source: Microbiol Spectr. 2026 Feb 13;14(4):e03043-25. doi: 10.1128/spectrum.03043-25 (PMC13055393; doi:10.1128/spectrum.03043-25)
Supplement: Table S3 — Variants changing in each of the Cp10-Cp12 samples compared to Cp9. [file spectrum.03043-25-s0004.xlsx]

## Sheet: All variants
	sampleID	type_private_var	type_vars	#CHROM	variantID_across_samples	ID	Gene	final_name	variant_effect_short	Consequence	cDNA_position	CDS_position	Protein_position	Amino_acids	Codons	is_protein_altering	is_transcript_disrupting	description	albicans_description	cerevisiae_description	glabrata_description	auris_description	CC_GOterms	MF_GOterms	BP_GOterms	albicans_DEL_selection	albicans_DUP_selection	albicans_SNP_selection	albicans_ifINDEL_selection	auris_DEL_selection	auris_DUP_selection	auris_SNP_selection	auris_ifINDEL_selection	glabrata_DEL_selection	glabrata_DUP_selection	glabrata_SNP_selection	glabrata_ifINDEL_selection	orthopsilosis_DEL_selection	orthopsilosis_DUP_selection	orthopsilosis_SNP_selection	orthopsilosis_ifINDEL_selection	parapsilosis_DEL_selection	parapsilosis_DUP_selection	parapsilosis_SNP_selection	parapsilosis_ifINDEL_selection	tropicalis_DEL_selection	tropicalis_DUP_selection	tropicalis_SNP_selection	tropicalis_ifINDEL_selection
0	PARA10	private_var	small_vars	Contig005569_C_parapsilosis_CDC317	Contig005569_C_parapsilosis_CDC317_1495304_CT/C	Contig005569_C_parapsilosis_CDC317_1495304_CT/C	CPAR2_106990	Scer_GPI18	down|g.-|c005569_1495304_CT/C	downstream_gene_variant	-	-	-	-	-	FALSE		Ortholog(s) have alpha-1,6-mannosyltransferase activity, mannosyltransferase activity and role in GPI anchor biosynthetic process	C1_04280C_A: Ortholog(s) have alpha-1,6-mannosyltransferase activity, mannosyltransferase activity and role in GPI anchor biosynthetic process	YBR004C: Functional ortholog of human PIG-V; PIG-V is a mannosyltransferase that transfers the second mannose in glycosylphosphatidylinositol biosynthesis; the authentic, non-tagged protein was localized to mitochondria	CAGL0C04235g: Ortholog(s) have alpha-1,6-mannosyltransferase activity, mannosyltransferase activity and role in GPI anchor biosynthetic process	B9J08_003366: Ortholog(s) have alpha-1,6-mannosyltransferase activity, mannosyltransferase activity and role in GPI anchor biosynthetic process	GO:0005783: endoplasmic reticulum; GO:0030176: integral component of endoplasmic reticulum membrane; GO:0031501: mannosyltransferase complex	GO:0000009: alpha-1,6-mannosyltransferase activity; GO:0000030: mannosyltransferase activity; GO:0004376: glycolipid mannosyltransferase activity	GO:0006506: GPI anchor biosynthetic process										CAGL0C04235g:0.06	CAGL0C04235g:0.02												gene-CTRG_04730:0.13
1	PARA10	private_var	small_vars	Contig005569_C_parapsilosis_CDC317	Contig005569_C_parapsilosis_CDC317_1495304_CT/C	Contig005569_C_parapsilosis_CDC317_1495304_CT/C	CPAR2_107000	CPAR2_107000	down|g.-|c005569_1495304_CT/C	downstream_gene_variant	-	-	-	-	-	FALSE		Ortholog of C. albicans SC5314 : C1_04270C_A, C. dubliniensis CD36 : Cd36_04020, C. auris B8441 : B9J08_003367, Candida tenuis NRRL Y-1498 : CANTEDRAFT_113990 and Pichia stipitis Pignal : PICST_32780	C1_04270C_A: Ortholog of C. dubliniensis CD36 : Cd36_04020, C. parapsilosis CDC317 : CPAR2_107000, C. auris B8441 : B9J08_003367, Candida tenuis NRRL Y-1498 : CANTEDRAFT_113990 and Pichia stipitis Pignal : PICST_32780			B9J08_003367: Ortholog of C. albicans SC5314 : C1_04270C_A, C. dubliniensis CD36 : Cd36_04020, C. parapsilosis CDC317 : CPAR2_107000 and Candida tenuis NRRL Y-1498 : CANTEDRAFT_113990	GO:0005575: cellular_component	GO:0003674: molecular_function	GO:0008150: biological_process
2	PARA10	private_var	small_vars	Contig005569_C_parapsilosis_CDC317	Contig005569_C_parapsilosis_CDC317_1495304_CT/C	Contig005569_C_parapsilosis_CDC317_1495304_CT/C	CPAR2_107010	CPAR2_107010	up|g.-|c005569_1495304_CT/C	upstream_gene_variant	-	-	-	-	-	FALSE		Ortholog(s) have role in cellular response to DNA damage stimulus, regulation of extent of heterochromatin assembly	C1_04260W_A: Putative histone H3; amphotericin B repressed; regulated by Efg1, farnesol; Hap43-induced; rat catheter and Spider biofilm repressed				GO:0000786: nucleosome; GO:0031934: mating-type region heterochromatin	GO:0003677: DNA binding; GO:0046982: protein heterodimerization activity	GO:0006334: nucleosome assembly; GO:0006974: cellular response to DNA damage stimulus; GO:0031454: heterochromatin boundary formation	CR_06810W_A:0.01	C3_07090W_A:0.11								CAGL0C04114g:0.07													gene-CTRG_05645:0.09
3	PARA10	private_var	small_vars	Contig005569_C_parapsilosis_CDC317	Contig005569_C_parapsilosis_CDC317_1495304_CT/C	Contig005569_C_parapsilosis_CDC317_1495304_CT/C	CPAR2_107020	Scer_HHF1	down|g.-|c005569_1495304_CT/C	downstream_gene_variant	-	-	-	-	-	FALSE		Ortholog(s) have role in histone H3-K79 methylation, sexual sporulation resulting in formation of a cellular spore, transfer RNA gene-mediated silencing and replication fork protection complex localization	C1_04240C_A: Putative histone H4; repressed in fkh2 mutant; regulated by Efg1; fluconazole induced; amphotericin B repressed; farnesol regulated; colony morphology-related gene regulation by Ssn6; Hap43-induced; rat catheter and Spider biofilm repressed	YBR009C: Histone H4; core histone protein required for chromatin assembly and chromosome function; one of two identical histone proteins (see also HHF2); contributes to telomeric silencing; N-terminal domain involved in maintaining genomic integrity	CAGL0C04136g: Histone H4; one of three genes encoding histone H4 (HHF1, HHF2, HHF3); changes in gene dosage via homologous recombination modulate DNA damage response		GO:0000786: nucleosome; GO:0031298: replication fork protection complex	GO:0003677: DNA binding; GO:0046982: protein heterodimerization activity	GO:0006334: nucleosome assembly; GO:0034729: histone H3-K79 methylation; GO:0043935: sexual sporulation resulting in formation of a cellular spore; GO:0061587: transfer RNA gene-mediated silencing	CR_06800C_A:0.01									CAGL0C04136g:0.07
4	PARA10	private_var	small_vars	Contig005569_C_parapsilosis_CDC317	Contig005569_C_parapsilosis_CDC317_1495304_CT/C	Contig005569_C_parapsilosis_CDC317_1495304_CT/C	CPAR2_107030	CPAR2_107030	down|g.-|c005569_1495304_CT/C	downstream_gene_variant	-	-	-	-	-	FALSE		Ortholog of C. auris B8441 : B9J08_005147, Candida tenuis NRRL Y-1498 : CANTEDRAFT_95488, Debaryomyces hansenii CBS767 : DEHA2D16654g and Candida guilliermondii ATCC 6260 : PGUG_00622				B9J08_005147: Ortholog of C. parapsilosis CDC317 : CPAR2_107030, Candida tenuis NRRL Y-1498 : CANTEDRAFT_95488, Debaryomyces hansenii CBS767 : DEHA2D16654g and Candida guilliermondii ATCC 6260 : PGUG_00622	GO:0005575: cellular_component	GO:0003674: molecular_function	GO:0008150: biological_process
5	PARA10	private_var	small_vars	Contig005569_C_parapsilosis_CDC317	Contig005569_C_parapsilosis_CDC317_1495304_CT/C	Contig005569_C_parapsilosis_CDC317_1495304_CT/C	CPAR2_107040	Scer_RPN13	down|g.-|c005569_1495304_CT/C	downstream_gene_variant	-	-	-	-	-	FALSE		Ortholog(s) have ubiquitin binding activity, role in ubiquitin-dependent protein catabolic process and proteasome regulatory particle, lid subcomplex, proteasome storage granule localization	C1_04230W_A: Subunit of the 19S regulatory base of the proteasome	YLR421C: Subunit of the 19S regulatory particle of the 26S proteasome lid; acts as a ubiquitin receptor for the proteasome; null mutants accumulate ubiquitinated Gcn4p and display decreased 26S proteasome stability; protein abundance increases in response to DNA replication stress	CAGL0J04620g: Ortholog(s) have ubiquitin binding activity, role in ubiquitin-dependent protein catabolic process and proteasome regulatory particle, lid subcomplex, proteasome storage granule localization	B9J08_003357: Ortholog(s) have ubiquitin binding activity, role in ubiquitin-dependent protein catabolic process and proteasome regulatory particle, lid subcomplex, proteasome storage granule localization	GO:0005634: nucleus; GO:0005737: cytoplasm; GO:0008541: proteasome regulatory particle, lid subcomplex; GO:0034515: proteasome storage granule	GO:0043130: ubiquitin binding	GO:0006511: ubiquitin-dependent protein catabolic process
6	PARA10	private_var	small_vars	Contig005569_C_parapsilosis_CDC317	Contig005569_C_parapsilosis_CDC317_1495304_CT/C	Contig005569_C_parapsilosis_CDC317_1495304_CT/C	CPAR2_107050	CPAR2_107050	up|g.-|c005569_1495304_CT/C	upstream_gene_variant	-	-	-	-	-	FALSE		Ortholog of C. albicans SC5314 : C1_04220C_A, C. dubliniensis CD36 : Cd36_03980, C. auris B8441 : B9J08_003358 and Candida tenuis NRRL Y-1498 : CANTEDRAFT_113999	C1_04220C_A: Ortholog of C. dubliniensis CD36 : Cd36_03980, C. parapsilosis CDC317 : CPAR2_107050, C. auris B8441 : B9J08_003358 and Candida tenuis NRRL Y-1498 : CANTEDRAFT_113999			B9J08_003358: Ortholog of C. albicans SC5314 : C1_04220C_A, C. dubliniensis CD36 : Cd36_03980, C. parapsilosis CDC317 : CPAR2_107050 and Candida tenuis NRRL Y-1498 : CANTEDRAFT_113999	GO:0005575: cellular_component	GO:0003674: molecular_function	GO:0008150: biological_process
7	PARA10	private_var	small_vars	Contig005569_C_parapsilosis_CDC317	Contig005569_C_parapsilosis_CDC317_1495304_CT/C	Contig005569_C_parapsilosis_CDC317_1495304_CT/C	CPAR2_107060	Scer_CDC3	up|g.-|c005569_1495304_CT/C	upstream_gene_variant	-	-	-	-	-	FALSE		Ortholog(s) have GTP binding, GTPase activity, phosphatidylinositol-4-phosphate binding, phosphatidylinositol-5-phosphate binding, structural constituent of cytoskeleton activity	C1_04210C_A: Septin; essential for viability; functional homolog of S. cerevisiae Cdc3p; down-regulation associated with azole resistance; macrophage/pseudohyphal-repressed; virulence-group-correlated expression; gene has intron	YLR314C: Component of the septin ring that is required for cytokinesis; septins are GTP-binding proteins that assemble with other septins into rod-like complexes that can associate with other rods to form filament polymers; septin rings at the mother-bud neck act as scaffolds for recruiting factors needed for cell division and as barriers to prevent diffusion of specific proteins between mother a…	CAGL0E03564g: Ortholog(s) have GTP binding, GTPase activity, phosphatidylinositol-4-phosphate binding, phosphatidylinositol-5-phosphate binding, structural constituent of cytoskeleton activity	B9J08_003359: Ortholog(s) have GTP binding, GTPase activity, phosphatidylinositol-4-phosphate binding, phosphatidylinositol-5-phosphate binding, structural constituent of cytoskeleton activity	GO:0000144: cellular bud neck septin ring; GO:0001400: mating projection base; GO:0005619: ascospore wall; GO:0005628: prospore membrane; GO:0005737: cytoplasm; GO:0031097: medial cortex; GO:0031105: septin complex; GO:0032151: mitotic septin complex; GO:0032160: septin filament array; GO:0032168: hyphal septin ring; GO:0036391: medial cortex septin ring; GO:0120104: mitotic actomyosin contractil…	GO:0003924: GTPase activity; GO:0005200: structural constituent of cytoskeleton; GO:0005525: GTP binding; GO:0010314: phosphatidylinositol-5-phosphate binding; GO:0070273: phosphatidylinositol-4-phosphate binding	GO:0000281: mitotic cytokinesis; GO:0000921: septin ring assembly; GO:0030448: hyphal growth; GO:0031107: septin ring disassembly; GO:0070787: conidiophore development										CAGL0E03564g:0.03	CAGL0E03564g:0.02
8	PARA10	private_var	small_vars	Contig005569_C_parapsilosis_CDC317	Contig005569_C_parapsilosis_CDC317_1665381_G/GT	Contig005569_C_parapsilosis_CDC317_1665381_G/GT	CPAR2_107860	Scer_RPT1	down|g.-|c005569_1665381_G/GT	downstream_gene_variant	-	-	-	-	-	FALSE		Ortholog(s) have ubiquitin protein ligase binding activity	C1_05240C_A: Putative 26S proteasome regulatory subunit 7; Hap43p-repressed gene; regulated by Gcn2p and Gcn4p; overlaps orf19.442	YKL145W: ATPase of the 19S regulatory particle of the 26S proteasome; one of six ATPases of the regulatory particle; involved in the degradation of ubiquitinated substrates; required for optimal CDC20 transcription; interacts with Rpn12p and Ubr1p; mutant has aneuploidy tolerance	CAGL0E06490g: Ortholog(s) have ubiquitin protein ligase binding activity	B9J08_001338: Ortholog(s) have ubiquitin protein ligase binding activity	GO:0005737: cytoplasm; GO:0008540: proteasome regulatory particle, base subcomplex	GO:0000166: nucleotide binding; GO:0005524: ATP binding; GO:0016887: ATP hydrolysis activity; GO:0017111: nucleoside-triphosphatase activity; GO:0031625: ubiquitin protein ligase binding; GO:0036402: proteasome-activating activity	GO:0006511: ubiquitin-dependent protein catabolic process; GO:0045732: positive regulation of protein catabolic process; GO:0045899: positive regulation of RNA polymerase II transcription preinitiation complex assembly; GO:0070682: proteasome regulatory particle assembly		C1_05240C_A:0.02								CAGL0E06490g:0.08	CAGL0E06490g:0.02
9	PARA10	private_var	small_vars	Contig005569_C_parapsilosis_CDC317	Contig005569_C_parapsilosis_CDC317_1665381_G/GT	Contig005569_C_parapsilosis_CDC317_1665381_G/GT	CPAR2_107870	Scer_RPC25	up|g.-|c005569_1665381_G/GT	upstream_gene_variant	-	-	-	-	-	FALSE		Ortholog(s) have RNA polymerase III activity, role in tRNA transcription by RNA polymerase III, transcription initiation from RNA polymerase III promoter and RNA polymerase III complex, nuclear chromatin localization	C1_05230W_A: Ortholog(s) have RNA polymerase III activity, role in tRNA transcription by RNA polymerase III, transcription initiation from RNA polymerase III promoter and RNA polymerase III complex localization	YKL144C: RNA polymerase III subunit C25; required for transcription initiation; forms a heterodimer with Rpc17p; paralog of Rpb7p		B9J08_001337: Ortholog(s) have RNA polymerase III activity, role in tRNA transcription by RNA polymerase III, transcription initiation from RNA polymerase III promoter and RNA polymerase III complex localization	GO:0005666: RNA polymerase III complex	GO:0001056: RNA polymerase III activity; GO:0003677: DNA binding	GO:0006384: transcription initiation from RNA polymerase III promoter; GO:0042797: tRNA transcription by RNA polymerase III		C1_05230W_A:0.02	C1_05230W_A:0.06
10	PARA10	private_var	small_vars	Contig005569_C_parapsilosis_CDC317	Contig005569_C_parapsilosis_CDC317_1665381_G/GT	Contig005569_C_parapsilosis_CDC317_1665381_G/GT	CPAR2_107880	CPAR2_107880	down|g.-|c005569_1665381_G/GT	downstream_gene_variant	-	-	-	-	-	FALSE		Has domain(s) with predicted nucleic acid binding, nucleotide binding activity	C1_05220C_A: Has domain(s) with predicted nucleic acid binding, nucleotide binding activity			B9J08_001336: Has domain(s) with predicted nucleic acid binding, nucleotide binding activity	GO:0005575: cellular_component	GO:0000166: nucleotide binding; GO:0003676: nucleic acid binding	GO:0008150: biological_process		C1_05220C_A:0.02				gene-B9J08_001336:0.02
11	PARA10	private_var	small_vars	Contig005569_C_parapsilosis_CDC317	Contig005569_C_parapsilosis_CDC317_1665381_G/GT	Contig005569_C_parapsilosis_CDC317_1665381_G/GT	CPAR2_107890	Scer_YNR040W	down|g.-|c005569_1665381_G/GT	downstream_gene_variant	-	-	-	-	-	FALSE		Ortholog(s) have mitochondrial ribosome binding activity, role in protein insertion into mitochondrial inner membrane from matrix and mitochondrial inner membrane localization	C1_05210C_A: Protein of unknown function; repressed by prostaglandins	YNR040W: Putative protein of unknown function; the authentic, non-tagged protein is detected in highly purified mitochondria in high-throughput studies	CAGL0C03674g: Ortholog(s) have mitochondrial ribosome binding activity, role in protein insertion into mitochondrial inner membrane from matrix and mitochondrial inner membrane localization	B9J08_001335: Ortholog(s) have mitochondrial ribosome binding activity, role in protein insertion into mitochondrial inner membrane from matrix and mitochondrial inner membrane localization	GO:0005743: mitochondrial inner membrane	GO:0097177: mitochondrial ribosome binding	GO:0032979: protein insertion into mitochondrial inner membrane from matrix										CAGL0C03674g:0.09*	CAGL0C03674g:0.02
12	PARA10	private_var	small_vars	Contig005569_C_parapsilosis_CDC317	Contig005569_C_parapsilosis_CDC317_1665381_G/GT	Contig005569_C_parapsilosis_CDC317_1665381_G/GT	CPAR2_107900	CPAR2_107900	up|g.-|c005569_1665381_G/GT	upstream_gene_variant	-	-	-	-	-	FALSE		Ortholog of C. albicans SC5314 : C1_05200C_A, C. dubliniensis CD36 : Cd36_04940, C. auris B8441 : B9J08_002525 and Candida tenuis NRRL Y-1498 : CANTEDRAFT_95817	C1_05200C_A: Protein of unknown function; constitutive expression independent of MTL or white-opaque status; upregulated in a cyr1 mutant			B9J08_002525: Ortholog of C. albicans SC5314 : C1_05200C_A, C. dubliniensis CD36 : Cd36_04940, C. parapsilosis CDC317 : CPAR2_107900 and Candida tenuis NRRL Y-1498 : CANTEDRAFT_95817	GO:0005575: cellular_component	GO:0003674: molecular_function	GO:0008150: biological_process
13	PARA10	private_var	small_vars	Contig005569_C_parapsilosis_CDC317	Contig005569_C_parapsilosis_CDC317_1665381_G/GT	Contig005569_C_parapsilosis_CDC317_1665381_G/GT	CPAR2_107910	Scer_CUE5	down|g.-|c005569_1665381_G/GT	downstream_gene_variant	-	-	-	-	-	FALSE		Ortholog(s) have protein-macromolecule adaptor activity, ubiquitin binding activity and role in ubiquitin-dependent protein catabolic process	C1_05170C_A: Predicted ubiquitin-binding protein; rat catheter biofilm repressed	YOR042W: Ubiquitin-binding protein; functions as ubiquitin-Atg8p adaptor in ubiquitin-dependent autophagy; serves as proteaphagy receptor for inactivated 26S proteasomes; contains CUE domain that binds ubiquitin, which may facilitate intramolecular monoubiquitination; CUE5 has a paralog, DON1, that arose from the whole genome duplication; human TOLLIP is a functional CUE-domain homolog, can compl…	CAGL0L09933g: Ortholog(s) have protein-macromolecule adaptor activity, ubiquitin binding activity and role in ubiquitin-dependent protein catabolic process	B9J08_002526: Ortholog(s) have protein-macromolecule adaptor activity, ubiquitin binding activity and role in ubiquitin-dependent protein catabolic process	GO:0005575: cellular_component	GO:0030674: protein-macromolecule adaptor activity; GO:0043130: ubiquitin binding	GO:0006511: ubiquitin-dependent protein catabolic process											CAGL0L09933g:0.01; CAGL0M08580g:0.03
14	PARA10	private_var	small_vars	Contig005569_C_parapsilosis_CDC317	Contig005569_C_parapsilosis_CDC317_1665381_G/GT	Contig005569_C_parapsilosis_CDC317_1665381_G/GT	CPAR2_107920	CPAR2_107920	down|g.-|c005569_1665381_G/GT	downstream_gene_variant	-	-	-	-	-	FALSE		Has domain(s) with predicted NADH dehydrogenase (ubiquinone) activity and mitochondrion localization	C1_05180C_A: Protein with a NADH-ubiquinone oxidoreductase B18 subunit domain; gene has intron			B9J08_002527: Has domain(s) with predicted NADH dehydrogenase (ubiquinone) activity and mitochondrion localization	GO:0005739: mitochondrion	GO:0008137: NADH dehydrogenase (ubiquinone) activity	GO:0008150: biological_process
15	PARA10	private_var	small_vars	Contig005569_C_parapsilosis_CDC317	Contig005569_C_parapsilosis_CDC317_2099745_T/TCCC	Contig005569_C_parapsilosis_CDC317_2099745_T/TCCC	CPAR2_109860	Scer_CCH1	up|g.-|c005569_2099745_T/TCCC	upstream_gene_variant	-	-	-	-	-	FALSE		Ortholog(s) have calcium channel activity, role in calcium ion import across plasma membrane, calcium ion transport, conidium formation, fungal-type cell wall organization, unidimensional cell growth and plasma membrane localization	C1_01100W_A: Voltage-gated Ca2+ channel of the high affinity calcium uptake system; roles in thigmotropism, establishment of galvanotropism; transcript regulated by Nrg1 and Mig1; flow model biofilm repressed	YGR217W: Voltage-gated high-affinity calcium channel; involved in calcium influx in response to some environmental stresses as well as exposure to mating pheromones; interacts and partially co-localizes with Mid1p; however, evidence suggests CCH1 is not required for Mid1p function	CAGL0B02211g: Putative calcium transporter; subunit of a plasma membrane gated channel involved in Ca2+ uptake; N-glycosylated integral membrane protein; required for viability upon prolonged fluconazole stress	B9J08_003401: Ortholog(s) have calcium channel activity, role in calcium ion import across plasma membrane, calcium ion transport, conidium formation, fungal-type cell wall organization, unidimensional cell growth and plasma membrane localization	GO:0005886: plasma membrane	GO:0005262: calcium channel activity; GO:0005509: calcium ion binding	GO:0006816: calcium ion transport; GO:0009826: unidimensional cell growth; GO:0031505: fungal-type cell wall organization; GO:0048315: conidium formation; GO:0098703: calcium ion import across plasma membrane	C1_01100W_A:0.01	C1_01100W_A:0.01	C1_01100W_A:0.04
16	PARA10	private_var	small_vars	Contig005569_C_parapsilosis_CDC317	Contig005569_C_parapsilosis_CDC317_2099745_T/TCCC	Contig005569_C_parapsilosis_CDC317_2099745_T/TCCC	CPAR2_109870	CPR-C1	down|g.-|c005569_2099745_T/TCCC	downstream_gene_variant	-	-	-	-	-	FALSE		Conjugated polyketone reductase				B9J08_004941: Ortholog(s) have indole-3-acetaldehyde reductase (NADH) activity, indole-3-acetaldehyde reductase (NADPH) activity, oxidoreductase activity, acting on NAD(P)H, NAD(P) as acceptor activity	GO:0005575: cellular_component	GO:0016652: oxidoreductase activity, acting on NAD(P)H, NAD(P) as acceptor; GO:0047018: indole-3-acetaldehyde reductase (NADH) activity; GO:0047019: indole-3-acetaldehyde reductase (NADPH) activity; GO:0047834: D-threo-aldose 1-dehydrogenase activity	GO:0042180: cellular ketone metabolic process		C1_14430C_A:0.03; C7_03350C_A:0.05
17	PARA10	private_var	small_vars	Contig005569_C_parapsilosis_CDC317	Contig005569_C_parapsilosis_CDC317_2099745_T/TCCC	Contig005569_C_parapsilosis_CDC317_2099745_T/TCCC	CPAR2_109880	Scer_ALG13	down|g.-|c005569_2099745_T/TCCC	downstream_gene_variant	-	-	-	-	-	FALSE		Ortholog(s) have N-acetylglucosaminyldiphosphodolichol N-acetylglucosaminyltransferase activity and role in dolichol-linked oligosaccharide biosynthetic process	C1_00810W_A: Ortholog(s) have N-acetylglucosaminyldiphosphodolichol N-acetylglucosaminyltransferase activity and role in dolichol-linked oligosaccharide biosynthetic process	YGL047W: Catalytic component of UDP-GlcNAc transferase; required for the second step of dolichyl-linked oligosaccharide synthesis; anchored to the ER membrane via interaction with Alg14p; similar to bacterial and human glycosyltransferases; protein abundance increases in response to DNA replication stress; both human homologs ALG13 and ALG14 are required to complement yeast alg13 mutant	CAGL0D06270g: Ortholog(s) have N-acetylglucosaminyldiphosphodolichol N-acetylglucosaminyltransferase activity and role in dolichol-linked oligosaccharide biosynthetic process	B9J08_000678: Ortholog(s) have N-acetylglucosaminyldiphosphodolichol N-acetylglucosaminyltransferase activity and role in dolichol-linked oligosaccharide biosynthetic process	GO:0005737: cytoplasm; GO:0005829: cytosol; GO:0042406: extrinsic component of endoplasmic reticulum membrane; GO:0043541: UDP-N-acetylglucosamine transferase complex	GO:0004577: N-acetylglucosaminyldiphosphodolichol N-acetylglucosaminyltransferase activity; GO:0030246: carbohydrate binding	GO:0005975: carbohydrate metabolic process; GO:0006488: dolichol-linked oligosaccharide biosynthetic process; GO:0030259: lipid glycosylation										CAGL0D06270g:0.02												gene-CTRG_04377:0.12
18	PARA10	private_var	small_vars	Contig005569_C_parapsilosis_CDC317	Contig005569_C_parapsilosis_CDC317_2099745_T/TCCC	Contig005569_C_parapsilosis_CDC317_2099745_T/TCCC	CPAR2_109890	Scer_ERG2	up|g.-|c005569_2099745_T/TCCC	upstream_gene_variant	-	-	-	-	-	FALSE		Ortholog(s) have C-8 sterol isomerase activity and role in ergosterol biosynthetic process	C1_00800C_A: C-8 sterol isomerase; enzyme of ergosterol biosynthesis; converts fecosterol to episterol; mutant is hypersensitive to multiple drugs; ketoconazole-induced; flow model and Spider biofilm repressed	YMR202W: C-8 sterol isomerase; catalyzes isomerization of delta-8 double bond to delta-7 position at an intermediate step in ergosterol biosynthesis; transcriptionally down-regulated when ergosterol is in excess; mutation is functionally complemented by human EBP	CAGL0L10714g: C-8 sterol isomerase	B9J08_004943: Ortholog(s) have C-8 sterol isomerase activity and role in ergosterol biosynthetic process	GO:0005783: endoplasmic reticulum	GO:0000247: C-8 sterol isomerase activity	GO:0006696: ergosterol biosynthetic process									CAGL0L10714g:0.02		CAGL0L10714g:0.03											gene-CTRG_03653:0.10; gene-CTRG_04378:0.08
19	PARA10	private_var	small_vars	Contig005569_C_parapsilosis_CDC317	Contig005569_C_parapsilosis_CDC317_2099745_T/TCCC	Contig005569_C_parapsilosis_CDC317_2099745_T/TCCC	CPAR2_109900	CPAR2_109900	down|g.-|c005569_2099745_T/TCCC	downstream_gene_variant	-	-	-	-	-	FALSE		Ortholog of C. albicans SC5314 : C1_00840C_A/NRM1, C. dubliniensis CD36 : Cd36_00790, Candida tenuis NRRL Y-1498 : CANTEDRAFT_112619 and Debaryomyces hansenii CBS767 : DEHA2D09856g	C1_00840C_A: Transcriptional regulator of cell cycle gene expression; regulates expression of genes involved in DNA replication stress; interacts with Swi4 and Swi6; repressed during core stress response; Spider biofilm repressed				GO:0005575: cellular_component	GO:0003674: molecular_function	GO:0008150: biological_process	C1_00840C_A:0.03	C1_00840C_A:0.03				gene-B9J08_004940:0.05
20	PARA10	private_var	small_vars	Contig005569_C_parapsilosis_CDC317	Contig005569_C_parapsilosis_CDC317_2228683_AT/A	Contig005569_C_parapsilosis_CDC317_2228683_AT/A	CPAR2_110440	Scer_SLI15	down|g.-|c005569_2228683_AT/A	downstream_gene_variant	-	-	-	-	-	FALSE		Ortholog(s) have protein kinase activator activity and role in chromosome segregation, protein phosphorylation, regulation of cytokinesis	C1_00570C_A: Ortholog(s) have protein kinase activator activity and role in chromosome segregation, protein phosphorylation, regulation of cytokinesis	YBR156C: Subunit of the conserved chromosomal passenger complex (CPC); complex regulates kinetochore-microtubule attachments, activation of the spindle tension checkpoint, and mitotic spindle disassembly; other complex members are Ipl1p, Bir1p, and Nbl1p	CAGL0H07447g: Ortholog(s) have protein kinase activator activity and role in chromosome segregation, protein phosphorylation, regulation of cytokinesis	B9J08_003235: Ortholog(s) have protein kinase activator activity and role in chromosome segregation, protein phosphorylation, regulation of cytokinesis	GO:0005828: kinetochore microtubule; GO:0005876: spindle microtubule; GO:0032133: chromosome passenger complex; GO:0051233: spindle midzone	GO:0030295: protein kinase activator activity	GO:0006468: protein phosphorylation; GO:0007059: chromosome segregation; GO:0032465: regulation of cytokinesis		C1_00570C_A:0.10	C1_00570C_A:0.02								CAGL0H07447g:0.02
21	PARA10	private_var	small_vars	Contig005569_C_parapsilosis_CDC317	Contig005569_C_parapsilosis_CDC317_2228683_AT/A	Contig005569_C_parapsilosis_CDC317_2228683_AT/A	CPAR2_110450	Scer_CNS1	up|g.-|c005569_2228683_AT/A	upstream_gene_variant	-	-	-	-	-	FALSE		Ortholog(s) have Hsp70 protein binding, Hsp90 protein binding, ribosome binding activity, role in protein folding, protein refolding and cytoplasm localization	C1_00560W_A: Putative co-chaperone; Hap43p-induced gene; mutation confers hypersensitivity to radicicol	YBR155W: TPR-containing co-chaperone; binds both Hsp82p (Hsp90) and Ssa1p (Hsp70); stimulates ATPase activity of Ssa1p; ts mutants reduce Hsp82p function, overexpression suppresses phenotypes of HSP82 ts allele and cpr7 deletion; human homolog TTC4 complements yeast cns1 mutant	CAGL0H07425g: Ortholog(s) have Hsp70 protein binding, Hsp90 protein binding, ribosome binding activity, role in protein folding, protein refolding and cytoplasm localization	B9J08_003234: Ortholog(s) have Hsp70 protein binding, Hsp90 protein binding, ribosome binding activity, role in protein folding, protein refolding and cytoplasm localization	GO:0005737: cytoplasm	GO:0030544: Hsp70 protein binding; GO:0043022: ribosome binding; GO:0051879: Hsp90 protein binding	GO:0006457: protein folding; GO:0042026: protein refolding		C1_00560W_A:0.10									CAGL0H07425g:0.05
22	PARA10	private_var	small_vars	Contig005569_C_parapsilosis_CDC317	Contig005569_C_parapsilosis_CDC317_2228683_AT/A	Contig005569_C_parapsilosis_CDC317_2228683_AT/A	CPAR2_110460	Scer_ECM7	up|g.-|c005569_2228683_AT/A	upstream_gene_variant	-	-	-	-	-	FALSE		Ortholog(s) have role in calcium ion transport	C4_00180W_A: Protein involved in control of calcium homeostasis and oxidative stress response; mutants show defects in hyphal growth	YLR443W: Putative integral membrane protein with a role in calcium uptake; non-essential protein; mutant has cell wall defects and Ca+ uptake deficiencies; transcription is induced under conditions of zinc deficiency	CAGL0M00748g: Putative integral membrane protein required for high-affinity Ca2+ influx	B9J08_003515: Ortholog(s) have role in calcium ion transport	GO:0005886: plasma membrane	GO:0003674: molecular_function	GO:0006816: calcium ion transport		C4_00180W_A:0.16*								CAGL0M00748g:0.02												gene-CTRG_00015:0.10
23	PARA10	private_var	small_vars	Contig005569_C_parapsilosis_CDC317	Contig005569_C_parapsilosis_CDC317_2228683_AT/A	Contig005569_C_parapsilosis_CDC317_2228683_AT/A	CPAR2_110470	TUF1	up|g.-|c005569_2228683_AT/A	upstream_gene_variant	-	-	-	-	-	FALSE		Mitochondrial translation elongation factor Tu; present in purified mitochondrial nucleoids	C1_00590W_A: Translation elongation factor TU; macrophage/pseudohyphal-induced; repressed upon phagocytosis by murine macrophage; levels decrease in stationary phase cells; Spider biofilm repressed	YOR187W: Mitochondrial translation elongation factor Tu (EF-Tu); involved in fundamental pathway of mtDNA homeostasis; comprises both GTPase and guanine nucleotide exchange factor activities, while these activities are found in separate proteins in S. pombe and humans; rare mutations in human mitochondrial elongation factor Tu (EFTu) associated with severe lactic acidosis, rapidly progressive fat…	CAGL0G09581g: Ortholog(s) have GTPase activity, translation elongation factor activity, role in mitochondrial translation, mitochondrial translational elongation and intracellular anatomical structure, mitochondrion localization	B9J08_003238: Ortholog(s) have GTPase activity, translation elongation factor activity, role in mitochondrial translation, mitochondrial translational elongation and intracellular anatomical structure, mitochondrion localization	GO:0005622: intracellular anatomical structure; GO:0005739: mitochondrion	GO:0003746: translation elongation factor activity; GO:0003924: GTPase activity; GO:0005525: GTP binding	GO:0032543: mitochondrial translation; GO:0070125: mitochondrial translational elongation		C1_00590W_A:0.11									CAGL0G09581g:0.03
24	PARA10	private_var	small_vars	Contig005569_C_parapsilosis_CDC317	Contig005569_C_parapsilosis_CDC317_2228683_AT/A	Contig005569_C_parapsilosis_CDC317_2228683_AT/A	CPAR2_110480	CPAR2_110480	up|g.-|c005569_2228683_AT/A	upstream_gene_variant	-	-	-	-	-	FALSE		Ortholog of C. albicans SC5314 : C1_00540C_A, C. dubliniensis CD36 : Cd36_00470, C. auris B8441 : B9J08_003233 and Candida tenuis NRRL Y-1498 : CANTEDRAFT_109229	C1_00540C_A: Protein with a Bul1 domain; binds the ubiquitin ligase Rsp5 and is involved in intracellular trafficking of a general amino acid permease Gap1; repressed in an azole-resistant strain overexpressing MDR1; Spider biofilm induced			B9J08_003233: Ortholog of C. albicans SC5314 : C1_00540C_A, C. dubliniensis CD36 : Cd36_00470, C. parapsilosis CDC317 : CPAR2_110480 and Candida tenuis NRRL Y-1498 : CANTEDRAFT_109229	GO:0005575: cellular_component	GO:0003674: molecular_function	GO:0008150: biological_process		C1_00540C_A:0.10					gene-B9J08_003233:0.08															gene-CTRG_04356:0.17
25	PARA10	private_var	small_vars	Contig005569_C_parapsilosis_CDC317	Contig005569_C_parapsilosis_CDC317_2228683_AT/A	Contig005569_C_parapsilosis_CDC317_2228683_AT/A	CPAR2_110490	CPAR2_110490	up|g.-|c005569_2228683_AT/A	upstream_gene_variant	-	-	-	-	-	FALSE		Ortholog of Candida metapsilosis : CMET_732, Candida orthopsilosis Co 90-125 : CORT_0B11590 and Candida orthopsilosis NEW ASSEMBLY : CORT1B11590					GO:0005575: cellular_component	GO:0003674: molecular_function	GO:0008150: biological_process			C3_03380W_A:0.04
26	PARA10	private_var	small_vars	Contig005806_C_parapsilosis_CDC317	Contig005806_C_parapsilosis_CDC317_879169_T/TCCCC	Contig005806_C_parapsilosis_CDC317_879169_T/TCCCC	CPAR2_303760	Scer_RMT2	down|g.-|c005806_879169_T/TCCCC	downstream_gene_variant	-	-	-	-	-	FALSE		Ortholog(s) have protein-arginine N5-methyltransferase activity, role in peptidyl-arginine methylation and cytoplasm, nucleus localization	C5_00680W_A: Minor protein arginine methyltransferases (PRMT) involved in methylation of arginine residues	YDR465C: Arginine N5 methyltransferase; methylates ribosomal protein Rpl12 (L12) on Arg67; relative distribution to the nucleus increases upon DNA replication stress	CAGL0K06457g: Ortholog(s) have protein-arginine N5-methyltransferase activity, role in peptidyl-arginine methylation and cytoplasm, nucleus localization	B9J08_001451: Ortholog(s) have protein-arginine N5-methyltransferase activity, role in peptidyl-arginine methylation and cytoplasm, nucleus localization	GO:0005634: nucleus; GO:0005737: cytoplasm	GO:0019702: protein-arginine N5-methyltransferase activity	GO:0018216: peptidyl-arginine methylation		C5_00680W_A:0.08	C5_00680W_A:0.04								CAGL0K06457g:0.01										gene-CTRG_05285:0.10		gene-CTRG_05285:0.12
27	PARA10	private_var	small_vars	Contig005806_C_parapsilosis_CDC317	Contig005806_C_parapsilosis_CDC317_879169_T/TCCCC	Contig005806_C_parapsilosis_CDC317_879169_T/TCCCC	CPAR2_303770	Scer_TFB3	up|g.-|c005806_879169_T/TCCCC	upstream_gene_variant	-	-	-	-	-	FALSE		Ortholog(s) have cyclin-dependent protein serine/threonine kinase activator activity and role in nucleotide-excision repair, phosphorylation of RNA polymerase II C-terminal domain, transcription by RNA polymerase II	C5_00690C_A: Putative C3HC4 zinc finger transcription factor; transcript positively regulated by Tbf1; Spider biofilm induced	YDR460W: Subunit of TFIIH and nucleotide excision repair factor 3 complexes; involved in transcription initiation, required for nucleotide excision repair; ring finger protein similar to mammalian CAK and TFIIH subunit	CAGL0K06369g: Ortholog(s) have cyclin-dependent protein serine/threonine kinase activator activity and role in nucleotide-excision repair, phosphorylation of RNA polymerase II C-terminal domain, transcription by RNA polymerase II	B9J08_002048: Ortholog(s) have cyclin-dependent protein serine/threonine kinase activator activity and role in nucleotide-excision repair, phosphorylation of RNA polymerase II C-terminal domain, transcription by RNA polymerase II	GO:0005675: transcription factor TFIIH holo complex; GO:0070985: transcription factor TFIIK complex	GO:0008270: zinc ion binding; GO:0061575: cyclin-dependent protein serine/threonine kinase activator activity	GO:0006289: nucleotide-excision repair; GO:0006366: transcription by RNA polymerase II; GO:0007049: cell cycle; GO:0045737: positive regulation of cyclin-dependent protein serine/threonine kinase activity; GO:0070816: phosphorylation of RNA polymerase II C-terminal domain		C5_00690C_A:0.08	C5_00690C_A:0.02				gene-B9J08_002048:0.02				CAGL0K06369g:0.02										gene-CTRG_05286:0.13
28	PARA10	private_var	small_vars	Contig005806_C_parapsilosis_CDC317	Contig005806_C_parapsilosis_CDC317_879169_T/TCCCC	Contig005806_C_parapsilosis_CDC317_879169_T/TCCCC	CPAR2_303780	Scer_CDC24	up|g.-|c005806_879169_T/TCCCC	upstream_gene_variant	-	-	-	-	-	FALSE		Ortholog(s) have Rho guanyl-nucleotide exchange factor activity	C5_01970C_A: GDP-GTP exchange factor for Cdc42p; phosphorylated; required for maintenance of hyphal growth; misexpression blocks hyphal growth and causes avirulence in a mouse model of systemic infection; antigenic during human oral infection	YAL041W: Guanine nucleotide exchange factor (GEF) for Cdc42p; required for polarity establishment and maintenance, and mutants have morphological defects in bud formation and shmooing; relocalizes from nucleus to cytoplasm upon DNA replication stress; thermosensitivity of the cdc24-4 mutant in the presence of sorbitol is functionally complemented by human CDC42	CAGL0M11968g: Ortholog(s) have role in cellular bud site selection, chemotropism, conjugation with cellular fusion and establishment or maintenance of bipolar cell polarity regulating cell shape, more	B9J08_000417: Ortholog(s) have role in cellular bud site selection, chemotropism, conjugation with cellular fusion and establishment or maintenance of bipolar cell polarity regulating cell shape, more	GO:0000131: incipient cellular bud site; GO:0000935: division septum; GO:0005634: nucleus; GO:0005737: cytoplasm; GO:0005934: cellular bud tip; GO:0005935: cellular bud neck; GO:0030427: site of polarized growth; GO:0032153: cell division site; GO:0032154: cleavage furrow; GO:0043332: mating projection tip; GO:0051285: cell cortex of cell tip; GO:0051286: cell tip; GO:0072686: mitotic spindle; GO…	GO:0005085: guanyl-nucleotide exchange factor activity; GO:0005543: phospholipid binding	GO:0000282: cellular bud site selection; GO:0000747: conjugation with cellular fusion; GO:0007096: regulation of exit from mitosis; GO:0030100: regulation of endocytosis; GO:0031106: septin ring organization; GO:0032955: regulation of division septum assembly; GO:0035023: regulation of Rho protein signal transduction; GO:0035556: intracellular signal transduction; GO:0043577: chemotropism; GO:006…		C5_01970C_A:0.04					gene-B9J08_000417:0.04				CAGL0M11968g:0.05
29	PARA10	private_var	small_vars	Contig005806_C_parapsilosis_CDC317	Contig005806_C_parapsilosis_CDC317_879169_T/TCCCC	Contig005806_C_parapsilosis_CDC317_879169_T/TCCCC	CPAR2_303790	CPAR2_303790	down|g.-|c005806_879169_T/TCCCC	downstream_gene_variant	-	-	-	-	-	FALSE		Ortholog of Candida metapsilosis : CMET_1142, Candida orthopsilosis Co 90-125 : CORT_0E05950 and Candida orthopsilosis NEW ASSEMBLY : CORT1E05950					GO:0005575: cellular_component	GO:0003674: molecular_function	GO:0008150: biological_process	C4_03520C_A:0.08*; C4_03570W_A:0.03	C4_03520C_A:0.03; C4_03570W_A:0.03	C4_03570W_A:0.06	C4_03570W_A:0.04		gene-B9J08_001458:0.02															gene-CTRG_00477:0.16; gene-CTRG_00478:0.17	gene-CTRG_00477:0.16; gene-CTRG_00478:0.23	gene-CTRG_00478:0.11	gene-CTRG_00477:0.17; gene-CTRG_00478:0.21
30	PARA10	private_var	small_vars	Contig005807_C_parapsilosis_CDC317	Contig005807_C_parapsilosis_CDC317_1575194_A/AGGG	Contig005807_C_parapsilosis_CDC317_1575194_A/AGGG	CPAR2_806790	Scer_NOG1	up|g.-|c005807_1575194_A/AGGG	upstream_gene_variant	-	-	-	-	-	FALSE		Ortholog(s) have role in assembly of large subunit precursor of preribosome, rRNA processing, ribosomal large subunit biogenesis, ribosomal subunit export from nucleus	C3_06030W_A: Putative GTPase; mutation confers hypersensitivity to 5-fluorocytosine (5-FC), 5-fluorouracil (5-FU), and tubercidin (7-deazaadenosine); repressed by prostaglandins; Hap43-induced	YPL093W: Putative GTPase; associates with free 60S ribosomal subunits in the nucleolus and is required for 60S ribosomal subunit biogenesis; constituent of 66S pre-ribosomal particles; member of the ODN family of nucleolar G-proteins	CAGL0H05709g: Ortholog(s) have role in assembly of large subunit precursor of preribosome, rRNA processing, ribosomal large subunit biogenesis, ribosomal subunit export from nucleus	B9J08_001915: Ortholog(s) have role in assembly of large subunit precursor of preribosome, rRNA processing, ribosomal large subunit biogenesis, ribosomal subunit export from nucleus	GO:0005730: nucleolus; GO:0005737: cytoplasm; GO:0030687: preribosome, large subunit precursor	GO:0005525: GTP binding	GO:0000054: ribosomal subunit export from nucleus; GO:0006364: rRNA processing; GO:0042273: ribosomal large subunit biogenesis; GO:1902626: assembly of large subunit precursor of preribosome			C3_06030W_A:0.02								CAGL0H05709g:0.02
31	PARA10	private_var	small_vars	Contig005807_C_parapsilosis_CDC317	Contig005807_C_parapsilosis_CDC317_1575194_A/AGGG	Contig005807_C_parapsilosis_CDC317_1575194_A/AGGG	CPAR2_806800	CPAR2_806800	up|g.-|c005807_1575194_A/AGGG	upstream_gene_variant	-	-	-	-	-	FALSE		Ortholog of Candida metapsilosis : CMET_5747, Candida orthopsilosis Co 90-125 : CORT_0C02370 and Candida orthopsilosis NEW ASSEMBLY : CORT1C02370					GO:0005575: cellular_component	GO:0003674: molecular_function	GO:0008150: biological_process			C1_02880C_A:0.03								CAGL0D03520g:0.02										gene-CTRG_04321:0.12
32	PARA10	private_var	small_vars	Contig005807_C_parapsilosis_CDC317	Contig005807_C_parapsilosis_CDC317_1575194_A/AGGG	Contig005807_C_parapsilosis_CDC317_1575194_A/AGGG	CPAR2_806810	Scer_MNN9	up|g.-|c005807_1575194_A/AGGG	upstream_gene_variant	-	-	-	-	-	FALSE		Ortholog(s) have alpha-1,6-mannosyltransferase activity, role in protein N-linked glycosylation and alpha-1,6-mannosyltransferase complex, cis-Golgi network localization	C3_06020W_A: Protein of N-linked outer-chain mannan biosynthesis; mutant has defective cell wall; required for wild-type hyphal growth; mutant is hygromycin B sensitive and vanadate resistant; has N-terminal membrane-spanning segment (positions 18-34)	YPL050C: Subunit of Golgi mannosyltransferase complex; this complex mediates elongation of the polysaccharide mannan backbone; forms a separate complex with Van1p that is also involved in backbone elongation; this complex also contains Anp1p, Mnn10p, Mnn11p, and Hoc1p	CAGL0L12804g: Ortholog(s) have alpha-1,6-mannosyltransferase activity, role in protein N-linked glycosylation and cis-Golgi network, mannan polymerase complex localization	B9J08_001916: Ortholog(s) have alpha-1,6-mannosyltransferase activity, role in protein N-linked glycosylation and cis-Golgi network, mannan polymerase complex localization	GO:0000136: mannan polymerase complex; GO:0005801: cis-Golgi network	GO:0000009: alpha-1,6-mannosyltransferase activity	GO:0006487: protein N-linked glycosylation			C3_06020W_A:0.02
33	PARA10	private_var	small_vars	Contig005807_C_parapsilosis_CDC317	Contig005807_C_parapsilosis_CDC317_1575194_A/AGGG	Contig005807_C_parapsilosis_CDC317_1575194_A/AGGG	CPAR2_806820	Scer_CAM1	down|g.-|c005807_1575194_A/AGGG	downstream_gene_variant	-	-	-	-	-	FALSE		Ortholog(s) have DNA-binding transcription factor activity, calcium ion binding, guanyl-nucleotide exchange factor activity, phospholipid binding activity	C3_06010W_A: Putative translation elongation factor eEF1 gamma; protein level decreased in stationary phase cultures; Spider biofilm repressed	YPL048W: One of two isoforms of the gamma subunit of eEF1B; stimulates the release of GDP from eEF1A (Tef1p/Tef2p) post association with the ribosomal complex with eEF1Balpha subunit; nuclear protein required for transcription of MXR1; binds the MXR1 promoter in the presence of other nuclear factors; binds calcium and phospholipids	CAGL0L12760g: Ortholog(s) have DNA-binding transcription factor activity, calcium ion binding, guanyl-nucleotide exchange factor activity, phospholipid binding activity	B9J08_001917: Ortholog(s) have DNA-binding transcription factor activity, calcium ion binding, guanyl-nucleotide exchange factor activity, phospholipid binding activity	GO:0005576: extracellular region; GO:0005634: nucleus; GO:0005853: eukaryotic translation elongation factor 1 complex; GO:0010494: cytoplasmic stress granule	GO:0003700: DNA-binding transcription factor activity; GO:0003746: translation elongation factor activity; GO:0005085: guanyl-nucleotide exchange factor activity; GO:0005509: calcium ion binding; GO:0005543: phospholipid binding	GO:0002182: cytoplasmic translational elongation; GO:0006414: translational elongation; GO:0006449: regulation of translational termination; GO:0006749: glutathione metabolic process; GO:0045944: positive regulation of transcription by RNA polymerase II											CAGL0L05148g:0.03; CAGL0L12760g:0.01
34	PARA10	private_var	small_vars	Contig005807_C_parapsilosis_CDC317	Contig005807_C_parapsilosis_CDC317_1575194_A/AGGG	Contig005807_C_parapsilosis_CDC317_1575194_A/AGGG	CPAR2_806830	CPAR2_806830	down|g.-|c005807_1575194_A/AGGG	downstream_gene_variant	-	-	-	-	-	FALSE		Has domain(s) with predicted DNA-binding transcription factor activity, RNA polymerase II-specific, zinc ion binding activity, role in regulation of transcription, DNA-templated and host cell nucleus, nucleus localization	C3_06000W_A: Zn(II)2Cys6 transcription factor; involved in regulation of adhesion genes; involved in white-opaque switch; acts as repressor of START; forms complex with Mcm1; mutant is sensitive to 5-fluorocytosine and lithium chloride			B9J08_001918: Ortholog of C. albicans SC5314 : C3_06000W_A/AHR1, C. dubliniensis CD36 : Cd36_85930, C. parapsilosis CDC317 : CPAR2_806830 and Candida tenuis NRRL Y-1498 : CANTEDRAFT_92253	GO:0005634: nucleus	GO:0000981: DNA-binding transcription factor activity, RNA polymerase II-specific; GO:0008270: zinc ion binding	GO:0006355: regulation of transcription, DNA-templated	C3_06000W_A:0.02		C3_06000W_A:0.02
35	PARA10	private_var	small_vars	Contig005807_C_parapsilosis_CDC317	Contig005807_C_parapsilosis_CDC317_767550_GT/G	Contig005807_C_parapsilosis_CDC317_767550_GT/G	CPAR2_803450	Scer_CUB1	up|g.-|c005807_767550_GT/G	upstream_gene_variant	-	-	-	-	-	FALSE		Ortholog of S. cerevisiae : CUB1, C. albicans SC5314 : C1_09850C_A, C. dubliniensis CD36 : Cd36_09270, C. auris B8441 : B9J08_002739 and Candida tenuis NRRL Y-1498 : CANTEDRAFT_131760	C1_09850C_A: Ortholog of S. cerevisiae : CUB1, C. dubliniensis CD36 : Cd36_09270, C. parapsilosis CDC317 : CPAR2_803450, C. auris B8441 : B9J08_002739 and Candida tenuis NRRL Y-1498 : CANTEDRAFT_131760	YPL260W: Conserved fungal gene linked to DNA repair and proteasome function; putative substrate of cAMP-dependent protein kinase (PKA); green fluorescent protein (GFP)-fusion protein localizes to the cytoplasm and nucleus; YPL260W is not an essential gene; protein abundance increases in response to DNA replication stress		B9J08_002739: Ortholog of S. cerevisiae : CUB1, C. albicans SC5314 : C1_09850C_A, C. dubliniensis CD36 : Cd36_09270, C. parapsilosis CDC317 : CPAR2_803450 and Candida tenuis NRRL Y-1498 : CANTEDRAFT_131760	GO:0005575: cellular_component	GO:0003674: molecular_function	GO:0008150: biological_process		C1_09850C_A:0.01	C1_09850C_A:0.02								CAGL0H09108g:0.08
36	PARA10	private_var	small_vars	Contig005807_C_parapsilosis_CDC317	Contig005807_C_parapsilosis_CDC317_767550_GT/G	Contig005807_C_parapsilosis_CDC317_767550_GT/G	CPAR2_803460	Scer_TFA1	up|g.-|c005807_767550_GT/G	upstream_gene_variant	-	-	-	-	-	FALSE		Ortholog(s) have RNA polymerase II complex binding, TFIIH-class transcription factor complex binding, single-stranded DNA binding activity	C1_09860C_A: Protein with polyglutamate motifs and abundant Ser/Thr residues; described as a subunit of TFIIE, which is a basal transcription initiation factor of RNA Polymerase II; possibly an essential gene, disruptants not obtained by UAU1 method	YKL028W: TFIIE large subunit; involved in recruitment of RNA polymerase II to the promoter, activation of TFIIH, and promoter opening	CAGL0L02057g: Ortholog(s) have RNA polymerase II complex binding, TFIIH-class transcription factor complex binding, single-stranded DNA binding activity	B9J08_003545: Ortholog(s) have RNA polymerase II complex binding, TFIIH-class transcription factor complex binding, single-stranded DNA binding activity	GO:0005673: transcription factor TFIIE complex; GO:0097550: transcription preinitiation complex	GO:0000993: RNA polymerase II complex binding; GO:0001097: TFIIH-class transcription factor complex binding; GO:0003697: single-stranded DNA binding; GO:0043565: sequence-specific DNA binding	GO:0001113: transcription open complex formation at RNA polymerase II promoter; GO:0006366: transcription by RNA polymerase II		C1_09860C_A:0.01	C1_09860C_A:0.02								CAGL0L02057g:0.04												gene-CTRG_03374:0.10
37	PARA10	private_var	small_vars	Contig005807_C_parapsilosis_CDC317	Contig005807_C_parapsilosis_CDC317_767550_GT/G	Contig005807_C_parapsilosis_CDC317_767550_GT/G	CPAR2_803470	Scer_HCM1	up|g.-|c005807_767550_GT/G	upstream_gene_variant	-	-	-	-	-	FALSE		Ortholog(s) have DNA-binding transcription factor activity and role in cellular response to oxidative stress, mitochondrion organization, positive regulation of transcription by RNA polymerase II, spindle pole body organization	C1_09870W_A: Protein with forkhead domain; similar to S. cerevisiae Hcm1p; Hap43p-induced gene	YCR065W: Forkhead transcription factor; drives S-phase activation of genes involved in chromosome segregation, spindle dynamics, budding; also activates genes involved in respiration, use of alternative energy sources (like proline), NAD synthesis, oxidative stress resistance; key factor in early adaptation to nutrient deficiency and diauxic shift; suppressor of calmodulin mutants with specific S…	CAGL0J03608g: Ortholog(s) have DNA-binding transcription factor activity and role in cellular response to oxidative stress, mitochondrion organization, positive regulation of transcription by RNA polymerase II, spindle pole body organization	B9J08_003546: Ortholog(s) have DNA-binding transcription factor activity and role in cellular response to oxidative stress, mitochondrion organization, positive regulation of transcription by RNA polymerase II, spindle pole body organization	GO:0005634: nucleus; GO:0005737: cytoplasm	GO:0003700: DNA-binding transcription factor activity; GO:0043565: sequence-specific DNA binding	GO:0007005: mitochondrion organization; GO:0034599: cellular response to oxidative stress; GO:0045944: positive regulation of transcription by RNA polymerase II; GO:0051300: spindle pole body organization		C1_09870W_A:0.01				gene-B9J08_003546:0.02					CAGL0J03608g:0.01										gene-CTRG_03373:0.09		gene-CTRG_03373:0.11
38	PARA10	private_var	small_vars	Contig005807_C_parapsilosis_CDC317	Contig005807_C_parapsilosis_CDC317_767550_GT/G	Contig005807_C_parapsilosis_CDC317_767550_GT/G	CPAR2_803480	Scer_BUD31	down|g.-|c005807_767550_GT/G	downstream_gene_variant	-	-	-	-	-	FALSE		Ortholog(s) have role in mRNA splicing, via spliceosome and U2 snRNP, U2-type spliceosomal complex, post-mRNA release spliceosomal complex, spliceosomal complex localization	C1_09880C_A: Bud31 ortholog; not subject to mating-type regulation, in contrast to S. cerevisiae Bud31 which has a role in specifying the bud site; Spider biofilm induced	YCR063W: Component of the SF3b subcomplex of the U2 snRNP; increases efficiency of first and second step pre-mRNA splicing; diploid mutants display a random budding pattern instead of the wild-type bipolar pattern; facilitates passage through G1/S Start, but is not required for G2/M transition or exit from mitosis	CAGL0J03630g: Ortholog(s) have role in mRNA splicing, via spliceosome and U2 snRNP, U2-type spliceosomal complex, post-mRNA release spliceosomal complex, spliceosomal complex localization	B9J08_003547: Ortholog(s) have role in mRNA splicing, via spliceosome and U2 snRNP, U2-type spliceosomal complex, post-mRNA release spliceosomal complex, spliceosomal complex localization	GO:0005681: spliceosomal complex; GO:0005684: U2-type spliceosomal complex; GO:0005686: U2 snRNP; GO:0071014: post-mRNA release spliceosomal complex	GO:0003674: molecular_function	GO:0000398: mRNA splicing, via spliceosome		C1_09880C_A:0.01				gene-B9J08_003547:0.04															gene-CTRG_03372:0.10
39	PARA10	private_var	small_vars	Contig005807_C_parapsilosis_CDC317	Contig005807_C_parapsilosis_CDC317_767550_GT/G	Contig005807_C_parapsilosis_CDC317_767550_GT/G	CPAR2_tS(CGA)1	tS(CGA)1	down|g.-|c005807_767550_GT/G	downstream_gene_variant	-	-	-	-	-	FALSE		tRNA-Ser, predicted by tRNAscan-SE; CGA anticodon					GO:0005575: cellular_component	GO:0033408: UCG codon-amino acid adaptor activity	GO:0002182: cytoplasmic translational elongation
40	PARA10	private_var	small_vars	Contig005809_C_parapsilosis_CDC317	Contig005809_C_parapsilosis_CDC317_1184718_G/GA	Contig005809_C_parapsilosis_CDC317_1184718_G/GA	CPAR2_205670	Scer_SSB2	up|g.-|c005809_1184718_G/GA	upstream_gene_variant	-	-	-	-	-	FALSE		Ortholog(s) have ATPase activity, unfolded protein binding activity	CR_08090W_A: HSP70 family heat shock protein; mRNA in yeast and germ tubes; at yeast cell surface, not hyphae; antigenic in human/mouse infection; macrophage, GCN-induced; possibly essential; sumoylation target; Hap43-induced; Spider biofilm repressed	YNL209W: Cytoplasmic ATPase that is a ribosome-associated molecular chaperone; functions with J-protein partner Zuo1p; may be involved in the folding of newly-synthesized polypeptide chains; member of the HSP70 family; SSB2 has a paralog, SSB1, that arose from the whole genome duplication	CAGL0K04741g: Heat shock protein of HSP70 family	B9J08_000102: Ortholog(s) have ATPase, unfolded protein binding activity	GO:0005829: cytosol; GO:0005844: polysome; GO:0010494: cytoplasmic stress granule	GO:0005524: ATP binding; GO:0016887: ATP hydrolysis activity; GO:0051082: unfolded protein binding	GO:0000054: ribosomal subunit export from nucleus; GO:0002181: cytoplasmic translation; GO:0006364: rRNA processing; GO:0006450: regulation of translational fidelity; GO:0006452: translational frameshifting; GO:0042149: cellular response to glucose starvation; GO:0051083: 'de novo' cotranslational protein folding	CR_08090W_A:0.03	CR_08090W_A:0.03								CAGL0C05379g:0.04	CAGL0C05379g:0.02											gene-CTRG_03109:0.07
41	PARA10	private_var	small_vars	Contig005809_C_parapsilosis_CDC317	Contig005809_C_parapsilosis_CDC317_1184718_G/GA	Contig005809_C_parapsilosis_CDC317_1184718_G/GA	CPAR2_205680	CPAR2_205680	up|g.-|c005809_1184718_G/GA	upstream_gene_variant	-	-	-	-	-	FALSE		Has domain(s) with predicted RNA binding activity	CR_08080W_A: Has domain(s) with predicted RNA binding activity			B9J08_000101: Has domain(s) with predicted RNA binding activity	GO:0005575: cellular_component	GO:0003723: RNA binding	GO:0008150: biological_process	CR_08080W_A:0.03	CR_08080W_A:0.03																				gene-CTRG_03110:0.07
42	PARA10	private_var	small_vars	Contig005809_C_parapsilosis_CDC317	Contig005809_C_parapsilosis_CDC317_1184718_G/GA	Contig005809_C_parapsilosis_CDC317_1184718_G/GA	CPAR2_205690	Scer_PTP1	up|g.-|c005809_1184718_G/GA	upstream_gene_variant	-	-	-	-	-	FALSE		Ortholog(s) have protein tyrosine phosphatase activity	CR_08070W_A: Phosphotyrosine-specific protein phosphatase; rat catheter biofilm induced	YDL230W: Phosphotyrosine-specific protein phosphatase; dephosphorylates a broad range of substrates in vivo, including Fpr3p; localized to the cytoplasm and the mitochondria; proposed to be a negative regulator of filamentation	CAGL0C05423g: Ortholog(s) have MAP kinase tyrosine phosphatase activity, protein tyrosine phosphatase activity	B9J08_000100: Ortholog(s) have protein tyrosine phosphatase activity	GO:0005575: cellular_component	GO:0004725: protein tyrosine phosphatase activity	GO:0001403: invasive growth in response to glucose limitation; GO:0006470: protein dephosphorylation; GO:0007124: pseudohyphal growth; GO:0010971: positive regulation of G2/M transition of mitotic cell cycle; GO:1904359: regulation of spore germination	CR_08070W_A:0.03	CR_08070W_A:0.03								CAGL0C05423g:0.04	CAGL0C05423g:0.04										gene-CTRG_01362:0.10
43	PARA10	private_var	small_vars	Contig005809_C_parapsilosis_CDC317	Contig005809_C_parapsilosis_CDC317_1184718_G/GA	Contig005809_C_parapsilosis_CDC317_1184718_G/GA	CPAR2_205700	ACO1	up|g.-|c005809_1184718_G/GA	upstream_gene_variant	-	-	-	-	-	FALSE		Putative aconitate hydratase; present in purified mitochondrial nucleoids	CR_08210C_A: Aconitase; induced in high iron; 2 upstream CCAAT motifs; amino acid starvation (3-AT), amphotericin B, phagocytosis, farnesol induced; Hap43, fluconazole-repressed; Gcn4-regulated; antigenic in infection; flow and Spider biofilm repressed	YLR304C: Aconitase; required for the tricarboxylic acid (TCA) cycle and also independently required for mitochondrial genome maintenance; component of the mitochondrial nucleoid; mutation leads to glutamate auxotrophy; human homolog ACO2 can complement yeast null mutant	CAGL0D06424g: Putative aconitate hydratase	B9J08_004914: Ortholog(s) have aconitate hydratase activity, double-stranded DNA binding, single-stranded DNA binding activity and role in mitochondrial genome maintenance, tricarboxylic acid cycle	GO:0005622: intracellular anatomical structure; GO:0005739: mitochondrion; GO:0005759: mitochondrial matrix; GO:0005829: cytosol; GO:0042645: mitochondrial nucleoid	GO:0003690: double-stranded DNA binding; GO:0003697: single-stranded DNA binding; GO:0003994: aconitate hydratase activity; GO:0051539: 4 iron, 4 sulfur cluster binding	GO:0000002: mitochondrial genome maintenance; GO:0006099: tricarboxylic acid cycle	CR_08210C_A:0.03	CR_08210C_A:0.04	CR_08210C_A:0.02							CAGL0D06424g:0.03	CAGL0D06424g:0.03											gene-CTRG_03051:0.25
44	PARA10	private_var	small_vars	Contig005809_C_parapsilosis_CDC317	Contig005809_C_parapsilosis_CDC317_1184718_G/GA	Contig005809_C_parapsilosis_CDC317_1184718_G/GA	CPAR2_205710	CPAR2_205710	down|g.-|c005809_1184718_G/GA	downstream_gene_variant	-	-	-	-	-	FALSE		Ortholog of C. albicans SC5314 : CR_08520C_A, C. auris B8441 : B9J08_000119, Candida tenuis NRRL Y-1498 : CANTEDRAFT_117073 and Debaryomyces hansenii CBS767 : DEHA2A11462g	CR_08520C_A: Ortholog of C. parapsilosis CDC317 : CPAR2_205710, C. auris B8441 : B9J08_000119, Candida tenuis NRRL Y-1498 : CANTEDRAFT_117073 and Debaryomyces hansenii CBS767 : DEHA2A11462g			B9J08_000119: Ortholog of C. albicans SC5314 : CR_08520C_A, C. parapsilosis CDC317 : CPAR2_205710, Candida tenuis NRRL Y-1498 : CANTEDRAFT_117073 and Debaryomyces hansenii CBS767 : DEHA2A11462g	GO:0005575: cellular_component	GO:0003674: molecular_function	GO:0008150: biological_process	CR_08520C_A:0.03	CR_08520C_A:0.06
45	PARA10	private_var	small_vars	Contig005809_C_parapsilosis_CDC317	Contig005809_C_parapsilosis_CDC317_1184718_G/GA	Contig005809_C_parapsilosis_CDC317_1184718_G/GA	CPAR2_205720	Scer_SSY5	down|g.-|c005809_1184718_G/GA	downstream_gene_variant	-	-	-	-	-	FALSE		Ortholog(s) have serine-type endopeptidase activity, role in protein autoprocessing, protein processing, response to amino acid and extrinsic component of plasma membrane localization	CR_08540C_A: Ortholog(s) have serine-type endopeptidase activity, role in protein autoprocessing, protein processing, response to amino acid and extrinsic component of plasma membrane localization	YJL156C: Serine protease of SPS plasma membrane amino acid sensor system; contains an inhibitory domain that dissociates in response to extracellular amino acids, freeing a catalytic domain to activate transcription factor Stp1p; other members are Ssy1p and Ptr3p	CAGL0I06116g: Ortholog(s) have serine-type endopeptidase activity, role in protein autoprocessing, protein processing, response to amino acid and extrinsic component of plasma membrane localization	B9J08_000115: Ortholog(s) have serine-type endopeptidase activity, role in protein autoprocessing, protein processing, response to amino acid and extrinsic component of plasma membrane localization	GO:0019897: extrinsic component of plasma membrane	GO:0004252: serine-type endopeptidase activity	GO:0016485: protein processing; GO:0016540: protein autoprocessing; GO:0043200: response to amino acid							gene-B9J08_000115:0.11		CAGL0I06116g:0.01		CAGL0I06116g:0.12											gene-CTRG_03111:0.08	gene-CTRG_03111:0.12
46	PARA10	private_var	small_vars	Contig005809_C_parapsilosis_CDC317	Contig005809_C_parapsilosis_CDC317_1184718_G/GA	Contig005809_C_parapsilosis_CDC317_1184718_G/GA	CPAR2_tK(UUU)1	tK(UUU)1	down|g.-|c005809_1184718_G/GA	downstream_gene_variant	-	-	-	-	-	FALSE		tRNA-Lys, predicted by tRNAscan-SE; UUU anticodon					GO:0005575: cellular_component	GO:0033443: AAA codon-amino acid adaptor activity	GO:0002182: cytoplasmic translational elongation
47	PARA10	private_var	small_vars	Contig005809_C_parapsilosis_CDC317	Contig005809_C_parapsilosis_CDC317_890787_AT/A	Contig005809_C_parapsilosis_CDC317_890787_AT/A	CPAR2_204360	KGD2	down|g.-|c005809_890787_AT/A	downstream_gene_variant	-	-	-	-	-	FALSE		Dihydrolipoyl transsuccinylase; mitochondrial alpha-ketoglutarate dehydrogenase complex component; catalyzes oxidative decarboxylation of alpha-ketoglutarate to succinyl-CoA in the TCA cycle; predicted mitochondrial nucleoid localization	CR_07420W_A: Putative dihydrolipoamide S-succinyltransferase; induced in high iron; Hap43-repressed; Spider biofilm repressed	YDR148C: Dihydrolipoyl transsuccinylase; component of the mitochondrial alpha-ketoglutarate dehydrogenase complex, which catalyzes the oxidative decarboxylation of alpha-ketoglutarate to succinyl-CoA in the TCA cycle; phosphorylated	CAGL0E01287g: Ortholog(s) have role in 2-oxoglutarate metabolic process and mitochondrial nucleoid, mitochondrial oxoglutarate dehydrogenase complex localization	B9J08_000469: Ortholog(s) have role in 2-oxoglutarate metabolic process and mitochondrial nucleoid, mitochondrial oxoglutarate dehydrogenase complex localization	GO:0009353: mitochondrial oxoglutarate dehydrogenase complex; GO:0042645: mitochondrial nucleoid	GO:0004149: dihydrolipoyllysine-residue succinyltransferase activity; GO:0016746: acyltransferase activity	GO:0006099: tricarboxylic acid cycle; GO:0006103: 2-oxoglutarate metabolic process										CAGL0E01287g:0.04												gene-CTRG_03072:0.10
48	PARA10	private_var	small_vars	Contig005809_C_parapsilosis_CDC317	Contig005809_C_parapsilosis_CDC317_890787_AT/A	Contig005809_C_parapsilosis_CDC317_890787_AT/A	CPAR2_204370	Scer_ACE2	up|g.-|c005809_890787_AT/A	upstream_gene_variant	-	-	-	-	-	FALSE		Ortholog(s) have DNA-binding transcription factor activity, RNA polymerase II-specific, cis-regulatory region sequence-specific DNA binding activity	CR_07440W_A: Transcription factor; similar to S. cerevisiae Ace2 and Swi5; regulates morphogenesis, cell separation, adherence, virulence in a mice; mutant is hyperfilamentous; rat catheter and Spider biofilm induced	YLR131C: Transcription factor required for septum destruction after cytokinesis; phosphorylation by Cbk1p blocks nuclear exit during M/G1 transition, causing localization to daughter cell nuclei, and also increases Ace2p activity; phosphorylation by Cdc28p and Pho85p prevents nuclear import during cell cycle phases other than cytokinesis; part of RAM network that regulates cellular polarity and m…	CAGL0M04323g: Putative transcription factor; null mutation results in hypervirulence in immunocompromised mice	B9J08_000468: Predicted DNA-binding transcription factor; involved in regulation of cell morphology	GO:0005634: nucleus; GO:0005829: cytosol	GO:0000981: DNA-binding transcription factor activity, RNA polymerase II-specific; GO:0000987: cis-regulatory region sequence-specific DNA binding; GO:0008270: zinc ion binding	GO:0000083: regulation of transcription involved in G1/S transition of mitotic cell cycle; GO:0000122: negative regulation of transcription by RNA polymerase II; GO:0045944: positive regulation of transcription by RNA polymerase II; GO:0060196: positive regulation of antisense RNA transcription; GO:2001043: positive regulation of septum digestion after cytokinesis										CAGL0E01331g:0.04	CAGL0E01331g:0.01; CAGL0M04323g:0.07											gene-CTRG_03073:0.15
49	PARA10	private_var	small_vars	Contig005809_C_parapsilosis_CDC317	Contig005809_C_parapsilosis_CDC317_890787_AT/A	Contig005809_C_parapsilosis_CDC317_890787_AT/A	CPAR2_204380	Scer_COM2	down|g.-|c005809_890787_AT/A	downstream_gene_variant	-	-	-	-	-	FALSE		Ortholog(s) have role in cellular response to sulfur dioxide, regulation of cellular response to stress	CR_07450C_A: Transcription factor; induces transcripts of stress response genes via SLE (STRE-like) elements; required for adaptation to weak acid stress; activates a subset of the genes that are repressed by Nrg1	YER130C: Transcription factor that binds IME1 Upstream Activation Signal (UAS)ru; COM2 transcription is regulated by Haa1p, Sok2p and Zap1p transcriptional activators; may bind the IME1 promoter under all growth conditions to negatively regulate its transcription in the absence of a positive regulator that binds more effectively; repressor activity may depend on phosphorylation by PKA; C. albican…	CAGL0K02145g: Ortholog(s) have role in cellular response to sulfur dioxide, regulation of cellular response to stress	B9J08_000467: Ortholog(s) have role in cellular response to sulfur dioxide, regulation of cellular response to stress	GO:0005575: cellular_component	GO:0003676: nucleic acid binding; GO:0008270: zinc ion binding	GO:0071252: cellular response to sulfur dioxide; GO:0080135: regulation of cellular response to stress																							gene-CTRG_03074:0.18
50	PARA10	private_var_GoH	small_vars	Contig005504_C_parapsilosis_CDC317	Contig005504_C_parapsilosis_CDC317_488964_T/TG	Contig005504_C_parapsilosis_CDC317_488964_T/TG	CPAR2_602040	CPAR2_602040	down|g.-|c005504_488964_T/TG	downstream_gene_variant	-	-	-	-	-	FALSE		Ortholog of Candida metapsilosis : CMET_4242, Candida orthopsilosis Co 90-125 : CORT_0F03010 and Candida orthopsilosis NEW ASSEMBLY : CORT1F03010					GO:0005575: cellular_component	GO:0003674: molecular_function	GO:0008150: biological_process
51	PARA10	private_var_GoH	small_vars	Contig005504_C_parapsilosis_CDC317	Contig005504_C_parapsilosis_CDC317_488964_T/TG	Contig005504_C_parapsilosis_CDC317_488964_T/TG	CPAR2_602050	Scer_CAB1	up|g.-|c005504_488964_T/TG	upstream_gene_variant	-	-	-	-	-	FALSE		Ortholog(s) have pantothenate kinase activity, role in coenzyme A biosynthetic process, ergosterol metabolic process, regulation of response to drug and cytoplasm, nucleus localization	C6_02980C_A: Putative pantothenate kinase; ortholog of S. cerevisiae Cab1; transposon mutation affects filamentous growth; repressed in core stress response	YDR531W: Pantothenate kinase, ATP:D-pantothenate 4'-phosphotransferase; catalyzes the first committed step in the universal biosynthetic pathway for synthesis of coenzyme A (CoA); transcriptionally regulated by Upc2p via a sterol response element	CAGL0H01551g: Ortholog(s) have pantothenate kinase activity, role in coenzyme A biosynthetic process, ergosterol metabolic process, regulation of response to drug and cytoplasm, nucleus localization	B9J08_004866: Ortholog(s) have pantothenate kinase activity, role in coenzyme A biosynthetic process, ergosterol metabolic process, regulation of response to drug and cytoplasm, nucleus localization	GO:0005634: nucleus; GO:0005737: cytoplasm	GO:0004594: pantothenate kinase activity; GO:0005524: ATP binding	GO:0008204: ergosterol metabolic process; GO:0015937: coenzyme A biosynthetic process; GO:2001023: regulation of response to drug	C6_02980C_A:0.06*	C6_02980C_A:0.02	C6_02980C_A:0.04			gene-B9J08_004866:0.03					CAGL0H01551g:0.03												gene-CTRG_02770:0.08
52	PARA10	private_var_GoH	small_vars	Contig005504_C_parapsilosis_CDC317	Contig005504_C_parapsilosis_CDC317_488964_T/TG	Contig005504_C_parapsilosis_CDC317_488964_T/TG	CPAR2_602060	CPAR2_602060	up|g.-|c005504_488964_T/TG	upstream_gene_variant	-	-	-	-	-	FALSE		Has domain(s) with predicted DNA-binding transcription factor activity, DNA-binding transcription factor activity, RNA polymerase II-specific, zinc ion binding activity and role in regulation of transcription, DNA-templated	C6_01790C_A: Putative Zn(II)2Cys6 transcription factor; heterozygous null mutant displays sensitivity to virgineone and decreased colonization of mouse kidneys				GO:0005634: nucleus	GO:0000981: DNA-binding transcription factor activity, RNA polymerase II-specific; GO:0003700: DNA-binding transcription factor activity; GO:0008270: zinc ion binding	GO:0006355: regulation of transcription, DNA-templated		C3_07200C_A:0.11; C6_01790C_A:0.03		C3_07200C_A:0.02			gene-B9J08_001285:0.05														gene-CTRG_01531:0.08; gene-CTRG_02877:0.08	gene-CTRG_02874:0.15
53	PARA10	private_var_GoH	small_vars	Contig005504_C_parapsilosis_CDC317	Contig005504_C_parapsilosis_CDC317_562530_T/TA	Contig005504_C_parapsilosis_CDC317_562530_T/TA	CPAR2_602410	Scer_OYE2	up|g.-|c005504_562530_T/TA	upstream_gene_variant	-	-	-	-	-	FALSE		Ortholog(s) have NADPH dehydrogenase activity, role in apoptotic process and mitochondrion localization	C6_01410C_A: Putative NAPDH dehydrogenase; induced by nitric oxide; Spider biofilm induced	YHR179W: Conserved NADPH oxidoreductase containing flavin mononucleotide (FMN); responsible for geraniol reduction into citronellol during fermentation; homologous to Oye3p with different ligand binding and catalytic properties; may be involved in sterol metabolism, oxidative stress response, and programmed cell death; protein abundance increases in response to DNA replication stress	CAGL0I02574g: Ortholog(s) have NADPH dehydrogenase activity, role in apoptotic process and mitochondrion localization		GO:0005739: mitochondrion	GO:0003959: NADPH dehydrogenase activity; GO:0010181: FMN binding	GO:0006915: apoptotic process	C6_01180C_A:0.01; C6_01410C_A:0.03	C6_01180C_A:0.04; C6_01410C_A:0.03; C6_01420C_A:0.02; C6_01510W_A:0.03	C6_01510W_A:0.02								CAGL0I02024g:0.04; CAGL0I02574g:0.03; CAGL0L09537g:0.04											gene-CTRG_02834:0.19; gene-CTRG_02836:0.13
54	PARA10	private_var_GoH	small_vars	Contig005504_C_parapsilosis_CDC317	Contig005504_C_parapsilosis_CDC317_562530_T/TA	Contig005504_C_parapsilosis_CDC317_562530_T/TA	CPAR2_602420	CPAR2_602420	up|g.-|c005504_562530_T/TA	upstream_gene_variant	-	-	-	-	-	FALSE		Ortholog of C. albicans SC5314 : C6_01450C_A, C. dubliniensis CD36 : Cd36_61560, Candida tropicalis MYA-3404 : CTRG_02841 and Candida albicans WO-1 : CAWG_05219	C6_01450C_A: Protein of unknown function; Cyr1-repressed; rat catheter and Spider biofilm induced				GO:0005575: cellular_component	GO:0003674: molecular_function	GO:0008150: biological_process		C6_01450C_A:0.02
55	PARA10	private_var_GoH	small_vars	Contig005504_C_parapsilosis_CDC317	Contig005504_C_parapsilosis_CDC317_562530_T/TA	Contig005504_C_parapsilosis_CDC317_562530_T/TA	CPAR2_602430	Scer_SCJ1	down|g.-|c005504_562530_T/TA	downstream_gene_variant	-	-	-	-	-	FALSE		Ortholog(s) have chaperone binding activity, role in protein folding in endoplasmic reticulum, response to unfolded protein, ubiquitin-dependent ERAD pathway and endoplasmic reticulum lumen localization	C6_01460C_A: Ortholog(s) have chaperone binding activity, role in protein folding in endoplasmic reticulum, response to unfolded protein, ubiquitin-dependent ERAD pathway and endoplasmic reticulum lumen localization	YMR214W: One of several homologs of bacterial chaperone DnaJ; located in the ER lumen where it cooperates with Kar2p to mediate maturation of proteins	CAGL0F03729g: Ortholog(s) have chaperone binding activity, role in protein folding in endoplasmic reticulum, response to unfolded protein, ubiquitin-dependent ERAD pathway and endoplasmic reticulum lumen localization	B9J08_002379: Ortholog(s) have chaperone binding activity, role in protein folding in endoplasmic reticulum, response to unfolded protein, ubiquitin-dependent ERAD pathway and endoplasmic reticulum lumen localization	GO:0005788: endoplasmic reticulum lumen	GO:0031072: heat shock protein binding; GO:0051082: unfolded protein binding; GO:0051087: chaperone binding	GO:0006986: response to unfolded protein; GO:0030433: ubiquitin-dependent ERAD pathway; GO:0034975: protein folding in endoplasmic reticulum		C6_01460C_A:0.03
56	PARA10	private_var_GoH	small_vars	Contig005504_C_parapsilosis_CDC317	Contig005504_C_parapsilosis_CDC317_562530_T/TA	Contig005504_C_parapsilosis_CDC317_562530_T/TA	CPAR2_602440	CPAR2_602440	up|g.-|c005504_562530_T/TA	upstream_gene_variant	-	-	-	-	-	FALSE		Has domain(s) with predicted catalytic activity	C6_01470W_A: Has domain(s) with predicted serine-type endopeptidase activity and role in proteolysis			B9J08_000828: Ortholog of C. albicans SC5314 : C6_01470W_A, C. dubliniensis CD36 : Cd36_61580, C. parapsilosis CDC317 : CPAR2_602440 and Candida tenuis NRRL Y-1498 : CANTEDRAFT_115683	GO:0005575: cellular_component	GO:0003824: catalytic activity	GO:0008150: biological_process		C6_01470W_A:0.03																				gene-CTRG_02843:0.07
57	PARA10	private_var_GoH	small_vars	Contig005504_C_parapsilosis_CDC317	Contig005504_C_parapsilosis_CDC317_562530_T/TA	Contig005504_C_parapsilosis_CDC317_562530_T/TA	CPAR2_602450	Scer_YGR067C	down|g.-|c005504_562530_T/TA	downstream_gene_variant	-	-	-	-	-	FALSE		Has domain(s) with predicted nucleic acid binding, zinc ion binding activity	C6_01500C_A: Zn(II)2Cys6 transcription factor; regulator of yeast form adherence; required for yeast cell adherence to silicone substrate	YGR067C: Putative protein of unknown function; contains a zinc finger motif similar to that of Adr1p	CAGL0K04631g: Has domain(s) with predicted nucleic acid binding, zinc ion binding activity	B9J08_000829: Has domain(s) with predicted nucleic acid binding activity	GO:0005575: cellular_component	GO:0003676: nucleic acid binding; GO:0008270: zinc ion binding	GO:0008150: biological_process		C6_01500C_A:0.03																						gene-CTRG_02844:0.20
58	PARA10	private_var_GoH	small_vars	Contig005569_C_parapsilosis_CDC317	Contig005569_C_parapsilosis_CDC317_1200622_AT/A	Contig005569_C_parapsilosis_CDC317_1200622_AT/A	CPAR2_105520	Scer_DUR1,2	up|g.-|c005569_1200622_AT/A	upstream_gene_variant	-	-	-	-	-	FALSE		Ortholog(s) have allophanate hydrolase activity, urea carboxylase activity and role in nitrogen compound metabolic process, urea catabolic process	C1_04660W_A: Urea amidolyase; hydrolyzes urea to CO2; use of urea as N source and for hyphal switch in macrophage; regulated by Nrg1/Hap43; required for virulence; promotes mouse kidney and brain colonization; rat catheter and flow model biofilm induced	YBR208C: Urea amidolyase; contains both urea carboxylase and allophanate hydrolase activities, degrades urea to CO2 and NH3; expression sensitive to nitrogen catabolite repression and induced by allophanate, an intermediate in allantoin degradation; protein abundance increases in response to DNA replication stress		B9J08_002457: Ortholog(s) have allophanate hydrolase activity, urea carboxylase activity and role in nitrogen compound metabolic process, urea catabolic process	GO:0005575: cellular_component	GO:0004039: allophanate hydrolase activity; GO:0004075: biotin carboxylase activity; GO:0004847: urea carboxylase activity; GO:0005524: ATP binding; GO:0016884: carbon-nitrogen ligase activity, with glutamine as amido-N-donor; GO:0046872: metal ion binding	GO:0006807: nitrogen compound metabolic process; GO:0043419: urea catabolic process	C1_04660W_A:0.02		C1_04660W_A:0.03								CAGL0M05533g:0.19
59	PARA10	private_var_GoH	small_vars	Contig005569_C_parapsilosis_CDC317	Contig005569_C_parapsilosis_CDC317_1200622_AT/A	Contig005569_C_parapsilosis_CDC317_1200622_AT/A	CPAR2_105530	Scer_DUR3	down|g.-|c005569_1200622_AT/A	downstream_gene_variant	-	-	-	-	-	FALSE		Ortholog(s) have putrescine transmembrane transporter activity, spermidine transmembrane transporter activity, urea transmembrane transporter activity and role in putrescine transport, spermidine transport, urea transport	C1_04650W_A: High affinity spermidine transporter; expression is induced by urea; fungal-specific (no human or murine homolog); not required for virulence in a mouse intravenous model	YHL016C: Plasma membrane transporter for both urea and polyamines; expression is highly sensitive to nitrogen catabolite repression and induced by allophanate, the last intermediate of the allantoin degradative pathway	CAGL0K03157g: Putative plasma membrane polyamine transporter	B9J08_002456: Ortholog(s) have putrescine transmembrane transporter activity, spermidine transmembrane transporter activity, urea transmembrane transporter activity and role in putrescine transport, spermidine transport, urea transport	GO:0005886: plasma membrane	GO:0015204: urea transmembrane transporter activity; GO:0015489: putrescine transmembrane transporter activity; GO:0015606: spermidine transmembrane transporter activity	GO:0015840: urea transport; GO:0015847: putrescine transport; GO:0015848: spermidine transport; GO:0055085: transmembrane transport			C1_04650W_A:0.01			gene-B9J08_004889:0.01			CAGL0K03157g:0.01		CAGL0K03157g:0.03
60	PARA10	private_var_GoH	small_vars	Contig005569_C_parapsilosis_CDC317	Contig005569_C_parapsilosis_CDC317_1200622_AT/A	Contig005569_C_parapsilosis_CDC317_1200622_AT/A	CPAR2_105540	CPAR2_105540	up|g.-|c005569_1200622_AT/A	upstream_gene_variant	-	-	-	-	-	FALSE		Has domain(s) with predicted catalytic activity, sulfuric ester hydrolase activity and role in metabolic process					GO:0005575: cellular_component	GO:0003824: catalytic activity; GO:0008484: sulfuric ester hydrolase activity	GO:0008152: metabolic process	C3_02360C_A:0.02		C3_02360C_A:0.02																				gene-CTRG_02415:0.11
61	PARA10	private_var_GoH	small_vars	Contig005809_C_parapsilosis_CDC317	Contig005809_C_parapsilosis_CDC317_254571_A/G	Contig005809_C_parapsilosis_CDC317_254571_A/G	CPAR2_201380	Scer_BCP1	up|g.-|c005809_254571_A/G	upstream_gene_variant	-	-	-	-	-	FALSE		Ortholog(s) have role in protein export from nucleus, ribosomal large subunit export from nucleus	C1_12760W_A: Putative nuclear export protein; Hap43p-induced gene; decreased transcription is observed in an azole-resistant strain that overexpresses MDR1	YDR361C: Essential protein involved in nuclear export of Mss4p; Mss4p is a lipid kinase that generates phosphatidylinositol 4,5-biphosphate and plays a role in actin cytoskeleton organization and vesicular transport	CAGL0A02673g: Ortholog(s) have role in protein export from nucleus, ribosomal large subunit export from nucleus	B9J08_003945: Ortholog(s) have role in protein export from nucleus, ribosomal large subunit export from nucleus	GO:0005575: cellular_component	GO:0003674: molecular_function	GO:0000055: ribosomal large subunit export from nucleus; GO:0006611: protein export from nucleus										CAGL0A02673g:0.02	CAGL0A02673g:0.03
62	PARA10	private_var_GoH	small_vars	Contig005809_C_parapsilosis_CDC317	Contig005809_C_parapsilosis_CDC317_254571_A/G	Contig005809_C_parapsilosis_CDC317_254571_A/G	CPAR2_201390	Scer_CDC40	down|g.-|c005809_254571_A/G	downstream_gene_variant	-	-	-	-	-	FALSE		Ortholog(s) have second spliceosomal transesterification activity and role in generation of catalytic spliceosome for second transesterification step, mRNA 3'-splice site recognition, mRNA branch site recognition	C1_12750C_A: Pre-mRNA splicing factor; important for catalytic step II of pre-mRNA splicing; possible role in cell cycle progression; Spider biofilm induced	YDR364C: Pre-mRNA splicing factor; important for catalytic step II of pre-mRNA splicing and plays a role in cell cycle progression, particularly at the G1/S phase transition; required for DNA synthesis during mitosis and meiosis; has WD repeats; thermosensitivity of the cdc40 null mutant is functionally complemented by a chimeric construct containing the N-terminal 156 amino acids of yeast Cdc40p…	CAGL0A02772g: Ortholog(s) have second spliceosomal transesterification activity and role in generation of catalytic spliceosome for second transesterification step, mRNA 3'-splice site recognition, mRNA branch site recognition		GO:0005681: spliceosomal complex; GO:0034399: nuclear periphery	GO:0000386: second spliceosomal transesterification activity	GO:0000348: mRNA branch site recognition; GO:0000350: generation of catalytic spliceosome for second transesterification step; GO:0000389: mRNA 3'-splice site recognition	C1_12750C_A:0.03										CAGL0A02772g:0.04
63	PARA10	private_var_GoH	small_vars	Contig005809_C_parapsilosis_CDC317	Contig005809_C_parapsilosis_CDC317_254571_A/G	Contig005809_C_parapsilosis_CDC317_254571_A/G	CPAR2_201400	CPAR2_201400	up|g.-|c005809_254571_A/G	upstream_gene_variant	-	-	-	-	-	FALSE		Putative ubiquitin thiolesterase; predicted role in ubiquitin-dependent protein catabolism; expression increased in fluconazole and voriconazole resistant strains	C1_12740W_A: Predicted cysteine proteinase domain; mutants are viable			B9J08_003946: Ortholog of C. albicans SC5314 : C1_12740W_A, C. dubliniensis CD36 : Cd36_11920, C. parapsilosis CDC317 : CPAR2_201400 and Candida tenuis NRRL Y-1498 : CANTEDRAFT_123876	GO:0005575: cellular_component	GO:0004843: thiol-dependent deubiquitinase	GO:0006511: ubiquitin-dependent protein catabolic process; GO:0016579: protein deubiquitination			C1_12740W_A:0.02
64	PARA10	private_var_GoH	small_vars	Contig005809_C_parapsilosis_CDC317	Contig005809_C_parapsilosis_CDC317_254571_A/G	Contig005809_C_parapsilosis_CDC317_254571_A/G	CPAR2_201410	CPAR2_201410	down|g.-|c005809_254571_A/G	downstream_gene_variant	-	-	-	-	-	FALSE		Protein of unknown function; expression increased in fluconazole and voriconazole resistant strains	C1_12730W_A: Protein containing a BAR domain, which is found in proteins involved in membrane curvature; null mutant does not display the endocytic, hyphal growth, virulence, or cell wall defects exhibited by mutants in related genes RVS161 and RVS167			B9J08_003947: Has domain(s) with predicted protein domain specific binding activity and cytoplasm localization	GO:0005737: cytoplasm	GO:0003674: molecular_function	GO:0008150: biological_process																					gene-CTRG_03558:0.07
65	PARA10	private_var_GoH	small_vars	Contig005809_C_parapsilosis_CDC317	Contig005809_C_parapsilosis_CDC317_254571_A/G	Contig005809_C_parapsilosis_CDC317_254571_A/G	CPAR2_201420	Scer_SIP1	up|g.-|c005809_254571_A/G	upstream_gene_variant	-	-	-	-	-	FALSE		Ortholog(s) have AMP-activated protein kinase activity and role in positive regulation of pseudohyphal growth, protein phosphorylation, regulation of protein-containing complex assembly, signal transduction	C1_13610C_A: Scaffold protein of Snf1p complex; similar to S. cerevisiae Gal83p and Sip2p; interacts with Snf4p; interaction with Snf1p complex is regulated by carbon source, decreased on ethanol; N-terminal myristoylation; Hog1p-downregulated	YDR422C: Alternate beta-subunit of the Snf1p kinase complex; may confer substrate specificity; vacuolar protein containing KIS (Kinase-Interacting Sequence) and ASC (Association with Snf1 kinase Complex) domains involved in protein interactions	CAGL0F03047g: Ortholog(s) have AMP-activated protein kinase activity and role in positive regulation of pseudohyphal growth, protein phosphorylation, regulation of protein-containing complex assembly, signal transduction	B9J08_003948: Ortholog(s) have AMP-activated protein kinase activity and role in positive regulation of pseudohyphal growth, protein phosphorylation, regulation of protein-containing complex assembly, signal transduction	GO:0000324: fungal-type vacuole; GO:0005634: nucleus; GO:0005737: cytoplasm; GO:0005774: vacuolar membrane; GO:0005829: cytosol; GO:0031588: nucleotide-activated protein kinase complex	GO:0004679: AMP-activated protein kinase activity	GO:0006468: protein phosphorylation; GO:0007165: signal transduction; GO:0043254: regulation of protein-containing complex assembly; GO:2000222: positive regulation of pseudohyphal growth			C1_13610C_A:0.01
66	PARA10	private_var_LoH	small_vars	Contig005809_C_parapsilosis_CDC317	Contig005809_C_parapsilosis_CDC317_1904878_GACA/G	Contig005809_C_parapsilosis_CDC317_1904878_GACA/G	CPAR2_208860	Scer_URB1	up|g.-|c005809_1904878_GACA/G	upstream_gene_variant	-	-	-	-	-	FALSE		Ortholog(s) have role in maturation of 5.8S rRNA from tricistronic rRNA transcript (SSU-rRNA, 5.8S rRNA, LSU-rRNA), maturation of LSU-rRNA from tricistronic rRNA transcript (SSU-rRNA, 5.8S rRNA, LSU-rRNA) and nucleolus localization	C1_07660W_A: Protein of unknown function; transcript is upregulated in clinical isolates from HIV+ patients with oral candidiasis	YKL014C: Protein required for the normal accumulation of 25S and 5.8S rRNAs; nucleolar protein; associated with the 27SA2 pre-ribosomal particle; proposed to be involved in the biogenesis of the 60S ribosomal subunit	CAGL0L09669g: Ortholog(s) have role in maturation of 5.8S rRNA from tricistronic rRNA transcript (SSU-rRNA, 5.8S rRNA, LSU-rRNA), maturation of LSU-rRNA from tricistronic rRNA transcript (SSU-rRNA, 5.8S rRNA, LSU-rRNA) and nucleolus localization	B9J08_005434: Ortholog(s) have role in maturation of 5.8S rRNA from tricistronic rRNA transcript (SSU-rRNA, 5.8S rRNA, LSU-rRNA), maturation of LSU-rRNA from tricistronic rRNA transcript (SSU-rRNA, 5.8S rRNA, LSU-rRNA) and nucleolus localization	GO:0005730: nucleolus	GO:0003674: molecular_function	GO:0000463: maturation of LSU-rRNA from tricistronic rRNA transcript (SSU-rRNA, 5.8S rRNA, LSU-rRNA); GO:0000466: maturation of 5.8S rRNA from tricistronic rRNA transcript (SSU-rRNA, 5.8S rRNA, LSU-rRNA)	C1_07660W_A:0.01						gene-B9J08_005434:0.33				CAGL0L09669g:0.06
67	PARA10	private_var_LoH	small_vars	Contig005809_C_parapsilosis_CDC317	Contig005809_C_parapsilosis_CDC317_1904878_GACA/G	Contig005809_C_parapsilosis_CDC317_1904878_GACA/G	CPAR2_208870	CPAR2_208870	del|p.20-21|DN/D	inframe_deletion	59-61	59-61	20-21	DN/D	gACAac/gac	TRUE		Has domain(s) with predicted ATP binding, protein kinase activity, protein serine/threonine kinase activity, transferase activity, transferring phosphorus-containing groups activity and role in protein phosphorylation	C1_07640C_A: Protein with predicted serine/threonine kinase and tyrosine kinase domains; possibly an essential gene, disruptants not obtained by UAU1 method; Spider biofilm induced			B9J08_005433: Has domain(s) with predicted ATP binding, protein kinase activity, protein tyrosine kinase activity and role in protein phosphorylation	GO:0005575: cellular_component	GO:0004672: protein kinase activity; GO:0004674: protein serine/threonine kinase activity; GO:0005524: ATP binding; GO:0016772: transferase activity, transferring phosphorus-containing groups	GO:0006468: protein phosphorylation	C1_07640C_A:0.07*	C1_07640C_A:0.02	C1_07640C_A:0.06	C1_07640C_A:0.03					CAGL0F00649g:0.01		CAGL0F00649g:0.03
68	PARA10	private_var_LoH	small_vars	Contig005809_C_parapsilosis_CDC317	Contig005809_C_parapsilosis_CDC317_1904878_GACA/G	Contig005809_C_parapsilosis_CDC317_1904878_GACA/G	CPAR2_208880	Scer_PET117	down|g.-|c005809_1904878_GACA/G	downstream_gene_variant	-	-	-	-	-	FALSE		Ortholog(s) have role in mitochondrial cytochrome c oxidase assembly and extrinsic component of matrix side of mitochondrial inner membrane, mitochondrial matrix localization	C1_06840C_A: Ortholog(s) have role in mitochondrial cytochrome c oxidase assembly and extrinsic component of matrix side of mitochondrial inner membrane, mitochondrial matrix localization	YER058W: Protein required for assembly of cytochrome c oxidase	CAGL0J02926g: Cytochrome c oxidase assembly factor; mutants are respiratory-deficient	B9J08_003389: Ortholog(s) have role in mitochondrial cytochrome c oxidase assembly and extrinsic component of matrix side of mitochondrial inner membrane, mitochondrial matrix localization	GO:0005759: mitochondrial matrix; GO:0099616: extrinsic component of matrix side of mitochondrial inner membrane	GO:0003674: molecular_function	GO:0033617: mitochondrial cytochrome c oxidase assembly		C1_06840C_A:0.02									CAGL0J02926g:0.02											gene-CTRG_04201:0.23
69	PARA10	private_var_LoH	small_vars	Contig005809_C_parapsilosis_CDC317	Contig005809_C_parapsilosis_CDC317_1904878_GACA/G	Contig005809_C_parapsilosis_CDC317_1904878_GACA/G	CPAR2_208890	Scer_PCL6	up|g.-|c005809_1904878_GACA/G	upstream_gene_variant	-	-	-	-	-	FALSE		Ortholog(s) have role in regulation of glycogen biosynthetic process, regulation of glycogen catabolic process	C1_06850W_A: Putative cyclin-like protein; possible Pho85 cyclin; hyphal repressed; induced by Mnl1 under weak acid stress	YER059W: Pho85p cyclin of the Pho80p subfamily; forms the major Glc8p kinase together with Pcl7p and Pho85p; involved in the control of glycogen storage by Pho85p; stabilized by Elongin C binding; PCL6 has a paralog, PCL7, that arose from the whole genome duplication		B9J08_003390: Ortholog(s) have role in regulation of glycogen biosynthetic process, regulation of glycogen catabolic process	GO:0005575: cellular_component	GO:0019901: protein kinase binding	GO:0000079: regulation of cyclin-dependent protein serine/threonine kinase activity; GO:0005979: regulation of glycogen biosynthetic process; GO:0005981: regulation of glycogen catabolic process		C1_06850W_A:0.02									CAGL0M12342g:0.02											gene-CTRG_04200:0.23	gene-CTRG_04200:0.14
70	PARA10	private_var_LoH	small_vars	Contig006139_C_parapsilosis_CDC317	Contig006139_C_parapsilosis_CDC317_945713_GT/G	Contig006139_C_parapsilosis_CDC317_945713_GT/G	CPAR2_504110	Scer_DAL1	down|g.-|c006139_945713_GT/G	downstream_gene_variant	-	-	-	-	-	FALSE		Ortholog(s) have allantoinase activity and role in allantoin assimilation pathway, purine nucleobase catabolic process	C3_00180C_A: Putative allantoinase; transcript regulated by Nrg1 and Mig1; macrophage/pseudohyphal-repressed	YIR027C: Allantoinase; converts allantoin to allantoate in the first step of allantoin degradation; expression sensitive to nitrogen catabolite repression		B9J08_005028: Ortholog(s) have allantoinase activity and role in allantoin assimilation pathway, purine nucleobase catabolic process	GO:0005575: cellular_component	GO:0004038: allantoinase activity; GO:0016888: endodeoxyribonuclease activity, producing 5'-phosphomonoesters	GO:0006145: purine nucleobase catabolic process; GO:0009442: allantoin assimilation pathway		C3_00180C_A:0.18*																				gene-CTRG_06165:0.22
71	PARA10	private_var_LoH	small_vars	Contig006139_C_parapsilosis_CDC317	Contig006139_C_parapsilosis_CDC317_945713_GT/G	Contig006139_C_parapsilosis_CDC317_945713_GT/G	CPAR2_504120	Scer_VTC1	down|g.-|c006139_945713_GT/G	downstream_gene_variant	-	-	-	-	-	FALSE		Ortholog(s) have GTPase regulator activity, mRNA binding activity	C3_00170C_A: Ortholog(s) have GTPase regulator activity, mRNA binding activity	YER072W: Regulatory subunit of the vacuolar transporter chaperone (VTC) complex; VTC complex is involved in membrane trafficking, vacuolar polyphosphate accumulation, microautophagy and non-autophagic vacuolar fusion; also has mRNA binding activity; protein abundance increases in response to DNA replication stress		B9J08_001776: Ortholog(s) have GTPase regulator activity, mRNA binding activity	GO:0000329: fungal-type vacuole membrane; GO:0005783: endoplasmic reticulum; GO:0031310: intrinsic component of vacuolar membrane; GO:0031965: nuclear membrane; GO:0032153: cell division site; GO:0033254: vacuolar transporter chaperone complex	GO:0003729: mRNA binding; GO:0030695: GTPase regulator activity	GO:0006797: polyphosphate metabolic process; GO:0006799: polyphosphate biosynthetic process; GO:0007034: vacuolar transport; GO:0007264: small GTPase mediated signal transduction; GO:0016237: lysosomal microautophagy; GO:0042144: vacuole fusion, non-autophagic; GO:2000769: regulation of establishment or maintenance of cell polarity regulating cell shape		C3_00170C_A:0.18*																				gene-CTRG_06164:0.20
72	PARA10	private_var_LoH	small_vars	Contig006139_C_parapsilosis_CDC317	Contig006139_C_parapsilosis_CDC317_945713_GT/G	Contig006139_C_parapsilosis_CDC317_945713_GT/G	CPAR2_504130	Scer_ANR2	down|g.-|c006139_945713_GT/G	downstream_gene_variant	-	-	-	-	-	FALSE		Ortholog(s) have lipid droplet localization	C3_00160C_A: Ortholog(s) have lipid droplet localization	YKL047W: Protein of unknown function; may have a role in lipid metabolism, based on localization to lipid droplets; predicted to be palmitoylated	CAGL0L01705g: Ortholog(s) have lipid droplet localization	B9J08_001778: Ortholog(s) have lipid droplet localization	GO:0005811: lipid droplet	GO:0003674: molecular_function	GO:0008150: biological_process		C3_00160C_A:0.01									CAGL0L01705g:0.02											gene-CTRG_06163:0.18
73	PARA10	private_var_LoH	small_vars	Contig006139_C_parapsilosis_CDC317	Contig006139_C_parapsilosis_CDC317_945713_GT/G	Contig006139_C_parapsilosis_CDC317_945713_GT/G	CPAR2_504140	Scer_PBP1	up|g.-|c006139_945713_GT/G	upstream_gene_variant	-	-	-	-	-	FALSE		Ortholog(s) have protein self-association, protein-containing complex binding activity	C3_00130C_A: mRNA polyadenylation regulating protein; Hap43-repressed; transcript is upregulated in RHE model of oral candidiasis and in clinical isolates from HIV+ patients with oral candidiasis; Spider biofilm repressed	YGR178C: Component of glucose deprivation induced stress granules; involved in P-body-dependent granule assembly; similar to human ataxin-2; interacts with Pab1p to regulate mRNA polyadenylation; interacts with Mkt1p to regulate HO translation; protein increases in abundance and relative distribution to the nucleus increases upon DNA replication stress	CAGL0D05896g: Ortholog(s) have protein self-association, protein-containing complex binding activity	B9J08_001779: Ortholog(s) have protein self-association, protein-containing complex binding activity	GO:0005844: polysome; GO:0010494: cytoplasmic stress granule	GO:0043621: protein self-association; GO:0044877: protein-containing complex binding	GO:0034063: stress granule assembly; GO:0043007: maintenance of rDNA; GO:0045727: positive regulation of translation; GO:1900365: positive regulation of mRNA polyadenylation; GO:1901524: regulation of mitophagy; GO:1904262: negative regulation of TORC1 signaling		C3_00130C_A:0.01								CAGL0D05896g:0.02	CAGL0D05896g:0.06											gene-CTRG_06162:0.19
74	PARA10	private_var_LoH	small_vars	Contig006139_C_parapsilosis_CDC317	Contig006139_C_parapsilosis_CDC317_945713_GT/G	Contig006139_C_parapsilosis_CDC317_945713_GT/G	CPAR2_504150	Scer_SEC6	up|g.-|c006139_945713_GT/G	upstream_gene_variant	-	-	-	-	-	FALSE		Ortholog(s) have SNARE binding activity and role in Golgi to plasma membrane transport, exocyst localization, exocytosis, negative regulation of SNARE complex assembly	C3_00110C_A: Predicted subunit of the exocyst complex, involved in exocytosis; localizes to a crescent on the surface of the hyphal tip; Hap43p-repressed	YIL068C: Essential 88kDa subunit of the exocyst complex; the exocyst mediates polarized targeting and tethering of post-Golgi secretory vesicles to active sites of exocytosis at the plasma membrane prior to SNARE-mediated fusion; anchors the assembled complex to sites of secretion; interacts with SM-like protein and SNARE regulator Sec1p and may recruit it to sites of secretion; binds to SNARE co…		B9J08_001780: Ortholog(s) have SNARE binding activity and role in Golgi to plasma membrane transport, exocyst localization, exocytosis, negative regulation of SNARE complex assembly	GO:0000145: exocyst; GO:0005934: cellular bud tip; GO:0005935: cellular bud neck; GO:0032153: cell division site; GO:0051285: cell cortex of cell tip; GO:0051286: cell tip; GO:0090726: cortical dynamic polarity patch; GO:0097575: lateral cell cortex; GO:1902716: cell cortex of growing cell tip	GO:0000149: SNARE binding	GO:0006887: exocytosis; GO:0006893: Golgi to plasma membrane transport; GO:0035544: negative regulation of SNARE complex assembly; GO:0051601: exocyst localization											CAGL0J03168g:0.09											gene-CTRG_06161:0.13
75	PARA10	private_var_LoH	small_vars	Contig006139_C_parapsilosis_CDC317	Contig006139_C_parapsilosis_CDC317_945713_GT/G	Contig006139_C_parapsilosis_CDC317_945713_GT/G	CPAR2_504160	Scer_YJU2	down|g.-|c006139_945713_GT/G	downstream_gene_variant	-	-	-	-	-	FALSE		Ortholog(s) have first spliceosomal transesterification activity and role in generation of catalytic spliceosome for first transesterification step	C3_00100W_A: Ortholog(s) have first spliceosomal transesterification activity and role in generation of catalytic spliceosome for first transesterification step	YKL095W: Essential protein required for pre-mRNA splicing; associates transiently with the spliceosomal NTC ("nineteen complex") and acts after Prp2p to promote the first catalytic reaction of splicing	CAGL0F07557g: Ortholog(s) have first spliceosomal transesterification activity, role in generation of catalytic spliceosome for first transesterification step and U2-type catalytic step 1 spliceosome localization	B9J08_001782: Ortholog(s) have first spliceosomal transesterification activity and role in generation of catalytic spliceosome for first transesterification step	GO:0005681: spliceosomal complex; GO:0005684: U2-type spliceosomal complex; GO:0071006: U2-type catalytic step 1 spliceosome	GO:0000384: first spliceosomal transesterification activity	GO:0000349: generation of catalytic spliceosome for first transesterification step					gene-B9J08_001782:0.02																	gene-CTRG_06160:0.11
76	PARA10	private_var_lost	small_vars	Contig005569_C_parapsilosis_CDC317	Contig005569_C_parapsilosis_CDC317_1261890_CA/C	Contig005569_C_parapsilosis_CDC317_1261890_CA/C	CPAR2_105760	Scer_ENA2	down|g.-|c005569_1261890_CA/C	downstream_gene_variant	-	-	-	-	-	FALSE		Ortholog(s) have calcium transmembrane transporter activity, phosphorylative mechanism, ion transmembrane transporter activity, phosphorylative mechanism and potassium transmembrane transporter activity, more	C1_00390W_A: Putative sodium transporter; induced by ciclopirox olamine; alkaline induced by Rim101; repressed by high-level peroxide stress; induced in oral candidiasis clinical isolates; possibly essential gene; rat catheter and Spider biofilm induced	YDR039C: P-type ATPase sodium pump; involved in Na+ efflux to allow salt tolerance; likely not involved in Li+ efflux		B9J08_002173: Ortholog(s) have P-type calcium transporter activity, P-type ion transporter activity, P-type potassium transmembrane transporter activity, P-type sodium transporter activity	GO:0000324: fungal-type vacuole; GO:0005886: plasma membrane; GO:0016021: integral component of membrane	GO:0000166: nucleotide binding; GO:0005388: P-type calcium transporter activity; GO:0008554: P-type sodium transporter activity; GO:0008556: P-type potassium transmembrane transporter activity; GO:0015662: P-type ion transporter activity; GO:0046872: metal ion binding	GO:0006813: potassium ion transport; GO:0006814: sodium ion transport; GO:0051208: sequestering of calcium ion; GO:0055085: transmembrane transport; GO:0070588: calcium ion transmembrane transport; GO:0097623: potassium ion export across plasma membrane		C1_00390W_A:0.11; C7_02910W_A:0.03	C7_02910W_A:0.06								CAGL0K12034g:0.04											gene-CTRG_04987:0.37*
77	PARA10	private_var_lost	small_vars	Contig005569_C_parapsilosis_CDC317	Contig005569_C_parapsilosis_CDC317_1261890_CA/C	Contig005569_C_parapsilosis_CDC317_1261890_CA/C	CPAR2_105770	Scer_ECM31	down|g.-|c005569_1261890_CA/C	downstream_gene_variant	-	-	-	-	-	FALSE		Ortholog(s) have 3-methyl-2-oxobutanoate hydroxymethyltransferase activity, role in pantothenate biosynthetic process and mitochondrion localization	C1_00510W_A: Ortholog(s) have 3-methyl-2-oxobutanoate hydroxymethyltransferase activity, role in pantothenate biosynthetic process and mitochondrion localization	YBR176W: Ketopantoate hydroxymethyltransferase; required for pantothenic acid biosynthesis, converts 2-oxoisovalerate into 2-dehydropantoate	CAGL0M06215g: Ortholog(s) have 3-methyl-2-oxobutanoate hydroxymethyltransferase activity, role in pantothenate biosynthetic process and mitochondrion localization		GO:0005739: mitochondrion	GO:0003864: 3-methyl-2-oxobutanoate hydroxymethyltransferase activity	GO:0015940: pantothenate biosynthetic process		C1_00510W_A:0.10								CAGL0M06215g:0.01	CAGL0M06215g:0.02
78	PARA10	private_var_lost	small_vars	Contig005569_C_parapsilosis_CDC317	Contig005569_C_parapsilosis_CDC317_1261890_CA/C	Contig005569_C_parapsilosis_CDC317_1261890_CA/C	CPAR2_105780	Scer_GLO1	up|g.-|c005569_1261890_CA/C	upstream_gene_variant	-	-	-	-	-	FALSE		Ortholog(s) have lactoylglutathione lyase activity, zinc ion binding activity and role in glutathione metabolic process, methylglyoxal catabolic process to D-lactate via S-lactoyl-glutathione	C1_00500C_A: Putative monomeric glyoxalase I; oxidative stress-induced via Cap1; flow model and rat catheter biofilm repressed	YML004C: Monomeric glyoxalase I; catalyzes the detoxification of methylglyoxal (a by-product of glycolysis) via condensation with glutathione to produce S-D-lactoylglutathione; expression regulated by methylglyoxal levels and osmotic stress			GO:0005575: cellular_component	GO:0004462: lactoylglutathione lyase activity; GO:0008270: zinc ion binding	GO:0006749: glutathione metabolic process; GO:0019243: methylglyoxal catabolic process to D-lactate via S-lactoyl-glutathione		C1_00500C_A:0.10	C1_00500C_A:0.02								CAGL0L07656g:0.03											gene-CTRG_04310:0.08
79	PARA10	private_var_lost	small_vars	Contig005569_C_parapsilosis_CDC317	Contig005569_C_parapsilosis_CDC317_1261890_CA/C	Contig005569_C_parapsilosis_CDC317_1261890_CA/C	CPAR2_105790	Scer_GRX2	up|g.-|c005569_1261890_CA/C	upstream_gene_variant	-	-	-	-	-	FALSE		Ortholog(s) have disulfide oxidoreductase activity, glutathione peroxidase activity, glutathione transferase activity, role in cellular response to oxidative stress, glutathione metabolic process and cytosol, mitochondrion localization	C1_00490C_A: Putative glutaredoxin; described as a glutathione reductase; induced by human neutrophils and benomyl treatment; alkaline repressed; regulated by Gcn2 and Gcn4; required for virulence in mouse model; Spider biofilm induced	YDR513W: Cytoplasmic glutaredoxin; thioltransferase, glutathione-dependent disulfide oxidoreductase involved in maintaining redox state of target proteins, also exhibits glutathione peroxidase activity, expression induced in response to stress; GRX2 has two in-frame start codons resulting in a shorter isoform that is retained in the cytosol and a longer form translocated to the mitochondrial matr…	CAGL0K05813g: Ortholog(s) have disulfide oxidoreductase activity, glutathione disulfide oxidoreductase activity, glutathione peroxidase activity, glutathione transferase activity		GO:0005739: mitochondrion; GO:0005829: cytosol	GO:0004364: glutathione transferase activity; GO:0004602: glutathione peroxidase activity; GO:0009055: electron transfer activity; GO:0015035: protein-disulfide reductase activity; GO:0015036: disulfide oxidoreductase activity	GO:0006749: glutathione metabolic process; GO:0034599: cellular response to oxidative stress; GO:0045454: cell redox homeostasis		C1_00490C_A:0.11
80	PARA10	private_var_lost	small_vars	Contig005569_C_parapsilosis_CDC317	Contig005569_C_parapsilosis_CDC317_1261890_CA/C	Contig005569_C_parapsilosis_CDC317_1261890_CA/C	CPAR2_105800	Scer_GCN20	up|g.-|c005569_1261890_CA/C	upstream_gene_variant	-	-	-	-	-	FALSE		Ortholog(s) have role in regulation of translational elongation and cytosolic ribosome localization	C1_00480C_A: YEF3-subfamily ABC family protein, predicted not to be a transporter	YFR009W: Positive regulator of the Gcn2p kinase activity; forms a complex with Gcn1p; proposed to stimulate Gcn2p activation by an uncharged tRNA	CAGL0K10472g: Ortholog(s) have role in regulation of translational elongation and cytosolic ribosome localization	B9J08_003172: Ortholog(s) have role in regulation of translational elongation and cytosolic ribosome localization	GO:0022626: cytosolic ribosome	GO:0000166: nucleotide binding; GO:0005524: ATP binding; GO:0016887: ATP hydrolysis activity; GO:0017111: nucleoside-triphosphatase activity	GO:0006448: regulation of translational elongation		C1_00480C_A:0.11									CAGL0K10472g:0.05
81	PARA10	private_var_lost	small_vars	Contig005569_C_parapsilosis_CDC317	Contig005569_C_parapsilosis_CDC317_1261890_CA/C	Contig005569_C_parapsilosis_CDC317_1261890_CA/C	CPAR2_105810	Scer_FMP30	up|g.-|c005569_1261890_CA/C	upstream_gene_variant	-	-	-	-	-	FALSE		Ortholog(s) have role in N-acylethanolamine metabolic process, N-acylphosphatidylethanolamine metabolic process and integral component of mitochondrial inner membrane localization	C1_00470C_A: Ortholog(s) have role in N-acylethanolamine metabolic process, N-acylphosphatidylethanolamine metabolic process and integral component of mitochondrial inner membrane localization	YPL103C: Protein with a role in maintaining mitochondrial morphology; also involved in maintaining normal cardiolipin levels; mitochondrial inner membrane protein; proposed to be involved in N-acylethanolamine metabolism; related to mammalian N-acylPE-specific phospholipase D	CAGL0H05885g: Ortholog(s) have role in N-acylethanolamine metabolic process, N-acylphosphatidylethanolamine metabolic process and integral component of mitochondrial inner membrane localization	B9J08_003171: Ortholog(s) have role in N-acylethanolamine metabolic process, N-acylphosphatidylethanolamine metabolic process and integral component of mitochondrial inner membrane localization	GO:0031305: integral component of mitochondrial inner membrane	GO:0008270: zinc ion binding; GO:0016787: hydrolase activity; GO:0070290: N-acylphosphatidylethanolamine-specific phospholipase D activity	GO:0070291: N-acylethanolamine metabolic process; GO:0070292: N-acylphosphatidylethanolamine metabolic process		C1_00470C_A:0.10									CAGL0H05885g:0.04
82	PARA10	private_var_lost	small_vars	Contig005806_C_parapsilosis_CDC317	Contig005806_C_parapsilosis_CDC317_357778_T/TG	Contig005806_C_parapsilosis_CDC317_357778_T/TG	CPAR2_301530	CPAR2_301530	down|g.-|c005806_357778_T/TG	downstream_gene_variant	-	-	-	-	-	FALSE		Ortholog of C. albicans SC5314 : C7_00850W_A, C. dubliniensis CD36 : Cd36_70790, C. auris B8441 : B9J08_005266 and Candida tenuis NRRL Y-1498 : CANTEDRAFT_94947	C7_00850W_A: Ortholog of C. dubliniensis CD36 : Cd36_70790, C. parapsilosis CDC317 : CPAR2_301530, C. auris B8441 : B9J08_005266 and Candida tenuis NRRL Y-1498 : CANTEDRAFT_94947			B9J08_005266: Ortholog of C. albicans SC5314 : C7_00850W_A, C. dubliniensis CD36 : Cd36_70790, C. parapsilosis CDC317 : CPAR2_301530 and Candida tenuis NRRL Y-1498 : CANTEDRAFT_94947	GO:0005575: cellular_component	GO:0003674: molecular_function	GO:0008150: biological_process	C7_00850W_A:0.02																				gene-CTRG_04901:0.10		gene-CTRG_04901:0.08
83	PARA10	private_var_lost	small_vars	Contig005806_C_parapsilosis_CDC317	Contig005806_C_parapsilosis_CDC317_357778_T/TG	Contig005806_C_parapsilosis_CDC317_357778_T/TG	CPAR2_301540	Scer_CCW14	down|g.-|c005806_357778_T/TG	downstream_gene_variant	-	-	-	-	-	FALSE		Ortholog(s) have structural constituent of cell wall activity, role in fungal-type cell wall organization and fungal-type cell wall localization	C7_00860W_A: Beta-glucan associated ser/thr rich cell-wall protein with a role in cell wall structure; GPI anchor; highly mutable due to internal Ser-Ala tandem repeats; detected at germ tube plasma membrane; repressed in cells treated with Congo Red;	YLR390W-A: Covalently linked cell wall glycoprotein; present in the inner layer of the cell wall	CAGL0H06413g: Putative GPI-linked cell wall protein	B9J08_005265: Ortholog(s) have structural constituent of cell wall activity, role in fungal-type cell wall organization and fungal-type cell wall localization	GO:0009277: fungal-type cell wall	GO:0005199: structural constituent of cell wall	GO:0031505: fungal-type cell wall organization											CAGL0H06413g:0.03	CAGL0H06413g:0.26*
84	PARA10	private_var_lost	small_vars	Contig005806_C_parapsilosis_CDC317	Contig005806_C_parapsilosis_CDC317_357778_T/TG	Contig005806_C_parapsilosis_CDC317_357778_T/TG	CPAR2_301550	Scer_FLX1	up|g.-|c005806_357778_T/TG	upstream_gene_variant	-	-	-	-	-	FALSE		Ortholog(s) have FAD transmembrane transporter activity, role in FAD transport and mitochondrion localization	C7_01880C_A: Ortholog(s) have FAD transmembrane transporter activity, role in FAD transport and mitochondrion localization	YIL134W: Mitochondrial flavin adenine dinucleotide transporter; FAD is a synthesis product of riboflavin; human homolog SLC25A32 is implicated in multiple acyl-CoA dehydrogenase deficiency (MADD) or glutaric aciduria type II (GAII), and can complement yeast null mutant	CAGL0G08910g: Ortholog(s) have FAD transmembrane transporter activity, role in FAD transport and mitochondrion localization	B9J08_004735: Ortholog(s) have FAD transmembrane transporter activity, role in FAD transport and mitochondrion localization	GO:0005739: mitochondrion	GO:0015230: FAD transmembrane transporter activity	GO:0015883: FAD transport											CAGL0G08910g:0.01
85	PARA10	private_var_lost	small_vars	Contig005806_C_parapsilosis_CDC317	Contig005806_C_parapsilosis_CDC317_357778_T/TG	Contig005806_C_parapsilosis_CDC317_357778_T/TG	CPAR2_301560	Scer_TOM7	down|g.-|c005806_357778_T/TG	downstream_gene_variant	-	-	-	-	-	FALSE		Ortholog(s) have protein transmembrane transporter activity, role in protein import into mitochondrial matrix, protein insertion into mitochondrial outer membrane and mitochondrial outer membrane translocase complex localization	C7_01890C_A: Predicted component of the TOM (translocase of outer membrane) complex involved in protein translocation into mitochondria; flucytosine induced	YNL070W: Component of the TOM (translocase of outer membrane) complex; responsible for recognition and initial import steps for all mitochondrially directed proteins; promotes assembly and stability of the TOM complex	CAGL0J10179g: Ortholog(s) have protein transmembrane transporter activity, role in protein import into mitochondrial matrix, protein insertion into mitochondrial outer membrane and mitochondrial outer membrane translocase complex localization		GO:0005742: mitochondrial outer membrane translocase complex	GO:0008320: protein transmembrane transporter activity	GO:0030150: protein import into mitochondrial matrix; GO:0045040: protein insertion into mitochondrial outer membrane		C7_01890C_A:0.02
86	PARA10	private_var_lost	small_vars	Contig005806_C_parapsilosis_CDC317	Contig005806_C_parapsilosis_CDC317_357778_T/TG	Contig005806_C_parapsilosis_CDC317_357778_T/TG	CPAR2_301570	CPAR2_301570	up|g.-|c005806_357778_T/TG	upstream_gene_variant	-	-	-	-	-	FALSE		Ortholog(s) have role in cellular hyperosmotic response, cellular response to osmotic stress	C7_02800W_A: Histidine kinase involved in a two-component signaling pathway that regulates cell wall biosynthesis; required for wild-type virulence in mouse systemic infection but not for wild-type growth or drug sensitivity/resistance; 9 HAMP domains			B9J08_001959: Ortholog(s) have role in cellular hyperosmotic response, cellular response to osmotic stress	GO:0016020: membrane; GO:0016021: integral component of membrane	GO:0000155: phosphorelay sensor kinase activity; GO:0000156: phosphorelay response regulator activity; GO:0005524: ATP binding; GO:0016772: transferase activity, transferring phosphorus-containing groups	GO:0000160: phosphorelay signal transduction system; GO:0006355: regulation of transcription, DNA-templated; GO:0007165: signal transduction; GO:0016310: phosphorylation; GO:0071470: cellular response to osmotic stress; GO:0071474: cellular hyperosmotic response	C7_02800W_A:0.08*						gene-B9J08_001959:0.02
87	PARA10	private_var_lost	small_vars	Contig005806_C_parapsilosis_CDC317	Contig005806_C_parapsilosis_CDC317_798154_T/TCCCCC	Contig005806_C_parapsilosis_CDC317_798154_T/TCCCCC	CPAR2_303390	Scer_FOL1	down|g.-|c005806_798154_T/TCCCCC	downstream_gene_variant	-	-	-	-	-	FALSE		Ortholog(s) have 2-amino-4-hydroxy-6-hydroxymethyldihydropteridine diphosphokinase activity, dihydroneopterin aldolase activity, dihydropteroate synthase activity and role in tetrahydrofolate biosynthetic process	C5_00770C_A: Putative dihydroneopterin aldolase (dihydro-6-hydroxymethylpterin pyrophosphokinase); fungal-specific (no human or murine homolog)	YNL256W: Multifunctional enzyme of the folic acid biosynthesis pathway; has dihydropteroate synthetase, dihydro-6-hydroxymethylpterin pyrophosphokinase, and dihydroneopterin aldolase activities	CAGL0J07920g: Ortholog(s) have 2-amino-4-hydroxy-6-hydroxymethyldihydropteridine diphosphokinase activity, dihydroneopterin aldolase activity, dihydropteroate synthase activity and role in tetrahydrofolate biosynthetic process	B9J08_001330: Ortholog(s) have 2-amino-4-hydroxy-6-hydroxymethyldihydropteridine diphosphokinase activity, dihydroneopterin aldolase activity, dihydropteroate synthase activity and role in tetrahydrofolate biosynthetic process	GO:0005737: cytoplasm; GO:0005740: mitochondrial envelope	GO:0003848: 2-amino-4-hydroxy-6-hydroxymethyldihydropteridine diphosphokinase activity; GO:0004150: dihydroneopterin aldolase activity; GO:0004156: dihydropteroate synthase activity	GO:0046654: tetrahydrofolate biosynthetic process		C5_00770C_A:0.05	C5_00770C_A:0.02								CAGL0J07920g:0.07
88	PARA10	private_var_lost	small_vars	Contig005806_C_parapsilosis_CDC317	Contig005806_C_parapsilosis_CDC317_798154_T/TCCCCC	Contig005806_C_parapsilosis_CDC317_798154_T/TCCCCC	CPAR2_303400	Scer_MSB3	up|g.-|c005806_798154_T/TCCCCC	upstream_gene_variant	-	-	-	-	-	FALSE		Ortholog(s) have GTPase activator activity and role in activation of GTPase activity, endocytosis, exocytosis, formin-nucleated actin cable assembly, regulation of GTPase activity, regulation of protein localization	C5_00760W_A: Ortholog(s) have GTPase activator activity and role in activation of GTPase activity, endocytosis, exocytosis, formin-nucleated actin cable assembly, regulation of GTPase activity, regulation of protein localization	YNL293W: Rab GTPase-activating protein; regulates endocytosis via inactivation of Vps21p at endosomes and vacuole fusion via inactivation of Ypt7p at vacuoles; also acts on Ypt52p and Sec4p; localizes to plasma membrane, sites of polarized growth; relocalizes from bud neck to cytoplasm upon DNA replication stress; similar to TBC-domain Tre2 oncogene; MSB3 has a paralog, MSB4, that arose from the …	CAGL0M03641g: Ortholog(s) have GTPase activator activity and role in activation of GTPase activity, endocytosis, exocytosis, formin-nucleated actin cable assembly, regulation of GTPase activity, regulation of protein localization	B9J08_004816: Ortholog(s) have GTPase activator activity and role in activation of GTPase activity, endocytosis, exocytosis, formin-nucleated actin cable assembly, regulation of GTPase activity, regulation of protein localization	GO:0000131: incipient cellular bud site; GO:0000133: polarisome; GO:0000329: fungal-type vacuole membrane; GO:0005770: late endosome; GO:0005829: cytosol; GO:0005886: plasma membrane; GO:0005934: cellular bud tip; GO:0005935: cellular bud neck	GO:0005096: GTPase activator activity	GO:0006887: exocytosis; GO:0006897: endocytosis; GO:0032880: regulation of protein localization; GO:0043087: regulation of GTPase activity; GO:0070649: formin-nucleated actin cable assembly; GO:0090630: activation of GTPase activity		C5_00760W_A:0.06	C5_00760W_A:0.04																			gene-CTRG_05356:0.12	gene-CTRG_05356:0.10
89	PARA10	private_var_lost	small_vars	Contig005806_C_parapsilosis_CDC317	Contig005806_C_parapsilosis_CDC317_798154_T/TCCCCC	Contig005806_C_parapsilosis_CDC317_798154_T/TCCCCC	CPAR2_303410	Scer_RIM21	up|g.-|c005806_798154_T/TCCCCC	upstream_gene_variant	-	-	-	-	-	FALSE		Ortholog(s) have role in ascospore formation, cellular response to alkaline pH, fungal-type cell wall biogenesis, invasive growth in response to glucose limitation and protein localization to plasma membrane, more	C5_01950C_A: Plasma membrane pH-sensor involved in the Rim101 pH response pathway; required for processing and activation of Rim101 and for alkaline pH-induced hyphal growth; Spider biofilm induced	YNL294C: pH sensor molecule, component of the RIM101 pathway; has a role in cell wall construction and alkaline pH response; is glycosylated and phosphorylated; interacts with Dfg16p and Rim9p to form a pH-sensing complex; localization to the plasma membrane is dependent on Dfg16p and Rim9p; has similarity to A. nidulans PalH	CAGL0M03663g: Ortholog(s) have role in ascospore formation, cellular response to alkaline pH, fungal-type cell wall biogenesis, invasive growth in response to glucose limitation and protein localization to plasma membrane, more	B9J08_004815: Ortholog(s) have role in ascospore formation, cellular response to alkaline pH, fungal-type cell wall biogenesis, invasive growth in response to glucose limitation and protein localization to plasma membrane, more	GO:0005886: plasma membrane	GO:0003674: molecular_function	GO:0001403: invasive growth in response to glucose limitation; GO:0009272: fungal-type cell wall biogenesis; GO:0030437: ascospore formation; GO:0044088: regulation of vacuole organization; GO:0070613: regulation of protein processing; GO:0071469: cellular response to alkaline pH; GO:0072659: protein localization to plasma membrane		C5_01950C_A:0.03	C5_01950C_A:0.03							CAGL0M03663g:0.01
90	PARA10	private_var_lost	small_vars	Contig005806_C_parapsilosis_CDC317	Contig005806_C_parapsilosis_CDC317_798154_T/TCCCCC	Contig005806_C_parapsilosis_CDC317_798154_T/TCCCCC	CPAR2_303420	Scer_RIB2	down|g.-|c005806_798154_T/TCCCCC	downstream_gene_variant	-	-	-	-	-	FALSE		Ortholog(s) have 2,5-diamino-6-ribitylamino-4(3H)-pyrimidinone 5'-phosphate deaminase activity, pseudouridine synthase activity and role in riboflavin biosynthetic process, tRNA pseudouridine synthesis	C5_01940W_A: Ortholog(s) have 2,5-diamino-6-ribitylamino-4(3H)-pyrimidinone 5'-phosphate deaminase activity, pseudouridine synthase activity and role in riboflavin biosynthetic process, tRNA pseudouridine synthesis	YOL066C: Bifunctional DRAP deaminase tRNA:pseudouridine synthase; the deaminase catalyzes the third step in riboflavin biosynthesis and the synthase catalyzes formation of pseudouridine at position 32 in cytoplasmic tRNAs; RIB2 has a paralog, PUS9, that arose from the whole genome duplication	CAGL0C05291g: Ortholog(s) have 2,5-diamino-6-ribitylamino-4(3H)-pyrimidinone 5'-phosphate deaminase activity, pseudouridine synthase activity and role in riboflavin biosynthetic process, tRNA pseudouridine synthesis	B9J08_004814: Ortholog(s) have 2,5-diamino-6-ribitylamino-4(3H)-pyrimidinone 5'-phosphate deaminase activity, pseudouridine synthase activity and role in riboflavin biosynthetic process, tRNA pseudouridine synthesis	GO:0005575: cellular_component	GO:0003723: RNA binding; GO:0008270: zinc ion binding; GO:0009982: pseudouridine synthase activity; GO:0043723: 2,5-diamino-6-ribitylamino-4(3H)-pyrimidinone 5'-phosphate deaminase activity	GO:0009231: riboflavin biosynthetic process; GO:0031119: tRNA pseudouridine synthesis		C5_01940W_A:0.03								CAGL0C05291g:0.04	CAGL0C05291g:0.04
91	PARA10	private_var_lost	small_vars	Contig005806_C_parapsilosis_CDC317	Contig005806_C_parapsilosis_CDC317_798154_T/TCCCCC	Contig005806_C_parapsilosis_CDC317_798154_T/TCCCCC	CPAR2_303430	Scer_PRP9	down|g.-|c005806_798154_T/TCCCCC	downstream_gene_variant	-	-	-	-	-	FALSE		Ortholog(s) have RNA binding activity, role in mRNA 5'-splice site recognition, mRNA splicing, via spliceosome and U2-type prespliceosome localization	C5_01930W_A: Ortholog(s) have RNA binding activity, role in mRNA 5'-splice site recognition, mRNA splicing, via spliceosome and U2-type prespliceosome localization	YDL030W: Subunit of the SF3a splicing factor complex; required for spliceosome assembly; acts after the formation of the U1 snRNP-pre-mRNA complex	CAGL0K01573g: Ortholog(s) have RNA binding activity, role in mRNA 5'-splice site recognition, mRNA splicing, via spliceosome and U2-type prespliceosome localization	B9J08_004813: Ortholog(s) have RNA binding activity, role in mRNA 5'-splice site recognition, mRNA splicing, via spliceosome and U2-type prespliceosome localization	GO:0071004: U2-type prespliceosome	GO:0003723: RNA binding; GO:0008270: zinc ion binding	GO:0000395: mRNA 5'-splice site recognition; GO:0000398: mRNA splicing, via spliceosome		C5_01930W_A:0.02					gene-B9J08_004813:0.51*				CAGL0K01573g:0.01										gene-CTRG_05288:0.08		gene-CTRG_05288:0.10
92	PARA10	private_var_lost	small_vars	Contig005809_C_parapsilosis_CDC317	Contig005809_C_parapsilosis_CDC317_1323910_AACTACTACTACTACTACTACT/A	Contig005809_C_parapsilosis_CDC317_1323910_AACTACTACTACTACTACTACT/A	CPAR2_206240	Scer_FUS1	down|g.-|c005809_1323910_AACTACTACTACTACTACTACT/A	downstream_gene_variant	-	-	-	-	-	FALSE		Ortholog(s) have role in cytogamy, maintenance of protein location in cell cortex, regulation of termination of mating projection growth and integral component of plasma membrane, mating projection tip localization	C1_11630C_A: Membrane protein required for mating; ortholog of S. cerevisiae Fus1; transcript induced by Cph1 in cells homozygous for the MTLa locus; alpha factor induced	YCL027W: Membrane protein localized to the shmoo tip; required for cell fusion; expression regulated by mating pheromone; proposed to coordinate signaling, fusion, and polarization events required for fusion; potential Cdc28p substrate	CAGL0B00968g: Ortholog(s) have role in cytogamy, maintenance of protein location in cell cortex, regulation of termination of mating projection growth and integral component of plasma membrane, mating projection tip localization	B9J08_005262: Ortholog(s) have role in cytogamy, maintenance of protein location in cell cortex, regulation of termination of mating projection growth and integral component of plasma membrane, mating projection tip localization	GO:0005887: integral component of plasma membrane; GO:0043332: mating projection tip	GO:0003674: molecular_function	GO:0000755: cytogamy; GO:0031385: regulation of termination of mating projection growth; GO:0032065: maintenance of protein location in cell cortex		C1_11630C_A:0.01									CAGL0B00968g:0.02										gene-CTRG_03483:0.18		gene-CTRG_03483:0.11
93	PARA10	private_var_lost	small_vars	Contig005809_C_parapsilosis_CDC317	Contig005809_C_parapsilosis_CDC317_1323910_AACTACTACTACTACTACTACT/A	Contig005809_C_parapsilosis_CDC317_1323910_AACTACTACTACTACTACTACT/A	CPAR2_206250	Scer_SKG3	up|g.-|c005809_1323910_AACTACTACTACTACTACTACT/A	upstream_gene_variant	-	-	-	-	-	FALSE		Has domain(s) with predicted phospholipid binding activity	C1_11930W_A: Protein involved in regulation of ergosterol biosynthesis genes; null mutation causes increased sensitivity to azoles and abnormal hyphal growth	YLR187W: Protein of unknown function; green fluorescent protein (GFP)-fusion protein localizes to the cell periphery, cytoplasm, bud, and bud neck; potential Cdc28p substrate; similar to Skg4p; relocalizes from bud neck to cytoplasm upon DNA replication stress; SKG3 has a paralog, CAF120, that arose from the whole genome duplication		B9J08_005263: Has domain(s) with predicted phospholipid binding activity	GO:0005575: cellular_component	GO:0005543: phospholipid binding	GO:0008150: biological_process											CAGL0J08349g:0.15										gene-CTRG_03455:0.07		gene-CTRG_03455:0.17
94	PARA10	private_var_lost	small_vars	Contig005809_C_parapsilosis_CDC317	Contig005809_C_parapsilosis_CDC317_1323910_AACTACTACTACTACTACTACT/A	Contig005809_C_parapsilosis_CDC317_1323910_AACTACTACTACTACTACTACT/A	CPAR2_206270	Scer_GSY1	up|g.-|c005809_1323910_AACTACTACTACTACTACTACT/A	upstream_gene_variant	-	-	-	-	-	FALSE		Ortholog(s) have glycogen (starch) synthase activity and role in glycogen biosynthetic process	CR_00780C_A: Glycogen synthase (UDP glucose/starch glucosyltransferase); transcript repressed by yeast-hyphal switch, Efg1-regulated; strong oxidative stress induced; colony morphology-related regulation by Ssn6; stationary phase enriched	YFR015C: Glycogen synthase; expression induced by glucose limitation, nitrogen starvation, environmental stress, and entry into stationary phase; GSY1 has a paralog, GSY2, that arose from the whole genome duplication; relocalizes from nucleus to cytoplasmic foci upon DNA replication stress	CAGL0K10626g: Ortholog(s) have glycogen (starch) synthase activity and role in glycogen biosynthetic process	B9J08_001025: Ortholog(s) have glycogen (starch) synthase activity and role in glycogen biosynthetic process	GO:0005575: cellular_component	GO:0004373: glycogen (starch) synthase activity	GO:0005978: glycogen biosynthetic process	CR_00780C_A:0.02		CR_00780C_A:0.01			gene-B9J08_001025:0.02					CAGL0F04719g:0.01; CAGL0K10626g:0.02										gene-CTRG_01001:0.08
95	PARA10	private_var_lost	small_vars	Contig005809_C_parapsilosis_CDC317	Contig005809_C_parapsilosis_CDC317_1323910_AACTACTACTACTACTACTACT/A	Contig005809_C_parapsilosis_CDC317_1323910_AACTACTACTACTACTACTACT/A	CPAR2_206280	CPAR2_206280	down|g.-|c005809_1323910_AACTACTACTACTACTACTACT/A	downstream_gene_variant	-	-	-	-	-	FALSE		Has domain(s) with predicted mannosyltransferase activity	CR_00740C_A: Beta-mannosyltransferase; adds 2nd beta-mannose to the acid-stable fraction of cell wall phosphopeptidomannan, elongation of beta-mannose chains on the phosphopeptidomannan acid-labile fraction; Hap43-induced; Spider biofilm induced				GO:0005575: cellular_component	GO:0000030: mannosyltransferase activity	GO:0008150: biological_process									CAGL0B02882g:0.03; CAGL0B02904g:0.01; CAGL0B02926g:0.01; CAGL0K12980g:0.02		CAGL0B02882g:0.03; CAGL0B02904g:0.10; CAGL0B02926g:0.14; CAGL0B02948g:0.04; CAGL0K12980g:0.04												gene-CTRG_00993:0.07; gene-CTRG_02602:0.08
96	PARA10	private_var_lost	small_vars	Contig005809_C_parapsilosis_CDC317	Contig005809_C_parapsilosis_CDC317_2436380_TCC/T	Contig005809_C_parapsilosis_CDC317_2436380_TCC/T	CPAR2_211410	Scer_LST4	down|g.-|c005809_2436380_TCC/T	downstream_gene_variant	-	-	-	-	-	FALSE		Ortholog(s) have GTPase activator activity, role in positive regulation of GTPase activity, positive regulation of TORC1 signaling and Lst4-Lst7 complex, cytoplasm, vacuolar membrane localization	C2_03500W_A: Ortholog(s) have GTPase activator activity, role in positive regulation of GTPase activity, positive regulation of TORC1 signaling and Lst4-Lst7 complex, cytoplasm, vacuolar membrane localization	YKL176C: Subunit of the Lst4p-Lst7p GTPase activating protein complex for Gtr2p; stimulates the GTPase activity of Rag family GTPase Gtr2p, within the context of the Gtr1p-Gtr2p heterodimer, after amino acid stimulation; required for activation of TORC1 in response to amino acid stimulation; recruited to the vacuolar membrane during amino acid starvation and released from the membrane by TORC1; r…	CAGL0M08228g: Ortholog(s) have GTPase activator activity, role in positive regulation of GTPase activity, positive regulation of TORC1 signaling and Lst4-Lst7 complex, cytoplasm, vacuolar membrane localization	B9J08_003451: Ortholog(s) have GTPase activator activity, role in positive regulation of GTPase activity, positive regulation of TORC1 signaling and Lst4-Lst7 complex, cytoplasm, vacuolar membrane localization	GO:0005737: cytoplasm; GO:0005774: vacuolar membrane; GO:1990877: FNIP-folliculin RagC/D GAP	GO:0005096: GTPase activator activity	GO:0043547: positive regulation of GTPase activity; GO:1904263: positive regulation of TORC1 signaling							gene-B9J08_003451:0.02			CAGL0M08228g:0.01	CAGL0M08228g:0.08
97	PARA10	private_var_lost	small_vars	Contig005809_C_parapsilosis_CDC317	Contig005809_C_parapsilosis_CDC317_2436380_TCC/T	Contig005809_C_parapsilosis_CDC317_2436380_TCC/T	CPAR2_211420	CPAR2_211420	down|g.-|c005809_2436380_TCC/T	downstream_gene_variant	-	-	-	-	-	FALSE		Has domain(s) with predicted DNA binding, methyltransferase activity, zinc ion binding activity and role in DNA repair, regulation of transcription, DNA-templated	C2_03520C_A: Protein of unknown function; transcription is specific to white cell type			B9J08_003454: Has domain(s) with predicted DNA binding, methyltransferase activity, zinc ion binding activity and role in DNA repair, regulation of transcription, DNA-templated	GO:0005575: cellular_component	GO:0003677: DNA binding; GO:0008168: methyltransferase activity; GO:0008270: zinc ion binding	GO:0006281: DNA repair; GO:0006355: regulation of transcription, DNA-templated	C2_03520C_A:0.03		C2_03520C_A:0.04			gene-B9J08_003454:0.07	gene-B9J08_003454:0.02														gene-CTRG_01202:0.20*
98	PARA10	private_var_lost	small_vars	Contig006139_C_parapsilosis_CDC317	Contig006139_C_parapsilosis_CDC317_318269_TGGG/T	Contig006139_C_parapsilosis_CDC317_318269_TGGG/T	CPAR2_501350	Scer_GPN3	down|g.-|c006139_318269_TGGG/T	downstream_gene_variant	-	-	-	-	-	FALSE		Ortholog(s) have role in mitotic sister chromatid cohesion, protein import into nucleus	C4_06790W_A: Ortholog of S. cerevisiae Gpn3 a GTPase with a role in biogenesis of RNA pol II and polIII; possibly an essential gene, disruptants not obtained by UAU1 method	YLR243W: Putative GTPase with a role in biogenesis of RNA pol II and polIII; may be involved in assembly of RNA polymerases II and III and in their transport into the nucleus; may have a role in sister chromatid cohesion; SWAT-GFP and mCherry fusion proteins localize to the endoplasmic reticulum and vacuole respectively; contains a Gly-Pro-Asn motif in the G domain; similar to Npa3p and Gpn2p	CAGL0G08294g: Ortholog(s) have role in mitotic sister chromatid cohesion, protein import into nucleus	B9J08_003775: Ortholog(s) have role in mitotic sister chromatid cohesion, protein import into nucleus	GO:0005575: cellular_component	GO:0000166: nucleotide binding	GO:0006606: protein import into nucleus; GO:0007064: mitotic sister chromatid cohesion		C4_06790W_A:0.12				gene-B9J08_003775:0.06
99	PARA10	private_var_lost	small_vars	Contig006139_C_parapsilosis_CDC317	Contig006139_C_parapsilosis_CDC317_318269_TGGG/T	Contig006139_C_parapsilosis_CDC317_318269_TGGG/T	CPAR2_501360	CPAR2_501360	up|g.-|c006139_318269_TGGG/T	upstream_gene_variant	-	-	-	-	-	FALSE
100	PARA10	private_var_lost	small_vars	Contig006139_C_parapsilosis_CDC317	Contig006139_C_parapsilosis_CDC317_318269_TGGG/T	Contig006139_C_parapsilosis_CDC317_318269_TGGG/T	CPAR2_501370	Scer_YER187W	up|g.-|c006139_318269_TGGG/T	upstream_gene_variant	-	-	-	-	-	FALSE		Ortholog of S. cerevisiae : YER187W, Candida orthopsilosis Co 90-125 : CORT_0E00250, Saccharomyces cerevisiae S288C : YER187W and Candida orthopsilosis NEW ASSEMBLY : CORT1E00250		YER187W: Putative protein of unknown function; induced in respiratory-deficient cells			GO:0005575: cellular_component	GO:0003674: molecular_function	GO:0008150: biological_process																						gene-CTRG_00059:0.10
101	PARA10	private_var_lost	small_vars	Contig006139_C_parapsilosis_CDC317	Contig006139_C_parapsilosis_CDC317_318269_TGGG/T	Contig006139_C_parapsilosis_CDC317_318269_TGGG/T	CPAR2_501380	GDH3	up|g.-|c006139_318269_TGGG/T	upstream_gene_variant	-	-	-	-	-	FALSE		Ortholog(s) have glutamate dehydrogenase (NADP+) activity, role in ammonia assimilation cycle, glutamate biosynthetic process, invasive filamentous growth and cytosol, extracellular region, intracellular, nucleus localization	C4_06120W_A: NADP-glutamate dehydrogenase; Nrg1, Plc1 regulated; hypha, hypoxia, Efg1-repressed; Rim101-induced at pH 8; GlcNAc, ciclopirox, ketoconazole induced; exp and stationary phase protein; Spider biofilm repressed; rat catheter biofilm induced	YAL062W: NADP(+)-dependent glutamate dehydrogenase; synthesizes glutamate from ammonia and alpha-ketoglutarate; rate of alpha-ketoglutarate utilization differs from Gdh1p; expression regulated by nitrogen and carbon sources; GDH3 has a paralog, GDH1, that arose from the whole genome duplication	CAGL0D00176g: Ortholog(s) have glutamate dehydrogenase (NADP+) activity and role in ammonia assimilation cycle, glutamate biosynthetic process, invasive filamentous growth	B9J08_000740: Ortholog(s) have glutamate dehydrogenase (NADP+) activity and role in ammonia assimilation cycle, glutamate biosynthetic process, invasive filamentous growth	GO:0005576: extracellular region; GO:0005622: intracellular anatomical structure; GO:0005634: nucleus; GO:0005829: cytosol	GO:0004354: glutamate dehydrogenase (NADP+) activity	GO:0006537: glutamate biosynthetic process; GO:0019676: ammonia assimilation cycle; GO:0036267: invasive filamentous growth		C4_06120W_A:0.03									CAGL0D00176g:0.03												gene-CTRG_04035:0.11
102	PARA10	private_var_lost	small_vars	Contig006139_C_parapsilosis_CDC317	Contig006139_C_parapsilosis_CDC317_318269_TGGG/T	Contig006139_C_parapsilosis_CDC317_318269_TGGG/T	CPAR2_501390	TRP5	up|g.-|c006139_318269_TGGG/T	upstream_gene_variant	-	-	-	-	-	FALSE		Ortholog(s) have tryptophan synthase activity and role in cleistothecium development, tryptophan biosynthetic process	C4_06110C_A: Predicted tryptophan synthase; identified in detergent-resistant membrane fraction (possible lipid raft component); predicted N-terminal acetylation; Gcn4p-regulated; S. cerevisiae ortholog is Gcn4p regulated; upregulated in biofilm;	YGL026C: Tryptophan synthase; catalyzes the last step of tryptophan biosynthesis; regulated by the general control system of amino acid biosynthesis	CAGL0A01430g: Putative tryptophan synthase; protein abundance increased in ace2 mutant cells	B9J08_003349: Ortholog(s) have tryptophan synthase activity and role in cleistothecium development, tryptophan biosynthetic process	GO:0005575: cellular_component	GO:0004834: tryptophan synthase activity	GO:0000162: tryptophan biosynthetic process; GO:0070791: cleistothecium development		C4_06110C_A:0.03									CAGL0A01430g:0.02
103	PARA10	private_var_lost	small_vars	Contig006139_C_parapsilosis_CDC317	Contig006139_C_parapsilosis_CDC317_513257_A/C	Contig006139_C_parapsilosis_CDC317_513257_A/C	CPAR2_502230	Scer_MID1	down|g.-|c006139_513257_A/C	downstream_gene_variant	-	-	-	-	-	FALSE		Ortholog(s) have calcium channel activity, stretch-activated, cation-selective, calcium channel activity	C5_03990W_A: Putative stretch-activated Ca2+ channel of the high affinity calcium uptake system; role in thigmotropism; decreased transcription is observed upon fluphenazine treatment or in an azole-resistant strain with CDR1 and CDR2 overexpression	YNL291C: N-glycosylated integral membrane protein of the ER and plasma membrane; functions as a stretch-activated Ca2+-permeable cation channel required for Ca2+ influx stimulated by pheromone; interacts with Cch1p; forms an oligomer	CAGL0M03597g: Putative calcium transporter; putative regulatory subunit of a plasma membrane gated channel involved in Ca2+ uptake; required for viability upon prolonged fluconazole stress	B9J08_002725: Ortholog(s) have calcium channel activity, stretch-activated, cation-selective, calcium channel activity	GO:0005783: endoplasmic reticulum; GO:0005886: plasma membrane; GO:0016020: membrane	GO:0005262: calcium channel activity; GO:0015275: stretch-activated, cation-selective, calcium channel activity	GO:0006816: calcium ion transport; GO:0009826: unidimensional cell growth; GO:0031505: fungal-type cell wall organization; GO:0048315: conidium formation; GO:0098703: calcium ion import across plasma membrane		C5_03990W_A:0.02									CAGL0M03597g:0.12											gene-CTRG_05437:0.20
104	PARA10	private_var_lost	small_vars	Contig006139_C_parapsilosis_CDC317	Contig006139_C_parapsilosis_CDC317_513257_A/C	Contig006139_C_parapsilosis_CDC317_513257_A/C	CPAR2_502240	Scer_RFC3	down|g.-|c006139_513257_A/C	downstream_gene_variant	-	-	-	-	-	FALSE		Ortholog(s) have ATPase activity, DNA clamp loader activity and role in DNA strand elongation involved in DNA replication, UV-damage excision repair, leading strand elongation	C5_04000W_A: Putative heteropentameric replication factor C subunit; transcription is induced upon filamentous growth	YNL290W: Subunit of heteropentameric Replication factor C (RF-C); which is a DNA binding protein and ATPase that acts as a clamp loader of the proliferating cell nuclear antigen (PCNA) processivity factor for DNA polymerases delta and epsilon; relocalizes to the cytosol in response to hypoxia	CAGL0M03575g: Ortholog(s) have ATPase, DNA clamp loader activity and role in DNA strand elongation involved in DNA replication, UV-damage excision repair, leading strand elongation	B9J08_002724: Ortholog(s) have ATPase, DNA clamp loader activity and role in DNA strand elongation involved in DNA replication, UV-damage excision repair, leading strand elongation	GO:0005634: nucleus; GO:0005663: DNA replication factor C complex; GO:0005829: cytosol; GO:0031389: Rad17 RFC-like complex; GO:0031390: Ctf18 RFC-like complex; GO:0031391: Elg1 RFC-like complex	GO:0000166: nucleotide binding; GO:0003689: DNA clamp loader activity; GO:0005524: ATP binding; GO:0016887: ATP hydrolysis activity	GO:0006271: DNA strand elongation involved in DNA replication; GO:0006272: leading strand elongation; GO:0070914: UV-damage excision repair		C5_04000W_A:0.02				gene-B9J08_002724:0.11*				CAGL0M03575g:0.01											gene-CTRG_05466:0.10
105	PARA10	private_var_lost	small_vars	Contig006139_C_parapsilosis_CDC317	Contig006139_C_parapsilosis_CDC317_513257_A/C	Contig006139_C_parapsilosis_CDC317_513257_A/C	CPAR2_502250	CPAR2_502250	up|g.-|c006139_513257_A/C	upstream_gene_variant	-	-	-	-	-	FALSE		Ortholog of C. albicans SC5314 : C5_04030W_A, C. dubliniensis CD36 : Cd36_53740, C. auris B8441 : B9J08_003112 and Candida tenuis NRRL Y-1498 : CANTEDRAFT_115404	C5_04030W_A: Protein of unknown function; flow model biofilm induced; Spider biofilm induced			B9J08_003112: Ortholog of C. albicans SC5314 : C5_04030W_A, C. dubliniensis CD36 : Cd36_53740, C. parapsilosis CDC317 : CPAR2_502250 and Candida tenuis NRRL Y-1498 : CANTEDRAFT_115404	GO:0005575: cellular_component	GO:0003674: molecular_function	GO:0008150: biological_process																					gene-CTRG_05468:0.20*
106	PARA11	private_var	SV_CNV	Contig005807_C_parapsilosis_CDC317	cluster11_DELlike	DELlike|BND-Contig005807_C_parapsilosis_CDC317-1462778|Contig005807_C_parapsilosis_CDC317:1462778-Contig005807_C_parapsilosis_CDC317:1464196	CPAR2_806400	CPAR2_806400	codSeqVar_BND|DELlike|BND-c005807-1462778|c005807:1462778-c005807:1464196	coding_sequence_variant_BND	3330	3330	1110	-	-		TRUE	Ortholog of Candida metapsilosis : CMET_4086, Candida orthopsilosis Co 90-125 : CORT_0C02750 and Candida orthopsilosis NEW ASSEMBLY : CORT1C02750					GO:0005575: cellular_component	GO:0003674: molecular_function	GO:0008150: biological_process		C3_00580W_A:0.03; C3_00600W_A:0.02															CPAR2_806400:0.16				gene-CTRG_00291:0.26*; gene-CTRG_00293:0.14; gene-CTRG_01921:0.31*; gene-CTRG_01922:0.33*; gene-CTRG_01923:0.14; gene-CTRG_01926:0.10; gene-CTRG_02071:0.20*; gene-CTRG_02201:0.28*; gene-CTRG_04426:0.08; gene-CTRG_06222:0.10	gene-CTRG_01923:0.11; gene-CTRG_05838:0.10		gene-CTRG_00291:0.20; gene-CTRG_01926:0.10
107	PARA11	private_var	SV_CNV	Contig005807_C_parapsilosis_CDC317	cluster11_DELlike	DELlike|BND-Contig005807_C_parapsilosis_CDC317-1464196|Contig005807_C_parapsilosis_CDC317:1462778-Contig005807_C_parapsilosis_CDC317:1464196	CPAR2_806400	CPAR2_806400	codSeqVar_BND|DELlike|BND-c005807-1464196|c005807:1462778-c005807:1464196	coding_sequence_variant_BND	4748	4748	1583	-	-		TRUE	Ortholog of Candida metapsilosis : CMET_4086, Candida orthopsilosis Co 90-125 : CORT_0C02750 and Candida orthopsilosis NEW ASSEMBLY : CORT1C02750					GO:0005575: cellular_component	GO:0003674: molecular_function	GO:0008150: biological_process		C3_00580W_A:0.03; C3_00600W_A:0.02															CPAR2_806400:0.16				gene-CTRG_00291:0.26*; gene-CTRG_00293:0.14; gene-CTRG_01921:0.31*; gene-CTRG_01922:0.33*; gene-CTRG_01923:0.14; gene-CTRG_01926:0.10; gene-CTRG_02071:0.20*; gene-CTRG_02201:0.28*; gene-CTRG_04426:0.08; gene-CTRG_06222:0.10	gene-CTRG_01923:0.11; gene-CTRG_05838:0.10		gene-CTRG_00291:0.20; gene-CTRG_01926:0.10
108	PARA11	private_var	SV_CNV	Contig005807_C_parapsilosis_CDC317	cluster11_DELlike	DELlike|insertion-Contig005807_C_parapsilosis_CDC317-1462779|Contig005807_C_parapsilosis_CDC317:1462778-Contig005807_C_parapsilosis_CDC317:1464196	CPAR2_806400	CPAR2_806400	FS|p.1110|S/SGGAX	frameshift_variant	3329-3330	3329-3330	1110	S/SGGAX	agc/agTGGCGGCGCGc		TRUE	Ortholog of Candida metapsilosis : CMET_4086, Candida orthopsilosis Co 90-125 : CORT_0C02750 and Candida orthopsilosis NEW ASSEMBLY : CORT1C02750					GO:0005575: cellular_component	GO:0003674: molecular_function	GO:0008150: biological_process		C3_00580W_A:0.03; C3_00600W_A:0.02															CPAR2_806400:0.16				gene-CTRG_00291:0.26*; gene-CTRG_00293:0.14; gene-CTRG_01921:0.31*; gene-CTRG_01922:0.33*; gene-CTRG_01923:0.14; gene-CTRG_01926:0.10; gene-CTRG_02071:0.20*; gene-CTRG_02201:0.28*; gene-CTRG_04426:0.08; gene-CTRG_06222:0.10	gene-CTRG_01923:0.11; gene-CTRG_05838:0.10		gene-CTRG_00291:0.20; gene-CTRG_01926:0.10
109	PARA11	private_var	SV_CNV	Contig005807_C_parapsilosis_CDC317	cluster11_DELlike	DELlike|insertion-Contig005807_C_parapsilosis_CDC317-1464197|Contig005807_C_parapsilosis_CDC317:1462778-Contig005807_C_parapsilosis_CDC317:1464196	CPAR2_806400	CPAR2_806400	elongation|DELlike|insertion-c005807-1464197|c005807:1462778-c005807:1464196	coding_sequence_variant,feature_elongation	4748	4748	1583	-	-		TRUE	Ortholog of Candida metapsilosis : CMET_4086, Candida orthopsilosis Co 90-125 : CORT_0C02750 and Candida orthopsilosis NEW ASSEMBLY : CORT1C02750					GO:0005575: cellular_component	GO:0003674: molecular_function	GO:0008150: biological_process		C3_00580W_A:0.03; C3_00600W_A:0.02															CPAR2_806400:0.16				gene-CTRG_00291:0.26*; gene-CTRG_00293:0.14; gene-CTRG_01921:0.31*; gene-CTRG_01922:0.33*; gene-CTRG_01923:0.14; gene-CTRG_01926:0.10; gene-CTRG_02071:0.20*; gene-CTRG_02201:0.28*; gene-CTRG_04426:0.08; gene-CTRG_06222:0.10	gene-CTRG_01923:0.11; gene-CTRG_05838:0.10		gene-CTRG_00291:0.20; gene-CTRG_01926:0.10
110	PARA11	private_var	SV_CNV	Contig006372_C_parapsilosis_CDC317	cluster62_TANlike	TANlike|BND-Contig006372_C_parapsilosis_CDC317-770993|Contig006372_C_parapsilosis_CDC317:770993-Contig006372_C_parapsilosis_CDC317:771061	CPAR2_403520	CPAR2_403520	codSeqVar_BND|TANlike|BND-c006372-770993|c006372:770993-c006372:771061	coding_sequence_variant_BND	823	823	275	-	-		TRUE	Ortholog of C. albicans SC5314 : C4_03570W_A/HWP1, C. dubliniensis CD36 : Cd36_43360/HWP1, Candida tropicalis MYA-3404 : CTRG_00478, Candida albicans WO-1 : CAWG_03451 and Candida metapsilosis : CMET_360	C4_03570W_A: Hyphal cell wall protein; host transglutaminase substrate; opaque-, a-specific, alpha-factor induced; at MTLa side of conjugation tube; virulence complicated by URA3 effects; Bcr1-repressed in RPMI a/a biofilms; Spider biofilm induced				GO:0005575: cellular_component	GO:0003674: molecular_function	GO:0008150: biological_process	C4_03520C_A:0.08*; C4_03570W_A:0.03	C4_03520C_A:0.03; C4_03570W_A:0.03	C4_03570W_A:0.06	C4_03570W_A:0.04		gene-B9J08_001458:0.02															gene-CTRG_00477:0.16; gene-CTRG_00478:0.17	gene-CTRG_00477:0.16; gene-CTRG_00478:0.23	gene-CTRG_00478:0.11	gene-CTRG_00477:0.17; gene-CTRG_00478:0.21
111	PARA11	private_var	SV_CNV	Contig006372_C_parapsilosis_CDC317	cluster62_TANlike	TANlike|BND-Contig006372_C_parapsilosis_CDC317-770993|Contig006372_C_parapsilosis_CDC317:770993-Contig006372_C_parapsilosis_CDC317:771061	CPAR2_403530	Scer_APL6	down_BND|TANlike|BND-c006372-770993|c006372:770993-c006372:771061	downstream_gene_variant_BND	-	-	-	-	-		FALSE	Ortholog(s) have role in Golgi to vacuole transport, protein targeting to vacuole and AP-3 adaptor complex localization	C4_03560W_A: Phosphorylated protein of unknown function; Hap43p-repressed gene	YGR261C: Beta3-like subunit of the yeast AP-3 complex; functions in transport of alkaline phosphatase to the vacuole via the alternate pathway; exists in both cytosolic and peripherally associated membrane-bound pools	CAGL0F08393g: Ortholog(s) have role in Golgi to vacuole transport, protein targeting to vacuole and AP-3 adaptor complex localization	B9J08_004349: Ortholog(s) have role in Golgi to vacuole transport, protein targeting to vacuole and AP-3 adaptor complex localization	GO:0030123: AP-3 adaptor complex	GO:0003674: molecular_function	GO:0006623: protein targeting to vacuole; GO:0006896: Golgi to vacuole transport		C4_03560W_A:0.02									CAGL0F08393g:0.05											gene-CTRG_00479:0.16
112	PARA11	private_var	SV_CNV	Contig006372_C_parapsilosis_CDC317	cluster62_TANlike	TANlike|BND-Contig006372_C_parapsilosis_CDC317-770993|Contig006372_C_parapsilosis_CDC317:770993-Contig006372_C_parapsilosis_CDC317:771061	CPAR2_403540	Scer_RAD2	down_BND|TANlike|BND-c006372-770993|c006372:770993-c006372:771061	downstream_gene_variant_BND	-	-	-	-	-		FALSE	Ortholog(s) have single-stranded DNA endodeoxyribonuclease activity	C4_03550W_A: Ortholog of S. cerevisiae Rad2, a nucleotide excision repair nuclease; null mutant is extremely sensitive to UV irradiation; transcript induced by interaction with macrophages	YGR258C: Single-stranded DNA endonuclease; cleaves single-stranded DNA during nucleotide excision repair to excise damaged DNA; subunit of Nucleotide Excision Repair Factor 3 (NEF3); homolog of human XPG protein	CAGL0F08327g: Ortholog(s) have single-stranded DNA endodeoxyribonuclease activity	B9J08_004253: Ortholog(s) have single-stranded DNA endodeoxyribonuclease activity	GO:0000112: nucleotide-excision repair factor 3 complex	GO:0000014: single-stranded DNA endodeoxyribonuclease activity; GO:0003677: DNA binding; GO:0003697: single-stranded DNA binding	GO:0006289: nucleotide-excision repair; GO:0006295: nucleotide-excision repair, DNA incision, 3'-to lesion; GO:0006366: transcription by RNA polymerase II; GO:0036297: interstrand cross-link repair; GO:1901255: nucleotide-excision repair involved in interstrand cross-link repair		C4_03550W_A:0.02	C4_03550W_A:0.04								CAGL0F08327g:0.08												gene-CTRG_00480:0.07
113	PARA11	private_var	SV_CNV	Contig006372_C_parapsilosis_CDC317	cluster62_TANlike	TANlike|BND-Contig006372_C_parapsilosis_CDC317-771061|Contig006372_C_parapsilosis_CDC317:770993-Contig006372_C_parapsilosis_CDC317:771061	CPAR2_403520	CPAR2_403520	codSeqVar_BND|TANlike|BND-c006372-771061|c006372:770993-c006372:771061	coding_sequence_variant_BND	755	755	252	-	-		TRUE	Ortholog of C. albicans SC5314 : C4_03570W_A/HWP1, C. dubliniensis CD36 : Cd36_43360/HWP1, Candida tropicalis MYA-3404 : CTRG_00478, Candida albicans WO-1 : CAWG_03451 and Candida metapsilosis : CMET_360	C4_03570W_A: Hyphal cell wall protein; host transglutaminase substrate; opaque-, a-specific, alpha-factor induced; at MTLa side of conjugation tube; virulence complicated by URA3 effects; Bcr1-repressed in RPMI a/a biofilms; Spider biofilm induced				GO:0005575: cellular_component	GO:0003674: molecular_function	GO:0008150: biological_process	C4_03520C_A:0.08*; C4_03570W_A:0.03	C4_03520C_A:0.03; C4_03570W_A:0.03	C4_03570W_A:0.06	C4_03570W_A:0.04		gene-B9J08_001458:0.02															gene-CTRG_00477:0.16; gene-CTRG_00478:0.17	gene-CTRG_00477:0.16; gene-CTRG_00478:0.23	gene-CTRG_00478:0.11	gene-CTRG_00477:0.17; gene-CTRG_00478:0.21
114	PARA11	private_var	SV_CNV	Contig006372_C_parapsilosis_CDC317	cluster62_TANlike	TANlike|BND-Contig006372_C_parapsilosis_CDC317-771061|Contig006372_C_parapsilosis_CDC317:770993-Contig006372_C_parapsilosis_CDC317:771061	CPAR2_403530	Scer_APL6	down_BND|TANlike|BND-c006372-771061|c006372:770993-c006372:771061	downstream_gene_variant_BND	-	-	-	-	-		FALSE	Ortholog(s) have role in Golgi to vacuole transport, protein targeting to vacuole and AP-3 adaptor complex localization	C4_03560W_A: Phosphorylated protein of unknown function; Hap43p-repressed gene	YGR261C: Beta3-like subunit of the yeast AP-3 complex; functions in transport of alkaline phosphatase to the vacuole via the alternate pathway; exists in both cytosolic and peripherally associated membrane-bound pools	CAGL0F08393g: Ortholog(s) have role in Golgi to vacuole transport, protein targeting to vacuole and AP-3 adaptor complex localization	B9J08_004349: Ortholog(s) have role in Golgi to vacuole transport, protein targeting to vacuole and AP-3 adaptor complex localization	GO:0030123: AP-3 adaptor complex	GO:0003674: molecular_function	GO:0006623: protein targeting to vacuole; GO:0006896: Golgi to vacuole transport		C4_03560W_A:0.02									CAGL0F08393g:0.05											gene-CTRG_00479:0.16
115	PARA11	private_var	SV_CNV	Contig006372_C_parapsilosis_CDC317	cluster62_TANlike	TANlike|BND-Contig006372_C_parapsilosis_CDC317-771061|Contig006372_C_parapsilosis_CDC317:770993-Contig006372_C_parapsilosis_CDC317:771061	CPAR2_403540	Scer_RAD2	down_BND|TANlike|BND-c006372-771061|c006372:770993-c006372:771061	downstream_gene_variant_BND	-	-	-	-	-		FALSE	Ortholog(s) have single-stranded DNA endodeoxyribonuclease activity	C4_03550W_A: Ortholog of S. cerevisiae Rad2, a nucleotide excision repair nuclease; null mutant is extremely sensitive to UV irradiation; transcript induced by interaction with macrophages	YGR258C: Single-stranded DNA endonuclease; cleaves single-stranded DNA during nucleotide excision repair to excise damaged DNA; subunit of Nucleotide Excision Repair Factor 3 (NEF3); homolog of human XPG protein	CAGL0F08327g: Ortholog(s) have single-stranded DNA endodeoxyribonuclease activity	B9J08_004253: Ortholog(s) have single-stranded DNA endodeoxyribonuclease activity	GO:0000112: nucleotide-excision repair factor 3 complex	GO:0000014: single-stranded DNA endodeoxyribonuclease activity; GO:0003677: DNA binding; GO:0003697: single-stranded DNA binding	GO:0006289: nucleotide-excision repair; GO:0006295: nucleotide-excision repair, DNA incision, 3'-to lesion; GO:0006366: transcription by RNA polymerase II; GO:0036297: interstrand cross-link repair; GO:1901255: nucleotide-excision repair involved in interstrand cross-link repair		C4_03550W_A:0.02	C4_03550W_A:0.04								CAGL0F08327g:0.08												gene-CTRG_00480:0.07
116	PARA11	private_var	SV_CNV	Contig006372_C_parapsilosis_CDC317	cluster62_TANlike	TANlike|insertion-Contig006372_C_parapsilosis_CDC317-770995|Contig006372_C_parapsilosis_CDC317:770993-Contig006372_C_parapsilosis_CDC317:771061	CPAR2_403520	CPAR2_403520	elongation|TANlike|insertion-c006372-770995|c006372:770993-c006372:771061	coding_sequence_variant,feature_elongation	822	822	274	-	-		TRUE	Ortholog of C. albicans SC5314 : C4_03570W_A/HWP1, C. dubliniensis CD36 : Cd36_43360/HWP1, Candida tropicalis MYA-3404 : CTRG_00478, Candida albicans WO-1 : CAWG_03451 and Candida metapsilosis : CMET_360	C4_03570W_A: Hyphal cell wall protein; host transglutaminase substrate; opaque-, a-specific, alpha-factor induced; at MTLa side of conjugation tube; virulence complicated by URA3 effects; Bcr1-repressed in RPMI a/a biofilms; Spider biofilm induced				GO:0005575: cellular_component	GO:0003674: molecular_function	GO:0008150: biological_process	C4_03520C_A:0.08*; C4_03570W_A:0.03	C4_03520C_A:0.03; C4_03570W_A:0.03	C4_03570W_A:0.06	C4_03570W_A:0.04		gene-B9J08_001458:0.02															gene-CTRG_00477:0.16; gene-CTRG_00478:0.17	gene-CTRG_00477:0.16; gene-CTRG_00478:0.23	gene-CTRG_00478:0.11	gene-CTRG_00477:0.17; gene-CTRG_00478:0.21
117	PARA11	private_var	SV_CNV	Contig006372_C_parapsilosis_CDC317	cluster62_TANlike	TANlike|insertion-Contig006372_C_parapsilosis_CDC317-770995|Contig006372_C_parapsilosis_CDC317:770993-Contig006372_C_parapsilosis_CDC317:771061	CPAR2_403530	Scer_APL6	down|g.-|TANlike|insertion-c006372-770995|c006372:770993-c006372:771061	downstream_gene_variant	-	-	-	-	-		FALSE	Ortholog(s) have role in Golgi to vacuole transport, protein targeting to vacuole and AP-3 adaptor complex localization	C4_03560W_A: Phosphorylated protein of unknown function; Hap43p-repressed gene	YGR261C: Beta3-like subunit of the yeast AP-3 complex; functions in transport of alkaline phosphatase to the vacuole via the alternate pathway; exists in both cytosolic and peripherally associated membrane-bound pools	CAGL0F08393g: Ortholog(s) have role in Golgi to vacuole transport, protein targeting to vacuole and AP-3 adaptor complex localization	B9J08_004349: Ortholog(s) have role in Golgi to vacuole transport, protein targeting to vacuole and AP-3 adaptor complex localization	GO:0030123: AP-3 adaptor complex	GO:0003674: molecular_function	GO:0006623: protein targeting to vacuole; GO:0006896: Golgi to vacuole transport		C4_03560W_A:0.02									CAGL0F08393g:0.05											gene-CTRG_00479:0.16
118	PARA11	private_var	SV_CNV	Contig006372_C_parapsilosis_CDC317	cluster62_TANlike	TANlike|insertion-Contig006372_C_parapsilosis_CDC317-770995|Contig006372_C_parapsilosis_CDC317:770993-Contig006372_C_parapsilosis_CDC317:771061	CPAR2_403540	Scer_RAD2	down|g.-|TANlike|insertion-c006372-770995|c006372:770993-c006372:771061	downstream_gene_variant	-	-	-	-	-		FALSE	Ortholog(s) have single-stranded DNA endodeoxyribonuclease activity	C4_03550W_A: Ortholog of S. cerevisiae Rad2, a nucleotide excision repair nuclease; null mutant is extremely sensitive to UV irradiation; transcript induced by interaction with macrophages	YGR258C: Single-stranded DNA endonuclease; cleaves single-stranded DNA during nucleotide excision repair to excise damaged DNA; subunit of Nucleotide Excision Repair Factor 3 (NEF3); homolog of human XPG protein	CAGL0F08327g: Ortholog(s) have single-stranded DNA endodeoxyribonuclease activity	B9J08_004253: Ortholog(s) have single-stranded DNA endodeoxyribonuclease activity	GO:0000112: nucleotide-excision repair factor 3 complex	GO:0000014: single-stranded DNA endodeoxyribonuclease activity; GO:0003677: DNA binding; GO:0003697: single-stranded DNA binding	GO:0006289: nucleotide-excision repair; GO:0006295: nucleotide-excision repair, DNA incision, 3'-to lesion; GO:0006366: transcription by RNA polymerase II; GO:0036297: interstrand cross-link repair; GO:1901255: nucleotide-excision repair involved in interstrand cross-link repair		C4_03550W_A:0.02	C4_03550W_A:0.04								CAGL0F08327g:0.08												gene-CTRG_00480:0.07
119	PARA11	private_var	small_vars	Contig005504_C_parapsilosis_CDC317	Contig005504_C_parapsilosis_CDC317_121852_G/GT	Contig005504_C_parapsilosis_CDC317_121852_G/GT	CPAR2_600460	CPAR2_600460	up|g.-|c005504_121852_G/GT	upstream_gene_variant	-	-	-	-	-	FALSE		Has domain(s) with predicted transmembrane transporter activity, role in transmembrane transport and integral component of membrane, membrane localization					GO:0016020: membrane; GO:0016021: integral component of membrane	GO:0022857: transmembrane transporter activity	GO:0055085: transmembrane transport		C6_03790C_A:0.04																				gene-CTRG_05416:0.08
120	PARA11	private_var	small_vars	Contig005504_C_parapsilosis_CDC317	Contig005504_C_parapsilosis_CDC317_121852_G/GT	Contig005504_C_parapsilosis_CDC317_121852_G/GT	CPAR2_600470	CPAR2_600470	down|g.-|c005504_121852_G/GT	downstream_gene_variant	-	-	-	-	-	FALSE		Ortholog of C. albicans SC5314 : C6_02840C_A/RBF1, C. dubliniensis CD36 : Cd36_63270, C. auris B8441 : B9J08_005267 and Candida tenuis NRRL Y-1498 : cten_CGOB_00068	C6_02840C_A: Transcription factor; glutamine-rich activation domain; binds RPG-box DNA sequences; predominantly nuclear; mutation causes accelerated induction of filamentous growth; antigenic during human oral infection; Sko1p-repressed			B9J08_005267: Ortholog of C. albicans SC5314 : C6_02840C_A/RBF1, C. dubliniensis CD36 : Cd36_63270, C. parapsilosis CDC317 : CPAR2_600470 and Candida tenuis NRRL Y-1498 : cten_CGOB_00068	GO:0005575: cellular_component	GO:0003674: molecular_function	GO:0008150: biological_process
121	PARA11	private_var	small_vars	Contig005807_C_parapsilosis_CDC317	Contig005807_C_parapsilosis_CDC317_1074078_TGGGGG/T	Contig005807_C_parapsilosis_CDC317_1074078_TGGGGG/T	CPAR2_804770	Scer_OSH2	down|g.-|c005807_1074078_TGGGGG/T	downstream_gene_variant	-	-	-	-	-	FALSE		Ortholog(s) have lipid binding, sterol transfer activity and role in ER to Golgi ceramide transport, endocytosis, exocytosis, maintenance of cell polarity, piecemeal microautophagy of the nucleus, sterol transport	C1_08180C_A: Putative oxysterol-binding protein; caspofungin induced; possibly an essential gene, disruptants not obtained by UAU1 method	YDL019C: Member of an oxysterol-binding protein family with seven members; in S. cerevisiae, family members have overlapping, redundant functions in sterol metabolism and collectively perform a function essential for viability; contains FFAT motif; interacts with ER anchor Scs2p at patches at the plasma membrane and at the nuclear envelope; regulated by sterol binding; OSH2 has a paralog, SWH1, t…	CAGL0K01749g: Ortholog(s) have lipid binding, sterol transfer activity and role in ER to Golgi ceramide transport, endocytosis, exocytosis, maintenance of cell polarity, piecemeal microautophagy of the nucleus, sterol transport	B9J08_004718: Ortholog(s) have lipid binding, sterol transfer activity and role in ER to Golgi ceramide transport, endocytosis, exocytosis, maintenance of cell polarity, piecemeal microautophagy of the nucleus, sterol transport	GO:0005635: nuclear envelope; GO:0005783: endoplasmic reticulum; GO:0005886: plasma membrane; GO:0005935: cellular bud neck; GO:0032541: cortical endoplasmic reticulum	GO:0005543: phospholipid binding; GO:0008289: lipid binding; GO:0120015: sterol transfer activity	GO:0006887: exocytosis; GO:0006897: endocytosis; GO:0015918: sterol transport; GO:0030011: maintenance of cell polarity; GO:0034727: piecemeal microautophagy of the nucleus; GO:0035621: ER to Golgi ceramide transport	C1_08180C_A:0.02	C1_08180C_A:0.02	C1_08180C_A:0.03				gene-B9J08_004718:0.01			CAGL0C05049g:0.05	CAGL0C05049g:0.06; CAGL0K01749g:0.07
122	PARA11	private_var	small_vars	Contig005807_C_parapsilosis_CDC317	Contig005807_C_parapsilosis_CDC317_1074078_TGGGGG/T	Contig005807_C_parapsilosis_CDC317_1074078_TGGGGG/T	CPAR2_804780	Scer_ECM21	up|g.-|c005807_1074078_TGGGGG/T	upstream_gene_variant	-	-	-	-	-	FALSE		Ortholog(s) have ubiquitin protein ligase binding activity and role in positive regulation of endocytosis, ubiquitin-dependent endocytosis	C1_10180C_A: Predicted regulator of endcytosis of plasma membrane proteins; fluconazole induced, alkaline induced by Rim101; repressed by caspofungin and in azole-resistant strain overexpressing MDR1; flow model, rat catheter and Spider biofilm induced	YBL101C: Protein involved in regulating endocytosis of plasma membrane proteins; identified as a substrate for ubiquitination by Rsp5p and deubiquitination by Ubp2p; promoter contains several Gcn4p binding elements; ECM21 has a paralog, CSR2, that arose from the whole genome duplication	CAGL0M09449g: Ortholog(s) have ubiquitin protein ligase binding activity and role in positive regulation of endocytosis, ubiquitin-dependent endocytosis	B9J08_000325: Ortholog(s) have ubiquitin protein ligase binding activity and role in positive regulation of endocytosis, ubiquitin-dependent endocytosis	GO:0005575: cellular_component	GO:0031625: ubiquitin protein ligase binding	GO:0045807: positive regulation of endocytosis; GO:0070086: ubiquitin-dependent endocytosis			C1_10180C_A:0.02		gene-B9J08_005583:0.24*				CAGL0K05247g:0.02; CAGL0M09449g:0.02		CAGL0K05247g:0.07; CAGL0M09449g:0.09
123	PARA11	private_var	small_vars	Contig005807_C_parapsilosis_CDC317	Contig005807_C_parapsilosis_CDC317_1074078_TGGGGG/T	Contig005807_C_parapsilosis_CDC317_1074078_TGGGGG/T	CPAR2_804790	Scer_SFH5	down|g.-|c005807_1074078_TGGGGG/T	downstream_gene_variant	-	-	-	-	-	FALSE		Ortholog(s) have phosphatidylinositol transfer activity	C1_10270C_A: Putative phosphatidylinositol transporter; rat catheter and Spider biofilm repressed	YJL145W: Non-classical phosphatidylinositol transfer protein (PITP); exhibits PI- but not PC-transfer activity; localizes to the peripheral endoplasmic reticulum, cytosol and microsomes; similar to Sec14p; partially relocalizes to the plasma membrane upon DNA replication stress	CAGL0I05940g: Ortholog(s) have phosphatidylinositol transfer activity	B9J08_004048: Ortholog(s) have phosphatidylinositol transfer activity	GO:0005829: cytosol; GO:0005886: plasma membrane; GO:0032541: cortical endoplasmic reticulum; GO:0071944: cell periphery	GO:0008526: phosphatidylinositol transfer activity	GO:0015914: phospholipid transport; GO:0017157: regulation of exocytosis; GO:0043001: Golgi to plasma membrane protein transport; GO:0046488: phosphatidylinositol metabolic process; GO:2000114: regulation of establishment of cell polarity		C1_10270C_A:0.01									CAGL0I05940g:0.02
124	PARA11	private_var	small_vars	Contig005807_C_parapsilosis_CDC317	Contig005807_C_parapsilosis_CDC317_1074078_TGGGGG/T	Contig005807_C_parapsilosis_CDC317_1074078_TGGGGG/T	CPAR2_804800	Scer_FMP52	down|g.-|c005807_1074078_TGGGGG/T	downstream_gene_variant	-	-	-	-	-	FALSE		Ortholog of S. cerevisiae : FMP52, C. albicans SC5314 : C1_10280C_A, C. glabrata CBS138 : CAGL0H09768g, C. dubliniensis CD36 : Cd36_09680 and C. auris B8441 : B9J08_001853	C1_10280C_A: Putative protein of unknown function; induced by prostaglandins	YER004W: Protein of unknown function; localized to the mitochondrial outer membrane; induced by treatment with 8-methoxypsoralen and UVA irradiation	CAGL0H09768g: Ortholog of S. cerevisiae : FMP52, C. albicans SC5314 : C1_10280C_A, C. dubliniensis CD36 : Cd36_09680, C. parapsilosis CDC317 : CPAR2_804800 and C. auris B8441 : B9J08_001853	B9J08_001853: Ortholog of S. cerevisiae : FMP52, C. albicans SC5314 : C1_10280C_A, C. glabrata CBS138 : CAGL0H09768g, C. dubliniensis CD36 : Cd36_09680 and C. parapsilosis CDC317 : CPAR2_804800	GO:0005575: cellular_component	GO:0003674: molecular_function	GO:0008150: biological_process		C1_10280C_A:0.01									CAGL0H09768g:0.02										gene-CTRG_01905:0.08	gene-CTRG_01905:0.19
125	PARA11	private_var	small_vars	Contig005807_C_parapsilosis_CDC317	Contig005807_C_parapsilosis_CDC317_1074078_TGGGGG/T	Contig005807_C_parapsilosis_CDC317_1074078_TGGGGG/T	CPAR2_804810	Scer_YGR210C	down|g.-|c005807_1074078_TGGGGG/T	downstream_gene_variant	-	-	-	-	-	FALSE		Has domain(s) with predicted GTP binding activity	C1_09810W_A: GlcNAc-induced protein	YGR210C: Putative protein of unknown function; green fluorescent protein (GFP)-fusion protein localizes to the cytoplasm	CAGL0K00781g: Has domain(s) with predicted GTP binding activity	B9J08_004049: Has domain(s) with predicted GTP binding activity	GO:0005575: cellular_component	GO:0005525: GTP binding	GO:0008150: biological_process		C1_09810W_A:0.01																				gene-CTRG_03378:0.07
126	PARA11	private_var	small_vars	Contig005807_C_parapsilosis_CDC317	Contig005807_C_parapsilosis_CDC317_1316995_AT/A	Contig005807_C_parapsilosis_CDC317_1316995_AT/A	CPAR2_805800	Scer_VID24	up|g.-|c005807_1316995_AT/A	upstream_gene_variant	-	-	-	-	-	FALSE		Ortholog(s) have role in negative regulation of gluconeogenesis, proteasome-mediated ubiquitin-dependent protein catabolic process, protein catabolic process in the vacuole, protein targeting to vacuole	C3_06560W_A: Ortholog of S.c. Vid24; a peripheral membrane protein located at Vid (vacuole import and degradation) vesicles; regulated by Sef1, Sfu1, and Hap43; Spider biofilm induced	YBR105C: GID Complex regulatory subunit; binds GID Complex in response to glucose through interactions with complex member Vid28p; regulates fructose-1,6-bisphosphatase (FBPase) targeting to the vacuole; promotes proteasome-dependent catabolite degradation of FBPase; peripheral membrane protein located at Vid (vacuole import and degradation) vesicles	CAGL0K12254g: Ortholog(s) have role in negative regulation of gluconeogenesis, proteasome-mediated ubiquitin-dependent protein catabolic process, protein catabolic process in the vacuole, protein targeting to vacuole	B9J08_002382: Ortholog(s) have role in negative regulation of gluconeogenesis, proteasome-mediated ubiquitin-dependent protein catabolic process, protein catabolic process in the vacuole, protein targeting to vacuole	GO:0019898: extrinsic component of membrane; GO:0031410: cytoplasmic vesicle; GO:0034657: GID complex	GO:0003674: molecular_function	GO:0006623: protein targeting to vacuole; GO:0007039: protein catabolic process in the vacuole; GO:0043161: proteasome-mediated ubiquitin-dependent protein catabolic process; GO:0045721: negative regulation of gluconeogenesis	C3_06560W_A:0.02										CAGL0K12254g:0.04
127	PARA11	private_var	small_vars	Contig005807_C_parapsilosis_CDC317	Contig005807_C_parapsilosis_CDC317_1316995_AT/A	Contig005807_C_parapsilosis_CDC317_1316995_AT/A	CPAR2_805810	Scer_TFB6	up|g.-|c005807_1316995_AT/A	upstream_gene_variant	-	-	-	-	-	FALSE		Ortholog(s) have transcription factor TFIIH holo complex localization	C3_06550C_A: Ortholog(s) have transcription factor TFIIH holo complex localization	YOR352W: Subunit of TFIIH complex; facilities dissociation of the Ssl2p helices from TFIIH; expression levels regulated by Arg5,6p; green fluorescent protein (GFP)-fusion protein localizes to the cytoplasm and nucleus	CAGL0D02266g: Ortholog(s) have transcription factor TFIIH holo complex localization	B9J08_002383: Ortholog(s) have transcription factor TFIIH holo complex localization	GO:0005675: transcription factor TFIIH holo complex	GO:0003674: molecular_function	GO:0008150: biological_process											CAGL0D02266g:0.02													gene-CTRG_05706:0.18
128	PARA11	private_var	small_vars	Contig005807_C_parapsilosis_CDC317	Contig005807_C_parapsilosis_CDC317_1316995_AT/A	Contig005807_C_parapsilosis_CDC317_1316995_AT/A	CPAR2_805820	WSC1	up|g.-|c005807_1316995_AT/A	upstream_gene_variant	-	-	-	-	-	FALSE		Ortholog(s) have role in activation of MAPK activity involved in cell wall organization or biogenesis, asexual sporulation resulting in formation of a cellular spore, fungal-type cell wall organization or biogenesis	C3_04250W_A: Putative cell wall component; transcript upregulated in cyr1 mutant (yeast or hyphae); Spider and flow model biofilm induced			B9J08_002738: Ortholog(s) have plasma membrane localization	GO:0009277: fungal-type cell wall; GO:0016020: membrane	GO:0003674: molecular_function	GO:0043936: asexual sporulation resulting in formation of a cellular spore; GO:0071852: fungal-type cell wall organization or biogenesis		C6_02670C_A:0.04				gene-B9J08_001079:0.06		gene-B9J08_001079:0.37*			CAGL0F01507g:0.02
129	PARA11	private_var	small_vars	Contig005807_C_parapsilosis_CDC317	Contig005807_C_parapsilosis_CDC317_1316995_AT/A	Contig005807_C_parapsilosis_CDC317_1316995_AT/A	CPAR2_805830	Scer_BSD2	up|g.-|c005807_1316995_AT/A	upstream_gene_variant	-	-	-	-	-	FALSE		Ortholog(s) have role in metal ion transport, protein targeting to vacuole, ubiquitin-dependent protein catabolic process and endoplasmic reticulum, fungal-type vacuole, fungal-type vacuole membrane localization	C3_04260W_A: Ortholog(s) have role in metal ion transport, protein targeting to vacuole, ubiquitin-dependent protein catabolic process and endoplasmic reticulum, fungal-type vacuole, fungal-type vacuole membrane localization	YBR290W: Heavy metal ion homeostasis protein; facilitates trafficking of Smf1p and Smf2p metal transporters to vacuole where they are degraded; acts as an adaptor protein with Rsp5p in the regulated endocytosis of Smf1p and is itself ubiquitylated by Rsp5p; controls metal ion transport, prevents metal hyperaccumulation, functions in copper detoxification	CAGL0L02101g: Ortholog(s) have role in metal ion transport, protein targeting to vacuole, ubiquitin-dependent protein catabolic process and endoplasmic reticulum, fungal-type vacuole, fungal-type vacuole membrane localization	B9J08_003543: Ortholog(s) have role in metal ion transport, protein targeting to vacuole, ubiquitin-dependent protein catabolic process and endoplasmic reticulum, fungal-type vacuole, fungal-type vacuole membrane localization	GO:0000324: fungal-type vacuole; GO:0000329: fungal-type vacuole membrane; GO:0005783: endoplasmic reticulum	GO:0003674: molecular_function	GO:0006511: ubiquitin-dependent protein catabolic process; GO:0006623: protein targeting to vacuole; GO:0030001: metal ion transport											CAGL0L02101g:0.01
130	PARA11	private_var	small_vars	Contig005807_C_parapsilosis_CDC317	Contig005807_C_parapsilosis_CDC317_1316995_AT/A	Contig005807_C_parapsilosis_CDC317_1316995_AT/A	CPAR2_805840	Scer_CTP1	down|g.-|c005807_1316995_AT/A	downstream_gene_variant	-	-	-	-	-	FALSE		Ortholog(s) have tricarboxylate secondary active transmembrane transporter activity and role in mitochondrial citrate transmembrane transport, transmembrane transport	C3_04270C_A: Putative citrate transport protein; flucytosine induced; amphotericin B repressed, caspofungin repressed; Hap43p-induced gene	YBR291C: Mitochondrial inner membrane citrate transporter; member of the mitochondrial carrier family	CAGL0L02079g: Ortholog(s) have tricarboxylate secondary active transmembrane transporter activity and role in mitochondrial citrate transmembrane transport, transmembrane transport	B9J08_003544: Ortholog(s) have tricarboxylate secondary active transmembrane transporter activity and role in mitochondrial citrate transmembrane transport, transmembrane transport	GO:0005575: cellular_component	GO:0005371: tricarboxylate secondary active transmembrane transporter activity	GO:0006843: mitochondrial citrate transmembrane transport; GO:0055085: transmembrane transport											CAGL0L02079g:0.02
131	PARA11	private_var	small_vars	Contig005809_C_parapsilosis_CDC317	Contig005809_C_parapsilosis_CDC317_1725772_GA/G	Contig005809_C_parapsilosis_CDC317_1725772_GA/G	CPAR2_208000	CPAR2_208000	up|g.-|c005809_1725772_GA/G	upstream_gene_variant	-	-	-	-	-	FALSE		Ortholog of C. albicans SC5314 : C1_07130C_A, C. dubliniensis CD36 : Cd36_06670, C. auris B8441 : B9J08_002286 and Candida tenuis NRRL Y-1498 : CANTEDRAFT_136905	C1_07130C_A: Protein of unknown function; Spider biofilm induced			B9J08_002286: Ortholog of C. albicans SC5314 : C1_07130C_A, C. dubliniensis CD36 : Cd36_06670, C. parapsilosis CDC317 : CPAR2_208000 and Candida tenuis NRRL Y-1498 : CANTEDRAFT_136905	GO:0005575: cellular_component	GO:0003674: molecular_function	GO:0008150: biological_process		C1_07130C_A:0.02									CAGL0J06116g:0.02
132	PARA11	private_var	small_vars	Contig005809_C_parapsilosis_CDC317	Contig005809_C_parapsilosis_CDC317_1725772_GA/G	Contig005809_C_parapsilosis_CDC317_1725772_GA/G	CPAR2_208010	Scer_RIA1	up|g.-|c005809_1725772_GA/G	upstream_gene_variant	-	-	-	-	-	FALSE		Ortholog(s) have GTPase activity, role in mature ribosome assembly and cytoplasm localization	C1_07140C_A: Putative translation elongation factor; genes encoding ribosomal subunits, translation factors, and tRNA synthetases are downregulated upon phagocytosis by murine macrophage	YNL163C: Cytoplasmic GTPase/eEF2-like factor involved in ribosomal biogenesis; with Sdo1p, a guanine nucleotide exchange factor (GEF), promotes release of Tif6p from 60S ribosomal subunits in the cytoplasm so that they can assemble with 40S subunits to generate mature ribosomes; required for quality control check of newly made large ribosomal subunits before they are released into the pool of tra…	CAGL0J06094g: Ortholog(s) have GTPase activity, role in mature ribosome assembly and cytoplasm localization	B9J08_002287: Ortholog(s) have GTPase activity, role in mature ribosome assembly and cytoplasm localization	GO:0005737: cytoplasm	GO:0003924: GTPase activity; GO:0005525: GTP binding	GO:0042256: mature ribosome assembly		C1_07140C_A:0.02	C1_07140C_A:0.04				gene-B9J08_002287:0.06				CAGL0J06094g:0.07												gene-CTRG_03963:0.10
133	PARA11	private_var	small_vars	Contig005809_C_parapsilosis_CDC317	Contig005809_C_parapsilosis_CDC317_1725772_GA/G	Contig005809_C_parapsilosis_CDC317_1725772_GA/G	CPAR2_208020	CPAR2_208020	up|g.-|c005809_1725772_GA/G	upstream_gene_variant	-	-	-	-	-	FALSE		Ortholog of C. albicans SC5314 : C1_07160C_A, Candida tenuis NRRL Y-1498 : cten_CGOB_00033, Pichia stipitis Pignal : psti_CGOB_00090 and Candida tropicalis MYA-3404 : CTRG_03962	C1_07160C_A: Protein conserved among the CTG-clade; 2 adjacent upstream SRE-1 elements; highly up-regulated in cecum-grown cells in a Cph2-dependent manner; Hap43-repressed; rat catheter, Spider and flow model biofilm induced				GO:0005575: cellular_component	GO:0003674: molecular_function	GO:0008150: biological_process		C1_07160C_A:0.02																				gene-CTRG_03962:0.15
134	PARA11	private_var	small_vars	Contig005809_C_parapsilosis_CDC317	Contig005809_C_parapsilosis_CDC317_1725772_GA/G	Contig005809_C_parapsilosis_CDC317_1725772_GA/G	CPAR2_208030	Scer_GSM1	down|g.-|c005809_1725772_GA/G	downstream_gene_variant	-	-	-	-	-	FALSE		Ortholog(s) have DNA-binding transcription factor activity and role in regulation of transcription by RNA polymerase II	C1_07170C_A: Predicted Zn(II)2Cys6 transcription factor; ortholog of S. cerevisiae Gsm1; flow model biofilm induced	YJL103C: Putative zinc cluster protein of unknown function; proposed to be involved in the regulation of energy metabolism, based on patterns of expression and sequence analysis	CAGL0L03674g: Ortholog(s) have DNA-binding transcription factor activity and role in regulation of transcription by RNA polymerase II	B9J08_002279: Ortholog(s) have DNA-binding transcription factor activity and role in regulation of transcription by RNA polymerase II	GO:0005634: nucleus	GO:0000981: DNA-binding transcription factor activity, RNA polymerase II-specific; GO:0003700: DNA-binding transcription factor activity; GO:0008270: zinc ion binding	GO:0006357: regulation of transcription by RNA polymerase II; GO:0007165: signal transduction		C1_07170C_A:0.02				gene-B9J08_002279:0.01					CAGL0L03674g:0.03
135	PARA11	private_var	small_vars	Contig005809_C_parapsilosis_CDC317	Contig005809_C_parapsilosis_CDC317_1725772_GA/G	Contig005809_C_parapsilosis_CDC317_1725772_GA/G	CPAR2_208040	Scer_YMC1	up|g.-|c005809_1725772_GA/G	upstream_gene_variant	-	-	-	-	-	FALSE		Ortholog(s) have glycine transmembrane transporter activity, organic acid transmembrane transporter activity and role in glycine import into mitochondrion, heme biosynthetic process, mitochondrial transport	C1_07200W_A: Putative inner mitochondrial membrane transporter; flucytosine induced; Spider biofilm repressed	YPR058W: Secondary mitochondrial inner membrane glycine transporter; required with HEM25 for the transport of glycine into mitochondria for the initiation of heme biosynthesis; proposed role in oleate metabolism and glutamate biosynthesis; member of the mitochondrial carrier (MCF) family; localizes to the vacuole in response to H2O2; YMC1 has a paralog, YMC2, that arose from the whole genome dupl…	CAGL0D01606g: Ortholog(s) have glycine transmembrane transporter activity, organic acid transmembrane transporter activity and role in glycine import into mitochondrion, heme biosynthetic process, mitochondrial transport	B9J08_002816: Ortholog(s) have glycine transmembrane transporter activity, organic acid transmembrane transporter activity and role in glycine import into mitochondrion, heme biosynthetic process, mitochondrial transport	GO:0000324: fungal-type vacuole; GO:0005739: mitochondrion	GO:0005342: organic acid transmembrane transporter activity; GO:0015187: glycine transmembrane transporter activity	GO:0006783: heme biosynthetic process; GO:0006839: mitochondrial transport; GO:1904983: glycine import into mitochondrion		C1_07200W_A:0.03									CAGL0K12210g:0.01
136	PARA11	private_var	small_vars	Contig005809_C_parapsilosis_CDC317	Contig005809_C_parapsilosis_CDC317_1725772_GA/G	Contig005809_C_parapsilosis_CDC317_1725772_GA/G	CPAR2_208050	CPAR2_208050	down|g.-|c005809_1725772_GA/G	downstream_gene_variant	-	-	-	-	-	FALSE		Has domain(s) with predicted ammonium transmembrane transporter activity, role in ammonium transmembrane transport, ammonium transport and membrane localization	C1_07210C_A: Protein similar to ammomium permeases that is probably inactive, as a mep2 mep3 double homozygous null mutation abolishes cellular ammomium permease activity; fungal-specific (no human or murine homolog)			B9J08_002815: Has domain(s) with predicted ammonium transmembrane transporter activity, role in ammonium transport and membrane localization	GO:0016020: membrane	GO:0008519: ammonium transmembrane transporter activity	GO:0015696: ammonium transmembrane transport; GO:0072488: ammonium transmembrane transport		C1_07210C_A:0.02	C1_07210C_A:0.02																				gene-CTRG_03955:0.14
137	PARA11	private_var	small_vars	Contig006110_C_parapsilosis_CDC317	Contig006110_C_parapsilosis_CDC317_371670_GA/G	Contig006110_C_parapsilosis_CDC317_371670_GA/G	CPAR2_701690	PIF1	up|g.-|c006110_371670_GA/G	upstream_gene_variant	-	-	-	-	-	FALSE		DNA helicase; in its nuclear form acts as a catalytic inhibitor of telomerase; in its mitochondrial form plays a role in repair and recombination of mitochondrial DNA	CR_07360W_A: DNA helicase and 3'-5' exonuclease; decreased transcription is observed upon fluphenazine treatment	YML061C: DNA helicase, potent G-quadruplex DNA binder/unwinder; possesses strand annealing activity; promotes DNA synthesis during break-induced replication; important for crossover recombination; translation from different start sites produces mitochondrial and nuclear forms; nuclear form is a catalytic inhibitor of telomerase; mitochondrial form involved in DNA repair and recombination; mutatio…	CAGL0L11198g: Ortholog(s) have 5'-3' DNA helicase activity, 5'-3' DNA/RNA helicase activity, ATP-dependent protein-DNA complex displacement activity, ATPase, DNA helicase activity and DNA/DNA annealing activity, more	B9J08_000574: Ortholog(s) have DNA helicase activity, G-quadruplex DNA binding, single-stranded DNA binding, telomerase inhibitor activity	GO:0005634: nucleus; GO:0005657: replication fork; GO:0005730: nucleolus; GO:0005739: mitochondrion; GO:0031966: mitochondrial membrane; GO:0035861: site of double-strand break; GO:0043596: nuclear replication fork	GO:0000166: nucleotide binding; GO:0003678: DNA helicase activity; GO:0003697: single-stranded DNA binding; GO:0003723: RNA binding; GO:0010521: telomerase inhibitor activity; GO:0016887: ATP hydrolysis activity; GO:0017116: single-stranded DNA helicase activity; GO:0033678: 5'-3' DNA/RNA helicase activity; GO:0043139: 5'-3' DNA helicase activity; GO:0051880: G-quadruplex DNA binding; GO:0061995:…	GO:0000002: mitochondrial genome maintenance; GO:0000722: telomere maintenance via recombination; GO:0000723: telomere maintenance; GO:0000727: double-strand break repair via break-induced replication; GO:0006268: DNA unwinding involved in DNA replication; GO:0006310: DNA recombination; GO:0032211: negative regulation of telomere maintenance via telomerase; GO:0032508: DNA duplex unwinding; GO:00…	CR_07360W_A:0.03	CR_00060C_A:0.03; CR_07360W_A:0.03	CR_07360W_A:0.02								CAGL0J00517g:0.07; CAGL0L11198g:0.05
138	PARA11	private_var	small_vars	Contig006110_C_parapsilosis_CDC317	Contig006110_C_parapsilosis_CDC317_371670_GA/G	Contig006110_C_parapsilosis_CDC317_371670_GA/G	CPAR2_701700	Scer_SEC39	up|g.-|c006110_371670_GA/G	upstream_gene_variant	-	-	-	-	-	FALSE		Ortholog(s) have role in ER-dependent peroxisome organization, retrograde vesicle-mediated transport, Golgi to endoplasmic reticulum, vesicle-mediated transport	CR_07350W_A: Ortholog(s) have role in ER-dependent peroxisome organization, retrograde vesicle-mediated transport, Golgi to endoplasmic reticulum, vesicle-mediated transport	YLR440C: Component of the Dsl1p tethering complex; this complex interacts with ER SNAREs Sec20p and Use1p; mediates Sey1p-independent homotypic ER fusion; proposed to be involved in protein secretion; localizes to the ER and nuclear envelope	CAGL0M00836g: Ortholog(s) have role in ER-dependent peroxisome organization, retrograde vesicle-mediated transport, Golgi to endoplasmic reticulum, vesicle-mediated transport	B9J08_000572: Ortholog(s) have role in ER-dependent peroxisome organization, retrograde vesicle-mediated transport, Golgi to endoplasmic reticulum, vesicle-mediated transport	GO:0005635: nuclear envelope; GO:0005777: peroxisome; GO:0005783: endoplasmic reticulum; GO:0005789: endoplasmic reticulum membrane; GO:0070939: Dsl1/NZR complex	GO:0003674: molecular_function	GO:0006890: retrograde vesicle-mediated transport, Golgi to endoplasmic reticulum; GO:0016192: vesicle-mediated transport; GO:0032581: ER-dependent peroxisome organization	CR_07350W_A:0.03	CR_07350W_A:0.03	CR_07350W_A:0.04								CAGL0M00836g:0.03
139	PARA11	private_var	small_vars	Contig006110_C_parapsilosis_CDC317	Contig006110_C_parapsilosis_CDC317_371670_GA/G	Contig006110_C_parapsilosis_CDC317_371670_GA/G	CPAR2_701710	CPAR2_701710	down|g.-|c006110_371670_GA/G	downstream_gene_variant	-	-	-	-	-	FALSE		Ortholog of C. albicans SC5314 : CR_07340C_A, C. dubliniensis CD36 : Cd36_32970, C. auris B8441 : B9J08_000571 and Candida tenuis NRRL Y-1498 : CANTEDRAFT_106599	CR_07340C_A: Ortholog of C. dubliniensis CD36 : Cd36_32970, C. parapsilosis CDC317 : CPAR2_701710, C. auris B8441 : B9J08_000571 and Candida tenuis NRRL Y-1498 : CANTEDRAFT_106599			B9J08_000571: Ortholog of C. albicans SC5314 : CR_07340C_A, C. dubliniensis CD36 : Cd36_32970, C. parapsilosis CDC317 : CPAR2_701710 and Candida tenuis NRRL Y-1498 : CANTEDRAFT_106599	GO:0005575: cellular_component	GO:0003674: molecular_function	GO:0008150: biological_process	CR_07340C_A:0.04	CR_07340C_A:0.03
140	PARA11	private_var	small_vars	Contig006110_C_parapsilosis_CDC317	Contig006110_C_parapsilosis_CDC317_371670_GA/G	Contig006110_C_parapsilosis_CDC317_371670_GA/G	CPAR2_701720	Scer_LSM3	up|g.-|c006110_371670_GA/G	upstream_gene_variant	-	-	-	-	-	FALSE		Ortholog(s) have RNA binding, chromatin binding, poly(U) RNA binding, telomerase RNA binding activity and role in mRNA splicing, via spliceosome	CR_07330W_A: Component of heteroheptameric complexes (Lsm1p, Lsm8p) involved in RNA processing and decay; flucytosine induced	YLR438C-A: Lsm (Like Sm) protein; part of heteroheptameric complexes (Lsm2p-7p and either Lsm1p or 8p): cytoplasmic Lsm1p complex involved in mRNA decay; nuclear Lsm8p complex part of U6 snRNP and possibly involved in processing tRNA, snoRNA, and rRNA; protein increases in abundance and relocalizes from nucleus to cytoplasmic foci upon DNA replication stress	CAGL0M00874g: Ortholog(s) have RNA binding, chromatin binding, poly(U) RNA binding, telomerase RNA binding activity and role in mRNA splicing, via spliceosome	B9J08_000570: Ortholog(s) have RNA binding, chromatin binding, poly(U) RNA binding, telomerase RNA binding activity and role in mRNA splicing, via spliceosome	GO:0000781: chromosome, telomeric region; GO:0005688: U6 snRNP; GO:0005730: nucleolus; GO:0005732: sno(s)RNA-containing ribonucleoprotein complex; GO:0046540: U4/U6 x U5 tri-snRNP complex; GO:1990726: Lsm1-7-Pat1 complex	GO:0003682: chromatin binding; GO:0003723: RNA binding; GO:0008266: poly(U) RNA binding; GO:0070034: telomerase RNA binding	GO:0000398: mRNA splicing, via spliceosome	CR_07330W_A:0.03	CR_07330W_A:0.03
141	PARA11	private_var	small_vars	Contig006110_C_parapsilosis_CDC317	Contig006110_C_parapsilosis_CDC317_371670_GA/G	Contig006110_C_parapsilosis_CDC317_371670_GA/G	CPAR2_701730	MRPL4	up|g.-|c006110_371670_GA/G	upstream_gene_variant	-	-	-	-	-	FALSE		Mitochondrial ribosomal protein of the large subunit	CR_07320C_A: Ortholog of S. cerevisiae Mrpl4, a mitochondrial ribosomal protein of the large subunit; repressed by nitric oxide	YLR439W: Mitochondrial ribosomal protein of the large subunit; homolog of prokaryotic L29 ribosomal protein; located at the ribosomal tunnel exit	CAGL0M00858g: Protein of the large subunit of the mitochondrial ribosome	B9J08_000569: Ortholog(s) have structural constituent of ribosome activity, role in mitochondrial translation and mitochondrial large ribosomal subunit localization	GO:0005762: mitochondrial large ribosomal subunit	GO:0003735: structural constituent of ribosome	GO:0032543: mitochondrial translation	CR_07320C_A:0.03	CR_07320C_A:0.03	CR_07320C_A:0.02								CAGL0M00858g:0.02
142	PARA11	private_var	small_vars	Contig006110_C_parapsilosis_CDC317	Contig006110_C_parapsilosis_CDC317_371670_GA/G	Contig006110_C_parapsilosis_CDC317_371670_GA/G	CPAR2_701740	CPAR2_701740	up|g.-|c006110_371670_GA/G	upstream_gene_variant	-	-	-	-	-	FALSE		Ortholog of C. albicans SC5314 : CR_07370W_A, C. dubliniensis CD36 : Cd36_33000, C. auris B8441 : B9J08_000567 and Candida tenuis NRRL Y-1498 : CANTEDRAFT_93887	CR_07370W_A: Ortholog of C. dubliniensis CD36 : Cd36_33000, C. parapsilosis CDC317 : CPAR2_701740, C. auris B8441 : B9J08_000567 and Candida tenuis NRRL Y-1498 : CANTEDRAFT_93887			B9J08_000567: Ortholog of C. albicans SC5314 : CR_07370W_A, C. dubliniensis CD36 : Cd36_33000, C. parapsilosis CDC317 : CPAR2_701740 and Candida tenuis NRRL Y-1498 : CANTEDRAFT_93887	GO:0005575: cellular_component	GO:0003674: molecular_function	GO:0008150: biological_process	CR_07370W_A:0.03	CR_07370W_A:0.03								CAGL0I09262g:0.02											gene-CTRG_03068:0.35*
143	PARA11	private_var	small_vars	Contig006110_C_parapsilosis_CDC317	Contig006110_C_parapsilosis_CDC317_371670_GA/G	Contig006110_C_parapsilosis_CDC317_371670_GA/G	CPAR2_701750	Scer_TSC10	down|g.-|c006110_371670_GA/G	downstream_gene_variant	-	-	-	-	-	FALSE		Ortholog(s) have 3-dehydrosphinganine reductase activity, role in 3-keto-sphinganine metabolic process, sphingolipid biosynthetic process and lipid droplet localization	CR_07380C_A: 3-ketosphinganine reductase, catalyzes the second step in phytosphingosine synthesis	YBR265W: 3-ketosphinganine reductase; catalyzes the second step in phytosphingosine synthesis; essential for growth in the absence of exogenous dihydrosphingosine or phytosphingosine; localized to lipid droplets; member of short chain dehydrogenase/reductase protein family	CAGL0I09328g: Ortholog(s) have 3-dehydrosphinganine reductase activity, role in 3-keto-sphinganine metabolic process, sphingolipid biosynthetic process and lipid droplet localization	B9J08_000566: Ortholog(s) have 3-dehydrosphinganine reductase activity, role in 3-keto-sphinganine metabolic process, sphingolipid biosynthetic process and lipid droplet localization	GO:0005811: lipid droplet	GO:0047560: 3-dehydrosphinganine reductase activity	GO:0006666: 3-keto-sphinganine metabolic process; GO:0030148: sphingolipid biosynthetic process	CR_07380C_A:0.03	CR_07380C_A:0.03									CAGL0I09328g:0.04										gene-CTRG_03069:0.07
144	PARA11	private_var	small_vars	Contig006110_C_parapsilosis_CDC317	Contig006110_C_parapsilosis_CDC317_371670_GA/G	Contig006110_C_parapsilosis_CDC317_371670_GA/G	CPAR2_701760	Scer_MRPL8	down|g.-|c006110_371670_GA/G	downstream_gene_variant	-	-	-	-	-	FALSE		Ortholog(s) have structural constituent of ribosome activity and mitochondrial large ribosomal subunit localization	CR_07390C_A: Mitochondrial 60S ribosomal protein subunit; Hap43p-repressed gene	YJL063C: Mitochondrial ribosomal protein of the large subunit	CAGL0J05258g: Ortholog(s) have structural constituent of ribosome activity and mitochondrial large ribosomal subunit localization	B9J08_000565: Ortholog(s) have structural constituent of ribosome activity and mitochondrial large ribosomal subunit localization	GO:0005762: mitochondrial large ribosomal subunit	GO:0003735: structural constituent of ribosome	GO:0006412: translation	CR_07390C_A:0.03	CR_07390C_A:0.03	CR_07390C_A:0.02							CAGL0J05258g:0.01											gene-CTRG_03070:0.07
145	PARA11	private_var	small_vars	Contig006110_C_parapsilosis_CDC317	Contig006110_C_parapsilosis_CDC317_371670_GA/G	Contig006110_C_parapsilosis_CDC317_371670_GA/G	CPAR2_701770	Scer_NOP10	up|g.-|c006110_371670_GA/G	upstream_gene_variant	-	-	-	-	-	FALSE		Ortholog(s) have RNA binding activity, role in cleavage involved in rRNA processing, rRNA pseudouridine synthesis, snRNA pseudouridine synthesis and box H/ACA snoRNP complex, nucleolus localization	CR_08020C_A: Small nucleolar ribonucleoprotein; flucytosine induced	YHR072W-A: Subunit of box H/ACA snoRNP complex; required for pseudouridylation and processing of pre-18S rRNA	CAGL0J10802g: Ortholog(s) have RNA binding activity, role in cleavage involved in rRNA processing, rRNA pseudouridine synthesis, snRNA pseudouridine synthesis and box H/ACA snoRNP complex, nucleolus localization		GO:0005730: nucleolus; GO:0031429: box H/ACA snoRNP complex	GO:0003723: RNA binding; GO:0030515: snoRNA binding	GO:0000469: cleavage involved in rRNA processing; GO:0031118: rRNA pseudouridine synthesis; GO:0031120: snRNA pseudouridine synthesis	CR_08020C_A:0.03	CR_08020C_A:0.05
146	PARA11	private_var	small_vars	Contig006110_C_parapsilosis_CDC317	Contig006110_C_parapsilosis_CDC317_371670_GA/G	Contig006110_C_parapsilosis_CDC317_371670_GA/G	CPAR2_701780	Scer_DAD4	down|g.-|c006110_371670_GA/G	downstream_gene_variant	-	-	-	-	-	FALSE		Ortholog(s) have microtubule binding, microtubule plus-end binding activity	CR_08010W_A: Subunit of the Dam1 (DASH) complex, which acts in chromosome segregation by coupling kinetochores to spindle microtubules	YDR320C-A: Essential subunit of the Dam1 complex (aka DASH complex); complex couples kinetochores to the force produced by MT depolymerization thereby aiding in chromosome segregation; is transferred to the kinetochore prior to mitosis	CAGL0H07073g: Ortholog(s) have microtubule binding, microtubule plus-end binding activity	B9J08_000452: Ortholog(s) have microtubule binding, microtubule plus-end binding activity	GO:0042729: DASH complex; GO:0072686: mitotic spindle	GO:0008017: microtubule binding; GO:0051010: microtubule plus-end binding	GO:0008608: attachment of spindle microtubules to kinetochore; GO:0031116: positive regulation of microtubule polymerization; GO:0051987: positive regulation of attachment of spindle microtubules to kinetochore	CR_08010W_A:0.03	CR_08010W_A:0.05
147	PARA11	private_var_GoH	small_vars	Contig005806_C_parapsilosis_CDC317	Contig005806_C_parapsilosis_CDC317_175749_C/CT	Contig005806_C_parapsilosis_CDC317_175749_C/CT	CPAR2_300800	CPAR2_300800	down|g.-|c005806_175749_C/CT	downstream_gene_variant	-	-	-	-	-	FALSE		Ortholog(s) have cysteine synthase activity and role in cellular amino acid biosynthetic process, cysteine biosynthetic process from serine	C7_04210C_A: Protein similar to Aspergillus CYSK O-acetylserine sulfhydrylase, suggesting that C. albicans uses an O-acetyl-serine (OAS) pathway of sulfur assimilation; upregulated in biofilm; protein level decreases in stationary phase cultures			B9J08_005428: Ortholog(s) have cysteine synthase activity and role in cellular amino acid biosynthetic process, cysteine biosynthetic process from serine	GO:0005575: cellular_component	GO:0004124: cysteine synthase activity; GO:0030170: pyridoxal phosphate binding	GO:0006535: cysteine biosynthetic process from serine; GO:0008652: cellular amino acid biosynthetic process		C7_04210C_A:0.17*																			gene-CTRG_04980:0.10
148	PARA11	private_var_GoH	small_vars	Contig005806_C_parapsilosis_CDC317	Contig005806_C_parapsilosis_CDC317_175749_C/CT	Contig005806_C_parapsilosis_CDC317_175749_C/CT	CPAR2_300810	Scer_LOS1	down|g.-|c005806_175749_C/CT	downstream_gene_variant	-	-	-	-	-	FALSE		Ortholog(s) have Ran GTPase binding activity, role in tRNA export from nucleus, tRNA re-export from nucleus and cytoplasm, nuclear matrix localization	C7_04200C_A: Putative exportin, member of the Exportin-T family; flow model biofilm repressed	YKL205W: Nuclear pore protein; involved in nuclear export of pre-tRNA and in re-export of mature tRNAs after their retrograde import from the cytoplasm; deletion mutation extends replicative lifespan, as does exclusion of Los1p from the nucleus in response to caloric restriction	CAGL0K00473g: Ortholog(s) have role in tRNA export from nucleus, tRNA re-export from nucleus and cytoplasm, nuclear matrix localization	B9J08_005427: Ortholog(s) have role in tRNA export from nucleus, tRNA re-export from nucleus and cytoplasm, nuclear matrix localization	GO:0005737: cytoplasm; GO:0016363: nuclear matrix	GO:0003674: molecular_function	GO:0006409: tRNA export from nucleus; GO:0071528: tRNA re-export from nucleus		C7_04200C_A:0.17*									CAGL0K00473g:0.07										gene-CTRG_04981:0.10		gene-CTRG_04981:0.07
149	PARA11	private_var_GoH	small_vars	Contig005806_C_parapsilosis_CDC317	Contig005806_C_parapsilosis_CDC317_175749_C/CT	Contig005806_C_parapsilosis_CDC317_175749_C/CT	CPAR2_300820	Scer_UTP18	up|g.-|c005806_175749_C/CT	upstream_gene_variant	-	-	-	-	-	FALSE		Ortholog(s) have role in endonucleolytic cleavage in 5'-ETS of tricistronic rRNA transcript (SSU-rRNA, 5.8S rRNA and LSU-rRNA), more	C7_04190C_A: Putative U3 snoRNA-associated protein; Hap43-induced; repressed in core stress response; physically interacts with TAP-tagged Nop1	YJL069C: Small-subunit processome protein involved in pre-18S rRNA maturation; part of a subunit of the 90S preribosomal particle capable of interacting directly with the 5' ETS of the 35S pre-rRNA; contains WD40 repeats	CAGL0H02937g: Ortholog(s) have role in endonucleolytic cleavage in 5'-ETS of tricistronic rRNA transcript (SSU-rRNA, 5.8S rRNA and LSU-rRNA), more	B9J08_005426: Ortholog(s) have role in endonucleolytic cleavage in 5'-ETS of tricistronic rRNA transcript (SSU-rRNA, 5.8S rRNA and LSU-rRNA), more	GO:0005730: nucleolus; GO:0032040: small-subunit processome; GO:0034388: Pwp2p-containing subcomplex of 90S preribosome	GO:0003674: molecular_function	GO:0000447: endonucleolytic cleavage in ITS1 to separate SSU-rRNA from 5.8S rRNA and LSU-rRNA from tricistronic rRNA transcript (SSU-rRNA, 5.8S rRNA, LSU-rRNA); GO:0000472: endonucleolytic cleavage to generate mature 5'-end of SSU-rRNA from (SSU-rRNA, 5.8S rRNA, LSU-rRNA); GO:0000480: endonucleolytic cleavage in 5'-ETS of tricistronic rRNA transcript (SSU-rRNA, 5.8S rRNA, LSU-rRNA)		C7_04190C_A:0.16*	C7_04190C_A:0.02								CAGL0H02937g:0.05										gene-CTRG_04982:0.08
150	PARA11	private_var_GoH	small_vars	Contig005806_C_parapsilosis_CDC317	Contig005806_C_parapsilosis_CDC317_175749_C/CT	Contig005806_C_parapsilosis_CDC317_175749_C/CT	CPAR2_300830	Scer_COA3	up|g.-|c005806_175749_C/CT	upstream_gene_variant	-	-	-	-	-	FALSE		Ortholog(s) have role in mitochondrial cytochrome c oxidase assembly, negative regulation of mitochondrial translation and integral component of mitochondrial inner membrane, mitochondrial inner membrane localization	C7_01610W_A: Ortholog(s) have role in mitochondrial cytochrome c oxidase assembly, negative regulation of mitochondrial translation and integral component of mitochondrial inner membrane, mitochondrial inner membrane localization	YJL062W-A: Mitochondrial protein required for cytochrome c oxidase assembly; also involved in translational regulation of Cox1p and prevention of Cox1p aggregation before assembly; located in the mitochondrial inner membrane		B9J08_005425: Ortholog(s) have role in mitochondrial cytochrome c oxidase assembly, negative regulation of mitochondrial translation and integral component of mitochondrial inner membrane, mitochondrial inner membrane localization	GO:0005743: mitochondrial inner membrane; GO:0031305: integral component of mitochondrial inner membrane	GO:0003674: molecular_function	GO:0033617: mitochondrial cytochrome c oxidase assembly; GO:0070130: negative regulation of mitochondrial translation										CAGL0J05247g:0.01
151	PARA11	private_var_GoH	small_vars	Contig005806_C_parapsilosis_CDC317	Contig005806_C_parapsilosis_CDC317_175749_C/CT	Contig005806_C_parapsilosis_CDC317_175749_C/CT	CPAR2_300840	Scer_KCH1	down|g.-|c005806_175749_C/CT	downstream_gene_variant	-	-	-	-	-	FALSE		Ortholog(s) have potassium ion transmembrane transporter activity, role in potassium ion transmembrane transport and integral component of plasma membrane, mating projection localization	C7_01620C_A: Ortholog of Kch1 a potassium transporter; mediates K+ influx and activates high-affinity Ca2+ influx system during mating pheromone response in S. cerevisiae; induced by alpha pheromone in SpiderM medium	YJR054W: Potassium transporter that mediates K+ influx; activates high-affinity Ca2+ influx system (HACS) during mating pheromone response; expression up-regulated in response to alpha factor; localized to sites of polarized growth; member of a fungal-specific gene family; potential Cdc28p substrate; KCH1 has a paralog, PRM6, that arose from the whole genome duplication	CAGL0D06050g: Ortholog(s) have potassium ion transmembrane transporter activity, role in potassium ion transmembrane transport and integral component of plasma membrane, mating projection localization	B9J08_005424: Ortholog(s) have potassium ion transmembrane transporter activity, role in potassium ion transmembrane transport and integral component of plasma membrane, mating projection localization	GO:0005887: integral component of plasma membrane; GO:0005937: mating projection	GO:0015079: potassium ion transmembrane transporter activity	GO:0071805: potassium ion transmembrane transport										CAGL0D06050g:0.02	CAGL0D06050g:0.01; CAGL0L01463g:0.03										gene-CTRG_05090:0.09	gene-CTRG_05086:0.14
152	PARA11	private_var_GoH	small_vars	Contig005809_C_parapsilosis_CDC317	Contig005809_C_parapsilosis_CDC317_254571_A/G	Contig005809_C_parapsilosis_CDC317_254571_A/G	CPAR2_201380	Scer_BCP1	up|g.-|c005809_254571_A/G	upstream_gene_variant	-	-	-	-	-	FALSE		Ortholog(s) have role in protein export from nucleus, ribosomal large subunit export from nucleus	C1_12760W_A: Putative nuclear export protein; Hap43p-induced gene; decreased transcription is observed in an azole-resistant strain that overexpresses MDR1	YDR361C: Essential protein involved in nuclear export of Mss4p; Mss4p is a lipid kinase that generates phosphatidylinositol 4,5-biphosphate and plays a role in actin cytoskeleton organization and vesicular transport	CAGL0A02673g: Ortholog(s) have role in protein export from nucleus, ribosomal large subunit export from nucleus	B9J08_003945: Ortholog(s) have role in protein export from nucleus, ribosomal large subunit export from nucleus	GO:0005575: cellular_component	GO:0003674: molecular_function	GO:0000055: ribosomal large subunit export from nucleus; GO:0006611: protein export from nucleus										CAGL0A02673g:0.02	CAGL0A02673g:0.03
153	PARA11	private_var_GoH	small_vars	Contig005809_C_parapsilosis_CDC317	Contig005809_C_parapsilosis_CDC317_254571_A/G	Contig005809_C_parapsilosis_CDC317_254571_A/G	CPAR2_201390	Scer_CDC40	down|g.-|c005809_254571_A/G	downstream_gene_variant	-	-	-	-	-	FALSE		Ortholog(s) have second spliceosomal transesterification activity and role in generation of catalytic spliceosome for second transesterification step, mRNA 3'-splice site recognition, mRNA branch site recognition	C1_12750C_A: Pre-mRNA splicing factor; important for catalytic step II of pre-mRNA splicing; possible role in cell cycle progression; Spider biofilm induced	YDR364C: Pre-mRNA splicing factor; important for catalytic step II of pre-mRNA splicing and plays a role in cell cycle progression, particularly at the G1/S phase transition; required for DNA synthesis during mitosis and meiosis; has WD repeats; thermosensitivity of the cdc40 null mutant is functionally complemented by a chimeric construct containing the N-terminal 156 amino acids of yeast Cdc40p…	CAGL0A02772g: Ortholog(s) have second spliceosomal transesterification activity and role in generation of catalytic spliceosome for second transesterification step, mRNA 3'-splice site recognition, mRNA branch site recognition		GO:0005681: spliceosomal complex; GO:0034399: nuclear periphery	GO:0000386: second spliceosomal transesterification activity	GO:0000348: mRNA branch site recognition; GO:0000350: generation of catalytic spliceosome for second transesterification step; GO:0000389: mRNA 3'-splice site recognition	C1_12750C_A:0.03										CAGL0A02772g:0.04
154	PARA11	private_var_GoH	small_vars	Contig005809_C_parapsilosis_CDC317	Contig005809_C_parapsilosis_CDC317_254571_A/G	Contig005809_C_parapsilosis_CDC317_254571_A/G	CPAR2_201400	CPAR2_201400	up|g.-|c005809_254571_A/G	upstream_gene_variant	-	-	-	-	-	FALSE		Putative ubiquitin thiolesterase; predicted role in ubiquitin-dependent protein catabolism; expression increased in fluconazole and voriconazole resistant strains	C1_12740W_A: Predicted cysteine proteinase domain; mutants are viable			B9J08_003946: Ortholog of C. albicans SC5314 : C1_12740W_A, C. dubliniensis CD36 : Cd36_11920, C. parapsilosis CDC317 : CPAR2_201400 and Candida tenuis NRRL Y-1498 : CANTEDRAFT_123876	GO:0005575: cellular_component	GO:0004843: thiol-dependent deubiquitinase	GO:0006511: ubiquitin-dependent protein catabolic process; GO:0016579: protein deubiquitination			C1_12740W_A:0.02
155	PARA11	private_var_GoH	small_vars	Contig005809_C_parapsilosis_CDC317	Contig005809_C_parapsilosis_CDC317_254571_A/G	Contig005809_C_parapsilosis_CDC317_254571_A/G	CPAR2_201410	CPAR2_201410	down|g.-|c005809_254571_A/G	downstream_gene_variant	-	-	-	-	-	FALSE		Protein of unknown function; expression increased in fluconazole and voriconazole resistant strains	C1_12730W_A: Protein containing a BAR domain, which is found in proteins involved in membrane curvature; null mutant does not display the endocytic, hyphal growth, virulence, or cell wall defects exhibited by mutants in related genes RVS161 and RVS167			B9J08_003947: Has domain(s) with predicted protein domain specific binding activity and cytoplasm localization	GO:0005737: cytoplasm	GO:0003674: molecular_function	GO:0008150: biological_process																					gene-CTRG_03558:0.07
156	PARA11	private_var_GoH	small_vars	Contig005809_C_parapsilosis_CDC317	Contig005809_C_parapsilosis_CDC317_254571_A/G	Contig005809_C_parapsilosis_CDC317_254571_A/G	CPAR2_201420	Scer_SIP1	up|g.-|c005809_254571_A/G	upstream_gene_variant	-	-	-	-	-	FALSE		Ortholog(s) have AMP-activated protein kinase activity and role in positive regulation of pseudohyphal growth, protein phosphorylation, regulation of protein-containing complex assembly, signal transduction	C1_13610C_A: Scaffold protein of Snf1p complex; similar to S. cerevisiae Gal83p and Sip2p; interacts with Snf4p; interaction with Snf1p complex is regulated by carbon source, decreased on ethanol; N-terminal myristoylation; Hog1p-downregulated	YDR422C: Alternate beta-subunit of the Snf1p kinase complex; may confer substrate specificity; vacuolar protein containing KIS (Kinase-Interacting Sequence) and ASC (Association with Snf1 kinase Complex) domains involved in protein interactions	CAGL0F03047g: Ortholog(s) have AMP-activated protein kinase activity and role in positive regulation of pseudohyphal growth, protein phosphorylation, regulation of protein-containing complex assembly, signal transduction	B9J08_003948: Ortholog(s) have AMP-activated protein kinase activity and role in positive regulation of pseudohyphal growth, protein phosphorylation, regulation of protein-containing complex assembly, signal transduction	GO:0000324: fungal-type vacuole; GO:0005634: nucleus; GO:0005737: cytoplasm; GO:0005774: vacuolar membrane; GO:0005829: cytosol; GO:0031588: nucleotide-activated protein kinase complex	GO:0004679: AMP-activated protein kinase activity	GO:0006468: protein phosphorylation; GO:0007165: signal transduction; GO:0043254: regulation of protein-containing complex assembly; GO:2000222: positive regulation of pseudohyphal growth			C1_13610C_A:0.01
157	PARA11	private_var_LoH	small_vars	Contig006139_C_parapsilosis_CDC317	Contig006139_C_parapsilosis_CDC317_511601_G/GT	Contig006139_C_parapsilosis_CDC317_511601_G/GT	CPAR2_502220	Scer_JIP4	down|g.-|c006139_511601_G/GT	downstream_gene_variant	-	-	-	-	-	FALSE		Ortholog of S. cerevisiae : JIP4, C. albicans SC5314 : C5_03980W_A, C. glabrata CBS138 : CAGL0M08954g, C. dubliniensis CD36 : Cd36_53700 and C. auris B8441 : B9J08_002726	C5_03980W_A: Protein of unknown function; Spider biofilm induced	YDR475C: Protein of unknown function; previously annotated as two separate ORFs, YDR474C and YDR475C, which were merged as a result of corrections to the systematic reference sequence; JIP4 has a paralog, YOR019W, that arose from the whole genome duplication	CAGL0M08954g: Ortholog of S. cerevisiae : JIP4, C. albicans SC5314 : C5_03980W_A, C. dubliniensis CD36 : Cd36_53700, C. parapsilosis CDC317 : CPAR2_502220 and C. auris B8441 : B9J08_002726	B9J08_002726: Ortholog of S. cerevisiae : JIP4, C. albicans SC5314 : C5_03980W_A, C. glabrata CBS138 : CAGL0M08954g, C. dubliniensis CD36 : Cd36_53700 and C. parapsilosis CDC317 : CPAR2_502220	GO:0005575: cellular_component	GO:0003674: molecular_function	GO:0008150: biological_process
158	PARA11	private_var_LoH	small_vars	Contig006139_C_parapsilosis_CDC317	Contig006139_C_parapsilosis_CDC317_511601_G/GT	Contig006139_C_parapsilosis_CDC317_511601_G/GT	CPAR2_502230	Scer_MID1	down|g.-|c006139_511601_G/GT	downstream_gene_variant	-	-	-	-	-	FALSE		Ortholog(s) have calcium channel activity, stretch-activated, cation-selective, calcium channel activity	C5_03990W_A: Putative stretch-activated Ca2+ channel of the high affinity calcium uptake system; role in thigmotropism; decreased transcription is observed upon fluphenazine treatment or in an azole-resistant strain with CDR1 and CDR2 overexpression	YNL291C: N-glycosylated integral membrane protein of the ER and plasma membrane; functions as a stretch-activated Ca2+-permeable cation channel required for Ca2+ influx stimulated by pheromone; interacts with Cch1p; forms an oligomer	CAGL0M03597g: Putative calcium transporter; putative regulatory subunit of a plasma membrane gated channel involved in Ca2+ uptake; required for viability upon prolonged fluconazole stress	B9J08_002725: Ortholog(s) have calcium channel activity, stretch-activated, cation-selective, calcium channel activity	GO:0005783: endoplasmic reticulum; GO:0005886: plasma membrane; GO:0016020: membrane	GO:0005262: calcium channel activity; GO:0015275: stretch-activated, cation-selective, calcium channel activity	GO:0006816: calcium ion transport; GO:0009826: unidimensional cell growth; GO:0031505: fungal-type cell wall organization; GO:0048315: conidium formation; GO:0098703: calcium ion import across plasma membrane		C5_03990W_A:0.02									CAGL0M03597g:0.12											gene-CTRG_05437:0.20
159	PARA11	private_var_LoH	small_vars	Contig006139_C_parapsilosis_CDC317	Contig006139_C_parapsilosis_CDC317_511601_G/GT	Contig006139_C_parapsilosis_CDC317_511601_G/GT	CPAR2_502240	Scer_RFC3	down|g.-|c006139_511601_G/GT	downstream_gene_variant	-	-	-	-	-	FALSE		Ortholog(s) have ATPase activity, DNA clamp loader activity and role in DNA strand elongation involved in DNA replication, UV-damage excision repair, leading strand elongation	C5_04000W_A: Putative heteropentameric replication factor C subunit; transcription is induced upon filamentous growth	YNL290W: Subunit of heteropentameric Replication factor C (RF-C); which is a DNA binding protein and ATPase that acts as a clamp loader of the proliferating cell nuclear antigen (PCNA) processivity factor for DNA polymerases delta and epsilon; relocalizes to the cytosol in response to hypoxia	CAGL0M03575g: Ortholog(s) have ATPase, DNA clamp loader activity and role in DNA strand elongation involved in DNA replication, UV-damage excision repair, leading strand elongation	B9J08_002724: Ortholog(s) have ATPase, DNA clamp loader activity and role in DNA strand elongation involved in DNA replication, UV-damage excision repair, leading strand elongation	GO:0005634: nucleus; GO:0005663: DNA replication factor C complex; GO:0005829: cytosol; GO:0031389: Rad17 RFC-like complex; GO:0031390: Ctf18 RFC-like complex; GO:0031391: Elg1 RFC-like complex	GO:0000166: nucleotide binding; GO:0003689: DNA clamp loader activity; GO:0005524: ATP binding; GO:0016887: ATP hydrolysis activity	GO:0006271: DNA strand elongation involved in DNA replication; GO:0006272: leading strand elongation; GO:0070914: UV-damage excision repair		C5_04000W_A:0.02				gene-B9J08_002724:0.11*				CAGL0M03575g:0.01											gene-CTRG_05466:0.10
160	PARA11	private_var_LoH	small_vars	Contig006139_C_parapsilosis_CDC317	Contig006139_C_parapsilosis_CDC317_511601_G/GT	Contig006139_C_parapsilosis_CDC317_511601_G/GT	CPAR2_502250	CPAR2_502250	up|g.-|c006139_511601_G/GT	upstream_gene_variant	-	-	-	-	-	FALSE		Ortholog of C. albicans SC5314 : C5_04030W_A, C. dubliniensis CD36 : Cd36_53740, C. auris B8441 : B9J08_003112 and Candida tenuis NRRL Y-1498 : CANTEDRAFT_115404	C5_04030W_A: Protein of unknown function; flow model biofilm induced; Spider biofilm induced			B9J08_003112: Ortholog of C. albicans SC5314 : C5_04030W_A, C. dubliniensis CD36 : Cd36_53740, C. parapsilosis CDC317 : CPAR2_502250 and Candida tenuis NRRL Y-1498 : CANTEDRAFT_115404	GO:0005575: cellular_component	GO:0003674: molecular_function	GO:0008150: biological_process																					gene-CTRG_05468:0.20*
161	PARA11	private_var_lost	small_vars	Contig005569_C_parapsilosis_CDC317	Contig005569_C_parapsilosis_CDC317_1261890_CA/C	Contig005569_C_parapsilosis_CDC317_1261890_CA/C	CPAR2_105760	Scer_ENA2	down|g.-|c005569_1261890_CA/C	downstream_gene_variant	-	-	-	-	-	FALSE		Ortholog(s) have calcium transmembrane transporter activity, phosphorylative mechanism, ion transmembrane transporter activity, phosphorylative mechanism and potassium transmembrane transporter activity, more	C1_00390W_A: Putative sodium transporter; induced by ciclopirox olamine; alkaline induced by Rim101; repressed by high-level peroxide stress; induced in oral candidiasis clinical isolates; possibly essential gene; rat catheter and Spider biofilm induced	YDR039C: P-type ATPase sodium pump; involved in Na+ efflux to allow salt tolerance; likely not involved in Li+ efflux		B9J08_002173: Ortholog(s) have P-type calcium transporter activity, P-type ion transporter activity, P-type potassium transmembrane transporter activity, P-type sodium transporter activity	GO:0000324: fungal-type vacuole; GO:0005886: plasma membrane; GO:0016021: integral component of membrane	GO:0000166: nucleotide binding; GO:0005388: P-type calcium transporter activity; GO:0008554: P-type sodium transporter activity; GO:0008556: P-type potassium transmembrane transporter activity; GO:0015662: P-type ion transporter activity; GO:0046872: metal ion binding	GO:0006813: potassium ion transport; GO:0006814: sodium ion transport; GO:0051208: sequestering of calcium ion; GO:0055085: transmembrane transport; GO:0070588: calcium ion transmembrane transport; GO:0097623: potassium ion export across plasma membrane		C1_00390W_A:0.11; C7_02910W_A:0.03	C7_02910W_A:0.06								CAGL0K12034g:0.04											gene-CTRG_04987:0.37*
162	PARA11	private_var_lost	small_vars	Contig005569_C_parapsilosis_CDC317	Contig005569_C_parapsilosis_CDC317_1261890_CA/C	Contig005569_C_parapsilosis_CDC317_1261890_CA/C	CPAR2_105770	Scer_ECM31	down|g.-|c005569_1261890_CA/C	downstream_gene_variant	-	-	-	-	-	FALSE		Ortholog(s) have 3-methyl-2-oxobutanoate hydroxymethyltransferase activity, role in pantothenate biosynthetic process and mitochondrion localization	C1_00510W_A: Ortholog(s) have 3-methyl-2-oxobutanoate hydroxymethyltransferase activity, role in pantothenate biosynthetic process and mitochondrion localization	YBR176W: Ketopantoate hydroxymethyltransferase; required for pantothenic acid biosynthesis, converts 2-oxoisovalerate into 2-dehydropantoate	CAGL0M06215g: Ortholog(s) have 3-methyl-2-oxobutanoate hydroxymethyltransferase activity, role in pantothenate biosynthetic process and mitochondrion localization		GO:0005739: mitochondrion	GO:0003864: 3-methyl-2-oxobutanoate hydroxymethyltransferase activity	GO:0015940: pantothenate biosynthetic process		C1_00510W_A:0.10								CAGL0M06215g:0.01	CAGL0M06215g:0.02
163	PARA11	private_var_lost	small_vars	Contig005569_C_parapsilosis_CDC317	Contig005569_C_parapsilosis_CDC317_1261890_CA/C	Contig005569_C_parapsilosis_CDC317_1261890_CA/C	CPAR2_105780	Scer_GLO1	up|g.-|c005569_1261890_CA/C	upstream_gene_variant	-	-	-	-	-	FALSE		Ortholog(s) have lactoylglutathione lyase activity, zinc ion binding activity and role in glutathione metabolic process, methylglyoxal catabolic process to D-lactate via S-lactoyl-glutathione	C1_00500C_A: Putative monomeric glyoxalase I; oxidative stress-induced via Cap1; flow model and rat catheter biofilm repressed	YML004C: Monomeric glyoxalase I; catalyzes the detoxification of methylglyoxal (a by-product of glycolysis) via condensation with glutathione to produce S-D-lactoylglutathione; expression regulated by methylglyoxal levels and osmotic stress			GO:0005575: cellular_component	GO:0004462: lactoylglutathione lyase activity; GO:0008270: zinc ion binding	GO:0006749: glutathione metabolic process; GO:0019243: methylglyoxal catabolic process to D-lactate via S-lactoyl-glutathione		C1_00500C_A:0.10	C1_00500C_A:0.02								CAGL0L07656g:0.03											gene-CTRG_04310:0.08
164	PARA11	private_var_lost	small_vars	Contig005569_C_parapsilosis_CDC317	Contig005569_C_parapsilosis_CDC317_1261890_CA/C	Contig005569_C_parapsilosis_CDC317_1261890_CA/C	CPAR2_105790	Scer_GRX2	up|g.-|c005569_1261890_CA/C	upstream_gene_variant	-	-	-	-	-	FALSE		Ortholog(s) have disulfide oxidoreductase activity, glutathione peroxidase activity, glutathione transferase activity, role in cellular response to oxidative stress, glutathione metabolic process and cytosol, mitochondrion localization	C1_00490C_A: Putative glutaredoxin; described as a glutathione reductase; induced by human neutrophils and benomyl treatment; alkaline repressed; regulated by Gcn2 and Gcn4; required for virulence in mouse model; Spider biofilm induced	YDR513W: Cytoplasmic glutaredoxin; thioltransferase, glutathione-dependent disulfide oxidoreductase involved in maintaining redox state of target proteins, also exhibits glutathione peroxidase activity, expression induced in response to stress; GRX2 has two in-frame start codons resulting in a shorter isoform that is retained in the cytosol and a longer form translocated to the mitochondrial matr…	CAGL0K05813g: Ortholog(s) have disulfide oxidoreductase activity, glutathione disulfide oxidoreductase activity, glutathione peroxidase activity, glutathione transferase activity		GO:0005739: mitochondrion; GO:0005829: cytosol	GO:0004364: glutathione transferase activity; GO:0004602: glutathione peroxidase activity; GO:0009055: electron transfer activity; GO:0015035: protein-disulfide reductase activity; GO:0015036: disulfide oxidoreductase activity	GO:0006749: glutathione metabolic process; GO:0034599: cellular response to oxidative stress; GO:0045454: cell redox homeostasis		C1_00490C_A:0.11
165	PARA11	private_var_lost	small_vars	Contig005569_C_parapsilosis_CDC317	Contig005569_C_parapsilosis_CDC317_1261890_CA/C	Contig005569_C_parapsilosis_CDC317_1261890_CA/C	CPAR2_105800	Scer_GCN20	up|g.-|c005569_1261890_CA/C	upstream_gene_variant	-	-	-	-	-	FALSE		Ortholog(s) have role in regulation of translational elongation and cytosolic ribosome localization	C1_00480C_A: YEF3-subfamily ABC family protein, predicted not to be a transporter	YFR009W: Positive regulator of the Gcn2p kinase activity; forms a complex with Gcn1p; proposed to stimulate Gcn2p activation by an uncharged tRNA	CAGL0K10472g: Ortholog(s) have role in regulation of translational elongation and cytosolic ribosome localization	B9J08_003172: Ortholog(s) have role in regulation of translational elongation and cytosolic ribosome localization	GO:0022626: cytosolic ribosome	GO:0000166: nucleotide binding; GO:0005524: ATP binding; GO:0016887: ATP hydrolysis activity; GO:0017111: nucleoside-triphosphatase activity	GO:0006448: regulation of translational elongation		C1_00480C_A:0.11									CAGL0K10472g:0.05
166	PARA11	private_var_lost	small_vars	Contig005569_C_parapsilosis_CDC317	Contig005569_C_parapsilosis_CDC317_1261890_CA/C	Contig005569_C_parapsilosis_CDC317_1261890_CA/C	CPAR2_105810	Scer_FMP30	up|g.-|c005569_1261890_CA/C	upstream_gene_variant	-	-	-	-	-	FALSE		Ortholog(s) have role in N-acylethanolamine metabolic process, N-acylphosphatidylethanolamine metabolic process and integral component of mitochondrial inner membrane localization	C1_00470C_A: Ortholog(s) have role in N-acylethanolamine metabolic process, N-acylphosphatidylethanolamine metabolic process and integral component of mitochondrial inner membrane localization	YPL103C: Protein with a role in maintaining mitochondrial morphology; also involved in maintaining normal cardiolipin levels; mitochondrial inner membrane protein; proposed to be involved in N-acylethanolamine metabolism; related to mammalian N-acylPE-specific phospholipase D	CAGL0H05885g: Ortholog(s) have role in N-acylethanolamine metabolic process, N-acylphosphatidylethanolamine metabolic process and integral component of mitochondrial inner membrane localization	B9J08_003171: Ortholog(s) have role in N-acylethanolamine metabolic process, N-acylphosphatidylethanolamine metabolic process and integral component of mitochondrial inner membrane localization	GO:0031305: integral component of mitochondrial inner membrane	GO:0008270: zinc ion binding; GO:0016787: hydrolase activity; GO:0070290: N-acylphosphatidylethanolamine-specific phospholipase D activity	GO:0070291: N-acylethanolamine metabolic process; GO:0070292: N-acylphosphatidylethanolamine metabolic process		C1_00470C_A:0.10									CAGL0H05885g:0.04
167	PARA11	private_var_lost	small_vars	Contig005806_C_parapsilosis_CDC317	Contig005806_C_parapsilosis_CDC317_798154_T/TCCCCC	Contig005806_C_parapsilosis_CDC317_798154_T/TCCCCC	CPAR2_303390	Scer_FOL1	down|g.-|c005806_798154_T/TCCCCC	downstream_gene_variant	-	-	-	-	-	FALSE		Ortholog(s) have 2-amino-4-hydroxy-6-hydroxymethyldihydropteridine diphosphokinase activity, dihydroneopterin aldolase activity, dihydropteroate synthase activity and role in tetrahydrofolate biosynthetic process	C5_00770C_A: Putative dihydroneopterin aldolase (dihydro-6-hydroxymethylpterin pyrophosphokinase); fungal-specific (no human or murine homolog)	YNL256W: Multifunctional enzyme of the folic acid biosynthesis pathway; has dihydropteroate synthetase, dihydro-6-hydroxymethylpterin pyrophosphokinase, and dihydroneopterin aldolase activities	CAGL0J07920g: Ortholog(s) have 2-amino-4-hydroxy-6-hydroxymethyldihydropteridine diphosphokinase activity, dihydroneopterin aldolase activity, dihydropteroate synthase activity and role in tetrahydrofolate biosynthetic process	B9J08_001330: Ortholog(s) have 2-amino-4-hydroxy-6-hydroxymethyldihydropteridine diphosphokinase activity, dihydroneopterin aldolase activity, dihydropteroate synthase activity and role in tetrahydrofolate biosynthetic process	GO:0005737: cytoplasm; GO:0005740: mitochondrial envelope	GO:0003848: 2-amino-4-hydroxy-6-hydroxymethyldihydropteridine diphosphokinase activity; GO:0004150: dihydroneopterin aldolase activity; GO:0004156: dihydropteroate synthase activity	GO:0046654: tetrahydrofolate biosynthetic process		C5_00770C_A:0.05	C5_00770C_A:0.02								CAGL0J07920g:0.07
168	PARA11	private_var_lost	small_vars	Contig005806_C_parapsilosis_CDC317	Contig005806_C_parapsilosis_CDC317_798154_T/TCCCCC	Contig005806_C_parapsilosis_CDC317_798154_T/TCCCCC	CPAR2_303400	Scer_MSB3	up|g.-|c005806_798154_T/TCCCCC	upstream_gene_variant	-	-	-	-	-	FALSE		Ortholog(s) have GTPase activator activity and role in activation of GTPase activity, endocytosis, exocytosis, formin-nucleated actin cable assembly, regulation of GTPase activity, regulation of protein localization	C5_00760W_A: Ortholog(s) have GTPase activator activity and role in activation of GTPase activity, endocytosis, exocytosis, formin-nucleated actin cable assembly, regulation of GTPase activity, regulation of protein localization	YNL293W: Rab GTPase-activating protein; regulates endocytosis via inactivation of Vps21p at endosomes and vacuole fusion via inactivation of Ypt7p at vacuoles; also acts on Ypt52p and Sec4p; localizes to plasma membrane, sites of polarized growth; relocalizes from bud neck to cytoplasm upon DNA replication stress; similar to TBC-domain Tre2 oncogene; MSB3 has a paralog, MSB4, that arose from the …	CAGL0M03641g: Ortholog(s) have GTPase activator activity and role in activation of GTPase activity, endocytosis, exocytosis, formin-nucleated actin cable assembly, regulation of GTPase activity, regulation of protein localization	B9J08_004816: Ortholog(s) have GTPase activator activity and role in activation of GTPase activity, endocytosis, exocytosis, formin-nucleated actin cable assembly, regulation of GTPase activity, regulation of protein localization	GO:0000131: incipient cellular bud site; GO:0000133: polarisome; GO:0000329: fungal-type vacuole membrane; GO:0005770: late endosome; GO:0005829: cytosol; GO:0005886: plasma membrane; GO:0005934: cellular bud tip; GO:0005935: cellular bud neck	GO:0005096: GTPase activator activity	GO:0006887: exocytosis; GO:0006897: endocytosis; GO:0032880: regulation of protein localization; GO:0043087: regulation of GTPase activity; GO:0070649: formin-nucleated actin cable assembly; GO:0090630: activation of GTPase activity		C5_00760W_A:0.06	C5_00760W_A:0.04																			gene-CTRG_05356:0.12	gene-CTRG_05356:0.10
169	PARA11	private_var_lost	small_vars	Contig005806_C_parapsilosis_CDC317	Contig005806_C_parapsilosis_CDC317_798154_T/TCCCCC	Contig005806_C_parapsilosis_CDC317_798154_T/TCCCCC	CPAR2_303410	Scer_RIM21	up|g.-|c005806_798154_T/TCCCCC	upstream_gene_variant	-	-	-	-	-	FALSE		Ortholog(s) have role in ascospore formation, cellular response to alkaline pH, fungal-type cell wall biogenesis, invasive growth in response to glucose limitation and protein localization to plasma membrane, more	C5_01950C_A: Plasma membrane pH-sensor involved in the Rim101 pH response pathway; required for processing and activation of Rim101 and for alkaline pH-induced hyphal growth; Spider biofilm induced	YNL294C: pH sensor molecule, component of the RIM101 pathway; has a role in cell wall construction and alkaline pH response; is glycosylated and phosphorylated; interacts with Dfg16p and Rim9p to form a pH-sensing complex; localization to the plasma membrane is dependent on Dfg16p and Rim9p; has similarity to A. nidulans PalH	CAGL0M03663g: Ortholog(s) have role in ascospore formation, cellular response to alkaline pH, fungal-type cell wall biogenesis, invasive growth in response to glucose limitation and protein localization to plasma membrane, more	B9J08_004815: Ortholog(s) have role in ascospore formation, cellular response to alkaline pH, fungal-type cell wall biogenesis, invasive growth in response to glucose limitation and protein localization to plasma membrane, more	GO:0005886: plasma membrane	GO:0003674: molecular_function	GO:0001403: invasive growth in response to glucose limitation; GO:0009272: fungal-type cell wall biogenesis; GO:0030437: ascospore formation; GO:0044088: regulation of vacuole organization; GO:0070613: regulation of protein processing; GO:0071469: cellular response to alkaline pH; GO:0072659: protein localization to plasma membrane		C5_01950C_A:0.03	C5_01950C_A:0.03							CAGL0M03663g:0.01
170	PARA11	private_var_lost	small_vars	Contig005806_C_parapsilosis_CDC317	Contig005806_C_parapsilosis_CDC317_798154_T/TCCCCC	Contig005806_C_parapsilosis_CDC317_798154_T/TCCCCC	CPAR2_303420	Scer_RIB2	down|g.-|c005806_798154_T/TCCCCC	downstream_gene_variant	-	-	-	-	-	FALSE		Ortholog(s) have 2,5-diamino-6-ribitylamino-4(3H)-pyrimidinone 5'-phosphate deaminase activity, pseudouridine synthase activity and role in riboflavin biosynthetic process, tRNA pseudouridine synthesis	C5_01940W_A: Ortholog(s) have 2,5-diamino-6-ribitylamino-4(3H)-pyrimidinone 5'-phosphate deaminase activity, pseudouridine synthase activity and role in riboflavin biosynthetic process, tRNA pseudouridine synthesis	YOL066C: Bifunctional DRAP deaminase tRNA:pseudouridine synthase; the deaminase catalyzes the third step in riboflavin biosynthesis and the synthase catalyzes formation of pseudouridine at position 32 in cytoplasmic tRNAs; RIB2 has a paralog, PUS9, that arose from the whole genome duplication	CAGL0C05291g: Ortholog(s) have 2,5-diamino-6-ribitylamino-4(3H)-pyrimidinone 5'-phosphate deaminase activity, pseudouridine synthase activity and role in riboflavin biosynthetic process, tRNA pseudouridine synthesis	B9J08_004814: Ortholog(s) have 2,5-diamino-6-ribitylamino-4(3H)-pyrimidinone 5'-phosphate deaminase activity, pseudouridine synthase activity and role in riboflavin biosynthetic process, tRNA pseudouridine synthesis	GO:0005575: cellular_component	GO:0003723: RNA binding; GO:0008270: zinc ion binding; GO:0009982: pseudouridine synthase activity; GO:0043723: 2,5-diamino-6-ribitylamino-4(3H)-pyrimidinone 5'-phosphate deaminase activity	GO:0009231: riboflavin biosynthetic process; GO:0031119: tRNA pseudouridine synthesis		C5_01940W_A:0.03								CAGL0C05291g:0.04	CAGL0C05291g:0.04
171	PARA11	private_var_lost	small_vars	Contig005806_C_parapsilosis_CDC317	Contig005806_C_parapsilosis_CDC317_798154_T/TCCCCC	Contig005806_C_parapsilosis_CDC317_798154_T/TCCCCC	CPAR2_303430	Scer_PRP9	down|g.-|c005806_798154_T/TCCCCC	downstream_gene_variant	-	-	-	-	-	FALSE		Ortholog(s) have RNA binding activity, role in mRNA 5'-splice site recognition, mRNA splicing, via spliceosome and U2-type prespliceosome localization	C5_01930W_A: Ortholog(s) have RNA binding activity, role in mRNA 5'-splice site recognition, mRNA splicing, via spliceosome and U2-type prespliceosome localization	YDL030W: Subunit of the SF3a splicing factor complex; required for spliceosome assembly; acts after the formation of the U1 snRNP-pre-mRNA complex	CAGL0K01573g: Ortholog(s) have RNA binding activity, role in mRNA 5'-splice site recognition, mRNA splicing, via spliceosome and U2-type prespliceosome localization	B9J08_004813: Ortholog(s) have RNA binding activity, role in mRNA 5'-splice site recognition, mRNA splicing, via spliceosome and U2-type prespliceosome localization	GO:0071004: U2-type prespliceosome	GO:0003723: RNA binding; GO:0008270: zinc ion binding	GO:0000395: mRNA 5'-splice site recognition; GO:0000398: mRNA splicing, via spliceosome		C5_01930W_A:0.02					gene-B9J08_004813:0.51*				CAGL0K01573g:0.01										gene-CTRG_05288:0.08		gene-CTRG_05288:0.10
172	PARA11	private_var_lost	small_vars	Contig005809_C_parapsilosis_CDC317	Contig005809_C_parapsilosis_CDC317_2436380_TCC/T	Contig005809_C_parapsilosis_CDC317_2436380_TCC/T	CPAR2_211410	Scer_LST4	down|g.-|c005809_2436380_TCC/T	downstream_gene_variant	-	-	-	-	-	FALSE		Ortholog(s) have GTPase activator activity, role in positive regulation of GTPase activity, positive regulation of TORC1 signaling and Lst4-Lst7 complex, cytoplasm, vacuolar membrane localization	C2_03500W_A: Ortholog(s) have GTPase activator activity, role in positive regulation of GTPase activity, positive regulation of TORC1 signaling and Lst4-Lst7 complex, cytoplasm, vacuolar membrane localization	YKL176C: Subunit of the Lst4p-Lst7p GTPase activating protein complex for Gtr2p; stimulates the GTPase activity of Rag family GTPase Gtr2p, within the context of the Gtr1p-Gtr2p heterodimer, after amino acid stimulation; required for activation of TORC1 in response to amino acid stimulation; recruited to the vacuolar membrane during amino acid starvation and released from the membrane by TORC1; r…	CAGL0M08228g: Ortholog(s) have GTPase activator activity, role in positive regulation of GTPase activity, positive regulation of TORC1 signaling and Lst4-Lst7 complex, cytoplasm, vacuolar membrane localization	B9J08_003451: Ortholog(s) have GTPase activator activity, role in positive regulation of GTPase activity, positive regulation of TORC1 signaling and Lst4-Lst7 complex, cytoplasm, vacuolar membrane localization	GO:0005737: cytoplasm; GO:0005774: vacuolar membrane; GO:1990877: FNIP-folliculin RagC/D GAP	GO:0005096: GTPase activator activity	GO:0043547: positive regulation of GTPase activity; GO:1904263: positive regulation of TORC1 signaling							gene-B9J08_003451:0.02			CAGL0M08228g:0.01	CAGL0M08228g:0.08
173	PARA11	private_var_lost	small_vars	Contig005809_C_parapsilosis_CDC317	Contig005809_C_parapsilosis_CDC317_2436380_TCC/T	Contig005809_C_parapsilosis_CDC317_2436380_TCC/T	CPAR2_211420	CPAR2_211420	down|g.-|c005809_2436380_TCC/T	downstream_gene_variant	-	-	-	-	-	FALSE		Has domain(s) with predicted DNA binding, methyltransferase activity, zinc ion binding activity and role in DNA repair, regulation of transcription, DNA-templated	C2_03520C_A: Protein of unknown function; transcription is specific to white cell type			B9J08_003454: Has domain(s) with predicted DNA binding, methyltransferase activity, zinc ion binding activity and role in DNA repair, regulation of transcription, DNA-templated	GO:0005575: cellular_component	GO:0003677: DNA binding; GO:0008168: methyltransferase activity; GO:0008270: zinc ion binding	GO:0006281: DNA repair; GO:0006355: regulation of transcription, DNA-templated	C2_03520C_A:0.03		C2_03520C_A:0.04			gene-B9J08_003454:0.07	gene-B9J08_003454:0.02														gene-CTRG_01202:0.20*
174	PARA11	private_var_lost	small_vars	Contig006139_C_parapsilosis_CDC317	Contig006139_C_parapsilosis_CDC317_318269_TGGG/T	Contig006139_C_parapsilosis_CDC317_318269_TGGG/T	CPAR2_501350	Scer_GPN3	down|g.-|c006139_318269_TGGG/T	downstream_gene_variant	-	-	-	-	-	FALSE		Ortholog(s) have role in mitotic sister chromatid cohesion, protein import into nucleus	C4_06790W_A: Ortholog of S. cerevisiae Gpn3 a GTPase with a role in biogenesis of RNA pol II and polIII; possibly an essential gene, disruptants not obtained by UAU1 method	YLR243W: Putative GTPase with a role in biogenesis of RNA pol II and polIII; may be involved in assembly of RNA polymerases II and III and in their transport into the nucleus; may have a role in sister chromatid cohesion; SWAT-GFP and mCherry fusion proteins localize to the endoplasmic reticulum and vacuole respectively; contains a Gly-Pro-Asn motif in the G domain; similar to Npa3p and Gpn2p	CAGL0G08294g: Ortholog(s) have role in mitotic sister chromatid cohesion, protein import into nucleus	B9J08_003775: Ortholog(s) have role in mitotic sister chromatid cohesion, protein import into nucleus	GO:0005575: cellular_component	GO:0000166: nucleotide binding	GO:0006606: protein import into nucleus; GO:0007064: mitotic sister chromatid cohesion		C4_06790W_A:0.12				gene-B9J08_003775:0.06
175	PARA11	private_var_lost	small_vars	Contig006139_C_parapsilosis_CDC317	Contig006139_C_parapsilosis_CDC317_318269_TGGG/T	Contig006139_C_parapsilosis_CDC317_318269_TGGG/T	CPAR2_501360	CPAR2_501360	up|g.-|c006139_318269_TGGG/T	upstream_gene_variant	-	-	-	-	-	FALSE
176	PARA11	private_var_lost	small_vars	Contig006139_C_parapsilosis_CDC317	Contig006139_C_parapsilosis_CDC317_318269_TGGG/T	Contig006139_C_parapsilosis_CDC317_318269_TGGG/T	CPAR2_501370	Scer_YER187W	up|g.-|c006139_318269_TGGG/T	upstream_gene_variant	-	-	-	-	-	FALSE		Ortholog of S. cerevisiae : YER187W, Candida orthopsilosis Co 90-125 : CORT_0E00250, Saccharomyces cerevisiae S288C : YER187W and Candida orthopsilosis NEW ASSEMBLY : CORT1E00250		YER187W: Putative protein of unknown function; induced in respiratory-deficient cells			GO:0005575: cellular_component	GO:0003674: molecular_function	GO:0008150: biological_process																						gene-CTRG_00059:0.10
177	PARA11	private_var_lost	small_vars	Contig006139_C_parapsilosis_CDC317	Contig006139_C_parapsilosis_CDC317_318269_TGGG/T	Contig006139_C_parapsilosis_CDC317_318269_TGGG/T	CPAR2_501380	GDH3	up|g.-|c006139_318269_TGGG/T	upstream_gene_variant	-	-	-	-	-	FALSE		Ortholog(s) have glutamate dehydrogenase (NADP+) activity, role in ammonia assimilation cycle, glutamate biosynthetic process, invasive filamentous growth and cytosol, extracellular region, intracellular, nucleus localization	C4_06120W_A: NADP-glutamate dehydrogenase; Nrg1, Plc1 regulated; hypha, hypoxia, Efg1-repressed; Rim101-induced at pH 8; GlcNAc, ciclopirox, ketoconazole induced; exp and stationary phase protein; Spider biofilm repressed; rat catheter biofilm induced	YAL062W: NADP(+)-dependent glutamate dehydrogenase; synthesizes glutamate from ammonia and alpha-ketoglutarate; rate of alpha-ketoglutarate utilization differs from Gdh1p; expression regulated by nitrogen and carbon sources; GDH3 has a paralog, GDH1, that arose from the whole genome duplication	CAGL0D00176g: Ortholog(s) have glutamate dehydrogenase (NADP+) activity and role in ammonia assimilation cycle, glutamate biosynthetic process, invasive filamentous growth	B9J08_000740: Ortholog(s) have glutamate dehydrogenase (NADP+) activity and role in ammonia assimilation cycle, glutamate biosynthetic process, invasive filamentous growth	GO:0005576: extracellular region; GO:0005622: intracellular anatomical structure; GO:0005634: nucleus; GO:0005829: cytosol	GO:0004354: glutamate dehydrogenase (NADP+) activity	GO:0006537: glutamate biosynthetic process; GO:0019676: ammonia assimilation cycle; GO:0036267: invasive filamentous growth		C4_06120W_A:0.03									CAGL0D00176g:0.03												gene-CTRG_04035:0.11
178	PARA11	private_var_lost	small_vars	Contig006139_C_parapsilosis_CDC317	Contig006139_C_parapsilosis_CDC317_318269_TGGG/T	Contig006139_C_parapsilosis_CDC317_318269_TGGG/T	CPAR2_501390	TRP5	up|g.-|c006139_318269_TGGG/T	upstream_gene_variant	-	-	-	-	-	FALSE		Ortholog(s) have tryptophan synthase activity and role in cleistothecium development, tryptophan biosynthetic process	C4_06110C_A: Predicted tryptophan synthase; identified in detergent-resistant membrane fraction (possible lipid raft component); predicted N-terminal acetylation; Gcn4p-regulated; S. cerevisiae ortholog is Gcn4p regulated; upregulated in biofilm;	YGL026C: Tryptophan synthase; catalyzes the last step of tryptophan biosynthesis; regulated by the general control system of amino acid biosynthesis	CAGL0A01430g: Putative tryptophan synthase; protein abundance increased in ace2 mutant cells	B9J08_003349: Ortholog(s) have tryptophan synthase activity and role in cleistothecium development, tryptophan biosynthetic process	GO:0005575: cellular_component	GO:0004834: tryptophan synthase activity	GO:0000162: tryptophan biosynthetic process; GO:0070791: cleistothecium development		C4_06110C_A:0.03									CAGL0A01430g:0.02
179	PARA11	private_var_lost	small_vars	Contig006139_C_parapsilosis_CDC317	Contig006139_C_parapsilosis_CDC317_513257_A/C	Contig006139_C_parapsilosis_CDC317_513257_A/C	CPAR2_502230	Scer_MID1	down|g.-|c006139_513257_A/C	downstream_gene_variant	-	-	-	-	-	FALSE		Ortholog(s) have calcium channel activity, stretch-activated, cation-selective, calcium channel activity	C5_03990W_A: Putative stretch-activated Ca2+ channel of the high affinity calcium uptake system; role in thigmotropism; decreased transcription is observed upon fluphenazine treatment or in an azole-resistant strain with CDR1 and CDR2 overexpression	YNL291C: N-glycosylated integral membrane protein of the ER and plasma membrane; functions as a stretch-activated Ca2+-permeable cation channel required for Ca2+ influx stimulated by pheromone; interacts with Cch1p; forms an oligomer	CAGL0M03597g: Putative calcium transporter; putative regulatory subunit of a plasma membrane gated channel involved in Ca2+ uptake; required for viability upon prolonged fluconazole stress	B9J08_002725: Ortholog(s) have calcium channel activity, stretch-activated, cation-selective, calcium channel activity	GO:0005783: endoplasmic reticulum; GO:0005886: plasma membrane; GO:0016020: membrane	GO:0005262: calcium channel activity; GO:0015275: stretch-activated, cation-selective, calcium channel activity	GO:0006816: calcium ion transport; GO:0009826: unidimensional cell growth; GO:0031505: fungal-type cell wall organization; GO:0048315: conidium formation; GO:0098703: calcium ion import across plasma membrane		C5_03990W_A:0.02									CAGL0M03597g:0.12											gene-CTRG_05437:0.20
180	PARA11	private_var_lost	small_vars	Contig006139_C_parapsilosis_CDC317	Contig006139_C_parapsilosis_CDC317_513257_A/C	Contig006139_C_parapsilosis_CDC317_513257_A/C	CPAR2_502240	Scer_RFC3	down|g.-|c006139_513257_A/C	downstream_gene_variant	-	-	-	-	-	FALSE		Ortholog(s) have ATPase activity, DNA clamp loader activity and role in DNA strand elongation involved in DNA replication, UV-damage excision repair, leading strand elongation	C5_04000W_A: Putative heteropentameric replication factor C subunit; transcription is induced upon filamentous growth	YNL290W: Subunit of heteropentameric Replication factor C (RF-C); which is a DNA binding protein and ATPase that acts as a clamp loader of the proliferating cell nuclear antigen (PCNA) processivity factor for DNA polymerases delta and epsilon; relocalizes to the cytosol in response to hypoxia	CAGL0M03575g: Ortholog(s) have ATPase, DNA clamp loader activity and role in DNA strand elongation involved in DNA replication, UV-damage excision repair, leading strand elongation	B9J08_002724: Ortholog(s) have ATPase, DNA clamp loader activity and role in DNA strand elongation involved in DNA replication, UV-damage excision repair, leading strand elongation	GO:0005634: nucleus; GO:0005663: DNA replication factor C complex; GO:0005829: cytosol; GO:0031389: Rad17 RFC-like complex; GO:0031390: Ctf18 RFC-like complex; GO:0031391: Elg1 RFC-like complex	GO:0000166: nucleotide binding; GO:0003689: DNA clamp loader activity; GO:0005524: ATP binding; GO:0016887: ATP hydrolysis activity	GO:0006271: DNA strand elongation involved in DNA replication; GO:0006272: leading strand elongation; GO:0070914: UV-damage excision repair		C5_04000W_A:0.02				gene-B9J08_002724:0.11*				CAGL0M03575g:0.01											gene-CTRG_05466:0.10
181	PARA11	private_var_lost	small_vars	Contig006139_C_parapsilosis_CDC317	Contig006139_C_parapsilosis_CDC317_513257_A/C	Contig006139_C_parapsilosis_CDC317_513257_A/C	CPAR2_502250	CPAR2_502250	up|g.-|c006139_513257_A/C	upstream_gene_variant	-	-	-	-	-	FALSE		Ortholog of C. albicans SC5314 : C5_04030W_A, C. dubliniensis CD36 : Cd36_53740, C. auris B8441 : B9J08_003112 and Candida tenuis NRRL Y-1498 : CANTEDRAFT_115404	C5_04030W_A: Protein of unknown function; flow model biofilm induced; Spider biofilm induced			B9J08_003112: Ortholog of C. albicans SC5314 : C5_04030W_A, C. dubliniensis CD36 : Cd36_53740, C. parapsilosis CDC317 : CPAR2_502250 and Candida tenuis NRRL Y-1498 : CANTEDRAFT_115404	GO:0005575: cellular_component	GO:0003674: molecular_function	GO:0008150: biological_process																					gene-CTRG_05468:0.20*
182	PARA11	private_var_lost	small_vars	Contig006372_C_parapsilosis_CDC317	Contig006372_C_parapsilosis_CDC317_1071612_T/A	Contig006372_C_parapsilosis_CDC317_1071612_T/A	CPAR2_404780	CPAR2_404780	syn|c.3006|ggT/ggA	synonymous_variant	3006	3006	1002	G/G	ggT/ggA	FALSE		Putative cell adhesion protein; binds human plasminogen and high-molecular-mass kininogen at cell surface					GO:0009277: fungal-type cell wall	GO:0003674: molecular_function	GO:0008150: biological_process	C3_06190C_A:0.17*; C3_06320W_A:0.13*; C6_03690W_A:0.02; C6_03700W_A:0.13*; C6_03710W_A:0.14*; C6_04130C_A:0.28*; C6_04380W_A:0.25*; CR_07070C_A:0.09*	C3_06320W_A:0.06; C6_03700W_A:0.08; C6_03710W_A:0.03; C6_04130C_A:0.12; CR_07070C_A:0.03			gene-B9J08_002582:0.05; gene-B9J08_004112:0.10*		gene-B9J08_004112:0.10	gene-B9J08_004112:0.04	CAGL0G04125g:0.04		CAGL0G04125g:0.12	CAGL0G04125g:0.10					CPAR2_404780:0.19				gene-CTRG_00941:0.14; gene-CTRG_01028:0.30*; gene-CTRG_01038:0.10; gene-CTRG_02229:0.12; gene-CTRG_02293:0.18; gene-CTRG_03786:0.27*; gene-CTRG_03791:0.15	gene-CTRG_01028:0.26; gene-CTRG_01029:0.33*; gene-CTRG_01030:0.26; gene-CTRG_03791:0.10	gene-CTRG_02229:0.15
183	PARA11	private_var_lost	small_vars	Contig006372_C_parapsilosis_CDC317	Contig006372_C_parapsilosis_CDC317_1071612_T/A	Contig006372_C_parapsilosis_CDC317_1071612_T/A	CPAR2_404790	CPAR2_404790	up|g.-|c006372_1071612_T/A	upstream_gene_variant	-	-	-	-	-	FALSE		Has domain(s) with predicted role in cell adhesion	C3_06190C_A: ALS family protein; expression in S. cerevisiae confers adhesion to gelatin; macrophage-induced gene; N-terminal adhesion domain; ALS family includes cell-surface glycoproteins, some with adhesin function				GO:0009277: fungal-type cell wall	GO:0003674: molecular_function	GO:0007155: cell adhesion	C3_06190C_A:0.17*; C3_06320W_A:0.13*; C6_03690W_A:0.02; C6_03700W_A:0.13*; C6_03710W_A:0.14*; C6_04130C_A:0.28*; C6_04380W_A:0.25*; CR_07070C_A:0.09*	C3_06320W_A:0.06; C6_03700W_A:0.08; C6_03710W_A:0.03; C6_04130C_A:0.12; CR_07070C_A:0.03			gene-B9J08_002582:0.05; gene-B9J08_004112:0.10*		gene-B9J08_004112:0.10	gene-B9J08_004112:0.04	CAGL0G04125g:0.04		CAGL0G04125g:0.12	CAGL0G04125g:0.10									gene-CTRG_00941:0.14; gene-CTRG_01028:0.30*; gene-CTRG_01038:0.10; gene-CTRG_02229:0.12; gene-CTRG_02293:0.18; gene-CTRG_03786:0.27*; gene-CTRG_03791:0.15	gene-CTRG_01028:0.26; gene-CTRG_01029:0.33*; gene-CTRG_01030:0.26; gene-CTRG_03791:0.10	gene-CTRG_02229:0.15
184	PARA11	private_var_lost	small_vars	Contig006372_C_parapsilosis_CDC317	Contig006372_C_parapsilosis_CDC317_1071613_A/G	Contig006372_C_parapsilosis_CDC317_1071613_A/G	CPAR2_404780	CPAR2_404780	mis|p.1003|N/D	missense_variant	3007	3007	1003	N/D	Aat/Gat	TRUE		Putative cell adhesion protein; binds human plasminogen and high-molecular-mass kininogen at cell surface					GO:0009277: fungal-type cell wall	GO:0003674: molecular_function	GO:0008150: biological_process	C3_06190C_A:0.17*; C3_06320W_A:0.13*; C6_03690W_A:0.02; C6_03700W_A:0.13*; C6_03710W_A:0.14*; C6_04130C_A:0.28*; C6_04380W_A:0.25*; CR_07070C_A:0.09*	C3_06320W_A:0.06; C6_03700W_A:0.08; C6_03710W_A:0.03; C6_04130C_A:0.12; CR_07070C_A:0.03			gene-B9J08_002582:0.05; gene-B9J08_004112:0.10*		gene-B9J08_004112:0.10	gene-B9J08_004112:0.04	CAGL0G04125g:0.04		CAGL0G04125g:0.12	CAGL0G04125g:0.10					CPAR2_404780:0.19				gene-CTRG_00941:0.14; gene-CTRG_01028:0.30*; gene-CTRG_01038:0.10; gene-CTRG_02229:0.12; gene-CTRG_02293:0.18; gene-CTRG_03786:0.27*; gene-CTRG_03791:0.15	gene-CTRG_01028:0.26; gene-CTRG_01029:0.33*; gene-CTRG_01030:0.26; gene-CTRG_03791:0.10	gene-CTRG_02229:0.15
185	PARA11	private_var_lost	small_vars	Contig006372_C_parapsilosis_CDC317	Contig006372_C_parapsilosis_CDC317_1071613_A/G	Contig006372_C_parapsilosis_CDC317_1071613_A/G	CPAR2_404790	CPAR2_404790	up|g.-|c006372_1071613_A/G	upstream_gene_variant	-	-	-	-	-	FALSE		Has domain(s) with predicted role in cell adhesion	C3_06190C_A: ALS family protein; expression in S. cerevisiae confers adhesion to gelatin; macrophage-induced gene; N-terminal adhesion domain; ALS family includes cell-surface glycoproteins, some with adhesin function				GO:0009277: fungal-type cell wall	GO:0003674: molecular_function	GO:0007155: cell adhesion	C3_06190C_A:0.17*; C3_06320W_A:0.13*; C6_03690W_A:0.02; C6_03700W_A:0.13*; C6_03710W_A:0.14*; C6_04130C_A:0.28*; C6_04380W_A:0.25*; CR_07070C_A:0.09*	C3_06320W_A:0.06; C6_03700W_A:0.08; C6_03710W_A:0.03; C6_04130C_A:0.12; CR_07070C_A:0.03			gene-B9J08_002582:0.05; gene-B9J08_004112:0.10*		gene-B9J08_004112:0.10	gene-B9J08_004112:0.04	CAGL0G04125g:0.04		CAGL0G04125g:0.12	CAGL0G04125g:0.10									gene-CTRG_00941:0.14; gene-CTRG_01028:0.30*; gene-CTRG_01038:0.10; gene-CTRG_02229:0.12; gene-CTRG_02293:0.18; gene-CTRG_03786:0.27*; gene-CTRG_03791:0.15	gene-CTRG_01028:0.26; gene-CTRG_01029:0.33*; gene-CTRG_01030:0.26; gene-CTRG_03791:0.10	gene-CTRG_02229:0.15
186	PARA11	private_var_lost	small_vars	Contig006372_C_parapsilosis_CDC317	Contig006372_C_parapsilosis_CDC317_1071615_T/A	Contig006372_C_parapsilosis_CDC317_1071615_T/A	CPAR2_404780	CPAR2_404780	mis|p.1003|N/K	missense_variant	3009	3009	1003	N/K	aaT/aaA	TRUE		Putative cell adhesion protein; binds human plasminogen and high-molecular-mass kininogen at cell surface					GO:0009277: fungal-type cell wall	GO:0003674: molecular_function	GO:0008150: biological_process	C3_06190C_A:0.17*; C3_06320W_A:0.13*; C6_03690W_A:0.02; C6_03700W_A:0.13*; C6_03710W_A:0.14*; C6_04130C_A:0.28*; C6_04380W_A:0.25*; CR_07070C_A:0.09*	C3_06320W_A:0.06; C6_03700W_A:0.08; C6_03710W_A:0.03; C6_04130C_A:0.12; CR_07070C_A:0.03			gene-B9J08_002582:0.05; gene-B9J08_004112:0.10*		gene-B9J08_004112:0.10	gene-B9J08_004112:0.04	CAGL0G04125g:0.04		CAGL0G04125g:0.12	CAGL0G04125g:0.10					CPAR2_404780:0.19				gene-CTRG_00941:0.14; gene-CTRG_01028:0.30*; gene-CTRG_01038:0.10; gene-CTRG_02229:0.12; gene-CTRG_02293:0.18; gene-CTRG_03786:0.27*; gene-CTRG_03791:0.15	gene-CTRG_01028:0.26; gene-CTRG_01029:0.33*; gene-CTRG_01030:0.26; gene-CTRG_03791:0.10	gene-CTRG_02229:0.15
187	PARA11	private_var_lost	small_vars	Contig006372_C_parapsilosis_CDC317	Contig006372_C_parapsilosis_CDC317_1071615_T/A	Contig006372_C_parapsilosis_CDC317_1071615_T/A	CPAR2_404790	CPAR2_404790	up|g.-|c006372_1071615_T/A	upstream_gene_variant	-	-	-	-	-	FALSE		Has domain(s) with predicted role in cell adhesion	C3_06190C_A: ALS family protein; expression in S. cerevisiae confers adhesion to gelatin; macrophage-induced gene; N-terminal adhesion domain; ALS family includes cell-surface glycoproteins, some with adhesin function				GO:0009277: fungal-type cell wall	GO:0003674: molecular_function	GO:0007155: cell adhesion	C3_06190C_A:0.17*; C3_06320W_A:0.13*; C6_03690W_A:0.02; C6_03700W_A:0.13*; C6_03710W_A:0.14*; C6_04130C_A:0.28*; C6_04380W_A:0.25*; CR_07070C_A:0.09*	C3_06320W_A:0.06; C6_03700W_A:0.08; C6_03710W_A:0.03; C6_04130C_A:0.12; CR_07070C_A:0.03			gene-B9J08_002582:0.05; gene-B9J08_004112:0.10*		gene-B9J08_004112:0.10	gene-B9J08_004112:0.04	CAGL0G04125g:0.04		CAGL0G04125g:0.12	CAGL0G04125g:0.10									gene-CTRG_00941:0.14; gene-CTRG_01028:0.30*; gene-CTRG_01038:0.10; gene-CTRG_02229:0.12; gene-CTRG_02293:0.18; gene-CTRG_03786:0.27*; gene-CTRG_03791:0.15	gene-CTRG_01028:0.26; gene-CTRG_01029:0.33*; gene-CTRG_01030:0.26; gene-CTRG_03791:0.10	gene-CTRG_02229:0.15
188	PARA11	private_var_lost	small_vars	Contig006372_C_parapsilosis_CDC317	Contig006372_C_parapsilosis_CDC317_1079158_CGGTG/C	Contig006372_C_parapsilosis_CDC317_1079158_CGGTG/C	CPAR2_404790	CPAR2_404790	FS|p.987-988|TV/X	frameshift_variant	2961-2964	2961-2964	987-988	TV/X	acGGTG/ac	TRUE		Has domain(s) with predicted role in cell adhesion	C3_06190C_A: ALS family protein; expression in S. cerevisiae confers adhesion to gelatin; macrophage-induced gene; N-terminal adhesion domain; ALS family includes cell-surface glycoproteins, some with adhesin function				GO:0009277: fungal-type cell wall	GO:0003674: molecular_function	GO:0007155: cell adhesion	C3_06190C_A:0.17*; C3_06320W_A:0.13*; C6_03690W_A:0.02; C6_03700W_A:0.13*; C6_03710W_A:0.14*; C6_04130C_A:0.28*; C6_04380W_A:0.25*; CR_07070C_A:0.09*	C3_06320W_A:0.06; C6_03700W_A:0.08; C6_03710W_A:0.03; C6_04130C_A:0.12; CR_07070C_A:0.03			gene-B9J08_002582:0.05; gene-B9J08_004112:0.10*		gene-B9J08_004112:0.10	gene-B9J08_004112:0.04	CAGL0G04125g:0.04		CAGL0G04125g:0.12	CAGL0G04125g:0.10									gene-CTRG_00941:0.14; gene-CTRG_01028:0.30*; gene-CTRG_01038:0.10; gene-CTRG_02229:0.12; gene-CTRG_02293:0.18; gene-CTRG_03786:0.27*; gene-CTRG_03791:0.15	gene-CTRG_01028:0.26; gene-CTRG_01029:0.33*; gene-CTRG_01030:0.26; gene-CTRG_03791:0.10	gene-CTRG_02229:0.15
189	PARA11	private_var_lost	small_vars	Contig006372_C_parapsilosis_CDC317	Contig006372_C_parapsilosis_CDC317_1087676_G/A	Contig006372_C_parapsilosis_CDC317_1087676_G/A	CPAR2_404790	CPAR2_404790	down|g.-|c006372_1087676_G/A	downstream_gene_variant	-	-	-	-	-	FALSE		Has domain(s) with predicted role in cell adhesion	C3_06190C_A: ALS family protein; expression in S. cerevisiae confers adhesion to gelatin; macrophage-induced gene; N-terminal adhesion domain; ALS family includes cell-surface glycoproteins, some with adhesin function				GO:0009277: fungal-type cell wall	GO:0003674: molecular_function	GO:0007155: cell adhesion	C3_06190C_A:0.17*; C3_06320W_A:0.13*; C6_03690W_A:0.02; C6_03700W_A:0.13*; C6_03710W_A:0.14*; C6_04130C_A:0.28*; C6_04380W_A:0.25*; CR_07070C_A:0.09*	C3_06320W_A:0.06; C6_03700W_A:0.08; C6_03710W_A:0.03; C6_04130C_A:0.12; CR_07070C_A:0.03			gene-B9J08_002582:0.05; gene-B9J08_004112:0.10*		gene-B9J08_004112:0.10	gene-B9J08_004112:0.04	CAGL0G04125g:0.04		CAGL0G04125g:0.12	CAGL0G04125g:0.10									gene-CTRG_00941:0.14; gene-CTRG_01028:0.30*; gene-CTRG_01038:0.10; gene-CTRG_02229:0.12; gene-CTRG_02293:0.18; gene-CTRG_03786:0.27*; gene-CTRG_03791:0.15	gene-CTRG_01028:0.26; gene-CTRG_01029:0.33*; gene-CTRG_01030:0.26; gene-CTRG_03791:0.10	gene-CTRG_02229:0.15
190	PARA11	private_var_lost	small_vars	Contig006372_C_parapsilosis_CDC317	Contig006372_C_parapsilosis_CDC317_1087676_G/A	Contig006372_C_parapsilosis_CDC317_1087676_G/A	CPAR2_404800	ALS7	mis|p.457|G/E	missense_variant	1370	1370	457	G/E	gGa/gAa	TRUE		Putative cell adhesion protein; binds human plasminogen and high-molecular-mass kininogen at cell surface; induced under adhesion-inducing growth conditions	C3_06320W_A: ALS family protein; hypermutable contingency gene; growth-regulated, downregulated in biofilm; two variable repeat regions; expression in S. cerevisiae does not confer adhesiveness; ALS family includes adhesins, cell-surface glycoproteins				GO:0005575: cellular_component	GO:0003674: molecular_function	GO:0007155: cell adhesion	C3_06190C_A:0.17*; C3_06320W_A:0.13*; C6_03690W_A:0.02; C6_03700W_A:0.13*; C6_03710W_A:0.14*; C6_04130C_A:0.28*; C6_04380W_A:0.25*; CR_07070C_A:0.09*	C3_06320W_A:0.06; C6_03700W_A:0.08; C6_03710W_A:0.03; C6_04130C_A:0.12; CR_07070C_A:0.03			gene-B9J08_002582:0.05; gene-B9J08_004112:0.10*		gene-B9J08_004112:0.10	gene-B9J08_004112:0.04	CAGL0G04125g:0.04		CAGL0G04125g:0.12	CAGL0G04125g:0.10					CPAR2_404800:0.23				gene-CTRG_00941:0.14; gene-CTRG_01028:0.30*; gene-CTRG_01038:0.10; gene-CTRG_02229:0.12; gene-CTRG_02293:0.18; gene-CTRG_03786:0.27*; gene-CTRG_03791:0.15	gene-CTRG_01028:0.26; gene-CTRG_01029:0.33*; gene-CTRG_01030:0.26; gene-CTRG_03791:0.10	gene-CTRG_02229:0.15
191	PARA11	private_var_lost	small_vars	Contig006372_C_parapsilosis_CDC317	Contig006372_C_parapsilosis_CDC317_1087676_G/A	Contig006372_C_parapsilosis_CDC317_1087676_G/A	CPAR2_404810	Scer_CPR5	up|g.-|c006372_1087676_G/A	upstream_gene_variant	-	-	-	-	-	FALSE		Ortholog(s) have peptidyl-prolyl cis-trans isomerase activity and endoplasmic reticulum localization	C3_06360C_A: Putative peptidyl-prolyl cis-trans isomerase; macrophage-downregulated protein level; protein level decrease in stationary phase cultures; predicted endoplasmic reticulum (ER) localization	YDR304C: Peptidyl-prolyl cis-trans isomerase (cyclophilin) of the ER; catalyzes the cis-trans isomerization of peptide bonds N-terminal to proline residues; transcriptionally induced in response to unfolded proteins in the ER; CPR5 has a paralog, CPR2, that arose from the whole genome duplication	CAGL0H01529g: Peptidyl-prolyl cis-trans isomerase; expression upregulated in biofilm vs planktonic cell culture	B9J08_000648: Ortholog(s) have peptidyl-prolyl cis-trans isomerase activity and endoplasmic reticulum localization	GO:0005783: endoplasmic reticulum	GO:0003755: peptidyl-prolyl cis-trans isomerase activity	GO:0000413: protein peptidyl-prolyl isomerization; GO:0006457: protein folding		C3_06360C_A:0.19*																			gene-CTRG_02246:0.07
192	PARA11	private_var_lost	small_vars	Contig006372_C_parapsilosis_CDC317	Contig006372_C_parapsilosis_CDC317_1087676_G/A	Contig006372_C_parapsilosis_CDC317_1087676_G/A	CPAR2_404820	Scer_MED6	down|g.-|c006372_1087676_G/A	downstream_gene_variant	-	-	-	-	-	FALSE		Ortholog(s) have transcription coactivator activity, role in RNA polymerase II preinitiation complex assembly, positive regulation of transcription by RNA polymerase II and core mediator complex, mediator complex localization	C3_06350W_A: Ortholog(s) have transcription coactivator activity, role in RNA polymerase II preinitiation complex assembly, positive regulation of transcription by RNA polymerase II and core mediator complex localization	YHR058C: Subunit of the RNA polymerase II mediator complex; associates with core polymerase subunits to form the RNA polymerase II holoenzyme; essential for transcriptional regulation; protein abundance increases in response to DNA replication stress	CAGL0D03828g: Ortholog(s) have transcription coactivator activity, role in RNA polymerase II preinitiation complex assembly, positive regulation of transcription by RNA polymerase II and core mediator complex, mediator complex localization	B9J08_000647: Ortholog(s) have transcription coactivator activity, role in RNA polymerase II preinitiation complex assembly, positive regulation of transcription by RNA polymerase II and core mediator complex, mediator complex localization	GO:0016592: mediator complex; GO:0070847: core mediator complex	GO:0003713: transcription coactivator activity	GO:0045944: positive regulation of transcription by RNA polymerase II; GO:0051123: RNA polymerase II preinitiation complex assembly	C3_06170C_A:0.03	C3_06350W_A:0.17*									CAGL0D03828g:0.02
193	PARA11	private_var_lost	small_vars	Contig006372_C_parapsilosis_CDC317	Contig006372_C_parapsilosis_CDC317_1087676_G/A	Contig006372_C_parapsilosis_CDC317_1087676_G/A	CPAR2_404830	Scer_HNT2	down|g.-|c006372_1087676_G/A	downstream_gene_variant	-	-	-	-	-	FALSE		Ortholog(s) have bis(5'-nucleosyl)-tetraphosphatase (asymmetrical) activity, hydrolase activity, nucleoside-triphosphatase activity and role in diadenosine triphosphate catabolic process, nucleoside catabolic process	C3_06340W_A: Putative dinucleoside triphosphate hydrolase; induced upon low-level peroxide stress	YDR305C: Dinucleoside triphosphate hydrolase; has similarity to the tumor suppressor FHIT and belongs to the histidine triad (HIT) superfamily of nucleotide-binding proteins	CAGL0G04147g: Ortholog(s) have bis(5'-nucleosyl)-tetraphosphatase (asymmetrical) activity, hydrolase activity, nucleoside-triphosphatase activity and role in diadenosine triphosphate catabolic process, nucleoside catabolic process	B9J08_000646: Ortholog(s) have bis(5'-nucleosyl)-tetraphosphatase (asymmetrical) activity, hydrolase activity, nucleoside-triphosphatase activity and role in diadenosine triphosphate catabolic process, nucleoside catabolic process	GO:0005575: cellular_component	GO:0004081: bis(5'-nucleosyl)-tetraphosphatase (asymmetrical) activity; GO:0016787: hydrolase activity; GO:0017111: nucleoside-triphosphatase activity	GO:0009164: nucleoside catabolic process; GO:0015964: diadenosine triphosphate catabolic process		C3_06340W_A:0.17*	C3_06340W_A:0.02																			gene-CTRG_02225:0.16
194	PARA11	private_var_lost	small_vars	Contig006372_C_parapsilosis_CDC317	Contig006372_C_parapsilosis_CDC317_1087680_C/T	Contig006372_C_parapsilosis_CDC317_1087680_C/T	CPAR2_404790	CPAR2_404790	down|g.-|c006372_1087680_C/T	downstream_gene_variant	-	-	-	-	-	FALSE		Has domain(s) with predicted role in cell adhesion	C3_06190C_A: ALS family protein; expression in S. cerevisiae confers adhesion to gelatin; macrophage-induced gene; N-terminal adhesion domain; ALS family includes cell-surface glycoproteins, some with adhesin function				GO:0009277: fungal-type cell wall	GO:0003674: molecular_function	GO:0007155: cell adhesion	C3_06190C_A:0.17*; C3_06320W_A:0.13*; C6_03690W_A:0.02; C6_03700W_A:0.13*; C6_03710W_A:0.14*; C6_04130C_A:0.28*; C6_04380W_A:0.25*; CR_07070C_A:0.09*	C3_06320W_A:0.06; C6_03700W_A:0.08; C6_03710W_A:0.03; C6_04130C_A:0.12; CR_07070C_A:0.03			gene-B9J08_002582:0.05; gene-B9J08_004112:0.10*		gene-B9J08_004112:0.10	gene-B9J08_004112:0.04	CAGL0G04125g:0.04		CAGL0G04125g:0.12	CAGL0G04125g:0.10									gene-CTRG_00941:0.14; gene-CTRG_01028:0.30*; gene-CTRG_01038:0.10; gene-CTRG_02229:0.12; gene-CTRG_02293:0.18; gene-CTRG_03786:0.27*; gene-CTRG_03791:0.15	gene-CTRG_01028:0.26; gene-CTRG_01029:0.33*; gene-CTRG_01030:0.26; gene-CTRG_03791:0.10	gene-CTRG_02229:0.15
195	PARA11	private_var_lost	small_vars	Contig006372_C_parapsilosis_CDC317	Contig006372_C_parapsilosis_CDC317_1087680_C/T	Contig006372_C_parapsilosis_CDC317_1087680_C/T	CPAR2_404800	ALS7	syn|c.1374|gtC/gtT	synonymous_variant	1374	1374	458	V/V	gtC/gtT	FALSE		Putative cell adhesion protein; binds human plasminogen and high-molecular-mass kininogen at cell surface; induced under adhesion-inducing growth conditions	C3_06320W_A: ALS family protein; hypermutable contingency gene; growth-regulated, downregulated in biofilm; two variable repeat regions; expression in S. cerevisiae does not confer adhesiveness; ALS family includes adhesins, cell-surface glycoproteins				GO:0005575: cellular_component	GO:0003674: molecular_function	GO:0007155: cell adhesion	C3_06190C_A:0.17*; C3_06320W_A:0.13*; C6_03690W_A:0.02; C6_03700W_A:0.13*; C6_03710W_A:0.14*; C6_04130C_A:0.28*; C6_04380W_A:0.25*; CR_07070C_A:0.09*	C3_06320W_A:0.06; C6_03700W_A:0.08; C6_03710W_A:0.03; C6_04130C_A:0.12; CR_07070C_A:0.03			gene-B9J08_002582:0.05; gene-B9J08_004112:0.10*		gene-B9J08_004112:0.10	gene-B9J08_004112:0.04	CAGL0G04125g:0.04		CAGL0G04125g:0.12	CAGL0G04125g:0.10					CPAR2_404800:0.23				gene-CTRG_00941:0.14; gene-CTRG_01028:0.30*; gene-CTRG_01038:0.10; gene-CTRG_02229:0.12; gene-CTRG_02293:0.18; gene-CTRG_03786:0.27*; gene-CTRG_03791:0.15	gene-CTRG_01028:0.26; gene-CTRG_01029:0.33*; gene-CTRG_01030:0.26; gene-CTRG_03791:0.10	gene-CTRG_02229:0.15
196	PARA11	private_var_lost	small_vars	Contig006372_C_parapsilosis_CDC317	Contig006372_C_parapsilosis_CDC317_1087680_C/T	Contig006372_C_parapsilosis_CDC317_1087680_C/T	CPAR2_404810	Scer_CPR5	up|g.-|c006372_1087680_C/T	upstream_gene_variant	-	-	-	-	-	FALSE		Ortholog(s) have peptidyl-prolyl cis-trans isomerase activity and endoplasmic reticulum localization	C3_06360C_A: Putative peptidyl-prolyl cis-trans isomerase; macrophage-downregulated protein level; protein level decrease in stationary phase cultures; predicted endoplasmic reticulum (ER) localization	YDR304C: Peptidyl-prolyl cis-trans isomerase (cyclophilin) of the ER; catalyzes the cis-trans isomerization of peptide bonds N-terminal to proline residues; transcriptionally induced in response to unfolded proteins in the ER; CPR5 has a paralog, CPR2, that arose from the whole genome duplication	CAGL0H01529g: Peptidyl-prolyl cis-trans isomerase; expression upregulated in biofilm vs planktonic cell culture	B9J08_000648: Ortholog(s) have peptidyl-prolyl cis-trans isomerase activity and endoplasmic reticulum localization	GO:0005783: endoplasmic reticulum	GO:0003755: peptidyl-prolyl cis-trans isomerase activity	GO:0000413: protein peptidyl-prolyl isomerization; GO:0006457: protein folding		C3_06360C_A:0.19*																			gene-CTRG_02246:0.07
197	PARA11	private_var_lost	small_vars	Contig006372_C_parapsilosis_CDC317	Contig006372_C_parapsilosis_CDC317_1087680_C/T	Contig006372_C_parapsilosis_CDC317_1087680_C/T	CPAR2_404820	Scer_MED6	down|g.-|c006372_1087680_C/T	downstream_gene_variant	-	-	-	-	-	FALSE		Ortholog(s) have transcription coactivator activity, role in RNA polymerase II preinitiation complex assembly, positive regulation of transcription by RNA polymerase II and core mediator complex, mediator complex localization	C3_06350W_A: Ortholog(s) have transcription coactivator activity, role in RNA polymerase II preinitiation complex assembly, positive regulation of transcription by RNA polymerase II and core mediator complex localization	YHR058C: Subunit of the RNA polymerase II mediator complex; associates with core polymerase subunits to form the RNA polymerase II holoenzyme; essential for transcriptional regulation; protein abundance increases in response to DNA replication stress	CAGL0D03828g: Ortholog(s) have transcription coactivator activity, role in RNA polymerase II preinitiation complex assembly, positive regulation of transcription by RNA polymerase II and core mediator complex, mediator complex localization	B9J08_000647: Ortholog(s) have transcription coactivator activity, role in RNA polymerase II preinitiation complex assembly, positive regulation of transcription by RNA polymerase II and core mediator complex, mediator complex localization	GO:0016592: mediator complex; GO:0070847: core mediator complex	GO:0003713: transcription coactivator activity	GO:0045944: positive regulation of transcription by RNA polymerase II; GO:0051123: RNA polymerase II preinitiation complex assembly	C3_06170C_A:0.03	C3_06350W_A:0.17*									CAGL0D03828g:0.02
198	PARA11	private_var_lost	small_vars	Contig006372_C_parapsilosis_CDC317	Contig006372_C_parapsilosis_CDC317_1087680_C/T	Contig006372_C_parapsilosis_CDC317_1087680_C/T	CPAR2_404830	Scer_HNT2	down|g.-|c006372_1087680_C/T	downstream_gene_variant	-	-	-	-	-	FALSE		Ortholog(s) have bis(5'-nucleosyl)-tetraphosphatase (asymmetrical) activity, hydrolase activity, nucleoside-triphosphatase activity and role in diadenosine triphosphate catabolic process, nucleoside catabolic process	C3_06340W_A: Putative dinucleoside triphosphate hydrolase; induced upon low-level peroxide stress	YDR305C: Dinucleoside triphosphate hydrolase; has similarity to the tumor suppressor FHIT and belongs to the histidine triad (HIT) superfamily of nucleotide-binding proteins	CAGL0G04147g: Ortholog(s) have bis(5'-nucleosyl)-tetraphosphatase (asymmetrical) activity, hydrolase activity, nucleoside-triphosphatase activity and role in diadenosine triphosphate catabolic process, nucleoside catabolic process	B9J08_000646: Ortholog(s) have bis(5'-nucleosyl)-tetraphosphatase (asymmetrical) activity, hydrolase activity, nucleoside-triphosphatase activity and role in diadenosine triphosphate catabolic process, nucleoside catabolic process	GO:0005575: cellular_component	GO:0004081: bis(5'-nucleosyl)-tetraphosphatase (asymmetrical) activity; GO:0016787: hydrolase activity; GO:0017111: nucleoside-triphosphatase activity	GO:0009164: nucleoside catabolic process; GO:0015964: diadenosine triphosphate catabolic process		C3_06340W_A:0.17*	C3_06340W_A:0.02																			gene-CTRG_02225:0.16
199	PARA11	private_var_lost	small_vars	Contig006372_C_parapsilosis_CDC317	Contig006372_C_parapsilosis_CDC317_1087683_A/C	Contig006372_C_parapsilosis_CDC317_1087683_A/C	CPAR2_404790	CPAR2_404790	down|g.-|c006372_1087683_A/C	downstream_gene_variant	-	-	-	-	-	FALSE		Has domain(s) with predicted role in cell adhesion	C3_06190C_A: ALS family protein; expression in S. cerevisiae confers adhesion to gelatin; macrophage-induced gene; N-terminal adhesion domain; ALS family includes cell-surface glycoproteins, some with adhesin function				GO:0009277: fungal-type cell wall	GO:0003674: molecular_function	GO:0007155: cell adhesion	C3_06190C_A:0.17*; C3_06320W_A:0.13*; C6_03690W_A:0.02; C6_03700W_A:0.13*; C6_03710W_A:0.14*; C6_04130C_A:0.28*; C6_04380W_A:0.25*; CR_07070C_A:0.09*	C3_06320W_A:0.06; C6_03700W_A:0.08; C6_03710W_A:0.03; C6_04130C_A:0.12; CR_07070C_A:0.03			gene-B9J08_002582:0.05; gene-B9J08_004112:0.10*		gene-B9J08_004112:0.10	gene-B9J08_004112:0.04	CAGL0G04125g:0.04		CAGL0G04125g:0.12	CAGL0G04125g:0.10									gene-CTRG_00941:0.14; gene-CTRG_01028:0.30*; gene-CTRG_01038:0.10; gene-CTRG_02229:0.12; gene-CTRG_02293:0.18; gene-CTRG_03786:0.27*; gene-CTRG_03791:0.15	gene-CTRG_01028:0.26; gene-CTRG_01029:0.33*; gene-CTRG_01030:0.26; gene-CTRG_03791:0.10	gene-CTRG_02229:0.15
200	PARA11	private_var_lost	small_vars	Contig006372_C_parapsilosis_CDC317	Contig006372_C_parapsilosis_CDC317_1087683_A/C	Contig006372_C_parapsilosis_CDC317_1087683_A/C	CPAR2_404800	ALS7	syn|c.1377|tcA/tcC	synonymous_variant	1377	1377	459	S/S	tcA/tcC	FALSE		Putative cell adhesion protein; binds human plasminogen and high-molecular-mass kininogen at cell surface; induced under adhesion-inducing growth conditions	C3_06320W_A: ALS family protein; hypermutable contingency gene; growth-regulated, downregulated in biofilm; two variable repeat regions; expression in S. cerevisiae does not confer adhesiveness; ALS family includes adhesins, cell-surface glycoproteins				GO:0005575: cellular_component	GO:0003674: molecular_function	GO:0007155: cell adhesion	C3_06190C_A:0.17*; C3_06320W_A:0.13*; C6_03690W_A:0.02; C6_03700W_A:0.13*; C6_03710W_A:0.14*; C6_04130C_A:0.28*; C6_04380W_A:0.25*; CR_07070C_A:0.09*	C3_06320W_A:0.06; C6_03700W_A:0.08; C6_03710W_A:0.03; C6_04130C_A:0.12; CR_07070C_A:0.03			gene-B9J08_002582:0.05; gene-B9J08_004112:0.10*		gene-B9J08_004112:0.10	gene-B9J08_004112:0.04	CAGL0G04125g:0.04		CAGL0G04125g:0.12	CAGL0G04125g:0.10					CPAR2_404800:0.23				gene-CTRG_00941:0.14; gene-CTRG_01028:0.30*; gene-CTRG_01038:0.10; gene-CTRG_02229:0.12; gene-CTRG_02293:0.18; gene-CTRG_03786:0.27*; gene-CTRG_03791:0.15	gene-CTRG_01028:0.26; gene-CTRG_01029:0.33*; gene-CTRG_01030:0.26; gene-CTRG_03791:0.10	gene-CTRG_02229:0.15
201	PARA11	private_var_lost	small_vars	Contig006372_C_parapsilosis_CDC317	Contig006372_C_parapsilosis_CDC317_1087683_A/C	Contig006372_C_parapsilosis_CDC317_1087683_A/C	CPAR2_404810	Scer_CPR5	up|g.-|c006372_1087683_A/C	upstream_gene_variant	-	-	-	-	-	FALSE		Ortholog(s) have peptidyl-prolyl cis-trans isomerase activity and endoplasmic reticulum localization	C3_06360C_A: Putative peptidyl-prolyl cis-trans isomerase; macrophage-downregulated protein level; protein level decrease in stationary phase cultures; predicted endoplasmic reticulum (ER) localization	YDR304C: Peptidyl-prolyl cis-trans isomerase (cyclophilin) of the ER; catalyzes the cis-trans isomerization of peptide bonds N-terminal to proline residues; transcriptionally induced in response to unfolded proteins in the ER; CPR5 has a paralog, CPR2, that arose from the whole genome duplication	CAGL0H01529g: Peptidyl-prolyl cis-trans isomerase; expression upregulated in biofilm vs planktonic cell culture	B9J08_000648: Ortholog(s) have peptidyl-prolyl cis-trans isomerase activity and endoplasmic reticulum localization	GO:0005783: endoplasmic reticulum	GO:0003755: peptidyl-prolyl cis-trans isomerase activity	GO:0000413: protein peptidyl-prolyl isomerization; GO:0006457: protein folding		C3_06360C_A:0.19*																			gene-CTRG_02246:0.07
202	PARA11	private_var_lost	small_vars	Contig006372_C_parapsilosis_CDC317	Contig006372_C_parapsilosis_CDC317_1087683_A/C	Contig006372_C_parapsilosis_CDC317_1087683_A/C	CPAR2_404820	Scer_MED6	down|g.-|c006372_1087683_A/C	downstream_gene_variant	-	-	-	-	-	FALSE		Ortholog(s) have transcription coactivator activity, role in RNA polymerase II preinitiation complex assembly, positive regulation of transcription by RNA polymerase II and core mediator complex, mediator complex localization	C3_06350W_A: Ortholog(s) have transcription coactivator activity, role in RNA polymerase II preinitiation complex assembly, positive regulation of transcription by RNA polymerase II and core mediator complex localization	YHR058C: Subunit of the RNA polymerase II mediator complex; associates with core polymerase subunits to form the RNA polymerase II holoenzyme; essential for transcriptional regulation; protein abundance increases in response to DNA replication stress	CAGL0D03828g: Ortholog(s) have transcription coactivator activity, role in RNA polymerase II preinitiation complex assembly, positive regulation of transcription by RNA polymerase II and core mediator complex, mediator complex localization	B9J08_000647: Ortholog(s) have transcription coactivator activity, role in RNA polymerase II preinitiation complex assembly, positive regulation of transcription by RNA polymerase II and core mediator complex, mediator complex localization	GO:0016592: mediator complex; GO:0070847: core mediator complex	GO:0003713: transcription coactivator activity	GO:0045944: positive regulation of transcription by RNA polymerase II; GO:0051123: RNA polymerase II preinitiation complex assembly	C3_06170C_A:0.03	C3_06350W_A:0.17*									CAGL0D03828g:0.02
203	PARA11	private_var_lost	small_vars	Contig006372_C_parapsilosis_CDC317	Contig006372_C_parapsilosis_CDC317_1087683_A/C	Contig006372_C_parapsilosis_CDC317_1087683_A/C	CPAR2_404830	Scer_HNT2	down|g.-|c006372_1087683_A/C	downstream_gene_variant	-	-	-	-	-	FALSE		Ortholog(s) have bis(5'-nucleosyl)-tetraphosphatase (asymmetrical) activity, hydrolase activity, nucleoside-triphosphatase activity and role in diadenosine triphosphate catabolic process, nucleoside catabolic process	C3_06340W_A: Putative dinucleoside triphosphate hydrolase; induced upon low-level peroxide stress	YDR305C: Dinucleoside triphosphate hydrolase; has similarity to the tumor suppressor FHIT and belongs to the histidine triad (HIT) superfamily of nucleotide-binding proteins	CAGL0G04147g: Ortholog(s) have bis(5'-nucleosyl)-tetraphosphatase (asymmetrical) activity, hydrolase activity, nucleoside-triphosphatase activity and role in diadenosine triphosphate catabolic process, nucleoside catabolic process	B9J08_000646: Ortholog(s) have bis(5'-nucleosyl)-tetraphosphatase (asymmetrical) activity, hydrolase activity, nucleoside-triphosphatase activity and role in diadenosine triphosphate catabolic process, nucleoside catabolic process	GO:0005575: cellular_component	GO:0004081: bis(5'-nucleosyl)-tetraphosphatase (asymmetrical) activity; GO:0016787: hydrolase activity; GO:0017111: nucleoside-triphosphatase activity	GO:0009164: nucleoside catabolic process; GO:0015964: diadenosine triphosphate catabolic process		C3_06340W_A:0.17*	C3_06340W_A:0.02																			gene-CTRG_02225:0.16
204	PARA11	private_var_lost	small_vars	Contig006372_C_parapsilosis_CDC317	Contig006372_C_parapsilosis_CDC317_1154708_A/G	Contig006372_C_parapsilosis_CDC317_1154708_A/G	CPAR2_405130	CPAR2_405130	down|g.-|c006372_1154708_A/G	downstream_gene_variant	-	-	-	-	-	FALSE		Ortholog of C. albicans SC5314 : C3_02270W_A, C. dubliniensis CD36 : Cd36_82240, C. auris B8441 : B9J08_002633 and Candida tenuis NRRL Y-1498 : CANTEDRAFT_127317	C3_02270W_A: Ortholog of C. dubliniensis CD36 : Cd36_82240, C. parapsilosis CDC317 : CPAR2_405130, C. auris B8441 : B9J08_002633 and Candida tenuis NRRL Y-1498 : CANTEDRAFT_127317			B9J08_002633: Ortholog of C. albicans SC5314 : C3_02270W_A, C. dubliniensis CD36 : Cd36_82240, C. parapsilosis CDC317 : CPAR2_405130 and Candida tenuis NRRL Y-1498 : CANTEDRAFT_127317	GO:0005575: cellular_component	GO:0003674: molecular_function	GO:0008150: biological_process
205	PARA11	private_var_lost	small_vars	Contig006372_C_parapsilosis_CDC317	Contig006372_C_parapsilosis_CDC317_1154708_A/G	Contig006372_C_parapsilosis_CDC317_1154708_A/G	CPAR2_405140	Scer_GFA1	up|g.-|c006372_1154708_A/G	upstream_gene_variant	-	-	-	-	-	FALSE		Ortholog(s) have glutamine-fructose-6-phosphate transaminase (isomerizing) activity and role in fungal-type cell wall chitin biosynthetic process	C3_02280C_A: Glucosamine-6-phosphate synthase, homotetrameric enzyme of chitin/hexosamine biosynthesis; inhibited by UDP-GlcNAc, FMDP, N-acyl peptide, kanosamine-6-P; functional homolog of S. cerevisiae Gfa1p; Cagrowth-phase regulated; catalytic Cys	YKL104C: Glutamine-fructose-6-phosphate amidotransferase; catalyzes the formation of glucosamine-6-P and glutamate from fructose-6-P and glutamine in the first step of chitin biosynthesis; GFA1 has a paralogous region, comprising ORFs YMR084W-YMR085W, that arose from the whole genome duplication	CAGL0K08558g: Ortholog(s) have glutamine-fructose-6-phosphate transaminase (isomerizing) activity and role in fungal-type cell wall chitin biosynthetic process	B9J08_002632: Ortholog(s) have glutamine-fructose-6-phosphate transaminase (isomerizing) activity and role in fungal-type cell wall chitin biosynthetic process	GO:0005737: cytoplasm	GO:0004360: glutamine-fructose-6-phosphate transaminase (isomerizing) activity; GO:0030246: carbohydrate binding; GO:0097367: carbohydrate derivative binding	GO:0005975: carbohydrate metabolic process; GO:0016051: carbohydrate biosynthetic process; GO:0034221: fungal-type cell wall chitin biosynthetic process
206	PARA11	private_var_lost	small_vars	Contig006372_C_parapsilosis_CDC317	Contig006372_C_parapsilosis_CDC317_1154708_A/G	Contig006372_C_parapsilosis_CDC317_1154708_A/G	CPAR2_405150	CPAR2_405150	syn|c.735|gcT/gcC	synonymous_variant	735	735	245	A/A	gcT/gcC	FALSE		Ortholog of C. albicans SC5314 : C2_09980W_A, C. dubliniensis CD36 : Cd36_24050, C. auris B8441 : B9J08_003810 and Candida tenuis NRRL Y-1498 : CANTEDRAFT_133104	C2_09980W_A: Protein with a PI31 proteasome regulator domain; Hap43-repressed; flow model biofilm induced			B9J08_003810: Ortholog of C. albicans SC5314 : C2_09980W_A, C. dubliniensis CD36 : Cd36_24050, C. parapsilosis CDC317 : CPAR2_405150 and Candida tenuis NRRL Y-1498 : CANTEDRAFT_133104	GO:0005575: cellular_component	GO:0003674: molecular_function	GO:0008150: biological_process							gene-B9J08_003810:0.50*				CAGL0M07007g:0.01		gene-CORT_0C04560:0.38
207	PARA11	private_var_lost	small_vars	Contig006372_C_parapsilosis_CDC317	Contig006372_C_parapsilosis_CDC317_1154708_A/G	Contig006372_C_parapsilosis_CDC317_1154708_A/G	CPAR2_405160	Scer_SOL1	up|g.-|c006372_1154708_A/G	upstream_gene_variant	-	-	-	-	-	FALSE		Ortholog(s) have role in tRNA export from nucleus and nucleus localization	C2_09970C_A: Putative protein of unknown function; stationary phase enriched protein	YNR034W: Protein with a possible role in tRNA export; shows similarity to 6-phosphogluconolactonase non-catalytic domains but does not exhibit this enzymatic activity; homologous to Sol3p and Sol4p; SOL1 has a paralog, SOL2, that arose from the whole genome duplication; protein abundance increases in response to DNA replication stress	CAGL0M10956g: Ortholog(s) have role in tRNA export from nucleus and extracellular region, nucleus localization	B9J08_003809: Ortholog(s) have role in tRNA export from nucleus and nucleus localization	GO:0005634: nucleus	GO:0017057: 6-phosphogluconolactonase activity	GO:0005975: carbohydrate metabolic process; GO:0006098: pentose-phosphate shunt; GO:0006409: tRNA export from nucleus						gene-B9J08_003809:0.02					CAGL0M10956g:0.01
208	PARA11	private_var_lost	small_vars	Contig006372_C_parapsilosis_CDC317	Contig006372_C_parapsilosis_CDC317_1154708_A/G	Contig006372_C_parapsilosis_CDC317_1154708_A/G	CPAR2_405170	Scer_TUM1	down|g.-|c006372_1154708_A/G	downstream_gene_variant	-	-	-	-	-	FALSE		Ortholog(s) have thiosulfate sulfurtransferase activity and role in tRNA wobble position uridine thiolation, tRNA wobble uridine modification	C2_09960W_A: Ortholog(s) have thiosulfate sulfurtransferase activity and role in tRNA wobble position uridine thiolation, tRNA wobble uridine modification	YOR251C: Rhodanese domain sulfur transferase; accepts persulfite from Nfs1p and transfers it to Uba4p in the pathway for 2-thiolation of the wobble uridine base of tRNAs; also stimulates sulfur transfer by Nfs1p; may be mitochondrially localized	CAGL0K09064g: Ortholog(s) have thiosulfate sulfurtransferase activity and role in tRNA wobble position uridine thiolation, tRNA wobble uridine modification	B9J08_003825: Ortholog(s) have thiosulfate sulfurtransferase activity and role in tRNA wobble position uridine thiolation, tRNA wobble uridine modification	GO:0005575: cellular_component	GO:0004792: thiosulfate sulfurtransferase activity	GO:0002098: tRNA wobble uridine modification; GO:0002143: tRNA wobble position uridine thiolation											CAGL0K09064g:0.03
209	PARA11	private_var_lost	small_vars	Contig006372_C_parapsilosis_CDC317	Contig006372_C_parapsilosis_CDC317_947113_A/T	Contig006372_C_parapsilosis_CDC317_947113_A/T	CPAR2_404200	Scer_ECM15	up|g.-|c006372_947113_A/T	upstream_gene_variant	-	-	-	-	-	FALSE		Ortholog of S. cerevisiae : ECM15, C. albicans SC5314 : C3_06480C_A/ECM15, C. glabrata CBS138 : CAGL0C04367g, C. dubliniensis CD36 : Cd36_86440 and C. auris B8441 : B9J08_004832	C3_06480C_A: Protein of unknown function; predicted role in cell wall organization; Hap43-repressed; caspofungin repressed; Spider biofilm induced; rat catheter biofilm repressed	YBL001C: Non-essential protein of unknown function; likely exists as tetramer, may be regulated by the binding of small-molecule ligands (possibly sulfate ions), may have a role in yeast cell-wall biogenesis	CAGL0C04367g: Ortholog of S. cerevisiae : ECM15, C. albicans SC5314 : C3_06480C_A/ECM15, C. dubliniensis CD36 : Cd36_86440, C. parapsilosis CDC317 : CPAR2_404200 and C. auris B8441 : B9J08_004832	B9J08_004832: Ortholog of S. cerevisiae : ECM15, C. albicans SC5314 : C3_06480C_A/ECM15, C. glabrata CBS138 : CAGL0C04367g, C. dubliniensis CD36 : Cd36_86440 and C. parapsilosis CDC317 : CPAR2_404200	GO:0005575: cellular_component	GO:0003674: molecular_function	GO:0008150: biological_process						gene-B9J08_004832:0.04				CAGL0C04367g:0.06
210	PARA11	private_var_lost	small_vars	Contig006372_C_parapsilosis_CDC317	Contig006372_C_parapsilosis_CDC317_947113_A/T	Contig006372_C_parapsilosis_CDC317_947113_A/T	CPAR2_404210	Scer_YJL218W	down|g.-|c006372_947113_A/T	downstream_gene_variant	-	-	-	-	-	FALSE		Has domain(s) with predicted acetyltransferase activity, transferase activity	C3_06490W_A: Putative protein of unknown function; Hap43p-repressed gene; ortholog of S. cerevisiae YJL218W	YJL218W: Putative acetyltransferase; similar to bacterial galactoside O-acetyltransferases; induced by oleate in an OAF1/PIP2-dependent manner; promoter contains an oleate response element consensus sequence; non-essential gene		B9J08_003569: Has domain(s) with predicted acetyltransferase activity	GO:0005575: cellular_component	GO:0016407: acetyltransferase activity; GO:0016740: transferase activity	GO:0008150: biological_process			C3_06490W_A:0.02			gene-B9J08_003569:0.04					CAGL0K11066g:0.03
211	PARA11	private_var_lost	small_vars	Contig006372_C_parapsilosis_CDC317	Contig006372_C_parapsilosis_CDC317_947113_A/T	Contig006372_C_parapsilosis_CDC317_947113_A/T	CPAR2_404220	Scer_UBA1	down|g.-|c006372_947113_A/T	downstream_gene_variant	-	-	-	-	-	FALSE		Ortholog(s) have ATP binding, magnesium ion binding, ubiquitin activating enzyme activity, role in protein ubiquitination and cytoplasm, nucleus localization	C3_06500W_A: Ubiquitin-activating enzyme; protein level decreases in stationary phase cultures	YKL210W: Ubiquitin activating enzyme (E1); involved in ubiquitin-mediated protein degradation and essential for viability; protein abundance increases in response to DNA replication stress	CAGL0K00319g: Ortholog(s) have ATP binding, magnesium ion binding, ubiquitin activating enzyme activity, role in protein ubiquitination and cytoplasm, nucleus localization	B9J08_002390: Ortholog(s) have ATP binding, magnesium ion binding, ubiquitin activating enzyme activity, role in protein ubiquitination and cytoplasm, nucleus localization	GO:0005634: nucleus; GO:0005737: cytoplasm	GO:0000287: magnesium ion binding; GO:0004839: ubiquitin activating enzyme activity; GO:0005524: ATP binding	GO:0016567: protein ubiquitination											CAGL0K00319g:0.06
212	PARA11	private_var_lost	small_vars	Contig006372_C_parapsilosis_CDC317	Contig006372_C_parapsilosis_CDC317_947113_A/T	Contig006372_C_parapsilosis_CDC317_947113_A/T	CPAR2_404230	Scer_STE6	down|g.-|c006372_947113_A/T	downstream_gene_variant	-	-	-	-	-	FALSE		Ortholog(s) have ATPase-coupled oligopeptide transmembrane transporter activity, ATPase-coupled peptide transmembrane transporter activity, oligopeptide transmembrane transporter activity	C3_06510C_A: ABC transporter related to mammalian P-glycoproteins; functional homolog of S. cerevisiae Ste6p (a-pheromone transporter); required for mating of MTLa cells; a-type specific, not regulated during white-opaque or yeast-hyphal switching	YKL209C: Plasma membrane ATP-binding cassette (ABC) transporter; required for the export of a-factor, catalyzes ATP hydrolysis coupled to a-factor transport; contains 12 transmembrane domains and two ATP binding domains; expressed only in MATa cells; human homolog ABCB1 mediates multidrug resistance in many chemotherapy-resistant tumors by effluxing toxic compounds from the cell	CAGL0K00363g: Ortholog(s) have ABC-type oligopeptide transporter activity, ABC-type peptide transporter activity, oligopeptide transmembrane transporter activity and role in peptide pheromone export	B9J08_002389: Ortholog(s) have ABC-type peptide transporter activity, role in peptide pheromone export and Golgi apparatus, mating projection tip, plasma membrane localization	GO:0005737: cytoplasm; GO:0005794: Golgi apparatus; GO:0005886: plasma membrane; GO:0016021: integral component of membrane; GO:0043332: mating projection tip; GO:0090726: cortical dynamic polarity patch	GO:0000166: nucleotide binding; GO:0005524: ATP binding; GO:0015421: ABC-type oligopeptide transporter activity; GO:0015440: ABC-type peptide transporter activity; GO:0016887: ATP hydrolysis activity; GO:0017111: nucleoside-triphosphatase activity; GO:0035673: oligopeptide transmembrane transporter activity	GO:0000770: peptide pheromone export; GO:0055085: transmembrane transport			C3_06510C_A:0.03						CAGL0K00363g:0.05		CAGL0K00363g:0.15												gene-CTRG_05714:0.30
213	PARA11	private_var_lost	small_vars	Contig006372_C_parapsilosis_CDC317	Contig006372_C_parapsilosis_CDC317_947113_A/T	Contig006372_C_parapsilosis_CDC317_947113_A/T	CPAR2_404240	Scer_RGI1	down|g.-|c006372_947113_A/T	downstream_gene_variant	-	-	-	-	-	FALSE		Ortholog(s) have role in energy reserve metabolic process and cell periphery localization	C2_08290C_A: Upregulated by cAMP in filamentous growth; induced in high iron, decreased upon yeast-hypha switch; downregulation correlates with clinical fluconazole resistance; Ras1-regulated; Hap43-repressed; flow model biofilm induced	YER067W: Protein of unknown function; involved in energy metabolism under respiratory conditions; protein abundance is increased upon intracellular iron depletion or in response to DNA replication stress; RGI1 has a paralog, RGI2, that arose from the whole genome duplication	CAGL0J03080g: Ortholog(s) have role in energy reserve metabolic process and cell periphery localization	B9J08_005075: Ortholog(s) have role in energy reserve metabolic process and cell periphery localization	GO:0071944: cell periphery	GO:0003674: molecular_function	GO:0006112: energy reserve metabolic process									CAGL0M12551g:0.03		CAGL0M12551g:0.02
214	PARA11	private_var_lost	small_vars	Contig006372_C_parapsilosis_CDC317	Contig006372_C_parapsilosis_CDC317_959342_G/A	Contig006372_C_parapsilosis_CDC317_959342_G/A	CPAR2_404250	APE3	up|g.-|c006372_959342_G/A	upstream_gene_variant	-	-	-	-	-	FALSE		Ortholog(s) have aminopeptidase activity, role in protein catabolic process in the vacuole and extracellular region, fungal-type vacuole localization	C2_08800C_A: Putative vacuolar aminopeptidase Y,; regulated by Gcn2 and Gcn4; rat catheter and Spider biofilm repressed	YBR286W: Vacuolar aminopeptidase Y; processed to mature form by Prb1p	CAGL0G07623g: Ortholog(s) have aminopeptidase activity, role in protein catabolic process in the vacuole and extracellular region, fungal-type vacuole localization	B9J08_005184: Ortholog(s) have aminopeptidase activity, role in protein catabolic process in the vacuole and extracellular region, fungal-type vacuole localization	GO:0000324: fungal-type vacuole; GO:0005576: extracellular region	GO:0004177: aminopeptidase activity	GO:0006508: proteolysis; GO:0007039: protein catabolic process in the vacuole			C2_08800C_A:0.03								CAGL0G07623g:0.12
215	PARA11	private_var_lost	small_vars	Contig006372_C_parapsilosis_CDC317	Contig006372_C_parapsilosis_CDC317_959342_G/A	Contig006372_C_parapsilosis_CDC317_959342_G/A	CPAR2_404260	Scer_JEM1	mis|p.13|A/V	missense_variant	38	38	13	A/V	gCc/gTc	TRUE		Ortholog(s) have chaperone binding, unfolded protein binding activity and role in karyogamy involved in conjugation with cellular fusion, protein folding in endoplasmic reticulum, ubiquitin-dependent ERAD pathway	C2_08790W_A: Functional homolog of S. cerevisiae Jem1p, which acts with Scj1p and Kar2p (BiP) in protein folding and ER-associated degradation of misfolded proteins, and also has a role in karyogamy; has J domain and 4 tetratricopeptide repeats	YJL073W: DnaJ-like chaperone required for nuclear membrane fusion during mating; localizes to the ER membrane; exhibits genetic interactions with KAR2	CAGL0H02827g: Ortholog(s) have chaperone binding, unfolded protein binding activity and role in karyogamy involved in conjugation with cellular fusion, protein folding in endoplasmic reticulum, ubiquitin-dependent ERAD pathway	B9J08_005185: Ortholog(s) have chaperone binding, unfolded protein binding activity and role in karyogamy involved in conjugation with cellular fusion, protein folding in endoplasmic reticulum, ubiquitin-dependent ERAD pathway	GO:0005783: endoplasmic reticulum; GO:0042175: nuclear outer membrane-endoplasmic reticulum membrane network	GO:0051082: unfolded protein binding; GO:0051087: chaperone binding	GO:0000742: karyogamy involved in conjugation with cellular fusion; GO:0030433: ubiquitin-dependent ERAD pathway; GO:0034975: protein folding in endoplasmic reticulum
216	PARA11	private_var_lost	small_vars	Contig006372_C_parapsilosis_CDC317	Contig006372_C_parapsilosis_CDC317_959342_G/A	Contig006372_C_parapsilosis_CDC317_959342_G/A	CPAR2_404270	CPAR2_404270	down|g.-|c006372_959342_G/A	downstream_gene_variant	-	-	-	-	-	FALSE		Has domain(s) with predicted hydrolase activity, acting on ester bonds, nucleic acid binding activity, role in gene silencing by RNA and RISC complex localization	CR_09330C_A: Protein with a Staphylococcal nuclease domain; transcript regulated by Mig1 and Tup1; flow model and Spider biofilm repressed			B9J08_004509: Has domain(s) with predicted nucleic acid binding activity	GO:0016442: RISC complex	GO:0003676: nucleic acid binding; GO:0016788: hydrolase activity, acting on ester bonds	GO:0031047: gene silencing by RNA		CR_09330C_A:0.03
217	PARA11	private_var_lost	small_vars	Contig006372_C_parapsilosis_CDC317	Contig006372_C_parapsilosis_CDC317_959342_G/A	Contig006372_C_parapsilosis_CDC317_959342_G/A	CPAR2_404280	Scer_NCA2	down|g.-|c006372_959342_G/A	downstream_gene_variant	-	-	-	-	-	FALSE		Ortholog(s) have role in aerobic respiration, mRNA metabolic process	C3_03510C_A: Ortholog(s) have role in aerobic respiration, mRNA metabolic process	YPR155C: Protein that regulates expression of Fo-F1 ATP synthase subunits; involved in the regulation of mitochondrial expression of subunits 6 (Atp6p) and 8 (Atp8p) of the Fo-F1 ATP synthase; functions with Nca3p	CAGL0F04851g: Ortholog(s) have role in aerobic respiration, mRNA metabolic process	B9J08_002267: Ortholog(s) have role in aerobic respiration, mRNA metabolic process	GO:0005575: cellular_component	GO:0003674: molecular_function	GO:0009060: aerobic respiration; GO:0016071: mRNA metabolic process			C3_03510C_A:0.02								CAGL0F04851g:0.06
218	PARA11	private_var_lost	small_vars	Contig006372_C_parapsilosis_CDC317	Contig006372_C_parapsilosis_CDC317_992356_T/C	Contig006372_C_parapsilosis_CDC317_992356_T/C	CPAR2_404410	Scer_AFI1	down|g.-|c006372_992356_T/C	downstream_gene_variant	-	-	-	-	-	FALSE		Ortholog(s) have role in actin cortical patch localization, cellular bud site selection and cellular bud neck, nucleus, plasma membrane localization	C3_04610W_A: Protein similar to A. nidulans MesA, which is involved in localization of actin cables; Hap43p-induced gene	YOR129C: Arf3p polarization-specific docking factor; required for the polarized distribution of the ADP-ribosylation factor, Arf3p; participates in polarity development and maintenance of a normal haploid budding pattern; interacts with Cnm7p		B9J08_003957: Ortholog(s) have role in actin cortical patch localization, cellular bud site selection and cellular bud neck, nucleus, plasma membrane localization	GO:0005634: nucleus; GO:0005886: plasma membrane; GO:0005935: cellular bud neck	GO:0003674: molecular_function	GO:0000282: cellular bud site selection; GO:0051666: actin cortical patch localization
219	PARA11	private_var_lost	small_vars	Contig006372_C_parapsilosis_CDC317	Contig006372_C_parapsilosis_CDC317_992356_T/C	Contig006372_C_parapsilosis_CDC317_992356_T/C	CPAR2_404420	CPAR2_404420	up|g.-|c006372_992356_T/C	upstream_gene_variant	-	-	-	-	-	FALSE		Ortholog of C. albicans SC5314 : C3_04620C_A, C. dubliniensis CD36 : Cd36_84570, C. auris B8441 : B9J08_003958 and Candida tenuis NRRL Y-1498 : CANTEDRAFT_115339	C3_04620C_A: Ortholog of C. dubliniensis CD36 : Cd36_84570, C. parapsilosis CDC317 : CPAR2_404420, C. auris B8441 : B9J08_003958 and Candida tenuis NRRL Y-1498 : CANTEDRAFT_115339			B9J08_003958: Ortholog of C. albicans SC5314 : C3_04620C_A, C. dubliniensis CD36 : Cd36_84570, C. parapsilosis CDC317 : CPAR2_404420 and Candida tenuis NRRL Y-1498 : CANTEDRAFT_115339	GO:0005575: cellular_component	GO:0003674: molecular_function	GO:0008150: biological_process																					gene-CTRG_02476:0.08
220	PARA11	private_var_lost	small_vars	Contig006372_C_parapsilosis_CDC317	Contig006372_C_parapsilosis_CDC317_992356_T/C	Contig006372_C_parapsilosis_CDC317_992356_T/C	CPAR2_404430	CPAR2_404430	up|g.-|c006372_992356_T/C	upstream_gene_variant	-	-	-	-	-	FALSE		Ortholog of Candida metapsilosis : CMET_1793, Candida orthopsilosis Co 90-125 : CORT_0C03850 and Candida orthopsilosis NEW ASSEMBLY : CORT1C03850					GO:0005575: cellular_component	GO:0003674: molecular_function	GO:0008150: biological_process
221	PARA11	private_var_lost	small_vars	Contig006372_C_parapsilosis_CDC317	Contig006372_C_parapsilosis_CDC317_992356_T/C	Contig006372_C_parapsilosis_CDC317_992356_T/C	CPAR2_404440	Scer_MUB1	mis|p.201|D/G	missense_variant	602	602	201	D/G	gAt/gGt	TRUE		Ortholog(s) have role in establishment or maintenance of cell polarity, sexual sporulation resulting in formation of a cellular spore, ubiquitin-dependent protein catabolic process	C3_06210C_A: Predicted protein required for ubiquitination; role in meiosis, regulation of cell budding in S. cereviae; Spider biofilm induced	YMR100W: MYND domain-containing protein; component of the Mub1p-Ubr2p-Rad6p ubiquitin ligase complex, required for ubiquitination and degradation of Rpn4p; interacts with Ubr2p (E3) and indirectly with Rad6p (E2); short-lived protein degraded in a Ubr2p/Rad6p dependent manner; proposed to function as both a partner and substrate of the Ubr2p/Rad6p ubiquitin ligase; similar to the A. nidulans samB…	CAGL0K03333g: Ortholog(s) have role in establishment or maintenance of cell polarity, sexual sporulation resulting in formation of a cellular spore, ubiquitin-dependent protein catabolic process	B9J08_003899: Ortholog(s) have role in establishment or maintenance of cell polarity, sexual sporulation resulting in formation of a cellular spore, ubiquitin-dependent protein catabolic process	GO:0005622: intracellular anatomical structure; GO:1990304: MUB1-RAD6-UBR2 ubiquitin ligase complex	GO:0008270: zinc ion binding	GO:0006511: ubiquitin-dependent protein catabolic process; GO:0007163: establishment or maintenance of cell polarity; GO:0043935: sexual sporulation resulting in formation of a cellular spore			C3_06210C_A:0.02								CAGL0K03333g:0.04
222	PARA11	private_var_lost	small_vars	Contig006372_C_parapsilosis_CDC317	Contig006372_C_parapsilosis_CDC317_992356_T/C	Contig006372_C_parapsilosis_CDC317_992356_T/C	CPAR2_404450	Scer_OAC1	down|g.-|c006372_992356_T/C	downstream_gene_variant	-	-	-	-	-	FALSE		Ortholog(s) have isopropylmalate transmembrane transporter activity, malonate(1-) transmembrane transporter activity, oxaloacetate transmembrane transporter activity, sulfate transmembrane transporter activity	C3_06220C_A: Putative mitochondrial inner membrane transporter; rat catheter biofilm induced	YKL120W: Mitochondrial inner membrane transporter; transports oxaloacetate, sulfate, thiosulfate, and isopropylmalate; member of the mitochondrial carrier family	CAGL0K11616g: Putative mitochondrial inner membrane transporter; gene is upregulated in azole-resistant strain	B9J08_000034: Ortholog(s) have isopropylmalate transmembrane transporter activity, malonate(1-) transmembrane transporter activity, oxaloacetate transmembrane transporter activity, sulfate transmembrane transporter activity	GO:0005743: mitochondrial inner membrane	GO:0015116: sulfate transmembrane transporter activity; GO:0015131: oxaloacetate transmembrane transporter activity; GO:0034658: isopropylmalate transmembrane transporter activity; GO:1901239: malonate(1-) transmembrane transporter activity	GO:0008272: sulfate transport; GO:0015729: oxaloacetate transport; GO:0034659: isopropylmalate transport; GO:0055085: transmembrane transport			C3_06220C_A:0.02
223	PARA11	private_var_lost	small_vars	Contig006372_C_parapsilosis_CDC317	Contig006372_C_parapsilosis_CDC317_992356_T/C	Contig006372_C_parapsilosis_CDC317_992356_T/C	CPAR2_404460	Scer_CYM1	up|g.-|c006372_992356_T/C	upstream_gene_variant	-	-	-	-	-	FALSE		Ortholog(s) have metalloendopeptidase activity, role in proteolysis, proteolysis involved in cellular protein catabolic process and mitochondrial intermembrane space, mitochondrion localization	C3_06230W_A: Putative metalloprotease of the mitochondrial intermembrane space; rat catheter biofilm induced	YDR430C: Lysine-specific metalloprotease of the pitrilysin family; metalloprotease of the intermembrane space; degrades proteins and presequence peptides cleaved from imported proteins; required for normal mitochondrial morphology	CAGL0F03157g: Ortholog(s) have metalloendopeptidase activity, role in proteolysis, proteolysis involved in cellular protein catabolic process and mitochondrial intermembrane space, mitochondrion localization	B9J08_000037: Ortholog(s) have metalloendopeptidase activity, role in proteolysis, proteolysis involved in cellular protein catabolic process and mitochondrial intermembrane space, mitochondrion localization	GO:0005739: mitochondrion; GO:0005758: mitochondrial intermembrane space	GO:0004222: metalloendopeptidase activity; GO:0046872: metal ion binding	GO:0006508: proteolysis; GO:0051603: proteolysis involved in cellular protein catabolic process			C3_06230W_A:0.05								CAGL0F03157g:0.05
224	PARA12	private_var	SV_CNV	Contig005807_C_parapsilosis_CDC317	cluster34_DEL	DEL|CNV|Contig005807_C_parapsilosis_CDC317:1462778-1464196	CPAR2_806400	CPAR2_806400	trunc|DEL|CNV|c005807:1462778-1464196	feature_truncation,inframe_insertion,inframe_deletion	3330-4747	3330-4747	1110-1583	-/-	-		TRUE	Ortholog of Candida metapsilosis : CMET_4086, Candida orthopsilosis Co 90-125 : CORT_0C02750 and Candida orthopsilosis NEW ASSEMBLY : CORT1C02750					GO:0005575: cellular_component	GO:0003674: molecular_function	GO:0008150: biological_process		C3_00580W_A:0.03; C3_00600W_A:0.02															CPAR2_806400:0.16				gene-CTRG_00291:0.26*; gene-CTRG_00293:0.14; gene-CTRG_01921:0.31*; gene-CTRG_01922:0.33*; gene-CTRG_01923:0.14; gene-CTRG_01926:0.10; gene-CTRG_02071:0.20*; gene-CTRG_02201:0.28*; gene-CTRG_04426:0.08; gene-CTRG_06222:0.10	gene-CTRG_01923:0.11; gene-CTRG_05838:0.10		gene-CTRG_00291:0.20; gene-CTRG_01926:0.10
225	PARA12	private_var	SV_CNV	Contig005807_C_parapsilosis_CDC317	cluster34_DEL	DEL|insertion-Contig005807_C_parapsilosis_CDC317-1462779|Contig005807_C_parapsilosis_CDC317:1462778-1464196	CPAR2_806400	CPAR2_806400	FS|p.1110|S/SGGAX	frameshift_variant	3329-3330	3329-3330	1110	S/SGGAX	agc/agTGGCGGCGCGc		TRUE	Ortholog of Candida metapsilosis : CMET_4086, Candida orthopsilosis Co 90-125 : CORT_0C02750 and Candida orthopsilosis NEW ASSEMBLY : CORT1C02750					GO:0005575: cellular_component	GO:0003674: molecular_function	GO:0008150: biological_process		C3_00580W_A:0.03; C3_00600W_A:0.02															CPAR2_806400:0.16				gene-CTRG_00291:0.26*; gene-CTRG_00293:0.14; gene-CTRG_01921:0.31*; gene-CTRG_01922:0.33*; gene-CTRG_01923:0.14; gene-CTRG_01926:0.10; gene-CTRG_02071:0.20*; gene-CTRG_02201:0.28*; gene-CTRG_04426:0.08; gene-CTRG_06222:0.10	gene-CTRG_01923:0.11; gene-CTRG_05838:0.10		gene-CTRG_00291:0.20; gene-CTRG_01926:0.10
226	PARA12	private_var	SV_CNV	Contig005807_C_parapsilosis_CDC317	cluster34_DEL	DEL|insertion-Contig005807_C_parapsilosis_CDC317-1464197|Contig005807_C_parapsilosis_CDC317:1462778-1464196	CPAR2_806400	CPAR2_806400	elongation|DEL|insertion-c005807-1464197|c005807:1462778-1464196	coding_sequence_variant,feature_elongation	4748	4748	1583	-	-		TRUE	Ortholog of Candida metapsilosis : CMET_4086, Candida orthopsilosis Co 90-125 : CORT_0C02750 and Candida orthopsilosis NEW ASSEMBLY : CORT1C02750					GO:0005575: cellular_component	GO:0003674: molecular_function	GO:0008150: biological_process		C3_00580W_A:0.03; C3_00600W_A:0.02															CPAR2_806400:0.16				gene-CTRG_00291:0.26*; gene-CTRG_00293:0.14; gene-CTRG_01921:0.31*; gene-CTRG_01922:0.33*; gene-CTRG_01923:0.14; gene-CTRG_01926:0.10; gene-CTRG_02071:0.20*; gene-CTRG_02201:0.28*; gene-CTRG_04426:0.08; gene-CTRG_06222:0.10	gene-CTRG_01923:0.11; gene-CTRG_05838:0.10		gene-CTRG_00291:0.20; gene-CTRG_01926:0.10
227	PARA12	private_var	SV_CNV	Contig005809_C_parapsilosis_CDC317	cluster57_TANlike	TANlike|BND-Contig005809_C_parapsilosis_CDC317-1542916|Contig005809_C_parapsilosis_CDC317:1542916-Contig005809_C_parapsilosis_CDC317:1545388	CPAR2_207250	CPAR2_207250	down_BND|TANlike|BND-c005809-1542916|c005809:1542916-c005809:1545388	downstream_gene_variant_BND	-	-	-	-	-		FALSE	Has domain(s) with predicted transmembrane transporter activity, role in transmembrane transport and integral component of membrane localization					GO:0016021: integral component of membrane	GO:0022857: transmembrane transporter activity	GO:0055085: transmembrane transport	C3_03120C_A:0.02; C3_03640W_A:0.02	C5_01670W_A:0.03	C3_03120C_A:0.03; C3_03640W_A:0.03		gene-B9J08_004472:0.03		gene-B9J08_004099:0.28*
228	PARA12	private_var	SV_CNV	Contig005809_C_parapsilosis_CDC317	cluster57_TANlike	TANlike|BND-Contig005809_C_parapsilosis_CDC317-1542916|Contig005809_C_parapsilosis_CDC317:1542916-Contig005809_C_parapsilosis_CDC317:1545388	CPAR2_207260	CPAR2_207260	codSeqVar_BND|TANlike|BND-c005809-1542916|c005809:1542916-c005809:1545388	coding_sequence_variant_BND	1113	1113	371	-	-		TRUE	Has domain(s) with predicted transmembrane transporter activity, role in transmembrane transport and integral component of membrane localization					GO:0016021: integral component of membrane	GO:0022857: transmembrane transporter activity	GO:0055085: transmembrane transport	C3_03120C_A:0.02; C3_03640W_A:0.02	C5_01670W_A:0.03	C3_03120C_A:0.03; C3_03640W_A:0.03		gene-B9J08_004472:0.03		gene-B9J08_004099:0.28*
229	PARA12	private_var	SV_CNV	Contig005809_C_parapsilosis_CDC317	cluster57_TANlike	TANlike|BND-Contig005809_C_parapsilosis_CDC317-1542916|Contig005809_C_parapsilosis_CDC317:1542916-Contig005809_C_parapsilosis_CDC317:1545388	CPAR2_207270	CPAR2_207270	up_BND|TANlike|BND-c005809-1542916|c005809:1542916-c005809:1545388	upstream_gene_variant_BND	-	-	-	-	-		FALSE	Has domain(s) with predicted transmembrane transporter activity, role in transmembrane transport and integral component of membrane localization					GO:0016021: integral component of membrane	GO:0022857: transmembrane transporter activity	GO:0055085: transmembrane transport	C3_03120C_A:0.02; C3_03640W_A:0.02	C5_01670W_A:0.03	C3_03120C_A:0.03; C3_03640W_A:0.03		gene-B9J08_004472:0.03		gene-B9J08_004099:0.28*
230	PARA12	private_var	SV_CNV	Contig005809_C_parapsilosis_CDC317	cluster57_TANlike	TANlike|BND-Contig005809_C_parapsilosis_CDC317-1542916|Contig005809_C_parapsilosis_CDC317:1542916-Contig005809_C_parapsilosis_CDC317:1545388	CPAR2_207280	UPC2	up_BND|TANlike|BND-c005809-1542916|c005809:1542916-c005809:1545388	upstream_gene_variant_BND	-	-	-	-	-		FALSE	Transcription factor involved in regulation of ergosterol and lipid biosynthesis	C1_08460C_A: Zn2-Cys6 transcript factor; regulator of ergosterol biosynthetic genes and sterol uptake; binds ERG2 promoter; induced by ergosterol depletion, by azoles, anaerobicity; macrophage/pseudohyphal-repressed; flow model biofilm induced	YDR213W: Sterol regulatory element binding protein; induces sterol biosynthetic genes, upon sterol depletion; acts as a sterol sensor, binding ergosterol in sterol rich conditions; relocates from intracellular membranes to perinuclear foci upon sterol depletion; redundant activator of filamentation with ECM22, up-regulating the expression of filamentous growth genes; contains a Zn[2]-Cys[6] binuc…	CAGL0F07865g: Putative Zn(2)-Cys(6) binuclear cluster transcriptional regulator of ergosterol biosynthesis	B9J08_000270: Ortholog(s) have DNA-binding transcription activator activity, RNA polymerase II-specific, RNA polymerase II cis-regulatory region sequence-specific DNA binding activity	GO:0005634: nucleus; GO:0016020: membrane; GO:0048471: perinuclear region of cytoplasm	GO:0000978: RNA polymerase II cis-regulatory region sequence-specific DNA binding; GO:0001228: DNA-binding transcription activator activity, RNA polymerase II-specific; GO:0008270: zinc ion binding	GO:0006696: ergosterol biosynthetic process; GO:0008610: lipid biosynthetic process; GO:0035690: cellular response to xenobiotic stimulus; GO:0045944: positive regulation of transcription by RNA polymerase II; GO:0071456: cellular response to hypoxia			C1_08460C_A:0.03							CAGL0C01199g:0.01	CAGL0C01199g:0.01; CAGL0F07865g:0.05											gene-CTRG_03159:0.15
231	PARA12	private_var	SV_CNV	Contig005809_C_parapsilosis_CDC317	cluster57_TANlike	TANlike|BND-Contig005809_C_parapsilosis_CDC317-1545388|Contig005809_C_parapsilosis_CDC317:1542916-Contig005809_C_parapsilosis_CDC317:1545388	CPAR2_207250	CPAR2_207250	down_BND|TANlike|BND-c005809-1545388|c005809:1542916-c005809:1545388	downstream_gene_variant_BND	-	-	-	-	-		FALSE	Has domain(s) with predicted transmembrane transporter activity, role in transmembrane transport and integral component of membrane localization					GO:0016021: integral component of membrane	GO:0022857: transmembrane transporter activity	GO:0055085: transmembrane transport	C3_03120C_A:0.02; C3_03640W_A:0.02	C5_01670W_A:0.03	C3_03120C_A:0.03; C3_03640W_A:0.03		gene-B9J08_004472:0.03		gene-B9J08_004099:0.28*
232	PARA12	private_var	SV_CNV	Contig005809_C_parapsilosis_CDC317	cluster57_TANlike	TANlike|BND-Contig005809_C_parapsilosis_CDC317-1545388|Contig005809_C_parapsilosis_CDC317:1542916-Contig005809_C_parapsilosis_CDC317:1545388	CPAR2_207260	CPAR2_207260	down_BND|TANlike|BND-c005809-1545388|c005809:1542916-c005809:1545388	downstream_gene_variant_BND	-	-	-	-	-		FALSE	Has domain(s) with predicted transmembrane transporter activity, role in transmembrane transport and integral component of membrane localization					GO:0016021: integral component of membrane	GO:0022857: transmembrane transporter activity	GO:0055085: transmembrane transport	C3_03120C_A:0.02; C3_03640W_A:0.02	C5_01670W_A:0.03	C3_03120C_A:0.03; C3_03640W_A:0.03		gene-B9J08_004472:0.03		gene-B9J08_004099:0.28*
233	PARA12	private_var	SV_CNV	Contig005809_C_parapsilosis_CDC317	cluster57_TANlike	TANlike|BND-Contig005809_C_parapsilosis_CDC317-1545388|Contig005809_C_parapsilosis_CDC317:1542916-Contig005809_C_parapsilosis_CDC317:1545388	CPAR2_207270	CPAR2_207270	codSeqVar_BND|TANlike|BND-c005809-1545388|c005809:1542916-c005809:1545388	coding_sequence_variant_BND	1112	1112	371	-	-		TRUE	Has domain(s) with predicted transmembrane transporter activity, role in transmembrane transport and integral component of membrane localization					GO:0016021: integral component of membrane	GO:0022857: transmembrane transporter activity	GO:0055085: transmembrane transport	C3_03120C_A:0.02; C3_03640W_A:0.02	C5_01670W_A:0.03	C3_03120C_A:0.03; C3_03640W_A:0.03		gene-B9J08_004472:0.03		gene-B9J08_004099:0.28*
234	PARA12	private_var	SV_CNV	Contig005809_C_parapsilosis_CDC317	cluster57_TANlike	TANlike|BND-Contig005809_C_parapsilosis_CDC317-1545388|Contig005809_C_parapsilosis_CDC317:1542916-Contig005809_C_parapsilosis_CDC317:1545388	CPAR2_207280	UPC2	up_BND|TANlike|BND-c005809-1545388|c005809:1542916-c005809:1545388	upstream_gene_variant_BND	-	-	-	-	-		FALSE	Transcription factor involved in regulation of ergosterol and lipid biosynthesis	C1_08460C_A: Zn2-Cys6 transcript factor; regulator of ergosterol biosynthetic genes and sterol uptake; binds ERG2 promoter; induced by ergosterol depletion, by azoles, anaerobicity; macrophage/pseudohyphal-repressed; flow model biofilm induced	YDR213W: Sterol regulatory element binding protein; induces sterol biosynthetic genes, upon sterol depletion; acts as a sterol sensor, binding ergosterol in sterol rich conditions; relocates from intracellular membranes to perinuclear foci upon sterol depletion; redundant activator of filamentation with ECM22, up-regulating the expression of filamentous growth genes; contains a Zn[2]-Cys[6] binuc…	CAGL0F07865g: Putative Zn(2)-Cys(6) binuclear cluster transcriptional regulator of ergosterol biosynthesis	B9J08_000270: Ortholog(s) have DNA-binding transcription activator activity, RNA polymerase II-specific, RNA polymerase II cis-regulatory region sequence-specific DNA binding activity	GO:0005634: nucleus; GO:0016020: membrane; GO:0048471: perinuclear region of cytoplasm	GO:0000978: RNA polymerase II cis-regulatory region sequence-specific DNA binding; GO:0001228: DNA-binding transcription activator activity, RNA polymerase II-specific; GO:0008270: zinc ion binding	GO:0006696: ergosterol biosynthetic process; GO:0008610: lipid biosynthetic process; GO:0035690: cellular response to xenobiotic stimulus; GO:0045944: positive regulation of transcription by RNA polymerase II; GO:0071456: cellular response to hypoxia			C1_08460C_A:0.03							CAGL0C01199g:0.01	CAGL0C01199g:0.01; CAGL0F07865g:0.05											gene-CTRG_03159:0.15
235	PARA12	private_var	SV_CNV	Contig005809_C_parapsilosis_CDC317	cluster57_TANlike	TANlike|BND-Contig005809_C_parapsilosis_CDC317-1545388|Contig005809_C_parapsilosis_CDC317:1542916-Contig005809_C_parapsilosis_CDC317:1545388	CPAR2_207290	Scer_CDC42	up_BND|TANlike|BND-c005809-1545388|c005809:1542916-c005809:1545388	upstream_gene_variant_BND	-	-	-	-	-		FALSE	Ortholog(s) have GTPase activity, protein serine/threonine kinase activator activity	C1_08450C_A: Rho-type GTPase; required for budding and maintenance of hyphal growth; GGTase I geranylgeranylated; misexpression blocks hyphal growth, causes avirulence in mouse IV infection; shows actin-dependent localization to hyphal tip	YLR229C: Small rho-like GTPase; essential for establishment and maintenance of cell polarity; plays a role late in cell fusion via activation of key cell fusion regulator Fus2p; mutants have defects in the organization of actin and septins; human homolog CDC42 can complement yeast cdc42 mutant		B9J08_000269: Ortholog(s) have GTPase activity, protein serine/threonine kinase activator activity	GO:0000131: incipient cellular bud site; GO:0000329: fungal-type vacuole membrane; GO:0001411: hyphal tip; GO:0005886: plasma membrane; GO:0005934: cellular bud tip; GO:0005935: cellular bud neck; GO:0005938: cell cortex; GO:0005940: septin ring; GO:0009898: cytoplasmic side of plasma membrane; GO:0012505: endomembrane system; GO:0030427: site of polarized growth; GO:0031965: nuclear membrane; GO…	GO:0003924: GTPase activity; GO:0005525: GTP binding; GO:0043539: protein serine/threonine kinase activator activity	GO:0000747: conjugation with cellular fusion; GO:0000750: pheromone-dependent signal transduction involved in conjugation with cellular fusion; GO:0000905: sporocarp development involved in asexual reproduction; GO:0001403: invasive growth in response to glucose limitation; GO:0006886: intracellular protein transport; GO:0006913: nucleocytoplasmic transport; GO:0007096: regulation of exit from mi…											CAGL0F05269g:0.01											gene-CTRG_03158:0.16
236	PARA12	private_var	SV_CNV	Contig005809_C_parapsilosis_CDC317	cluster57_TANlike	TANlike|insertion-Contig005809_C_parapsilosis_CDC317-1542925|Contig005809_C_parapsilosis_CDC317:1542916-Contig005809_C_parapsilosis_CDC317:1545388	CPAR2_207250	CPAR2_207250	down|g.-|TANlike|insertion-c005809-1542925|c005809:1542916-c005809:1545388	downstream_gene_variant	-	-	-	-	-		FALSE	Has domain(s) with predicted transmembrane transporter activity, role in transmembrane transport and integral component of membrane localization					GO:0016021: integral component of membrane	GO:0022857: transmembrane transporter activity	GO:0055085: transmembrane transport	C3_03120C_A:0.02; C3_03640W_A:0.02	C5_01670W_A:0.03	C3_03120C_A:0.03; C3_03640W_A:0.03		gene-B9J08_004472:0.03		gene-B9J08_004099:0.28*
237	PARA12	private_var	SV_CNV	Contig005809_C_parapsilosis_CDC317	cluster57_TANlike	TANlike|insertion-Contig005809_C_parapsilosis_CDC317-1542925|Contig005809_C_parapsilosis_CDC317:1542916-Contig005809_C_parapsilosis_CDC317:1545388	CPAR2_207260	CPAR2_207260	elongation|TANlike|insertion-c005809-1542925|c005809:1542916-c005809:1545388	coding_sequence_variant,feature_elongation	1121	1121	374	-	-		TRUE	Has domain(s) with predicted transmembrane transporter activity, role in transmembrane transport and integral component of membrane localization					GO:0016021: integral component of membrane	GO:0022857: transmembrane transporter activity	GO:0055085: transmembrane transport	C3_03120C_A:0.02; C3_03640W_A:0.02	C5_01670W_A:0.03	C3_03120C_A:0.03; C3_03640W_A:0.03		gene-B9J08_004472:0.03		gene-B9J08_004099:0.28*
238	PARA12	private_var	SV_CNV	Contig005809_C_parapsilosis_CDC317	cluster57_TANlike	TANlike|insertion-Contig005809_C_parapsilosis_CDC317-1542925|Contig005809_C_parapsilosis_CDC317:1542916-Contig005809_C_parapsilosis_CDC317:1545388	CPAR2_207270	CPAR2_207270	up|g.-|TANlike|insertion-c005809-1542925|c005809:1542916-c005809:1545388	upstream_gene_variant	-	-	-	-	-		FALSE	Has domain(s) with predicted transmembrane transporter activity, role in transmembrane transport and integral component of membrane localization					GO:0016021: integral component of membrane	GO:0022857: transmembrane transporter activity	GO:0055085: transmembrane transport	C3_03120C_A:0.02; C3_03640W_A:0.02	C5_01670W_A:0.03	C3_03120C_A:0.03; C3_03640W_A:0.03		gene-B9J08_004472:0.03		gene-B9J08_004099:0.28*
239	PARA12	private_var	SV_CNV	Contig005809_C_parapsilosis_CDC317	cluster57_TANlike	TANlike|insertion-Contig005809_C_parapsilosis_CDC317-1542925|Contig005809_C_parapsilosis_CDC317:1542916-Contig005809_C_parapsilosis_CDC317:1545388	CPAR2_207280	UPC2	up|g.-|TANlike|insertion-c005809-1542925|c005809:1542916-c005809:1545388	upstream_gene_variant	-	-	-	-	-		FALSE	Transcription factor involved in regulation of ergosterol and lipid biosynthesis	C1_08460C_A: Zn2-Cys6 transcript factor; regulator of ergosterol biosynthetic genes and sterol uptake; binds ERG2 promoter; induced by ergosterol depletion, by azoles, anaerobicity; macrophage/pseudohyphal-repressed; flow model biofilm induced	YDR213W: Sterol regulatory element binding protein; induces sterol biosynthetic genes, upon sterol depletion; acts as a sterol sensor, binding ergosterol in sterol rich conditions; relocates from intracellular membranes to perinuclear foci upon sterol depletion; redundant activator of filamentation with ECM22, up-regulating the expression of filamentous growth genes; contains a Zn[2]-Cys[6] binuc…	CAGL0F07865g: Putative Zn(2)-Cys(6) binuclear cluster transcriptional regulator of ergosterol biosynthesis	B9J08_000270: Ortholog(s) have DNA-binding transcription activator activity, RNA polymerase II-specific, RNA polymerase II cis-regulatory region sequence-specific DNA binding activity	GO:0005634: nucleus; GO:0016020: membrane; GO:0048471: perinuclear region of cytoplasm	GO:0000978: RNA polymerase II cis-regulatory region sequence-specific DNA binding; GO:0001228: DNA-binding transcription activator activity, RNA polymerase II-specific; GO:0008270: zinc ion binding	GO:0006696: ergosterol biosynthetic process; GO:0008610: lipid biosynthetic process; GO:0035690: cellular response to xenobiotic stimulus; GO:0045944: positive regulation of transcription by RNA polymerase II; GO:0071456: cellular response to hypoxia			C1_08460C_A:0.03							CAGL0C01199g:0.01	CAGL0C01199g:0.01; CAGL0F07865g:0.05											gene-CTRG_03159:0.15
240	PARA12	private_var	small_vars	Contig005504_C_parapsilosis_CDC317	Contig005504_C_parapsilosis_CDC317_560385_CA/C	Contig005504_C_parapsilosis_CDC317_560385_CA/C	CPAR2_602400	CPAR2_602400	up|g.-|c005504_560385_CA/C	upstream_gene_variant	-	-	-	-	-	FALSE		Ortholog of Lodderomyces elongisporus NRLL YB-4239 : LELG_04736, Candida orthopsilosis Co 90-125 : CORT_0F03380, Candida guilliermondii ATCC 6260 : PGUG_05482 and Candida orthopsilosis NEW ASSEMBLY : CORT1F03380					GO:0005575: cellular_component	GO:0003674: molecular_function	GO:0008150: biological_process		C3_07200C_A:0.11; C6_01790C_A:0.03		C3_07200C_A:0.02			gene-B9J08_001285:0.05														gene-CTRG_01531:0.08; gene-CTRG_02877:0.08	gene-CTRG_02874:0.15
241	PARA12	private_var	small_vars	Contig005504_C_parapsilosis_CDC317	Contig005504_C_parapsilosis_CDC317_560385_CA/C	Contig005504_C_parapsilosis_CDC317_560385_CA/C	CPAR2_602410	Scer_OYE2	up|g.-|c005504_560385_CA/C	upstream_gene_variant	-	-	-	-	-	FALSE		Ortholog(s) have NADPH dehydrogenase activity, role in apoptotic process and mitochondrion localization	C6_01410C_A: Putative NAPDH dehydrogenase; induced by nitric oxide; Spider biofilm induced	YHR179W: Conserved NADPH oxidoreductase containing flavin mononucleotide (FMN); responsible for geraniol reduction into citronellol during fermentation; homologous to Oye3p with different ligand binding and catalytic properties; may be involved in sterol metabolism, oxidative stress response, and programmed cell death; protein abundance increases in response to DNA replication stress	CAGL0I02574g: Ortholog(s) have NADPH dehydrogenase activity, role in apoptotic process and mitochondrion localization		GO:0005739: mitochondrion	GO:0003959: NADPH dehydrogenase activity; GO:0010181: FMN binding	GO:0006915: apoptotic process	C6_01180C_A:0.01; C6_01410C_A:0.03	C6_01180C_A:0.04; C6_01410C_A:0.03; C6_01420C_A:0.02; C6_01510W_A:0.03	C6_01510W_A:0.02								CAGL0I02024g:0.04; CAGL0I02574g:0.03; CAGL0L09537g:0.04											gene-CTRG_02834:0.19; gene-CTRG_02836:0.13
242	PARA12	private_var	small_vars	Contig005504_C_parapsilosis_CDC317	Contig005504_C_parapsilosis_CDC317_560385_CA/C	Contig005504_C_parapsilosis_CDC317_560385_CA/C	CPAR2_602420	CPAR2_602420	up|g.-|c005504_560385_CA/C	upstream_gene_variant	-	-	-	-	-	FALSE		Ortholog of C. albicans SC5314 : C6_01450C_A, C. dubliniensis CD36 : Cd36_61560, Candida tropicalis MYA-3404 : CTRG_02841 and Candida albicans WO-1 : CAWG_05219	C6_01450C_A: Protein of unknown function; Cyr1-repressed; rat catheter and Spider biofilm induced				GO:0005575: cellular_component	GO:0003674: molecular_function	GO:0008150: biological_process		C6_01450C_A:0.02
243	PARA12	private_var	small_vars	Contig005504_C_parapsilosis_CDC317	Contig005504_C_parapsilosis_CDC317_560385_CA/C	Contig005504_C_parapsilosis_CDC317_560385_CA/C	CPAR2_602430	Scer_SCJ1	down|g.-|c005504_560385_CA/C	downstream_gene_variant	-	-	-	-	-	FALSE		Ortholog(s) have chaperone binding activity, role in protein folding in endoplasmic reticulum, response to unfolded protein, ubiquitin-dependent ERAD pathway and endoplasmic reticulum lumen localization	C6_01460C_A: Ortholog(s) have chaperone binding activity, role in protein folding in endoplasmic reticulum, response to unfolded protein, ubiquitin-dependent ERAD pathway and endoplasmic reticulum lumen localization	YMR214W: One of several homologs of bacterial chaperone DnaJ; located in the ER lumen where it cooperates with Kar2p to mediate maturation of proteins	CAGL0F03729g: Ortholog(s) have chaperone binding activity, role in protein folding in endoplasmic reticulum, response to unfolded protein, ubiquitin-dependent ERAD pathway and endoplasmic reticulum lumen localization	B9J08_002379: Ortholog(s) have chaperone binding activity, role in protein folding in endoplasmic reticulum, response to unfolded protein, ubiquitin-dependent ERAD pathway and endoplasmic reticulum lumen localization	GO:0005788: endoplasmic reticulum lumen	GO:0031072: heat shock protein binding; GO:0051082: unfolded protein binding; GO:0051087: chaperone binding	GO:0006986: response to unfolded protein; GO:0030433: ubiquitin-dependent ERAD pathway; GO:0034975: protein folding in endoplasmic reticulum		C6_01460C_A:0.03
244	PARA12	private_var	small_vars	Contig005504_C_parapsilosis_CDC317	Contig005504_C_parapsilosis_CDC317_560385_CA/C	Contig005504_C_parapsilosis_CDC317_560385_CA/C	CPAR2_602440	CPAR2_602440	up|g.-|c005504_560385_CA/C	upstream_gene_variant	-	-	-	-	-	FALSE		Has domain(s) with predicted catalytic activity	C6_01470W_A: Has domain(s) with predicted serine-type endopeptidase activity and role in proteolysis			B9J08_000828: Ortholog of C. albicans SC5314 : C6_01470W_A, C. dubliniensis CD36 : Cd36_61580, C. parapsilosis CDC317 : CPAR2_602440 and Candida tenuis NRRL Y-1498 : CANTEDRAFT_115683	GO:0005575: cellular_component	GO:0003824: catalytic activity	GO:0008150: biological_process		C6_01470W_A:0.03																				gene-CTRG_02843:0.07
245	PARA12	private_var	small_vars	Contig005806_C_parapsilosis_CDC317	Contig005806_C_parapsilosis_CDC317_879169_T/TCCCC	Contig005806_C_parapsilosis_CDC317_879169_T/TCCCC	CPAR2_303760	Scer_RMT2	down|g.-|c005806_879169_T/TCCCC	downstream_gene_variant	-	-	-	-	-	FALSE		Ortholog(s) have protein-arginine N5-methyltransferase activity, role in peptidyl-arginine methylation and cytoplasm, nucleus localization	C5_00680W_A: Minor protein arginine methyltransferases (PRMT) involved in methylation of arginine residues	YDR465C: Arginine N5 methyltransferase; methylates ribosomal protein Rpl12 (L12) on Arg67; relative distribution to the nucleus increases upon DNA replication stress	CAGL0K06457g: Ortholog(s) have protein-arginine N5-methyltransferase activity, role in peptidyl-arginine methylation and cytoplasm, nucleus localization	B9J08_001451: Ortholog(s) have protein-arginine N5-methyltransferase activity, role in peptidyl-arginine methylation and cytoplasm, nucleus localization	GO:0005634: nucleus; GO:0005737: cytoplasm	GO:0019702: protein-arginine N5-methyltransferase activity	GO:0018216: peptidyl-arginine methylation		C5_00680W_A:0.08	C5_00680W_A:0.04								CAGL0K06457g:0.01										gene-CTRG_05285:0.10		gene-CTRG_05285:0.12
246	PARA12	private_var	small_vars	Contig005806_C_parapsilosis_CDC317	Contig005806_C_parapsilosis_CDC317_879169_T/TCCCC	Contig005806_C_parapsilosis_CDC317_879169_T/TCCCC	CPAR2_303770	Scer_TFB3	up|g.-|c005806_879169_T/TCCCC	upstream_gene_variant	-	-	-	-	-	FALSE		Ortholog(s) have cyclin-dependent protein serine/threonine kinase activator activity and role in nucleotide-excision repair, phosphorylation of RNA polymerase II C-terminal domain, transcription by RNA polymerase II	C5_00690C_A: Putative C3HC4 zinc finger transcription factor; transcript positively regulated by Tbf1; Spider biofilm induced	YDR460W: Subunit of TFIIH and nucleotide excision repair factor 3 complexes; involved in transcription initiation, required for nucleotide excision repair; ring finger protein similar to mammalian CAK and TFIIH subunit	CAGL0K06369g: Ortholog(s) have cyclin-dependent protein serine/threonine kinase activator activity and role in nucleotide-excision repair, phosphorylation of RNA polymerase II C-terminal domain, transcription by RNA polymerase II	B9J08_002048: Ortholog(s) have cyclin-dependent protein serine/threonine kinase activator activity and role in nucleotide-excision repair, phosphorylation of RNA polymerase II C-terminal domain, transcription by RNA polymerase II	GO:0005675: transcription factor TFIIH holo complex; GO:0070985: transcription factor TFIIK complex	GO:0008270: zinc ion binding; GO:0061575: cyclin-dependent protein serine/threonine kinase activator activity	GO:0006289: nucleotide-excision repair; GO:0006366: transcription by RNA polymerase II; GO:0007049: cell cycle; GO:0045737: positive regulation of cyclin-dependent protein serine/threonine kinase activity; GO:0070816: phosphorylation of RNA polymerase II C-terminal domain		C5_00690C_A:0.08	C5_00690C_A:0.02				gene-B9J08_002048:0.02				CAGL0K06369g:0.02										gene-CTRG_05286:0.13
247	PARA12	private_var	small_vars	Contig005806_C_parapsilosis_CDC317	Contig005806_C_parapsilosis_CDC317_879169_T/TCCCC	Contig005806_C_parapsilosis_CDC317_879169_T/TCCCC	CPAR2_303780	Scer_CDC24	up|g.-|c005806_879169_T/TCCCC	upstream_gene_variant	-	-	-	-	-	FALSE		Ortholog(s) have Rho guanyl-nucleotide exchange factor activity	C5_01970C_A: GDP-GTP exchange factor for Cdc42p; phosphorylated; required for maintenance of hyphal growth; misexpression blocks hyphal growth and causes avirulence in a mouse model of systemic infection; antigenic during human oral infection	YAL041W: Guanine nucleotide exchange factor (GEF) for Cdc42p; required for polarity establishment and maintenance, and mutants have morphological defects in bud formation and shmooing; relocalizes from nucleus to cytoplasm upon DNA replication stress; thermosensitivity of the cdc24-4 mutant in the presence of sorbitol is functionally complemented by human CDC42	CAGL0M11968g: Ortholog(s) have role in cellular bud site selection, chemotropism, conjugation with cellular fusion and establishment or maintenance of bipolar cell polarity regulating cell shape, more	B9J08_000417: Ortholog(s) have role in cellular bud site selection, chemotropism, conjugation with cellular fusion and establishment or maintenance of bipolar cell polarity regulating cell shape, more	GO:0000131: incipient cellular bud site; GO:0000935: division septum; GO:0005634: nucleus; GO:0005737: cytoplasm; GO:0005934: cellular bud tip; GO:0005935: cellular bud neck; GO:0030427: site of polarized growth; GO:0032153: cell division site; GO:0032154: cleavage furrow; GO:0043332: mating projection tip; GO:0051285: cell cortex of cell tip; GO:0051286: cell tip; GO:0072686: mitotic spindle; GO…	GO:0005085: guanyl-nucleotide exchange factor activity; GO:0005543: phospholipid binding	GO:0000282: cellular bud site selection; GO:0000747: conjugation with cellular fusion; GO:0007096: regulation of exit from mitosis; GO:0030100: regulation of endocytosis; GO:0031106: septin ring organization; GO:0032955: regulation of division septum assembly; GO:0035023: regulation of Rho protein signal transduction; GO:0035556: intracellular signal transduction; GO:0043577: chemotropism; GO:006…		C5_01970C_A:0.04					gene-B9J08_000417:0.04				CAGL0M11968g:0.05
248	PARA12	private_var	small_vars	Contig005806_C_parapsilosis_CDC317	Contig005806_C_parapsilosis_CDC317_879169_T/TCCCC	Contig005806_C_parapsilosis_CDC317_879169_T/TCCCC	CPAR2_303790	CPAR2_303790	down|g.-|c005806_879169_T/TCCCC	downstream_gene_variant	-	-	-	-	-	FALSE		Ortholog of Candida metapsilosis : CMET_1142, Candida orthopsilosis Co 90-125 : CORT_0E05950 and Candida orthopsilosis NEW ASSEMBLY : CORT1E05950					GO:0005575: cellular_component	GO:0003674: molecular_function	GO:0008150: biological_process	C4_03520C_A:0.08*; C4_03570W_A:0.03	C4_03520C_A:0.03; C4_03570W_A:0.03	C4_03570W_A:0.06	C4_03570W_A:0.04		gene-B9J08_001458:0.02															gene-CTRG_00477:0.16; gene-CTRG_00478:0.17	gene-CTRG_00477:0.16; gene-CTRG_00478:0.23	gene-CTRG_00478:0.11	gene-CTRG_00477:0.17; gene-CTRG_00478:0.21
249	PARA12	private_var	small_vars	Contig006110_C_parapsilosis_CDC317	Contig006110_C_parapsilosis_CDC317_610946_TAAA/T	Contig006110_C_parapsilosis_CDC317_610946_TAAA/T	CPAR2_702810	Scer_YPS7	up|g.-|c006110_610946_TAAA/T	upstream_gene_variant	-	-	-	-	-	FALSE		Ortholog(s) have role in fungal-type cell wall organization	C7_02300W_A: Putative aspartic-type endopeptidase with limited ability to degrade alpha pheromone; mutants show increased sensitivity to alpha pheromone	YDR349C: Putative GPI-anchored aspartic protease; member of the yapsin family of proteases involved in cell wall growth and maintenance; located in the cytoplasm and endoplasmic reticulum	CAGL0A02431g: Putative aspartic protease; predicted GPI-anchor; expression induced at high temperature	B9J08_002149: Ortholog(s) have role in fungal-type cell wall organization	GO:0005575: cellular_component	GO:0004190: aspartic-type endopeptidase activity	GO:0006508: proteolysis; GO:0031505: fungal-type cell wall organization										CAGL0A02431g:0.02	CAGL0A02431g:0.05
250	PARA12	private_var	small_vars	Contig006110_C_parapsilosis_CDC317	Contig006110_C_parapsilosis_CDC317_610946_TAAA/T	Contig006110_C_parapsilosis_CDC317_610946_TAAA/T	CPAR2_702820	CPAR2_702820	up|g.-|c006110_610946_TAAA/T	upstream_gene_variant	-	-	-	-	-	FALSE		Ortholog of C. albicans SC5314 : C7_02290W_A, C. dubliniensis CD36 : Cd36_72080, Pichia stipitis Pignal : PICST_29929, Candida tropicalis MYA-3404 : CTRG_05015 and Candida albicans WO-1 : CAWG_05578	C7_02290W_A: Protein of unknown function; induced by nitric oxide independent of Yhb1p; regulated by Sef1, Sfu1, and Hap43; rat catheter biofilm induced				GO:0005575: cellular_component	GO:0003674: molecular_function	GO:0008150: biological_process
251	PARA12	private_var	small_vars	Contig006110_C_parapsilosis_CDC317	Contig006110_C_parapsilosis_CDC317_610946_TAAA/T	Contig006110_C_parapsilosis_CDC317_610946_TAAA/T	CPAR2_702830	Scer_LSM4	down|g.-|c006110_610946_TAAA/T	downstream_gene_variant	-	-	-	-	-	FALSE		Ortholog(s) have U6 snRNA binding activity and role in cytoplasmic mRNA processing body assembly, mRNA splicing, via spliceosome	C7_02510W_A: Ortholog(s) have U6 snRNA binding activity and role in P-body assembly, mRNA splicing, via spliceosome	YER112W: Lsm (Like Sm) protein; part of heteroheptameric complexes (Lsm2p-7p and either Lsm1p or 8p): cytoplasmic Lsm1p complex involved in mRNA decay; nuclear Lsm8p complex part of U6 snRNP and possibly involved in processing tRNA, snoRNA, and rRNA; forms cytoplasmic foci upon DNA replication stress	CAGL0G03465g: Ortholog(s) have U6 snRNA binding activity and role in P-body assembly, mRNA splicing, via spliceosome	B9J08_001026: Ortholog(s) have U6 snRNA binding activity and role in P-body assembly, mRNA splicing, via spliceosome	GO:0000932: P-body; GO:0005688: U6 snRNP; GO:0005730: nucleolus; GO:0005732: sno(s)RNA-containing ribonucleoprotein complex; GO:0046540: U4/U6 x U5 tri-snRNP complex; GO:1990726: Lsm1-7-Pat1 complex	GO:0017070: U6 snRNA binding	GO:0000398: mRNA splicing, via spliceosome; GO:0033962: P-body assembly		C7_02510W_A:0.02		C7_02510W_A:0.02		gene-B9J08_001026:0.02					CAGL0G03465g:0.05											gene-CTRG_05004:0.07
252	PARA12	private_var	small_vars	Contig006110_C_parapsilosis_CDC317	Contig006110_C_parapsilosis_CDC317_610946_TAAA/T	Contig006110_C_parapsilosis_CDC317_610946_TAAA/T	CPAR2_702840	CPAR2_702840	up|g.-|c006110_610946_TAAA/T	upstream_gene_variant	-	-	-	-	-	FALSE		Ortholog of C. albicans SC5314 : C7_02520W_A, C. dubliniensis CD36 : Cd36_72260, Candida tenuis NRRL Y-1498 : CANTEDRAFT_115664 and Debaryomyces hansenii CBS767 : DEHA2B05940g	C7_02520W_A: Ortholog of C. dubliniensis CD36 : Cd36_72260, C. parapsilosis CDC317 : CPAR2_702840, Candida tenuis NRRL Y-1498 : CANTEDRAFT_115664 and Debaryomyces hansenii CBS767 : DEHA2B05940g				GO:0005575: cellular_component	GO:0003674: molecular_function	GO:0008150: biological_process		C7_02520W_A:0.03		C7_02520W_A:0.11*																		gene-CTRG_05005:0.07
253	PARA12	private_var	small_vars	Contig006110_C_parapsilosis_CDC317	Contig006110_C_parapsilosis_CDC317_610946_TAAA/T	Contig006110_C_parapsilosis_CDC317_610946_TAAA/T	CPAR2_702850	Scer_YBL086C	down|g.-|c006110_610946_TAAA/T	downstream_gene_variant	-	-	-	-	-	FALSE		Ortholog of S. cerevisiae : YBL086C, C. albicans SC5314 : C7_02530C_A, C. glabrata CBS138 : CAGL0C01815g, C. dubliniensis CD36 : Cd36_72270 and C. auris B8441 : B9J08_001027	C7_02530C_A: Ortholog of S. cerevisiae : YBL086C, C. glabrata CBS138 : CAGL0C01815g, C. dubliniensis CD36 : Cd36_72270, C. parapsilosis CDC317 : CPAR2_702850 and C. auris B8441 : B9J08_001027	YBL086C: Protein of unknown function; green fluorescent protein (GFP)-fusion protein localizes to the cell periphery	CAGL0C01815g: Ortholog of S. cerevisiae : YBL086C, C. albicans SC5314 : C7_02530C_A, C. dubliniensis CD36 : Cd36_72270, C. parapsilosis CDC317 : CPAR2_702850 and C. auris B8441 : B9J08_001027	B9J08_001027: Ortholog of S. cerevisiae : YBL086C, C. albicans SC5314 : C7_02530C_A, C. glabrata CBS138 : CAGL0C01815g, C. dubliniensis CD36 : Cd36_72270 and C. parapsilosis CDC317 : CPAR2_702850	GO:0005575: cellular_component	GO:0003674: molecular_function	GO:0008150: biological_process		C7_02530C_A:0.03		C7_02530C_A:0.03																		gene-CTRG_05006:0.07
254	PARA12	private_var	small_vars	Contig006110_C_parapsilosis_CDC317	Contig006110_C_parapsilosis_CDC317_610946_TAAA/T	Contig006110_C_parapsilosis_CDC317_610946_TAAA/T	CPAR2_702860	CPAR2_702860	up|g.-|c006110_610946_TAAA/T	upstream_gene_variant	-	-	-	-	-	FALSE		Ortholog of C. albicans SC5314 : C7_04170W_A, C. dubliniensis CD36 : Cd36_73840, C. auris B8441 : B9J08_004929 and Candida tenuis NRRL Y-1498 : CANTEDRAFT_92076	C7_04170W_A: Protein with a tubulin binding cofactor C domain; flow model biofilm induced			B9J08_004929: Ortholog of C. albicans SC5314 : C7_04170W_A, C. dubliniensis CD36 : Cd36_73840, C. parapsilosis CDC317 : CPAR2_702860 and Candida tenuis NRRL Y-1498 : CANTEDRAFT_92076	GO:0005575: cellular_component	GO:0003674: molecular_function	GO:0008150: biological_process		C7_04170W_A:0.16*				gene-B9J08_004929:0.08
255	PARA12	private_var	small_vars	Contig006110_C_parapsilosis_CDC317	Contig006110_C_parapsilosis_CDC317_610946_TAAA/T	Contig006110_C_parapsilosis_CDC317_610946_TAAA/T	CPAR2_702870	Scer_ENV7	up|g.-|c006110_610946_TAAA/T	upstream_gene_variant	-	-	-	-	-	FALSE		Ortholog(s) have role in regulation of vacuole fusion, non-autophagic, vacuolar protein processing	C7_04110W_A: Membrane-associated protein kinase localized in trans-Golgi network; interacts with Arl1p and Sys3p	YPL236C: Vacuolar membrane protein kinase; negatively regulates membrane fusion; associates with vacuolar membrane through palmitoylation of one or more cysteines in consensus sequence; vacuolar membrane association is essential to its kinase activity; mutant shows defect in CPY processing; ortholog of human serine/threonine kinase 16 (STK16)	CAGL0H00979g: Ortholog(s) have role in regulation of vacuole fusion, non-autophagic, vacuolar protein processing	B9J08_004923: Ortholog(s) have role in regulation of vacuole fusion, non-autophagic, vacuolar protein processing	GO:0005575: cellular_component	GO:0004672: protein kinase activity; GO:0004674: protein serine/threonine kinase activity; GO:0005524: ATP binding; GO:0016772: transferase activity, transferring phosphorus-containing groups	GO:0006468: protein phosphorylation; GO:0006624: vacuolar protein processing; GO:0032889: regulation of vacuole fusion, non-autophagic		C7_04110W_A:0.10									CAGL0H00979g:0.03
256	PARA12	private_var_LoH	small_vars	Contig005504_C_parapsilosis_CDC317	Contig005504_C_parapsilosis_CDC317_570375_GCACA/G	Contig005504_C_parapsilosis_CDC317_570375_GCACA/G	CPAR2_602440	CPAR2_602440	down|g.-|c005504_570375_GCACA/G	downstream_gene_variant	-	-	-	-	-	FALSE		Has domain(s) with predicted catalytic activity	C6_01470W_A: Has domain(s) with predicted serine-type endopeptidase activity and role in proteolysis			B9J08_000828: Ortholog of C. albicans SC5314 : C6_01470W_A, C. dubliniensis CD36 : Cd36_61580, C. parapsilosis CDC317 : CPAR2_602440 and Candida tenuis NRRL Y-1498 : CANTEDRAFT_115683	GO:0005575: cellular_component	GO:0003824: catalytic activity	GO:0008150: biological_process		C6_01470W_A:0.03																				gene-CTRG_02843:0.07
257	PARA12	private_var_LoH	small_vars	Contig005504_C_parapsilosis_CDC317	Contig005504_C_parapsilosis_CDC317_570375_GCACA/G	Contig005504_C_parapsilosis_CDC317_570375_GCACA/G	CPAR2_602450	Scer_YGR067C	up|g.-|c005504_570375_GCACA/G	upstream_gene_variant	-	-	-	-	-	FALSE		Has domain(s) with predicted nucleic acid binding, zinc ion binding activity	C6_01500C_A: Zn(II)2Cys6 transcription factor; regulator of yeast form adherence; required for yeast cell adherence to silicone substrate	YGR067C: Putative protein of unknown function; contains a zinc finger motif similar to that of Adr1p	CAGL0K04631g: Has domain(s) with predicted nucleic acid binding, zinc ion binding activity	B9J08_000829: Has domain(s) with predicted nucleic acid binding activity	GO:0005575: cellular_component	GO:0003676: nucleic acid binding; GO:0008270: zinc ion binding	GO:0008150: biological_process		C6_01500C_A:0.03																						gene-CTRG_02844:0.20
258	PARA12	private_var_LoH	small_vars	Contig005504_C_parapsilosis_CDC317	Contig005504_C_parapsilosis_CDC317_570375_GCACA/G	Contig005504_C_parapsilosis_CDC317_570375_GCACA/G	CPAR2_602460	CPAR2_602460	down|g.-|c005504_570375_GCACA/G	downstream_gene_variant	-	-	-	-	-	FALSE		Ortholog of C. albicans SC5314 : C6_00380C_A, C. dubliniensis CD36 : Cd36_60330, C. auris B8441 : B9J08_000830, Candida tenuis NRRL Y-1498 : CANTEDRAFT_115686 and Pichia stipitis Pignal : PICST_60589	C6_00380C_A: Protein of unknown function; Spider biofilm induced			B9J08_000830: Ortholog of C. albicans SC5314 : C6_00380C_A, C. dubliniensis CD36 : Cd36_60330, C. parapsilosis CDC317 : CPAR2_602460 and Candida tenuis NRRL Y-1498 : CANTEDRAFT_115686	GO:0005575: cellular_component	GO:0003674: molecular_function	GO:0008150: biological_process		C6_00380C_A:0.11	C6_00380C_A:0.04																		gene-CTRG_02845:0.10
259	PARA12	private_var_LoH	small_vars	Contig005569_C_parapsilosis_CDC317	Contig005569_C_parapsilosis_CDC317_304835_G/GA	Contig005569_C_parapsilosis_CDC317_304835_G/GA	CPAR2_101470	Scer_JNM1	down|g.-|c005569_304835_G/GA	downstream_gene_variant	-	-	-	-	-	FALSE		Ortholog(s) have structural constituent of cytoskeleton activity, role in establishment of mitotic spindle orientation, nuclear migration and dynactin complex localization	C5_04890C_A: Ortholog(s) have structural constituent of cytoskeleton activity, role in establishment of mitotic spindle orientation, nuclear migration and dynactin complex localization	YMR294W: Component of the yeast dynactin complex; consisting of Nip100p, Jnm1p, and Arp1p; required for proper nuclear migration and spindle partitioning during mitotic anaphase B	CAGL0M13607g: Ortholog(s) have structural constituent of cytoskeleton activity, role in establishment of mitotic spindle orientation, nuclear migration and dynactin complex localization	B9J08_004318: Ortholog(s) have structural constituent of cytoskeleton activity, role in establishment of mitotic spindle orientation, nuclear migration and dynactin complex localization	GO:0005869: dynactin complex	GO:0005200: structural constituent of cytoskeleton	GO:0000132: establishment of mitotic spindle orientation; GO:0007097: nuclear migration		C5_04890C_A:0.05
260	PARA12	private_var_LoH	small_vars	Contig005569_C_parapsilosis_CDC317	Contig005569_C_parapsilosis_CDC317_304835_G/GA	Contig005569_C_parapsilosis_CDC317_304835_G/GA	CPAR2_101480	Scer_PUT2	down|g.-|c005569_304835_G/GA	downstream_gene_variant	-	-	-	-	-	FALSE		Ortholog(s) have 1-pyrroline-5-carboxylate dehydrogenase activity, role in glutamate biosynthetic process, proline catabolic process to glutamate and mitochondrial matrix localization	C5_04880C_A: Putative delta-1-pyrroline-5-carboxylate dehydrogenase; alkaline upregulated; protein present in exponential and stationary growth phase yeast cultures; flow model biofilm induced; Spider biofilm induced	YHR037W: Delta-1-pyrroline-5-carboxylate dehydrogenase; nuclear-encoded mitochondrial protein involved in utilization of proline as sole nitrogen source; deficiency of human homolog ALDH4A1 causes type II hyperprolinemia (HPII), an autosomal recessive inborn error of metabolism; human homolog ALDH4A1 can complement yeast null mutant	CAGL0D03982g: Ortholog(s) have 1-pyrroline-5-carboxylate dehydrogenase activity, role in glutamate biosynthetic process, proline catabolic process to glutamate and mitochondrial matrix localization	B9J08_004317: Ortholog(s) have 1-pyrroline-5-carboxylate dehydrogenase activity, role in glutamate biosynthetic process, proline catabolic process to glutamate and mitochondrial matrix localization	GO:0005759: mitochondrial matrix	GO:0003842: 1-pyrroline-5-carboxylate dehydrogenase activity; GO:0016620: oxidoreductase activity, acting on the aldehyde or oxo group of donors, NAD or NADP as acceptor	GO:0006537: glutamate biosynthetic process; GO:0006561: proline biosynthetic process; GO:0010133: proline catabolic process to glutamate		C5_04880C_A:0.05	C5_04880C_A:0.03							CAGL0D03982g:0.01	CAGL0D03982g:0.03												gene-CTRG_06088:0.09
261	PARA12	private_var_LoH	small_vars	Contig005569_C_parapsilosis_CDC317	Contig005569_C_parapsilosis_CDC317_304835_G/GA	Contig005569_C_parapsilosis_CDC317_304835_G/GA	CPAR2_101490	Scer_HUA1	up|g.-|c005569_304835_G/GA	upstream_gene_variant	-	-	-	-	-	FALSE		Ortholog(s) have cytoplasm localization	C5_04870W_A: Ortholog of S. cerevisiae HUA1, which is a cytoplasmic zinc finger domain protein with similarity to Type I J-proteins; flow model biofilm induced	YGR268C: Cytoplasmic protein containing a zinc finger domain; sequence similarity to that of Type I J-proteins; computational analysis of large-scale protein-protein interaction data suggests a possible role in actin patch assembly	CAGL0G00550g: Ortholog(s) have cytoplasm localization	B9J08_004316: Ortholog(s) have cytoplasm localization	GO:0005737: cytoplasm	GO:0003674: molecular_function	GO:0008150: biological_process		C5_04870W_A:0.05									CAGL0G00550g:0.04
262	PARA12	private_var_LoH	small_vars	Contig005569_C_parapsilosis_CDC317	Contig005569_C_parapsilosis_CDC317_304835_G/GA	Contig005569_C_parapsilosis_CDC317_304835_G/GA	CPAR2_101500	Scer_GTF1	down|g.-|c005569_304835_G/GA	downstream_gene_variant	-	-	-	-	-	FALSE		Ortholog(s) have glutaminyl-tRNA synthase (glutamine-hydrolyzing) activity, role in glutaminyl-tRNAGln biosynthesis via transamidation and glutamyl-tRNA(Gln) amidotransferase complex, mitochondrion localization	C2_09310C_A: Trimeric GatFAB AmidoTransferase(AdT) complex subunit; involved in the formation of Q-tRNAQ; repressed by fluphenazine treatment or in an azole-resistant strain that overexpresses CDR1; Spider biofilm induced	YGR102C: Subunit of the trimeric GatFAB AmidoTransferase(AdT) complex; involved in the formation of Q-tRNAQ; transposon insertion mutant is salt sensitive and null mutant has growth defects; non-tagged protein is detected in purified mitochondria	CAGL0G07821g: Ortholog(s) have glutaminyl-tRNA synthase (glutamine-hydrolyzing) activity, role in glutaminyl-tRNAGln biosynthesis via transamidation and glutamyl-tRNA(Gln) amidotransferase complex, mitochondrion localization	B9J08_003030: Ortholog(s) have glutaminyl-tRNA synthase (glutamine-hydrolyzing) activity, role in glutaminyl-tRNAGln biosynthesis via transamidation and glutamyl-tRNA(Gln) amidotransferase complex, mitochondrion localization	GO:0005739: mitochondrion; GO:0030956: glutamyl-tRNA(Gln) amidotransferase complex	GO:0050567: glutaminyl-tRNA synthase (glutamine-hydrolyzing) activity	GO:0070681: glutaminyl-tRNAGln biosynthesis via transamidation					gene-B9J08_003030:0.02																gene-CTRG_01878:0.10	gene-CTRG_01878:0.12
263	PARA12	private_var_LoH	small_vars	Contig005569_C_parapsilosis_CDC317	Contig005569_C_parapsilosis_CDC317_304835_G/GA	Contig005569_C_parapsilosis_CDC317_304835_G/GA	CPAR2_101510	Scer_YGR237C	down|g.-|c005569_304835_G/GA	downstream_gene_variant	-	-	-	-	-	FALSE		Ortholog of S. cerevisiae : YGR237C, C. albicans SC5314 : C5_04960W_A, C. glabrata CBS138 : CAGL0F07975g, C. dubliniensis CD36 : Cd36_54560 and C. auris B8441 : B9J08_004305	C5_04960W_A: Protein of unknown function; induced in core caspofungin response; induced in ssr1 mutant; induced by nitric oxide independent of Yhb1; Spider biofilm induced	YGR237C: Putative protein of unknown function; green fluorescent protein (GFP)-fusion protein localizes to the cytoplasm	CAGL0F07975g: Ortholog of S. cerevisiae : YGR237C, C. albicans SC5314 : C5_04960W_A, C. dubliniensis CD36 : Cd36_54560, C. parapsilosis CDC317 : CPAR2_101510 and C. auris B8441 : B9J08_004305	B9J08_004305: Ortholog of S. cerevisiae : YGR237C, C. albicans SC5314 : C5_04960W_A, C. glabrata CBS138 : CAGL0F07975g, C. dubliniensis CD36 : Cd36_54560 and C. parapsilosis CDC317 : CPAR2_101510	GO:0005575: cellular_component	GO:0003674: molecular_function	GO:0008150: biological_process		C5_04960W_A:0.06				gene-B9J08_004305:0.08					CAGL0F07975g:0.05
264	PARA12	private_var_LoH	small_vars	Contig005809_C_parapsilosis_CDC317	Contig005809_C_parapsilosis_CDC317_1904878_GACA/G	Contig005809_C_parapsilosis_CDC317_1904878_GACA/G	CPAR2_208860	Scer_URB1	up|g.-|c005809_1904878_GACA/G	upstream_gene_variant	-	-	-	-	-	FALSE		Ortholog(s) have role in maturation of 5.8S rRNA from tricistronic rRNA transcript (SSU-rRNA, 5.8S rRNA, LSU-rRNA), maturation of LSU-rRNA from tricistronic rRNA transcript (SSU-rRNA, 5.8S rRNA, LSU-rRNA) and nucleolus localization	C1_07660W_A: Protein of unknown function; transcript is upregulated in clinical isolates from HIV+ patients with oral candidiasis	YKL014C: Protein required for the normal accumulation of 25S and 5.8S rRNAs; nucleolar protein; associated with the 27SA2 pre-ribosomal particle; proposed to be involved in the biogenesis of the 60S ribosomal subunit	CAGL0L09669g: Ortholog(s) have role in maturation of 5.8S rRNA from tricistronic rRNA transcript (SSU-rRNA, 5.8S rRNA, LSU-rRNA), maturation of LSU-rRNA from tricistronic rRNA transcript (SSU-rRNA, 5.8S rRNA, LSU-rRNA) and nucleolus localization	B9J08_005434: Ortholog(s) have role in maturation of 5.8S rRNA from tricistronic rRNA transcript (SSU-rRNA, 5.8S rRNA, LSU-rRNA), maturation of LSU-rRNA from tricistronic rRNA transcript (SSU-rRNA, 5.8S rRNA, LSU-rRNA) and nucleolus localization	GO:0005730: nucleolus	GO:0003674: molecular_function	GO:0000463: maturation of LSU-rRNA from tricistronic rRNA transcript (SSU-rRNA, 5.8S rRNA, LSU-rRNA); GO:0000466: maturation of 5.8S rRNA from tricistronic rRNA transcript (SSU-rRNA, 5.8S rRNA, LSU-rRNA)	C1_07660W_A:0.01						gene-B9J08_005434:0.33				CAGL0L09669g:0.06
265	PARA12	private_var_LoH	small_vars	Contig005809_C_parapsilosis_CDC317	Contig005809_C_parapsilosis_CDC317_1904878_GACA/G	Contig005809_C_parapsilosis_CDC317_1904878_GACA/G	CPAR2_208870	CPAR2_208870	del|p.20-21|DN/D	inframe_deletion	59-61	59-61	20-21	DN/D	gACAac/gac	TRUE		Has domain(s) with predicted ATP binding, protein kinase activity, protein serine/threonine kinase activity, transferase activity, transferring phosphorus-containing groups activity and role in protein phosphorylation	C1_07640C_A: Protein with predicted serine/threonine kinase and tyrosine kinase domains; possibly an essential gene, disruptants not obtained by UAU1 method; Spider biofilm induced			B9J08_005433: Has domain(s) with predicted ATP binding, protein kinase activity, protein tyrosine kinase activity and role in protein phosphorylation	GO:0005575: cellular_component	GO:0004672: protein kinase activity; GO:0004674: protein serine/threonine kinase activity; GO:0005524: ATP binding; GO:0016772: transferase activity, transferring phosphorus-containing groups	GO:0006468: protein phosphorylation	C1_07640C_A:0.07*	C1_07640C_A:0.02	C1_07640C_A:0.06	C1_07640C_A:0.03					CAGL0F00649g:0.01		CAGL0F00649g:0.03
266	PARA12	private_var_LoH	small_vars	Contig005809_C_parapsilosis_CDC317	Contig005809_C_parapsilosis_CDC317_1904878_GACA/G	Contig005809_C_parapsilosis_CDC317_1904878_GACA/G	CPAR2_208880	Scer_PET117	down|g.-|c005809_1904878_GACA/G	downstream_gene_variant	-	-	-	-	-	FALSE		Ortholog(s) have role in mitochondrial cytochrome c oxidase assembly and extrinsic component of matrix side of mitochondrial inner membrane, mitochondrial matrix localization	C1_06840C_A: Ortholog(s) have role in mitochondrial cytochrome c oxidase assembly and extrinsic component of matrix side of mitochondrial inner membrane, mitochondrial matrix localization	YER058W: Protein required for assembly of cytochrome c oxidase	CAGL0J02926g: Cytochrome c oxidase assembly factor; mutants are respiratory-deficient	B9J08_003389: Ortholog(s) have role in mitochondrial cytochrome c oxidase assembly and extrinsic component of matrix side of mitochondrial inner membrane, mitochondrial matrix localization	GO:0005759: mitochondrial matrix; GO:0099616: extrinsic component of matrix side of mitochondrial inner membrane	GO:0003674: molecular_function	GO:0033617: mitochondrial cytochrome c oxidase assembly		C1_06840C_A:0.02									CAGL0J02926g:0.02											gene-CTRG_04201:0.23
267	PARA12	private_var_LoH	small_vars	Contig005809_C_parapsilosis_CDC317	Contig005809_C_parapsilosis_CDC317_1904878_GACA/G	Contig005809_C_parapsilosis_CDC317_1904878_GACA/G	CPAR2_208890	Scer_PCL6	up|g.-|c005809_1904878_GACA/G	upstream_gene_variant	-	-	-	-	-	FALSE		Ortholog(s) have role in regulation of glycogen biosynthetic process, regulation of glycogen catabolic process	C1_06850W_A: Putative cyclin-like protein; possible Pho85 cyclin; hyphal repressed; induced by Mnl1 under weak acid stress	YER059W: Pho85p cyclin of the Pho80p subfamily; forms the major Glc8p kinase together with Pcl7p and Pho85p; involved in the control of glycogen storage by Pho85p; stabilized by Elongin C binding; PCL6 has a paralog, PCL7, that arose from the whole genome duplication		B9J08_003390: Ortholog(s) have role in regulation of glycogen biosynthetic process, regulation of glycogen catabolic process	GO:0005575: cellular_component	GO:0019901: protein kinase binding	GO:0000079: regulation of cyclin-dependent protein serine/threonine kinase activity; GO:0005979: regulation of glycogen biosynthetic process; GO:0005981: regulation of glycogen catabolic process		C1_06850W_A:0.02									CAGL0M12342g:0.02											gene-CTRG_04200:0.23	gene-CTRG_04200:0.14
268	PARA12	private_var_lost	small_vars	Contig005569_C_parapsilosis_CDC317	Contig005569_C_parapsilosis_CDC317_1261890_CA/C	Contig005569_C_parapsilosis_CDC317_1261890_CA/C	CPAR2_105760	Scer_ENA2	down|g.-|c005569_1261890_CA/C	downstream_gene_variant	-	-	-	-	-	FALSE		Ortholog(s) have calcium transmembrane transporter activity, phosphorylative mechanism, ion transmembrane transporter activity, phosphorylative mechanism and potassium transmembrane transporter activity, more	C1_00390W_A: Putative sodium transporter; induced by ciclopirox olamine; alkaline induced by Rim101; repressed by high-level peroxide stress; induced in oral candidiasis clinical isolates; possibly essential gene; rat catheter and Spider biofilm induced	YDR039C: P-type ATPase sodium pump; involved in Na+ efflux to allow salt tolerance; likely not involved in Li+ efflux		B9J08_002173: Ortholog(s) have P-type calcium transporter activity, P-type ion transporter activity, P-type potassium transmembrane transporter activity, P-type sodium transporter activity	GO:0000324: fungal-type vacuole; GO:0005886: plasma membrane; GO:0016021: integral component of membrane	GO:0000166: nucleotide binding; GO:0005388: P-type calcium transporter activity; GO:0008554: P-type sodium transporter activity; GO:0008556: P-type potassium transmembrane transporter activity; GO:0015662: P-type ion transporter activity; GO:0046872: metal ion binding	GO:0006813: potassium ion transport; GO:0006814: sodium ion transport; GO:0051208: sequestering of calcium ion; GO:0055085: transmembrane transport; GO:0070588: calcium ion transmembrane transport; GO:0097623: potassium ion export across plasma membrane		C1_00390W_A:0.11; C7_02910W_A:0.03	C7_02910W_A:0.06								CAGL0K12034g:0.04											gene-CTRG_04987:0.37*
269	PARA12	private_var_lost	small_vars	Contig005569_C_parapsilosis_CDC317	Contig005569_C_parapsilosis_CDC317_1261890_CA/C	Contig005569_C_parapsilosis_CDC317_1261890_CA/C	CPAR2_105770	Scer_ECM31	down|g.-|c005569_1261890_CA/C	downstream_gene_variant	-	-	-	-	-	FALSE		Ortholog(s) have 3-methyl-2-oxobutanoate hydroxymethyltransferase activity, role in pantothenate biosynthetic process and mitochondrion localization	C1_00510W_A: Ortholog(s) have 3-methyl-2-oxobutanoate hydroxymethyltransferase activity, role in pantothenate biosynthetic process and mitochondrion localization	YBR176W: Ketopantoate hydroxymethyltransferase; required for pantothenic acid biosynthesis, converts 2-oxoisovalerate into 2-dehydropantoate	CAGL0M06215g: Ortholog(s) have 3-methyl-2-oxobutanoate hydroxymethyltransferase activity, role in pantothenate biosynthetic process and mitochondrion localization		GO:0005739: mitochondrion	GO:0003864: 3-methyl-2-oxobutanoate hydroxymethyltransferase activity	GO:0015940: pantothenate biosynthetic process		C1_00510W_A:0.10								CAGL0M06215g:0.01	CAGL0M06215g:0.02
270	PARA12	private_var_lost	small_vars	Contig005569_C_parapsilosis_CDC317	Contig005569_C_parapsilosis_CDC317_1261890_CA/C	Contig005569_C_parapsilosis_CDC317_1261890_CA/C	CPAR2_105780	Scer_GLO1	up|g.-|c005569_1261890_CA/C	upstream_gene_variant	-	-	-	-	-	FALSE		Ortholog(s) have lactoylglutathione lyase activity, zinc ion binding activity and role in glutathione metabolic process, methylglyoxal catabolic process to D-lactate via S-lactoyl-glutathione	C1_00500C_A: Putative monomeric glyoxalase I; oxidative stress-induced via Cap1; flow model and rat catheter biofilm repressed	YML004C: Monomeric glyoxalase I; catalyzes the detoxification of methylglyoxal (a by-product of glycolysis) via condensation with glutathione to produce S-D-lactoylglutathione; expression regulated by methylglyoxal levels and osmotic stress			GO:0005575: cellular_component	GO:0004462: lactoylglutathione lyase activity; GO:0008270: zinc ion binding	GO:0006749: glutathione metabolic process; GO:0019243: methylglyoxal catabolic process to D-lactate via S-lactoyl-glutathione		C1_00500C_A:0.10	C1_00500C_A:0.02								CAGL0L07656g:0.03											gene-CTRG_04310:0.08
271	PARA12	private_var_lost	small_vars	Contig005569_C_parapsilosis_CDC317	Contig005569_C_parapsilosis_CDC317_1261890_CA/C	Contig005569_C_parapsilosis_CDC317_1261890_CA/C	CPAR2_105790	Scer_GRX2	up|g.-|c005569_1261890_CA/C	upstream_gene_variant	-	-	-	-	-	FALSE		Ortholog(s) have disulfide oxidoreductase activity, glutathione peroxidase activity, glutathione transferase activity, role in cellular response to oxidative stress, glutathione metabolic process and cytosol, mitochondrion localization	C1_00490C_A: Putative glutaredoxin; described as a glutathione reductase; induced by human neutrophils and benomyl treatment; alkaline repressed; regulated by Gcn2 and Gcn4; required for virulence in mouse model; Spider biofilm induced	YDR513W: Cytoplasmic glutaredoxin; thioltransferase, glutathione-dependent disulfide oxidoreductase involved in maintaining redox state of target proteins, also exhibits glutathione peroxidase activity, expression induced in response to stress; GRX2 has two in-frame start codons resulting in a shorter isoform that is retained in the cytosol and a longer form translocated to the mitochondrial matr…	CAGL0K05813g: Ortholog(s) have disulfide oxidoreductase activity, glutathione disulfide oxidoreductase activity, glutathione peroxidase activity, glutathione transferase activity		GO:0005739: mitochondrion; GO:0005829: cytosol	GO:0004364: glutathione transferase activity; GO:0004602: glutathione peroxidase activity; GO:0009055: electron transfer activity; GO:0015035: protein-disulfide reductase activity; GO:0015036: disulfide oxidoreductase activity	GO:0006749: glutathione metabolic process; GO:0034599: cellular response to oxidative stress; GO:0045454: cell redox homeostasis		C1_00490C_A:0.11
272	PARA12	private_var_lost	small_vars	Contig005569_C_parapsilosis_CDC317	Contig005569_C_parapsilosis_CDC317_1261890_CA/C	Contig005569_C_parapsilosis_CDC317_1261890_CA/C	CPAR2_105800	Scer_GCN20	up|g.-|c005569_1261890_CA/C	upstream_gene_variant	-	-	-	-	-	FALSE		Ortholog(s) have role in regulation of translational elongation and cytosolic ribosome localization	C1_00480C_A: YEF3-subfamily ABC family protein, predicted not to be a transporter	YFR009W: Positive regulator of the Gcn2p kinase activity; forms a complex with Gcn1p; proposed to stimulate Gcn2p activation by an uncharged tRNA	CAGL0K10472g: Ortholog(s) have role in regulation of translational elongation and cytosolic ribosome localization	B9J08_003172: Ortholog(s) have role in regulation of translational elongation and cytosolic ribosome localization	GO:0022626: cytosolic ribosome	GO:0000166: nucleotide binding; GO:0005524: ATP binding; GO:0016887: ATP hydrolysis activity; GO:0017111: nucleoside-triphosphatase activity	GO:0006448: regulation of translational elongation		C1_00480C_A:0.11									CAGL0K10472g:0.05
273	PARA12	private_var_lost	small_vars	Contig005569_C_parapsilosis_CDC317	Contig005569_C_parapsilosis_CDC317_1261890_CA/C	Contig005569_C_parapsilosis_CDC317_1261890_CA/C	CPAR2_105810	Scer_FMP30	up|g.-|c005569_1261890_CA/C	upstream_gene_variant	-	-	-	-	-	FALSE		Ortholog(s) have role in N-acylethanolamine metabolic process, N-acylphosphatidylethanolamine metabolic process and integral component of mitochondrial inner membrane localization	C1_00470C_A: Ortholog(s) have role in N-acylethanolamine metabolic process, N-acylphosphatidylethanolamine metabolic process and integral component of mitochondrial inner membrane localization	YPL103C: Protein with a role in maintaining mitochondrial morphology; also involved in maintaining normal cardiolipin levels; mitochondrial inner membrane protein; proposed to be involved in N-acylethanolamine metabolism; related to mammalian N-acylPE-specific phospholipase D	CAGL0H05885g: Ortholog(s) have role in N-acylethanolamine metabolic process, N-acylphosphatidylethanolamine metabolic process and integral component of mitochondrial inner membrane localization	B9J08_003171: Ortholog(s) have role in N-acylethanolamine metabolic process, N-acylphosphatidylethanolamine metabolic process and integral component of mitochondrial inner membrane localization	GO:0031305: integral component of mitochondrial inner membrane	GO:0008270: zinc ion binding; GO:0016787: hydrolase activity; GO:0070290: N-acylphosphatidylethanolamine-specific phospholipase D activity	GO:0070291: N-acylethanolamine metabolic process; GO:0070292: N-acylphosphatidylethanolamine metabolic process		C1_00470C_A:0.10									CAGL0H05885g:0.04
274	PARA12	private_var_lost	small_vars	Contig005806_C_parapsilosis_CDC317	Contig005806_C_parapsilosis_CDC317_371261_CA/C	Contig005806_C_parapsilosis_CDC317_371261_CA/C	CPAR2_301590	CPAR2_301590	up|g.-|c005806_371261_CA/C	upstream_gene_variant	-	-	-	-	-	FALSE
275	PARA12	private_var_lost	small_vars	Contig005806_C_parapsilosis_CDC317	Contig005806_C_parapsilosis_CDC317_371261_CA/C	Contig005806_C_parapsilosis_CDC317_371261_CA/C	CPAR2_301600	CPAR2_301600	up|g.-|c005806_371261_CA/C	upstream_gene_variant	-	-	-	-	-	FALSE		Ortholog of C. albicans SC5314 : C7_00360W_A/DFI1, C. dubliniensis CD36 : Cd36_70570, C. auris B8441 : B9J08_000798, Debaryomyces hansenii CBS767 : DEHA2F13376g and Pichia stipitis Pignal : PICST_68547	C7_00360W_A: Cell-surface associated glycoprotein; promotes activation of Cek1 in a matrix-dependent manner; N-glycosylated; Spider biofilm induced			B9J08_000798: Ortholog of C. albicans SC5314 : C7_00360W_A/DFI1, C. dubliniensis CD36 : Cd36_70570, C. parapsilosis CDC317 : CPAR2_301600 and Debaryomyces hansenii CBS767 : DEHA2F13376g	GO:0005575: cellular_component	GO:0003674: molecular_function	GO:0008150: biological_process		C7_00360W_A:0.10
276	PARA12	private_var_lost	small_vars	Contig005806_C_parapsilosis_CDC317	Contig005806_C_parapsilosis_CDC317_371261_CA/C	Contig005806_C_parapsilosis_CDC317_371261_CA/C	CPAR2_301610	CPAR2_301610	up|g.-|c005806_371261_CA/C	upstream_gene_variant	-	-	-	-	-	FALSE		Ortholog of C. albicans SC5314 : C7_00350C_A, C. dubliniensis CD36 : Cd36_70560, C. auris B8441 : B9J08_000834, Candida tenuis NRRL Y-1498 : cten_CGOB_00180 and Debaryomyces hansenii CBS767 : DEHA2F13398g	C7_00350C_A: Protein of unknown function; induced in core stress response; induced by cadmium stress via Hog1; oxidative stress-induced via Cap1; induced by Mnl1 under weak acid stress; macrophage-repressed; rat catheter and Spider biofilm induced			B9J08_000834: Ortholog of C. albicans SC5314 : C7_00350C_A, C. dubliniensis CD36 : Cd36_70560, C. parapsilosis CDC317 : CPAR2_301610 and Candida tenuis NRRL Y-1498 : cten_CGOB_00180	GO:0005575: cellular_component	GO:0003674: molecular_function	GO:0008150: biological_process		C7_00350C_A:0.10	C7_00350C_A:0.02																		gene-CTRG_04919:0.08
277	PARA12	private_var_lost	small_vars	Contig005806_C_parapsilosis_CDC317	Contig005806_C_parapsilosis_CDC317_371261_CA/C	Contig005806_C_parapsilosis_CDC317_371261_CA/C	CPAR2_301620	Scer_COQ11	up|g.-|c005806_371261_CA/C	upstream_gene_variant	-	-	-	-	-	FALSE		Ortholog(s) have role in ubiquinone-6 biosynthetic process and mitochondrion localization	C7_00300W_A: Putative NAD dependent epimerase/dehydratase family protein; Spider biofilm repressed	YLR290C: Putative oxidoreductase, subunit of Coenzyme Q biosynthetic complexes; required for synthesis of wild-type levels of Coenzyme Q (ubiquinone); member of the short-chain dehydrogenase/reductase (SDR) superfamily; orthologous gene in some other fungi is fused to the COQ10 ortholog	CAGL0I00638g: Ortholog(s) have role in ubiquinone-6 biosynthetic process and mitochondrion localization	B9J08_000836: Ortholog(s) have role in ubiquinone-6 biosynthetic process and mitochondrion localization	GO:0005739: mitochondrion	GO:0003674: molecular_function	GO:1901006: ubiquinone-6 biosynthetic process		C7_00300W_A:0.12*
278	PARA12	private_var_lost	small_vars	Contig005806_C_parapsilosis_CDC317	Contig005806_C_parapsilosis_CDC317_371261_CA/C	Contig005806_C_parapsilosis_CDC317_371261_CA/C	CPAR2_301630	CPAR2_301630	down|g.-|c005806_371261_CA/C	downstream_gene_variant	-	-	-	-	-	FALSE		Ortholog of C. albicans SC5314 : C7_00310C_A, C. dubliniensis CD36 : Cd36_70520, C. auris B8441 : B9J08_003913 and Candida tenuis NRRL Y-1498 : CANTEDRAFT_97874	C7_00310C_A: Protein of unknown function; induced by nitric oxide; Spider biofilm repressed			B9J08_003913: Ortholog of C. albicans SC5314 : C7_00310C_A, C. dubliniensis CD36 : Cd36_70520, C. parapsilosis CDC317 : CPAR2_301630 and Candida tenuis NRRL Y-1498 : CANTEDRAFT_97874	GO:0005575: cellular_component	GO:0003674: molecular_function	GO:0008150: biological_process		C7_00310C_A:0.12*
279	PARA12	private_var_lost	small_vars	Contig005806_C_parapsilosis_CDC317	Contig005806_C_parapsilosis_CDC317_482767_G/GTGTGTGCGCGTGTA	Contig005806_C_parapsilosis_CDC317_482767_G/GTGTGTGCGCGTGTA	CPAR2_301990	Scer_ATG1	up|g.-|c005806_482767_G/GTGTGTGCGCGTGTA	upstream_gene_variant	-	-	-	-	-	FALSE		Ortholog(s) have protein serine/threonine kinase activity	C4_04450C_A: Putative protein serine/threonine kinase; predicted role in vesicle formation in autophagy and the cytoplasm-to-vacuole targeting (Cvt) pathway; Spider biofilm induced	YGL180W: Protein serine/threonine kinase; required for vesicle formation in autophagy and the cytoplasm-to-vacuole targeting (Cvt) pathway; structurally required for phagophore assembly site formation; during autophagy forms a complex with Atg13p and Atg17p; essential for cell cycle progression from G2/M to G1 under nitrogen starvation	CAGL0L06006g: Putative protein serine/threonine kinase, required for induction of autophagy under nitrogen starvation and oxidative stress	B9J08_003355: Ortholog(s) have protein serine/threonine kinase activity	GO:0000329: fungal-type vacuole membrane; GO:0000407: phagophore assembly site; GO:0000421: autophagosome membrane; GO:0005829: cytosol; GO:0061908: phagophore; GO:0120095: vacuole-isolation membrane contact site; GO:1990316: Atg1/ULK1 kinase complex	GO:0004674: protein serine/threonine kinase activity; GO:0005524: ATP binding	GO:0000045: autophagosome assembly; GO:0000422: autophagy of mitochondrion; GO:0006468: protein phosphorylation; GO:0006914: autophagy; GO:0016236: macroautophagy; GO:0032258: cytoplasm to vacuole transport by the Cvt pathway; GO:0034727: piecemeal microautophagy of the nucleus; GO:0044805: late nucleophagy; GO:0046777: protein autophosphorylation; GO:0061709: reticulophagy		C4_04450C_A:0.04	C4_04450C_A:0.02								CAGL0L06006g:0.04
280	PARA12	private_var_lost	small_vars	Contig005806_C_parapsilosis_CDC317	Contig005806_C_parapsilosis_CDC317_482767_G/GTGTGTGCGCGTGTA	Contig005806_C_parapsilosis_CDC317_482767_G/GTGTGTGCGCGTGTA	CPAR2_302000	CPAR2_302000	down|g.-|c005806_482767_G/GTGTGTGCGCGTGTA	downstream_gene_variant	-	-	-	-	-	FALSE		Ortholog of Candida metapsilosis : CMET_2308, Candida orthopsilosis Co 90-125 : CORT_0E04120 and Candida orthopsilosis NEW ASSEMBLY : CORT1E04120					GO:0005575: cellular_component	GO:0003674: molecular_function	GO:0008150: biological_process
281	PARA12	private_var_lost	small_vars	Contig005806_C_parapsilosis_CDC317	Contig005806_C_parapsilosis_CDC317_482767_G/GTGTGTGCGCGTGTA	Contig005806_C_parapsilosis_CDC317_482767_G/GTGTGTGCGCGTGTA	CPAR2_302010	Scer_GID8	up|g.-|c005806_482767_G/GTGTGTGCGCGTGTA	upstream_gene_variant	-	-	-	-	-	FALSE		Ortholog(s) have role in negative regulation of gluconeogenesis, proteasome-mediated ubiquitin-dependent protein catabolic process, traversing start control point of mitotic cell cycle and GID complex localization	C4_04750W_A: Ortholog(s) have role in negative regulation of gluconeogenesis, proteasome-mediated ubiquitin-dependent protein catabolic process, traversing start control point of mitotic cell cycle and GID complex localization	YMR135C: Subunit of GID Complex, binds strongly to central component Vid30p; GID Complex is involved in proteasome-dependent catabolite inactivation of fructose-1,6-bisphosphatase; recruits Rmd5p, Fyv10 and Vid28p to GID Complex; contains LisH, CTLH, and CRA domains that mediate binding to Vid30p (LisH) and Rmd5p and Vid28p (CTLH and CRA); dosage-dependent regulator of START	CAGL0K03949g: Ortholog(s) have role in negative regulation of gluconeogenesis, proteasome-mediated ubiquitin-dependent protein catabolic process, traversing start control point of mitotic cell cycle and GID complex localization	B9J08_003346: Ortholog(s) have role in negative regulation of gluconeogenesis, proteasome-mediated ubiquitin-dependent protein catabolic process, traversing start control point of mitotic cell cycle and GID complex localization	GO:0034657: GID complex	GO:0003674: molecular_function	GO:0007089: traversing start control point of mitotic cell cycle; GO:0043161: proteasome-mediated ubiquitin-dependent protein catabolic process; GO:0045721: negative regulation of gluconeogenesis		C4_04750W_A:0.06									CAGL0K03949g:0.02
282	PARA12	private_var_lost	small_vars	Contig005806_C_parapsilosis_CDC317	Contig005806_C_parapsilosis_CDC317_798154_T/TCCCCC	Contig005806_C_parapsilosis_CDC317_798154_T/TCCCCC	CPAR2_303390	Scer_FOL1	down|g.-|c005806_798154_T/TCCCCC	downstream_gene_variant	-	-	-	-	-	FALSE		Ortholog(s) have 2-amino-4-hydroxy-6-hydroxymethyldihydropteridine diphosphokinase activity, dihydroneopterin aldolase activity, dihydropteroate synthase activity and role in tetrahydrofolate biosynthetic process	C5_00770C_A: Putative dihydroneopterin aldolase (dihydro-6-hydroxymethylpterin pyrophosphokinase); fungal-specific (no human or murine homolog)	YNL256W: Multifunctional enzyme of the folic acid biosynthesis pathway; has dihydropteroate synthetase, dihydro-6-hydroxymethylpterin pyrophosphokinase, and dihydroneopterin aldolase activities	CAGL0J07920g: Ortholog(s) have 2-amino-4-hydroxy-6-hydroxymethyldihydropteridine diphosphokinase activity, dihydroneopterin aldolase activity, dihydropteroate synthase activity and role in tetrahydrofolate biosynthetic process	B9J08_001330: Ortholog(s) have 2-amino-4-hydroxy-6-hydroxymethyldihydropteridine diphosphokinase activity, dihydroneopterin aldolase activity, dihydropteroate synthase activity and role in tetrahydrofolate biosynthetic process	GO:0005737: cytoplasm; GO:0005740: mitochondrial envelope	GO:0003848: 2-amino-4-hydroxy-6-hydroxymethyldihydropteridine diphosphokinase activity; GO:0004150: dihydroneopterin aldolase activity; GO:0004156: dihydropteroate synthase activity	GO:0046654: tetrahydrofolate biosynthetic process		C5_00770C_A:0.05	C5_00770C_A:0.02								CAGL0J07920g:0.07
283	PARA12	private_var_lost	small_vars	Contig005806_C_parapsilosis_CDC317	Contig005806_C_parapsilosis_CDC317_798154_T/TCCCCC	Contig005806_C_parapsilosis_CDC317_798154_T/TCCCCC	CPAR2_303400	Scer_MSB3	up|g.-|c005806_798154_T/TCCCCC	upstream_gene_variant	-	-	-	-	-	FALSE		Ortholog(s) have GTPase activator activity and role in activation of GTPase activity, endocytosis, exocytosis, formin-nucleated actin cable assembly, regulation of GTPase activity, regulation of protein localization	C5_00760W_A: Ortholog(s) have GTPase activator activity and role in activation of GTPase activity, endocytosis, exocytosis, formin-nucleated actin cable assembly, regulation of GTPase activity, regulation of protein localization	YNL293W: Rab GTPase-activating protein; regulates endocytosis via inactivation of Vps21p at endosomes and vacuole fusion via inactivation of Ypt7p at vacuoles; also acts on Ypt52p and Sec4p; localizes to plasma membrane, sites of polarized growth; relocalizes from bud neck to cytoplasm upon DNA replication stress; similar to TBC-domain Tre2 oncogene; MSB3 has a paralog, MSB4, that arose from the …	CAGL0M03641g: Ortholog(s) have GTPase activator activity and role in activation of GTPase activity, endocytosis, exocytosis, formin-nucleated actin cable assembly, regulation of GTPase activity, regulation of protein localization	B9J08_004816: Ortholog(s) have GTPase activator activity and role in activation of GTPase activity, endocytosis, exocytosis, formin-nucleated actin cable assembly, regulation of GTPase activity, regulation of protein localization	GO:0000131: incipient cellular bud site; GO:0000133: polarisome; GO:0000329: fungal-type vacuole membrane; GO:0005770: late endosome; GO:0005829: cytosol; GO:0005886: plasma membrane; GO:0005934: cellular bud tip; GO:0005935: cellular bud neck	GO:0005096: GTPase activator activity	GO:0006887: exocytosis; GO:0006897: endocytosis; GO:0032880: regulation of protein localization; GO:0043087: regulation of GTPase activity; GO:0070649: formin-nucleated actin cable assembly; GO:0090630: activation of GTPase activity		C5_00760W_A:0.06	C5_00760W_A:0.04																			gene-CTRG_05356:0.12	gene-CTRG_05356:0.10
284	PARA12	private_var_lost	small_vars	Contig005806_C_parapsilosis_CDC317	Contig005806_C_parapsilosis_CDC317_798154_T/TCCCCC	Contig005806_C_parapsilosis_CDC317_798154_T/TCCCCC	CPAR2_303410	Scer_RIM21	up|g.-|c005806_798154_T/TCCCCC	upstream_gene_variant	-	-	-	-	-	FALSE		Ortholog(s) have role in ascospore formation, cellular response to alkaline pH, fungal-type cell wall biogenesis, invasive growth in response to glucose limitation and protein localization to plasma membrane, more	C5_01950C_A: Plasma membrane pH-sensor involved in the Rim101 pH response pathway; required for processing and activation of Rim101 and for alkaline pH-induced hyphal growth; Spider biofilm induced	YNL294C: pH sensor molecule, component of the RIM101 pathway; has a role in cell wall construction and alkaline pH response; is glycosylated and phosphorylated; interacts with Dfg16p and Rim9p to form a pH-sensing complex; localization to the plasma membrane is dependent on Dfg16p and Rim9p; has similarity to A. nidulans PalH	CAGL0M03663g: Ortholog(s) have role in ascospore formation, cellular response to alkaline pH, fungal-type cell wall biogenesis, invasive growth in response to glucose limitation and protein localization to plasma membrane, more	B9J08_004815: Ortholog(s) have role in ascospore formation, cellular response to alkaline pH, fungal-type cell wall biogenesis, invasive growth in response to glucose limitation and protein localization to plasma membrane, more	GO:0005886: plasma membrane	GO:0003674: molecular_function	GO:0001403: invasive growth in response to glucose limitation; GO:0009272: fungal-type cell wall biogenesis; GO:0030437: ascospore formation; GO:0044088: regulation of vacuole organization; GO:0070613: regulation of protein processing; GO:0071469: cellular response to alkaline pH; GO:0072659: protein localization to plasma membrane		C5_01950C_A:0.03	C5_01950C_A:0.03							CAGL0M03663g:0.01
285	PARA12	private_var_lost	small_vars	Contig005806_C_parapsilosis_CDC317	Contig005806_C_parapsilosis_CDC317_798154_T/TCCCCC	Contig005806_C_parapsilosis_CDC317_798154_T/TCCCCC	CPAR2_303420	Scer_RIB2	down|g.-|c005806_798154_T/TCCCCC	downstream_gene_variant	-	-	-	-	-	FALSE		Ortholog(s) have 2,5-diamino-6-ribitylamino-4(3H)-pyrimidinone 5'-phosphate deaminase activity, pseudouridine synthase activity and role in riboflavin biosynthetic process, tRNA pseudouridine synthesis	C5_01940W_A: Ortholog(s) have 2,5-diamino-6-ribitylamino-4(3H)-pyrimidinone 5'-phosphate deaminase activity, pseudouridine synthase activity and role in riboflavin biosynthetic process, tRNA pseudouridine synthesis	YOL066C: Bifunctional DRAP deaminase tRNA:pseudouridine synthase; the deaminase catalyzes the third step in riboflavin biosynthesis and the synthase catalyzes formation of pseudouridine at position 32 in cytoplasmic tRNAs; RIB2 has a paralog, PUS9, that arose from the whole genome duplication	CAGL0C05291g: Ortholog(s) have 2,5-diamino-6-ribitylamino-4(3H)-pyrimidinone 5'-phosphate deaminase activity, pseudouridine synthase activity and role in riboflavin biosynthetic process, tRNA pseudouridine synthesis	B9J08_004814: Ortholog(s) have 2,5-diamino-6-ribitylamino-4(3H)-pyrimidinone 5'-phosphate deaminase activity, pseudouridine synthase activity and role in riboflavin biosynthetic process, tRNA pseudouridine synthesis	GO:0005575: cellular_component	GO:0003723: RNA binding; GO:0008270: zinc ion binding; GO:0009982: pseudouridine synthase activity; GO:0043723: 2,5-diamino-6-ribitylamino-4(3H)-pyrimidinone 5'-phosphate deaminase activity	GO:0009231: riboflavin biosynthetic process; GO:0031119: tRNA pseudouridine synthesis		C5_01940W_A:0.03								CAGL0C05291g:0.04	CAGL0C05291g:0.04
286	PARA12	private_var_lost	small_vars	Contig005806_C_parapsilosis_CDC317	Contig005806_C_parapsilosis_CDC317_798154_T/TCCCCC	Contig005806_C_parapsilosis_CDC317_798154_T/TCCCCC	CPAR2_303430	Scer_PRP9	down|g.-|c005806_798154_T/TCCCCC	downstream_gene_variant	-	-	-	-	-	FALSE		Ortholog(s) have RNA binding activity, role in mRNA 5'-splice site recognition, mRNA splicing, via spliceosome and U2-type prespliceosome localization	C5_01930W_A: Ortholog(s) have RNA binding activity, role in mRNA 5'-splice site recognition, mRNA splicing, via spliceosome and U2-type prespliceosome localization	YDL030W: Subunit of the SF3a splicing factor complex; required for spliceosome assembly; acts after the formation of the U1 snRNP-pre-mRNA complex	CAGL0K01573g: Ortholog(s) have RNA binding activity, role in mRNA 5'-splice site recognition, mRNA splicing, via spliceosome and U2-type prespliceosome localization	B9J08_004813: Ortholog(s) have RNA binding activity, role in mRNA 5'-splice site recognition, mRNA splicing, via spliceosome and U2-type prespliceosome localization	GO:0071004: U2-type prespliceosome	GO:0003723: RNA binding; GO:0008270: zinc ion binding	GO:0000395: mRNA 5'-splice site recognition; GO:0000398: mRNA splicing, via spliceosome		C5_01930W_A:0.02					gene-B9J08_004813:0.51*				CAGL0K01573g:0.01										gene-CTRG_05288:0.08		gene-CTRG_05288:0.10
287	PARA12	private_var_lost	small_vars	Contig005807_C_parapsilosis_CDC317	Contig005807_C_parapsilosis_CDC317_1463776_C/T	Contig005807_C_parapsilosis_CDC317_1463776_C/T	CPAR2_806400	CPAR2_806400	syn|c.4326|acC/acT	synonymous_variant	4326	4326	1442	T/T	acC/acT	FALSE		Ortholog of Candida metapsilosis : CMET_4086, Candida orthopsilosis Co 90-125 : CORT_0C02750 and Candida orthopsilosis NEW ASSEMBLY : CORT1C02750					GO:0005575: cellular_component	GO:0003674: molecular_function	GO:0008150: biological_process		C3_00580W_A:0.03; C3_00600W_A:0.02															CPAR2_806400:0.16				gene-CTRG_00291:0.26*; gene-CTRG_00293:0.14; gene-CTRG_01921:0.31*; gene-CTRG_01922:0.33*; gene-CTRG_01923:0.14; gene-CTRG_01926:0.10; gene-CTRG_02071:0.20*; gene-CTRG_02201:0.28*; gene-CTRG_04426:0.08; gene-CTRG_06222:0.10	gene-CTRG_01923:0.11; gene-CTRG_05838:0.10		gene-CTRG_00291:0.20; gene-CTRG_01926:0.10
288	PARA12	private_var_lost	small_vars	Contig005807_C_parapsilosis_CDC317	Contig005807_C_parapsilosis_CDC317_1575194_A/AGG	Contig005807_C_parapsilosis_CDC317_1575194_A/AGG	CPAR2_806790	Scer_NOG1	up|g.-|c005807_1575194_A/AGG	upstream_gene_variant	-	-	-	-	-	FALSE		Ortholog(s) have role in assembly of large subunit precursor of preribosome, rRNA processing, ribosomal large subunit biogenesis, ribosomal subunit export from nucleus	C3_06030W_A: Putative GTPase; mutation confers hypersensitivity to 5-fluorocytosine (5-FC), 5-fluorouracil (5-FU), and tubercidin (7-deazaadenosine); repressed by prostaglandins; Hap43-induced	YPL093W: Putative GTPase; associates with free 60S ribosomal subunits in the nucleolus and is required for 60S ribosomal subunit biogenesis; constituent of 66S pre-ribosomal particles; member of the ODN family of nucleolar G-proteins	CAGL0H05709g: Ortholog(s) have role in assembly of large subunit precursor of preribosome, rRNA processing, ribosomal large subunit biogenesis, ribosomal subunit export from nucleus	B9J08_001915: Ortholog(s) have role in assembly of large subunit precursor of preribosome, rRNA processing, ribosomal large subunit biogenesis, ribosomal subunit export from nucleus	GO:0005730: nucleolus; GO:0005737: cytoplasm; GO:0030687: preribosome, large subunit precursor	GO:0005525: GTP binding	GO:0000054: ribosomal subunit export from nucleus; GO:0006364: rRNA processing; GO:0042273: ribosomal large subunit biogenesis; GO:1902626: assembly of large subunit precursor of preribosome			C3_06030W_A:0.02								CAGL0H05709g:0.02
289	PARA12	private_var_lost	small_vars	Contig005807_C_parapsilosis_CDC317	Contig005807_C_parapsilosis_CDC317_1575194_A/AGG	Contig005807_C_parapsilosis_CDC317_1575194_A/AGG	CPAR2_806800	CPAR2_806800	up|g.-|c005807_1575194_A/AGG	upstream_gene_variant	-	-	-	-	-	FALSE		Ortholog of Candida metapsilosis : CMET_5747, Candida orthopsilosis Co 90-125 : CORT_0C02370 and Candida orthopsilosis NEW ASSEMBLY : CORT1C02370					GO:0005575: cellular_component	GO:0003674: molecular_function	GO:0008150: biological_process			C1_02880C_A:0.03								CAGL0D03520g:0.02										gene-CTRG_04321:0.12
290	PARA12	private_var_lost	small_vars	Contig005807_C_parapsilosis_CDC317	Contig005807_C_parapsilosis_CDC317_1575194_A/AGG	Contig005807_C_parapsilosis_CDC317_1575194_A/AGG	CPAR2_806810	Scer_MNN9	up|g.-|c005807_1575194_A/AGG	upstream_gene_variant	-	-	-	-	-	FALSE		Ortholog(s) have alpha-1,6-mannosyltransferase activity, role in protein N-linked glycosylation and alpha-1,6-mannosyltransferase complex, cis-Golgi network localization	C3_06020W_A: Protein of N-linked outer-chain mannan biosynthesis; mutant has defective cell wall; required for wild-type hyphal growth; mutant is hygromycin B sensitive and vanadate resistant; has N-terminal membrane-spanning segment (positions 18-34)	YPL050C: Subunit of Golgi mannosyltransferase complex; this complex mediates elongation of the polysaccharide mannan backbone; forms a separate complex with Van1p that is also involved in backbone elongation; this complex also contains Anp1p, Mnn10p, Mnn11p, and Hoc1p	CAGL0L12804g: Ortholog(s) have alpha-1,6-mannosyltransferase activity, role in protein N-linked glycosylation and cis-Golgi network, mannan polymerase complex localization	B9J08_001916: Ortholog(s) have alpha-1,6-mannosyltransferase activity, role in protein N-linked glycosylation and cis-Golgi network, mannan polymerase complex localization	GO:0000136: mannan polymerase complex; GO:0005801: cis-Golgi network	GO:0000009: alpha-1,6-mannosyltransferase activity	GO:0006487: protein N-linked glycosylation			C3_06020W_A:0.02
291	PARA12	private_var_lost	small_vars	Contig005807_C_parapsilosis_CDC317	Contig005807_C_parapsilosis_CDC317_1575194_A/AGG	Contig005807_C_parapsilosis_CDC317_1575194_A/AGG	CPAR2_806820	Scer_CAM1	down|g.-|c005807_1575194_A/AGG	downstream_gene_variant	-	-	-	-	-	FALSE		Ortholog(s) have DNA-binding transcription factor activity, calcium ion binding, guanyl-nucleotide exchange factor activity, phospholipid binding activity	C3_06010W_A: Putative translation elongation factor eEF1 gamma; protein level decreased in stationary phase cultures; Spider biofilm repressed	YPL048W: One of two isoforms of the gamma subunit of eEF1B; stimulates the release of GDP from eEF1A (Tef1p/Tef2p) post association with the ribosomal complex with eEF1Balpha subunit; nuclear protein required for transcription of MXR1; binds the MXR1 promoter in the presence of other nuclear factors; binds calcium and phospholipids	CAGL0L12760g: Ortholog(s) have DNA-binding transcription factor activity, calcium ion binding, guanyl-nucleotide exchange factor activity, phospholipid binding activity	B9J08_001917: Ortholog(s) have DNA-binding transcription factor activity, calcium ion binding, guanyl-nucleotide exchange factor activity, phospholipid binding activity	GO:0005576: extracellular region; GO:0005634: nucleus; GO:0005853: eukaryotic translation elongation factor 1 complex; GO:0010494: cytoplasmic stress granule	GO:0003700: DNA-binding transcription factor activity; GO:0003746: translation elongation factor activity; GO:0005085: guanyl-nucleotide exchange factor activity; GO:0005509: calcium ion binding; GO:0005543: phospholipid binding	GO:0002182: cytoplasmic translational elongation; GO:0006414: translational elongation; GO:0006449: regulation of translational termination; GO:0006749: glutathione metabolic process; GO:0045944: positive regulation of transcription by RNA polymerase II											CAGL0L05148g:0.03; CAGL0L12760g:0.01
292	PARA12	private_var_lost	small_vars	Contig005807_C_parapsilosis_CDC317	Contig005807_C_parapsilosis_CDC317_1575194_A/AGG	Contig005807_C_parapsilosis_CDC317_1575194_A/AGG	CPAR2_806830	CPAR2_806830	down|g.-|c005807_1575194_A/AGG	downstream_gene_variant	-	-	-	-	-	FALSE		Has domain(s) with predicted DNA-binding transcription factor activity, RNA polymerase II-specific, zinc ion binding activity, role in regulation of transcription, DNA-templated and host cell nucleus, nucleus localization	C3_06000W_A: Zn(II)2Cys6 transcription factor; involved in regulation of adhesion genes; involved in white-opaque switch; acts as repressor of START; forms complex with Mcm1; mutant is sensitive to 5-fluorocytosine and lithium chloride			B9J08_001918: Ortholog of C. albicans SC5314 : C3_06000W_A/AHR1, C. dubliniensis CD36 : Cd36_85930, C. parapsilosis CDC317 : CPAR2_806830 and Candida tenuis NRRL Y-1498 : CANTEDRAFT_92253	GO:0005634: nucleus	GO:0000981: DNA-binding transcription factor activity, RNA polymerase II-specific; GO:0008270: zinc ion binding	GO:0006355: regulation of transcription, DNA-templated	C3_06000W_A:0.02		C3_06000W_A:0.02
293	PARA12	private_var_lost	small_vars	Contig005807_C_parapsilosis_CDC317	Contig005807_C_parapsilosis_CDC317_642857_TGG/T	Contig005807_C_parapsilosis_CDC317_642857_TGG/T	CPAR2_802860	CPAR2_802860	up|g.-|c005807_642857_TGG/T	upstream_gene_variant	-	-	-	-	-	FALSE		Ortholog of C. albicans SC5314 : CR_01560W_A, C. dubliniensis CD36 : Cd36_26520, C. auris B8441 : B9J08_003507 and Candida tenuis NRRL Y-1498 : CANTEDRAFT_94578	CR_01560W_A: Ortholog of C. dubliniensis CD36 : Cd36_26520, C. parapsilosis CDC317 : CPAR2_802860, C. auris B8441 : B9J08_003507 and Candida tenuis NRRL Y-1498 : CANTEDRAFT_94578			B9J08_003507: Ortholog of C. albicans SC5314 : CR_01560W_A, C. dubliniensis CD36 : Cd36_26520, C. parapsilosis CDC317 : CPAR2_802860 and Candida tenuis NRRL Y-1498 : CANTEDRAFT_94578	GO:0005575: cellular_component	GO:0003674: molecular_function	GO:0008150: biological_process																					gene-CTRG_00934:0.08
294	PARA12	private_var_lost	small_vars	Contig005807_C_parapsilosis_CDC317	Contig005807_C_parapsilosis_CDC317_642857_TGG/T	Contig005807_C_parapsilosis_CDC317_642857_TGG/T	CPAR2_802870	Scer_YBL055C	down|g.-|c005807_642857_TGG/T	downstream_gene_variant	-	-	-	-	-	FALSE		Ortholog(s) have 3'-5'-exodeoxyribonuclease activity, endonuclease activity and role in apoptotic DNA fragmentation, cellular response to oxidative stress	CR_01550C_A: Ortholog(s) have 3'-5'-exodeoxyribonuclease activity, endonuclease activity and role in apoptotic DNA fragmentation, cellular response to oxidative stress	YBL055C: 3'-->5' exonuclease and endonuclease with a possible role in apoptosis; has similarity to mammalian and C. elegans apoptotic nucleases	CAGL0A04279g: Ortholog(s) have 3'-5'-exodeoxyribonuclease activity, endonuclease activity and role in apoptotic DNA fragmentation, cellular response to oxidative stress	B9J08_003506: Ortholog(s) have 3'-5'-exodeoxyribonuclease activity, endonuclease activity and role in apoptotic DNA fragmentation, cellular response to oxidative stress	GO:0005575: cellular_component	GO:0004519: endonuclease activity; GO:0008296: 3'-5'-exodeoxyribonuclease activity; GO:0016888: endodeoxyribonuclease activity, producing 5'-phosphomonoesters	GO:0006309: apoptotic DNA fragmentation; GO:0034599: cellular response to oxidative stress										CAGL0A04279g:0.02	CAGL0A04279g:0.03										gene-CTRG_00935:0.10
295	PARA12	private_var_lost	small_vars	Contig005807_C_parapsilosis_CDC317	Contig005807_C_parapsilosis_CDC317_642857_TGG/T	Contig005807_C_parapsilosis_CDC317_642857_TGG/T	CPAR2_802880	Scer_SAS3	up|g.-|c005807_642857_TGG/T	upstream_gene_variant	-	-	-	-	-	FALSE		Ortholog(s) have histone acetyltransferase activity and role in chromatin silencing at telomere, covalent chromatin modification, histone acetylation, silent mating-type cassette heterochromatin assembly	CR_01540W_A: Similar to silencing proteins; increased transcription is observed upon fluphenazine treatment; rat catheter biofilm repressed	YBL052C: Histone acetyltransferase catalytic subunit of NuA3 complex; acetylates histone H3, involved in transcriptional silencing; homolog of the mammalian MOZ proto-oncogene; mutant has aneuploidy tolerance; sas3gcn5 double mutation is lethal	CAGL0A04235g: Ortholog(s) have histone acetyltransferase activity and role in chromatin silencing at telomere, covalent chromatin modification, histone acetylation, silent mating-type cassette heterochromatin assembly	B9J08_003505: Ortholog(s) have histone acetyltransferase activity and role in chromatin silencing at telomere, covalent chromatin modification, histone acetylation, silent mating-type cassette heterochromatin assembly	GO:0033100: NuA3 histone acetyltransferase complex; GO:1990467: NuA3a histone acetyltransferase complex; GO:1990468: NuA3b histone acetyltransferase complex	GO:0003677: DNA binding; GO:0004402: histone acetyltransferase activity	GO:0006348: subtelomeric heterochromatin assembly; GO:0016573: histone acetylation; GO:0030466: silent mating-type cassette heterochromatin assembly											CAGL0A04235g:0.07										gene-CTRG_00936:0.08		gene-CTRG_00936:0.13
296	PARA12	private_var_lost	small_vars	Contig005807_C_parapsilosis_CDC317	Contig005807_C_parapsilosis_CDC317_642857_TGG/T	Contig005807_C_parapsilosis_CDC317_642857_TGG/T	CPAR2_802890	CPAR2_802890	up|g.-|c005807_642857_TGG/T	upstream_gene_variant	-	-	-	-	-	FALSE		Has domain(s) with predicted transmembrane transporter activity, role in transmembrane transport and integral component of membrane localization	CR_01340W_A: Predicted membrane transporter, member of the drug:proton antiporter (12 spanner) (DHA1) family, major facilitator superfamily (MFS)			B9J08_000896: Has domain(s) with predicted transmembrane transporter activity, role in transmembrane transport and integral component of membrane localization	GO:0016021: integral component of membrane	GO:0022857: transmembrane transporter activity	GO:0055085: transmembrane transport			CR_01340W_A:0.02
297	PARA12	private_var_lost	small_vars	Contig005807_C_parapsilosis_CDC317	Contig005807_C_parapsilosis_CDC317_642857_TGG/T	Contig005807_C_parapsilosis_CDC317_642857_TGG/T	CPAR2_802900	Scer_SEC17	down|g.-|c005807_642857_TGG/T	downstream_gene_variant	-	-	-	-	-	FALSE		Ortholog(s) have ATPase activator activity, soluble NSF attachment protein activity and role in SNARE complex disassembly, autophagy, vacuole fusion, non-autophagic, vesicle fusion with Golgi apparatus	CR_01350C_A: Ortholog(s) have ATPase activator activity, soluble NSF attachment protein activity and role in SNARE complex disassembly, autophagy, vacuole fusion, non-autophagic, vesicle fusion with Golgi apparatus	YBL050W: Alpha-SNAP cochaperone; SNARE-complex adaptor for Sec18 (NSF) during the disassembly of postfusion cis-SNARE complexes; stimulates the ATPase activity of Sec18p; peripheral membrane protein required for vesicular transport between ER and Golgi, the 'priming' step in homotypic vacuole fusion, and autophagy; similar to mammalian alpha-SNAP	CAGL0F04653g: Ortholog(s) have ATPase activator activity, soluble NSF attachment protein activity and role in SNARE complex disassembly, autophagy, vacuole fusion, non-autophagic, vesicle fusion with Golgi apparatus	B9J08_002470: Ortholog(s) have ATPase activator activity, soluble NSF attachment protein activity and role in SNARE complex disassembly, autophagy, vacuole fusion, non-autophagic, vesicle fusion with Golgi apparatus	GO:0005829: cytosol; GO:0019898: extrinsic component of membrane; GO:0031201: SNARE complex	GO:0001671: ATPase activator activity; GO:0005483: soluble NSF attachment protein activity	GO:0006886: intracellular protein transport; GO:0006914: autophagy; GO:0035494: SNARE complex disassembly; GO:0042144: vacuole fusion, non-autophagic; GO:0048280: vesicle fusion with Golgi apparatus			CR_01350C_A:0.03								CAGL0F04653g:0.02
298	PARA12	private_var_lost	small_vars	Contig005807_C_parapsilosis_CDC317	Contig005807_C_parapsilosis_CDC317_642857_TGG/T	Contig005807_C_parapsilosis_CDC317_642857_TGG/T	CPAR2_802910	Scer_NNF1	up|g.-|c005807_642857_TGG/T	upstream_gene_variant	-	-	-	-	-	FALSE		Ortholog(s) have role in chromosome segregation and kinetochore, nuclear MIS12/MIND complex localization	CR_01360W_A: Essential protein involved in chromosome segregation; putative component of the nuclear MIS12/MIND complex	YJR112W: Essential component of the MIND kinetochore complex; joins kinetochore subunits contacting DNA to those contacting microtubules; required for accurate chromosome segregation; complex consists of Mtw1p Including Nnf1p-Nsl1p-Dsn1p (MIND)	CAGL0C04851g: Ortholog(s) have role in chromosome segregation and kinetochore, nuclear MIS12/MIND complex localization	B9J08_002472: Ortholog(s) have role in chromosome segregation and NMS complex, kinetochore, nuclear MIS12/MIND complex localization	GO:0000776: kinetochore; GO:0000818: nuclear MIS12/MIND complex	GO:0003674: molecular_function	GO:0007059: chromosome segregation			CR_01360W_A:0.02							CAGL0C04851g:0.03	CAGL0C04851g:0.01
299	PARA12	private_var_lost	small_vars	Contig005807_C_parapsilosis_CDC317	Contig005807_C_parapsilosis_CDC317_642857_TGG/T	Contig005807_C_parapsilosis_CDC317_642857_TGG/T	CPAR2_802920	Scer_MRPS28	down|g.-|c005807_642857_TGG/T	downstream_gene_variant	-	-	-	-	-	FALSE		Ortholog(s) have structural constituent of ribosome activity and mitochondrial small ribosomal subunit localization	CR_01370C_A: Ortholog(s) have structural constituent of ribosome activity and mitochondrial small ribosomal subunit localization	YDR337W: Mitochondrial ribosomal protein of the small subunit	CAGL0M01100g: Ortholog(s) have structural constituent of ribosome activity and mitochondrial small ribosomal subunit localization	B9J08_002473: Ortholog(s) have structural constituent of ribosome activity and mitochondrial small ribosomal subunit localization	GO:0005763: mitochondrial small ribosomal subunit	GO:0003735: structural constituent of ribosome	GO:0006412: translation											CAGL0M01100g:0.09
300	PARA12	private_var_lost	small_vars	Contig005809_C_parapsilosis_CDC317	Contig005809_C_parapsilosis_CDC317_1280511_G/GTTGTTA	Contig005809_C_parapsilosis_CDC317_1280511_G/GTTGTTA	CPAR2_206080	Scer_BUD5	up|g.-|c005809_1280511_G/GTTGTTA	upstream_gene_variant	-	-	-	-	-	FALSE		Ortholog(s) have Ras guanyl-nucleotide exchange factor activity, role in axial cellular bud site selection, bipolar cellular bud site selection and cellular bud neck, incipient cellular bud site localization	CR_06910W_A: Predicted GTP/GDP exchange factor for Rsr1; rat catheter biofilm induced	YCR038C: GTP/GDP exchange factor for Rsr1p (Bud1p); required for both axial and bipolar budding patterns; mutants exhibit random budding in all cell types		B9J08_001703: Ortholog(s) have role in axial cellular bud site selection, bipolar cellular bud site selection and cellular bud neck, incipient cellular bud site localization	GO:0000131: incipient cellular bud site; GO:0005622: intracellular anatomical structure; GO:0005935: cellular bud neck	GO:0005085: guanyl-nucleotide exchange factor activity	GO:0007120: axial cellular bud site selection; GO:0007121: bipolar cellular bud site selection; GO:0007264: small GTPase mediated signal transduction; GO:0051056: regulation of small GTPase mediated signal transduction							gene-B9J08_001703:0.05				CAGL0B01287g:0.06
301	PARA12	private_var_lost	small_vars	Contig005809_C_parapsilosis_CDC317	Contig005809_C_parapsilosis_CDC317_1280511_G/GTTGTTA	Contig005809_C_parapsilosis_CDC317_1280511_G/GTTGTTA	CPAR2_206090	Scer_ALG6	up|g.-|c005809_1280511_G/GTTGTTA	upstream_gene_variant	-	-	-	-	-	FALSE		Ortholog(s) have dolichyl pyrophosphate Man9GlcNAc2 alpha-1,3-glucosyltransferase activity, transferase activity, transferring hexosyl groups activity	CR_06900C_A: Putative glucosyltransferase involved in cell wall mannan biosynthesis; transcription is elevated in chk1, nik1, and sln1 homozygous null mutants; repressed by nitric oxide; possibly essential gene, disruptants not obtained by UAU1 method	YOR002W: Alpha 1,3 glucosyltransferase; involved in transfer of oligosaccharides from dolichyl pyrophosphate to asparagine residues of proteins during N-linked protein glycosylation; C998T transition in human ortholog ALG6 causes carbohydrate-deficient glycoprotein syndrome type-Ic; wild-type human ortholog ALG6 can partially complement yeast alg6 mutant	CAGL0E02629g: Ortholog(s) have dolichyl pyrophosphate Man9GlcNAc2 alpha-1,3-glucosyltransferase activity, hexosyltransferase activity	B9J08_001793: Ortholog(s) have dolichyl pyrophosphate Man9GlcNAc2 alpha-1,3-glucosyltransferase activity, hexosyltransferase activity	GO:0005783: endoplasmic reticulum; GO:0005789: endoplasmic reticulum membrane	GO:0016758: hexosyltransferase activity; GO:0042281: dolichyl pyrophosphate Man9GlcNAc2 alpha-1,3-glucosyltransferase activity	GO:0006486: protein glycosylation; GO:0006487: protein N-linked glycosylation; GO:0006488: dolichol-linked oligosaccharide biosynthetic process; GO:0006490: oligosaccharide-lipid intermediate biosynthetic process; GO:0009060: aerobic respiration	CR_06900C_A:0.02	CR_06900C_A:0.02								CAGL0E02629g:0.08	CAGL0E02629g:0.01
302	PARA12	private_var_lost	small_vars	Contig005809_C_parapsilosis_CDC317	Contig005809_C_parapsilosis_CDC317_1280511_G/GTTGTTA	Contig005809_C_parapsilosis_CDC317_1280511_G/GTTGTTA	CPAR2_206100	CPAR2_206100	up|g.-|c005809_1280511_G/GTTGTTA	upstream_gene_variant	-	-	-	-	-	FALSE		Ortholog of Candida metapsilosis : CMET_3735, Candida orthopsilosis Co 90-125 : CORT_0D06240 and Candida orthopsilosis NEW ASSEMBLY : CORT1D06240					GO:0005575: cellular_component	GO:0003674: molecular_function	GO:0008150: biological_process
303	PARA12	private_var_lost	small_vars	Contig005809_C_parapsilosis_CDC317	Contig005809_C_parapsilosis_CDC317_1280511_G/GTTGTTA	Contig005809_C_parapsilosis_CDC317_1280511_G/GTTGTTA	CPAR2_tS(AGA)2	tS(AGA)2	up|g.-|c005809_1280511_G/GTTGTTA	upstream_gene_variant	-	-	-	-	-	FALSE		tRNA-Ser, predicted by tRNAscan-SE; AGA anticodon					GO:0005575: cellular_component	GO:0033405: UCU codon-amino acid adaptor activity	GO:0002182: cytoplasmic translational elongation
304	PARA12	private_var_lost	small_vars	Contig005809_C_parapsilosis_CDC317	Contig005809_C_parapsilosis_CDC317_2436380_TCC/T	Contig005809_C_parapsilosis_CDC317_2436380_TCC/T	CPAR2_211410	Scer_LST4	down|g.-|c005809_2436380_TCC/T	downstream_gene_variant	-	-	-	-	-	FALSE		Ortholog(s) have GTPase activator activity, role in positive regulation of GTPase activity, positive regulation of TORC1 signaling and Lst4-Lst7 complex, cytoplasm, vacuolar membrane localization	C2_03500W_A: Ortholog(s) have GTPase activator activity, role in positive regulation of GTPase activity, positive regulation of TORC1 signaling and Lst4-Lst7 complex, cytoplasm, vacuolar membrane localization	YKL176C: Subunit of the Lst4p-Lst7p GTPase activating protein complex for Gtr2p; stimulates the GTPase activity of Rag family GTPase Gtr2p, within the context of the Gtr1p-Gtr2p heterodimer, after amino acid stimulation; required for activation of TORC1 in response to amino acid stimulation; recruited to the vacuolar membrane during amino acid starvation and released from the membrane by TORC1; r…	CAGL0M08228g: Ortholog(s) have GTPase activator activity, role in positive regulation of GTPase activity, positive regulation of TORC1 signaling and Lst4-Lst7 complex, cytoplasm, vacuolar membrane localization	B9J08_003451: Ortholog(s) have GTPase activator activity, role in positive regulation of GTPase activity, positive regulation of TORC1 signaling and Lst4-Lst7 complex, cytoplasm, vacuolar membrane localization	GO:0005737: cytoplasm; GO:0005774: vacuolar membrane; GO:1990877: FNIP-folliculin RagC/D GAP	GO:0005096: GTPase activator activity	GO:0043547: positive regulation of GTPase activity; GO:1904263: positive regulation of TORC1 signaling							gene-B9J08_003451:0.02			CAGL0M08228g:0.01	CAGL0M08228g:0.08
305	PARA12	private_var_lost	small_vars	Contig005809_C_parapsilosis_CDC317	Contig005809_C_parapsilosis_CDC317_2436380_TCC/T	Contig005809_C_parapsilosis_CDC317_2436380_TCC/T	CPAR2_211420	CPAR2_211420	down|g.-|c005809_2436380_TCC/T	downstream_gene_variant	-	-	-	-	-	FALSE		Has domain(s) with predicted DNA binding, methyltransferase activity, zinc ion binding activity and role in DNA repair, regulation of transcription, DNA-templated	C2_03520C_A: Protein of unknown function; transcription is specific to white cell type			B9J08_003454: Has domain(s) with predicted DNA binding, methyltransferase activity, zinc ion binding activity and role in DNA repair, regulation of transcription, DNA-templated	GO:0005575: cellular_component	GO:0003677: DNA binding; GO:0008168: methyltransferase activity; GO:0008270: zinc ion binding	GO:0006281: DNA repair; GO:0006355: regulation of transcription, DNA-templated	C2_03520C_A:0.03		C2_03520C_A:0.04			gene-B9J08_003454:0.07	gene-B9J08_003454:0.02														gene-CTRG_01202:0.20*
306	PARA12	private_var_lost	small_vars	Contig006139_C_parapsilosis_CDC317	Contig006139_C_parapsilosis_CDC317_318269_TGGG/T	Contig006139_C_parapsilosis_CDC317_318269_TGGG/T	CPAR2_501350	Scer_GPN3	down|g.-|c006139_318269_TGGG/T	downstream_gene_variant	-	-	-	-	-	FALSE		Ortholog(s) have role in mitotic sister chromatid cohesion, protein import into nucleus	C4_06790W_A: Ortholog of S. cerevisiae Gpn3 a GTPase with a role in biogenesis of RNA pol II and polIII; possibly an essential gene, disruptants not obtained by UAU1 method	YLR243W: Putative GTPase with a role in biogenesis of RNA pol II and polIII; may be involved in assembly of RNA polymerases II and III and in their transport into the nucleus; may have a role in sister chromatid cohesion; SWAT-GFP and mCherry fusion proteins localize to the endoplasmic reticulum and vacuole respectively; contains a Gly-Pro-Asn motif in the G domain; similar to Npa3p and Gpn2p	CAGL0G08294g: Ortholog(s) have role in mitotic sister chromatid cohesion, protein import into nucleus	B9J08_003775: Ortholog(s) have role in mitotic sister chromatid cohesion, protein import into nucleus	GO:0005575: cellular_component	GO:0000166: nucleotide binding	GO:0006606: protein import into nucleus; GO:0007064: mitotic sister chromatid cohesion		C4_06790W_A:0.12				gene-B9J08_003775:0.06
[truncated: 7 more rows]

[truncated: 2 more sheets: Functional variants, Legend]
