# Supplementary material for: Profound cell wall remodeling in Candida parapsilosis during systemic infection confers simultaneous tolerance to echinocandins and host immunity
Source: Microbiol Spectr. 2026 Feb 13;14(4):e03043-25. doi: 10.1128/spectrum.03043-25 (PMC13055393; doi:10.1128/spectrum.03043-25)
Supplement: Table S4 — Variants lost in all later isolates (Cp10-12) compared to Cp9. [file spectrum.03043-25-s0005.xlsx]

## Sheet: Sheet1
#CHROM	genotype	ID	GeneID	GeneID	Consequence	albicans_DEL_selection	albicans_DUP_selection	albicans_SNP_selection	auris_DUP_selection	auris_SNP_selection	glabrata_DUP_selection	glabrata_SNP_selection	tropicalis_DEL_selection	tropicalis_DUP_selection	tropicalis_SNP_selection	CC_GOterms	MF_GOterms	BP_GOterms	albicans_description	cerevisiae_description	glabrata_description	auris_description	description
Contig005569_C_parapsilosis_CDC317	0/1	Contig005569_C_parapsilosis_CDC317_1261890_CA/C	CPAR2_105760	Scer_ENA2	downstream_gene_variant		C1_00390W_A:0.11; C7_02910W_A:0.03	C7_02910W_A:0.06				CAGL0K12034g:0.04		gene-CTRG_04987:0.37*		GO:0000324: fungal-type vacuole; GO:0005886: plasma membrane; GO:0016021: integral component of membrane	GO:0000166: nucleotide binding; GO:0005388: P-type calcium transporter activity; GO:0008554: P-type sodium transporter activity; GO:0008556: P-type potassium transmembrane transporter activity; GO:0015662: P-type ion transporter activity; GO:0046872: metal ion binding	GO:0006813: potassium ion transport; GO:0006814: sodium ion transport; GO:0051208: sequestering of calcium ion; GO:0055085: transmembrane transport; GO:0070588: calcium ion transmembrane transport; GO:0097623: potassium ion export across plasma membrane	C1_00390W_A: Putative sodium transporter; induced by ciclopirox olamine; alkaline induced by Rim101; repressed by high-level peroxide stress; induced in oral candidiasis clinical isolates; possibly essential gene; rat catheter and Spider biofilm induced	YDR039C: P-type ATPase sodium pump; involved in Na+ efflux to allow salt tolerance; likely not involved in Li+ efflux		B9J08_002173: Ortholog(s) have P-type calcium transporter activity, P-type ion transporter activity, P-type potassium transmembrane transporter activity, P-type sodium transporter activity	Ortholog(s) have calcium transmembrane transporter activity, phosphorylative mechanism, ion transmembrane transporter activity, phosphorylative mechanism and potassium transmembrane transporter activity, more
Contig005569_C_parapsilosis_CDC317	0/1	Contig005569_C_parapsilosis_CDC317_1261890_CA/C	CPAR2_105770	Scer_ECM31	downstream_gene_variant		C1_00510W_A:0.10				CAGL0M06215g:0.01	CAGL0M06215g:0.02				GO:0005739: mitochondrion	GO:0003864: 3-methyl-2-oxobutanoate hydroxymethyltransferase activity	GO:0015940: pantothenate biosynthetic process	C1_00510W_A: Ortholog(s) have 3-methyl-2-oxobutanoate hydroxymethyltransferase activity, role in pantothenate biosynthetic process and mitochondrion localization	YBR176W: Ketopantoate hydroxymethyltransferase; required for pantothenic acid biosynthesis, converts 2-oxoisovalerate into 2-dehydropantoate	CAGL0M06215g: Ortholog(s) have 3-methyl-2-oxobutanoate hydroxymethyltransferase activity, role in pantothenate biosynthetic process and mitochondrion localization		Ortholog(s) have 3-methyl-2-oxobutanoate hydroxymethyltransferase activity, role in pantothenate biosynthetic process and mitochondrion localization
Contig005569_C_parapsilosis_CDC317	0/1	Contig005569_C_parapsilosis_CDC317_1261890_CA/C	CPAR2_105780	Scer_GLO1	upstream_gene_variant		C1_00500C_A:0.10	C1_00500C_A:0.02				CAGL0L07656g:0.03		gene-CTRG_04310:0.08		GO:0005575: cellular_component	GO:0004462: lactoylglutathione lyase activity; GO:0008270: zinc ion binding	GO:0006749: glutathione metabolic process; GO:0019243: methylglyoxal catabolic process to D-lactate via S-lactoyl-glutathione	C1_00500C_A: Putative monomeric glyoxalase I; oxidative stress-induced via Cap1; flow model and rat catheter biofilm repressed	YML004C: Monomeric glyoxalase I; catalyzes the detoxification of methylglyoxal (a by-product of glycolysis) via condensation with glutathione to produce S-D-lactoylglutathione; expression regulated by methylglyoxal levels and osmotic stress			Ortholog(s) have lactoylglutathione lyase activity, zinc ion binding activity and role in glutathione metabolic process, methylglyoxal catabolic process to D-lactate via S-lactoyl-glutathione
Contig005569_C_parapsilosis_CDC317	0/1	Contig005569_C_parapsilosis_CDC317_1261890_CA/C	CPAR2_105790	Scer_GRX2	upstream_gene_variant		C1_00490C_A:0.11									GO:0005739: mitochondrion; GO:0005829: cytosol	GO:0004364: glutathione transferase activity; GO:0004602: glutathione peroxidase activity; GO:0009055: electron transfer activity; GO:0015035: protein-disulfide reductase activity; GO:0015036: disulfide oxidoreductase activity	GO:0006749: glutathione metabolic process; GO:0034599: cellular response to oxidative stress; GO:0045454: cell redox homeostasis	C1_00490C_A: Putative glutaredoxin; described as a glutathione reductase; induced by human neutrophils and benomyl treatment; alkaline repressed; regulated by Gcn2 and Gcn4; required for virulence in mouse model; Spider biofilm induced	YDR513W: Cytoplasmic glutaredoxin; thioltransferase, glutathione-dependent disulfide oxidoreductase involved in maintaining redox state of target proteins, also exhibits glutathione peroxidase activity, expression induced in response to stress; GRX2 has two in-frame start codons resulting in a shorter isoform that is retained in the cytosol and a longer form translocated to the mitochondrial matr…	CAGL0K05813g: Ortholog(s) have disulfide oxidoreductase activity, glutathione disulfide oxidoreductase activity, glutathione peroxidase activity, glutathione transferase activity		Ortholog(s) have disulfide oxidoreductase activity, glutathione peroxidase activity, glutathione transferase activity, role in cellular response to oxidative stress, glutathione metabolic process and cytosol, mitochondrion localization
Contig005569_C_parapsilosis_CDC317	0/1	Contig005569_C_parapsilosis_CDC317_1261890_CA/C	CPAR2_105800	Scer_GCN20	upstream_gene_variant		C1_00480C_A:0.11					CAGL0K10472g:0.05				GO:0022626: cytosolic ribosome	GO:0000166: nucleotide binding; GO:0005524: ATP binding; GO:0016887: ATP hydrolysis activity; GO:0017111: nucleoside-triphosphatase activity	GO:0006448: regulation of translational elongation	C1_00480C_A: YEF3-subfamily ABC family protein, predicted not to be a transporter	YFR009W: Positive regulator of the Gcn2p kinase activity; forms a complex with Gcn1p; proposed to stimulate Gcn2p activation by an uncharged tRNA	CAGL0K10472g: Ortholog(s) have role in regulation of translational elongation and cytosolic ribosome localization	B9J08_003172: Ortholog(s) have role in regulation of translational elongation and cytosolic ribosome localization	Ortholog(s) have role in regulation of translational elongation and cytosolic ribosome localization
Contig005569_C_parapsilosis_CDC317	0/1	Contig005569_C_parapsilosis_CDC317_1261890_CA/C	CPAR2_105810	Scer_FMP30	upstream_gene_variant		C1_00470C_A:0.10					CAGL0H05885g:0.04				GO:0031305: integral component of mitochondrial inner membrane	GO:0008270: zinc ion binding; GO:0016787: hydrolase activity; GO:0070290: N-acylphosphatidylethanolamine-specific phospholipase D activity	GO:0070291: N-acylethanolamine metabolic process; GO:0070292: N-acylphosphatidylethanolamine metabolic process	C1_00470C_A: Ortholog(s) have role in N-acylethanolamine metabolic process, N-acylphosphatidylethanolamine metabolic process and integral component of mitochondrial inner membrane localization	YPL103C: Protein with a role in maintaining mitochondrial morphology; also involved in maintaining normal cardiolipin levels; mitochondrial inner membrane protein; proposed to be involved in N-acylethanolamine metabolism; related to mammalian N-acylPE-specific phospholipase D	CAGL0H05885g: Ortholog(s) have role in N-acylethanolamine metabolic process, N-acylphosphatidylethanolamine metabolic process and integral component of mitochondrial inner membrane localization	B9J08_003171: Ortholog(s) have role in N-acylethanolamine metabolic process, N-acylphosphatidylethanolamine metabolic process and integral component of mitochondrial inner membrane localization	Ortholog(s) have role in N-acylethanolamine metabolic process, N-acylphosphatidylethanolamine metabolic process and integral component of mitochondrial inner membrane localization
Contig005809_C_parapsilosis_CDC317	0/1	Contig005809_C_parapsilosis_CDC317_2436380_TCC/T	CPAR2_211410	Scer_LST4	downstream_gene_variant					gene-B9J08_003451:0.02	CAGL0M08228g:0.01	CAGL0M08228g:0.08				GO:0005737: cytoplasm; GO:0005774: vacuolar membrane; GO:1990877: FNIP-folliculin RagC/D GAP	GO:0005096: GTPase activator activity	GO:0043547: positive regulation of GTPase activity; GO:1904263: positive regulation of TORC1 signaling	C2_03500W_A: Ortholog(s) have GTPase activator activity, role in positive regulation of GTPase activity, positive regulation of TORC1 signaling and Lst4-Lst7 complex, cytoplasm, vacuolar membrane localization	YKL176C: Subunit of the Lst4p-Lst7p GTPase activating protein complex for Gtr2p; stimulates the GTPase activity of Rag family GTPase Gtr2p, within the context of the Gtr1p-Gtr2p heterodimer, after amino acid stimulation; required for activation of TORC1 in response to amino acid stimulation; recruited to the vacuolar membrane during amino acid starvation and released from the membrane by TORC1; r…	CAGL0M08228g: Ortholog(s) have GTPase activator activity, role in positive regulation of GTPase activity, positive regulation of TORC1 signaling and Lst4-Lst7 complex, cytoplasm, vacuolar membrane localization	B9J08_003451: Ortholog(s) have GTPase activator activity, role in positive regulation of GTPase activity, positive regulation of TORC1 signaling and Lst4-Lst7 complex, cytoplasm, vacuolar membrane localization	Ortholog(s) have GTPase activator activity, role in positive regulation of GTPase activity, positive regulation of TORC1 signaling and Lst4-Lst7 complex, cytoplasm, vacuolar membrane localization
Contig005809_C_parapsilosis_CDC317	0/1	Contig005809_C_parapsilosis_CDC317_2436380_TCC/T	CPAR2_211420	CPAR2_211420	downstream_gene_variant	C2_03520C_A:0.03		C2_03520C_A:0.04	gene-B9J08_003454:0.07	gene-B9J08_003454:0.02			gene-CTRG_01202:0.20*			GO:0005575: cellular_component	GO:0003677: DNA binding; GO:0008168: methyltransferase activity; GO:0008270: zinc ion binding	GO:0006281: DNA repair; GO:0006355: regulation of transcription, DNA-templated	C2_03520C_A: Protein of unknown function; transcription is specific to white cell type			B9J08_003454: Has domain(s) with predicted DNA binding, methyltransferase activity, zinc ion binding activity and role in DNA repair, regulation of transcription, DNA-templated	Has domain(s) with predicted DNA binding, methyltransferase activity, zinc ion binding activity and role in DNA repair, regulation of transcription, DNA-templated
Contig006139_C_parapsilosis_CDC317	0/1	Contig006139_C_parapsilosis_CDC317_318269_TGGG/T	CPAR2_501350	Scer_GPN3	downstream_gene_variant		C4_06790W_A:0.12		gene-B9J08_003775:0.06							GO:0005575: cellular_component	GO:0000166: nucleotide binding	GO:0006606: protein import into nucleus; GO:0007064: mitotic sister chromatid cohesion	C4_06790W_A: Ortholog of S. cerevisiae Gpn3 a GTPase with a role in biogenesis of RNA pol II and polIII; possibly an essential gene, disruptants not obtained by UAU1 method	YLR243W: Putative GTPase with a role in biogenesis of RNA pol II and polIII; may be involved in assembly of RNA polymerases II and III and in their transport into the nucleus; may have a role in sister chromatid cohesion; SWAT-GFP and mCherry fusion proteins localize to the endoplasmic reticulum and vacuole respectively; contains a Gly-Pro-Asn motif in the G domain; similar to Npa3p and Gpn2p	CAGL0G08294g: Ortholog(s) have role in mitotic sister chromatid cohesion, protein import into nucleus	B9J08_003775: Ortholog(s) have role in mitotic sister chromatid cohesion, protein import into nucleus	Ortholog(s) have role in mitotic sister chromatid cohesion, protein import into nucleus
Contig006139_C_parapsilosis_CDC317	0/1	Contig006139_C_parapsilosis_CDC317_318269_TGGG/T	CPAR2_501360	CPAR2_501360	upstream_gene_variant
Contig006139_C_parapsilosis_CDC317	0/1	Contig006139_C_parapsilosis_CDC317_318269_TGGG/T	CPAR2_501370	Scer_YER187W	upstream_gene_variant									gene-CTRG_00059:0.10		GO:0005575: cellular_component	GO:0003674: molecular_function	GO:0008150: biological_process		YER187W: Putative protein of unknown function; induced in respiratory-deficient cells			Ortholog of S. cerevisiae : YER187W, Candida orthopsilosis Co 90-125 : CORT_0E00250, Saccharomyces cerevisiae S288C : YER187W and Candida orthopsilosis NEW ASSEMBLY : CORT1E00250
Contig006139_C_parapsilosis_CDC317	0/1	Contig006139_C_parapsilosis_CDC317_318269_TGGG/T	CPAR2_501380	GDH3	upstream_gene_variant		C4_06120W_A:0.03					CAGL0D00176g:0.03			gene-CTRG_04035:0.11	GO:0005576: extracellular region; GO:0005622: intracellular anatomical structure; GO:0005634: nucleus; GO:0005829: cytosol	GO:0004354: glutamate dehydrogenase (NADP+) activity	GO:0006537: glutamate biosynthetic process; GO:0019676: ammonia assimilation cycle; GO:0036267: invasive filamentous growth	C4_06120W_A: NADP-glutamate dehydrogenase; Nrg1, Plc1 regulated; hypha, hypoxia, Efg1-repressed; Rim101-induced at pH 8; GlcNAc, ciclopirox, ketoconazole induced; exp and stationary phase protein; Spider biofilm repressed; rat catheter biofilm induced	YAL062W: NADP(+)-dependent glutamate dehydrogenase; synthesizes glutamate from ammonia and alpha-ketoglutarate; rate of alpha-ketoglutarate utilization differs from Gdh1p; expression regulated by nitrogen and carbon sources; GDH3 has a paralog, GDH1, that arose from the whole genome duplication	CAGL0D00176g: Ortholog(s) have glutamate dehydrogenase (NADP+) activity and role in ammonia assimilation cycle, glutamate biosynthetic process, invasive filamentous growth	B9J08_000740: Ortholog(s) have glutamate dehydrogenase (NADP+) activity and role in ammonia assimilation cycle, glutamate biosynthetic process, invasive filamentous growth	Ortholog(s) have glutamate dehydrogenase (NADP+) activity, role in ammonia assimilation cycle, glutamate biosynthetic process, invasive filamentous growth and cytosol, extracellular region, intracellular, nucleus localization
Contig006139_C_parapsilosis_CDC317	0/1	Contig006139_C_parapsilosis_CDC317_318269_TGGG/T	CPAR2_501390	TRP5	upstream_gene_variant		C4_06110C_A:0.03					CAGL0A01430g:0.02				GO:0005575: cellular_component	GO:0004834: tryptophan synthase activity	GO:0000162: tryptophan biosynthetic process; GO:0070791: cleistothecium development	C4_06110C_A: Predicted tryptophan synthase; identified in detergent-resistant membrane fraction (possible lipid raft component); predicted N-terminal acetylation; Gcn4p-regulated; S. cerevisiae ortholog is Gcn4p regulated; upregulated in biofilm;	YGL026C: Tryptophan synthase; catalyzes the last step of tryptophan biosynthesis; regulated by the general control system of amino acid biosynthesis	CAGL0A01430g: Putative tryptophan synthase; protein abundance increased in ace2 mutant cells	B9J08_003349: Ortholog(s) have tryptophan synthase activity and role in cleistothecium development, tryptophan biosynthetic process	Ortholog(s) have tryptophan synthase activity and role in cleistothecium development, tryptophan biosynthetic process
Contig006139_C_parapsilosis_CDC317	0/1	Contig006139_C_parapsilosis_CDC317_513257_A/C	CPAR2_502230	Scer_MID1	downstream_gene_variant		C5_03990W_A:0.02					CAGL0M03597g:0.12		gene-CTRG_05437:0.20		GO:0005783: endoplasmic reticulum; GO:0005886: plasma membrane; GO:0016020: membrane	GO:0005262: calcium channel activity; GO:0015275: stretch-activated, cation-selective, calcium channel activity	GO:0006816: calcium ion transport; GO:0009826: unidimensional cell growth; GO:0031505: fungal-type cell wall organization; GO:0048315: conidium formation; GO:0098703: calcium ion import across plasma membrane	C5_03990W_A: Putative stretch-activated Ca2+ channel of the high affinity calcium uptake system; role in thigmotropism; decreased transcription is observed upon fluphenazine treatment or in an azole-resistant strain with CDR1 and CDR2 overexpression	YNL291C: N-glycosylated integral membrane protein of the ER and plasma membrane; functions as a stretch-activated Ca2+-permeable cation channel required for Ca2+ influx stimulated by pheromone; interacts with Cch1p; forms an oligomer	CAGL0M03597g: Putative calcium transporter; putative regulatory subunit of a plasma membrane gated channel involved in Ca2+ uptake; required for viability upon prolonged fluconazole stress	B9J08_002725: Ortholog(s) have calcium channel activity, stretch-activated, cation-selective, calcium channel activity	Ortholog(s) have calcium channel activity, stretch-activated, cation-selective, calcium channel activity
Contig006139_C_parapsilosis_CDC317	0/1	Contig006139_C_parapsilosis_CDC317_513257_A/C	CPAR2_502240	Scer_RFC3	downstream_gene_variant		C5_04000W_A:0.02		gene-B9J08_002724:0.11*		CAGL0M03575g:0.01		gene-CTRG_05466:0.10			GO:0005634: nucleus; GO:0005663: DNA replication factor C complex; GO:0005829: cytosol; GO:0031389: Rad17 RFC-like complex; GO:0031390: Ctf18 RFC-like complex; GO:0031391: Elg1 RFC-like complex	GO:0000166: nucleotide binding; GO:0003689: DNA clamp loader activity; GO:0005524: ATP binding; GO:0016887: ATP hydrolysis activity	GO:0006271: DNA strand elongation involved in DNA replication; GO:0006272: leading strand elongation; GO:0070914: UV-damage excision repair	C5_04000W_A: Putative heteropentameric replication factor C subunit; transcription is induced upon filamentous growth	YNL290W: Subunit of heteropentameric Replication factor C (RF-C); which is a DNA binding protein and ATPase that acts as a clamp loader of the proliferating cell nuclear antigen (PCNA) processivity factor for DNA polymerases delta and epsilon; relocalizes to the cytosol in response to hypoxia	CAGL0M03575g: Ortholog(s) have ATPase, DNA clamp loader activity and role in DNA strand elongation involved in DNA replication, UV-damage excision repair, leading strand elongation	B9J08_002724: Ortholog(s) have ATPase, DNA clamp loader activity and role in DNA strand elongation involved in DNA replication, UV-damage excision repair, leading strand elongation	Ortholog(s) have ATPase activity, DNA clamp loader activity and role in DNA strand elongation involved in DNA replication, UV-damage excision repair, leading strand elongation
Contig006139_C_parapsilosis_CDC317	0/1	Contig006139_C_parapsilosis_CDC317_513257_A/C	CPAR2_502250	CPAR2_502250	upstream_gene_variant								gene-CTRG_05468:0.20*			GO:0005575: cellular_component	GO:0003674: molecular_function	GO:0008150: biological_process	C5_04030W_A: Protein of unknown function; flow model biofilm induced; Spider biofilm induced			B9J08_003112: Ortholog of C. albicans SC5314 : C5_04030W_A, C. dubliniensis CD36 : Cd36_53740, C. parapsilosis CDC317 : CPAR2_502250 and Candida tenuis NRRL Y-1498 : CANTEDRAFT_115404	Ortholog of C. albicans SC5314 : C5_04030W_A, C. dubliniensis CD36 : Cd36_53740, C. auris B8441 : B9J08_003112 and Candida tenuis NRRL Y-1498 : CANTEDRAFT_115404

## Sheet: Legend
Table S4. Variants lost in all later isolates (Cp10-12) compared to Cp9. The annotations are equivalent to those in Table S3.
