# Supplementary material for: Profound cell wall remodeling in Candida parapsilosis during systemic infection confers simultaneous tolerance to echinocandins and host immunity
Source: Microbiol Spectr. 2026 Feb 13;14(4):e03043-25. doi: 10.1128/spectrum.03043-25 (PMC13055393; doi:10.1128/spectrum.03043-25)
Supplement: Table S5 — Simplified version of variants lost in all isolates. [file spectrum.03043-25-s0006.xlsx]

## Sheet: Sheet1
variant ID	gene name	Consequence	auris_DUP_selection	tropicalis_DEL_selection	tropicalis_DUP_selection
Contig005569_C_parapsilosis_CDC317_1261890_CA/C	Scer_ENA2	3' variant			gene-CTRG_04987:0.37*
Contig005569_C_parapsilosis_CDC317_1261890_CA/C	Scer_ECM31	3' variant
Contig005569_C_parapsilosis_CDC317_1261890_CA/C	Scer_GLO1	5' variant			gene-CTRG_04310:0.08
Contig005569_C_parapsilosis_CDC317_1261890_CA/C	Scer_GRX2	5' variant
Contig005569_C_parapsilosis_CDC317_1261890_CA/C	Scer_GCN20	5' variant
Contig005569_C_parapsilosis_CDC317_1261890_CA/C	Scer_FMP30	5' variant
Contig005809_C_parapsilosis_CDC317_2436380_TCC/T	Scer_LST4	3' variant
Contig005809_C_parapsilosis_CDC317_2436380_TCC/T	CPAR2_211420	3' variant	gene-B9J08_003454:0.07	gene-CTRG_01202:0.20*
Contig006139_C_parapsilosis_CDC317_318269_TGGG/T	Scer_GPN3	3' variant	gene-B9J08_003775:0.06
Contig006139_C_parapsilosis_CDC317_318269_TGGG/T	CPAR2_501360	5' variant
Contig006139_C_parapsilosis_CDC317_318269_TGGG/T	Scer_YER187W	5' variant			gene-CTRG_00059:0.10
Contig006139_C_parapsilosis_CDC317_318269_TGGG/T	GDH3	5' variant
Contig006139_C_parapsilosis_CDC317_318269_TGGG/T	TRP5	5' variant
Contig006139_C_parapsilosis_CDC317_513257_A/C	Scer_MID1	3' variant			gene-CTRG_05437:0.20
Contig006139_C_parapsilosis_CDC317_513257_A/C	Scer_RFC3	3' variant	gene-B9J08_002724:0.11*	gene-CTRG_05466:0.10
Contig006139_C_parapsilosis_CDC317_513257_A/C	CPAR2_502250	5' variant		gene-CTRG_05468:0.20*

## Sheet: Legend
Table S5. Simplified version of variants lost in all isolates. Equivalent to Table S4, but only showing a subset of relevant fields.
