# Supplementary material for: Profound cell wall remodeling in Candida parapsilosis during systemic infection confers simultaneous tolerance to echinocandins and host immunity
Source: Microbiol Spectr. 2026 Feb 13;14(4):e03043-25. doi: 10.1128/spectrum.03043-25 (PMC13055393; doi:10.1128/spectrum.03043-25)
Supplement: Table S6 — Variants that are different between pairs of X,Y isolates, affecting genes that are DE between biofilm-vs-planktonic in a way that is different between the same X,Y isolates. [file spectrum.03043-25-s0007.xlsx]

## Sheet: Sheet1
	comparison	timepoint	DE status	type_private_var	type_vars	#CHROM	variantID_across_samples	ID	Gene	final_name	variant_effect_short	Consequence	description	albicans_description	cerevisiae_description	glabrata_description	auris_description
0	PARA10 vs PARA9	8	PARA10 (log2FC=2.81, padj=0.000*, mean=184) vs PARA9 (log2FC=0.22, padj=0.490, mean=59)	private_var_GoH	small_vars	Contig005569_C_parapsilosis_CDC317	Contig005569_C_parapsilosis_CDC317_1200622_AT/A	Contig005569_C_parapsilosis_CDC317_1200622_AT/A	CPAR2_105530	Scer_DUR3	down|g.-|c005569_1200622_AT/A	downstream_gene_variant	Ortholog(s) have putrescine transmembrane transporter activity, spermidine transmembrane transporter activity, urea transmembrane transporter activity and role in putrescine transport, spermidine transport, urea transport	C1_04650W_A: High affinity spermidine transporter; expression is induced by urea; fungal-specific (no human or murine homolog); not required for virulence in a mouse intravenous model	YHL016C: Plasma membrane transporter for both urea and polyamines; expression is highly sensitive to nitrogen catabolite repression and induced by allophanate, the last intermediate of the allantoin degradative pathway	CAGL0K03157g: Putative plasma membrane polyamine transporter	B9J08_002456: Ortholog(s) have putrescine transmembrane transporter activity, spermidine transmembrane transporter activity, urea transmembrane transporter activity and role in putrescine transport, spermidine transport, urea transport
4	PARA11 vs PARA9	24	PARA11 (log2FC=-0.06, padj=0.649, mean=3612) vs PARA9 (log2FC=1.68, padj=0.000*, mean=2922)	private_var	small_vars	Contig005504_C_parapsilosis_CDC317	Contig005504_C_parapsilosis_CDC317_121852_G/GT	Contig005504_C_parapsilosis_CDC317_121852_G/GT	CPAR2_600460	CPAR2_600460	up|g.-|c005504_121852_G/GT	upstream_gene_variant	Has domain(s) with predicted transmembrane transporter activity, role in transmembrane transport and integral component of membrane, membrane localization
5	PARA11 vs PARA9	24	PARA11 (log2FC=-0.53, padj=0.000, mean=941) vs PARA9 (log2FC=1.94, padj=0.000*, mean=1087)	private_var_lost	small_vars	Contig006372_C_parapsilosis_CDC317	Contig006372_C_parapsilosis_CDC317_1087676_G/A	Contig006372_C_parapsilosis_CDC317_1087676_G/A	CPAR2_404800	ALS7	mis|p.457|G/E	missense_variant	Putative cell adhesion protein; binds human plasminogen and high-molecular-mass kininogen at cell surface; induced under adhesion-inducing growth conditions	C3_06320W_A: ALS family protein; hypermutable contingency gene; growth-regulated, downregulated in biofilm; two variable repeat regions; expression in S. cerevisiae does not confer adhesiveness; ALS family includes adhesins, cell-surface glycoproteins
6	PARA11 vs PARA9	24	PARA11 (log2FC=-0.53, padj=0.000, mean=941) vs PARA9 (log2FC=1.94, padj=0.000*, mean=1087)	private_var_lost	small_vars	Contig006372_C_parapsilosis_CDC317	Contig006372_C_parapsilosis_CDC317_1087680_C/T	Contig006372_C_parapsilosis_CDC317_1087680_C/T	CPAR2_404800	ALS7	syn|c.1374|gtC/gtT	synonymous_variant	Putative cell adhesion protein; binds human plasminogen and high-molecular-mass kininogen at cell surface; induced under adhesion-inducing growth conditions	C3_06320W_A: ALS family protein; hypermutable contingency gene; growth-regulated, downregulated in biofilm; two variable repeat regions; expression in S. cerevisiae does not confer adhesiveness; ALS family includes adhesins, cell-surface glycoproteins
7	PARA11 vs PARA9	24	PARA11 (log2FC=-0.53, padj=0.000, mean=941) vs PARA9 (log2FC=1.94, padj=0.000*, mean=1087)	private_var_lost	small_vars	Contig006372_C_parapsilosis_CDC317	Contig006372_C_parapsilosis_CDC317_1087683_A/C	Contig006372_C_parapsilosis_CDC317_1087683_A/C	CPAR2_404800	ALS7	syn|c.1377|tcA/tcC	synonymous_variant	Putative cell adhesion protein; binds human plasminogen and high-molecular-mass kininogen at cell surface; induced under adhesion-inducing growth conditions	C3_06320W_A: ALS family protein; hypermutable contingency gene; growth-regulated, downregulated in biofilm; two variable repeat regions; expression in S. cerevisiae does not confer adhesiveness; ALS family includes adhesins, cell-surface glycoproteins

## Sheet: Legend
Table S6. Variants that are different between pairs of X,Y isolates, affecting genes that are DE between biofilm-vs-planktonic in a way that is different between the same X,Y isolates. comparison: The strains compared (fg_strain vs bg_strain). timepoint: the timepoint of measurement. DE status: The conditions with DE, with the pvalue and the logFC in both strains. type_private_var. Either private…
