# Supplementary material for: Profound cell wall remodeling in Candida parapsilosis during systemic infection confers simultaneous tolerance to echinocandins and host immunity
Source: Microbiol Spectr. 2026 Feb 13;14(4):e03043-25. doi: 10.1128/spectrum.03043-25 (PMC13055393; doi:10.1128/spectrum.03043-25)
Supplement: Table S7 — Log2 fold change values of Cp10-12 compared to Cp9 in the planktonic condition. [file spectrum.03043-25-s0008.xlsx]

## Sheet: log2_fc_cp10-12_vs_cp9_plankton
Gene	CP10_90min	CP11_90min	CP12_90min	CP10_8hr	CP11_8hr	CP12_8hr	CP10_24hr	CP11_24hr	CP12_24hr
CPAR2_600010	-0.180478	-0.000929062	-0.000419622	4.13265e-06	-0.0147102	-0.00187725	-0.0503802	-0.0458938	-0.12283
CPAR2_600020	0.0736002	-0.000155262	-0.000527404	-1.01775e-05	0.00236456	-0.00164612	-0.0426393	-0.166254	-0.142412
CPAR2_600030	0.00256552	-0.00170828	-0.00053011	7.28772e-06	0.027294	0.00182953	-0.0123035	-0.0768509	-0.0213328
CPAR2_600040	0.105816	0.000341948	3.46777e-05	2.02189e-06	0.0592764	0.000229135	0.0331869	-0.0463926	0.00682457
CPAR2_600050	-0.223372	0.00209395	-0.002015	-1.46508e-05	-0.0215592	-0.00117892	0.0903799	-0.0210261	-0.00811068
CPAR2_600060	0.0403367	0.00383714	0.000362094	-1.19755e-06	-0.0492509	0.000473962	-0.0343137	-0.0850218	-0.0655053
CPAR2_600070	-0.0589699	-0.00035303	-0.000462243	1.35247e-05	0.00616811	-0.00299273	-0.047134	-0.00775243	0.0260405
CPAR2_600080	-0.0119865	-0.00141049	-0.000125795	-5.89585e-07	0.0184901	-0.00144915	-0.0269763	0.0982604	0.0434943
CPAR2_600090	-0.0372981	0.00137211	-0.000456104	4.07909e-06	-0.00012387	-0.00121984	0.0116066	0.0237704	-0.0515448
CPAR2_600100	0.0769831	-0.00210089	-1.56324e-06	-1.79354e-05	0.0162766	-0.0041305	0.0267655	-0.0415234	-0.153892
CPAR2_600110	0.392341	-0.000121378	0.000302708	4.94986e-07	0.00939763	0.000388104	0.0155031	-0.364426	-0.293999
CPAR2_600120	-0.233618	0.00184666	-9.42848e-05	1.23568e-05	0.0318636	0.00184041	-0.0152884	0.121622	0.0711775
CPAR2_600130	-0.0182826	-0.00227988	0.000424363	-7.93617e-06	0.00857004	-0.0018168	0.0190489	-0.132481	-0.0405276
CPAR2_600140	0.00286035	0.000260077	-0.000461968	-4.49117e-06	-0.00952203	-0.00285854	0.0110988	-0.238588	-0.0726476
CPAR2_600150	0.0970555	0.00300621	0.000955467	6.18981e-06	-0.0108932	-0.000315619	-0.024829	-0.00138907	0.083071
CPAR2_600160	0.890732	0.00149028	0.000734752	-1.10807e-06	-0.00488956	0.000377933	-0.0388639	-0.0415951	0.0144686
CPAR2_600170	0.00516148	0.00135634	-8.89096e-05	-6.09666e-06	0.0164912	-0.00247352	0.0107932	0.010359	-0.0425879
CPAR2_600180	0.00641332	0.00142449	0.00152072	7.46595e-07	0.00649959	0.00159082	-0.0210386	0.101585	-0.0211037
CPAR2_600190	-0.0141514	-0.000738802	-5.09832e-05	-5.18244e-06	-0.010622	-0.00264223	-0.0212526	0.113908	0.0662826
CPAR2_600200	0.416321	-0.000571676	0.00033285	1.20412e-06	-0.0286119	-0.000593355	0.0734233	-0.0927335	-0.0534872
CPAR2_600210	-0.0611209	0.00376698	0.000357357	-3.4543e-05	-0.010235	0.000989655	-0.0177959	-0.121974	-0.0852352
CPAR2_600220	0.187881	-0.000907667	0.000199592	-1.35388e-05	0.0210415	-0.0013017	-0.0286551	-0.281441	-0.231435
CPAR2_600230	0.37814	-7.71758e-05	0.000330765	1.14093e-05	0.0148211	0.000995688	0.0530412	0.00909731	0.0224223
CPAR2_600240	0.56637	-0.00103222	0.00100582	1.42385e-06	-0.0134215	0.000550642	0.296385	-0.0297065	-0.00762256
CPAR2_600250	-0.179396	0.00457527	0.0013938	-2.25394e-05	0.00652229	-0.00568963	-0.053556	0.121722	0.0578741
CPAR2_600260	0.262434	-0.000557324	0.000101272	-1.19603e-06	-0.0335371	-0.00151756	-0.111887	-0.132722	-0.187334
CPAR2_600270	0.076046	0.000808515	0.000154058	8.52493e-06	0.00557296	0.000179614	-0.0277451	2.56275e-05	0.568358
CPAR2_600280	-0.174744	0.000751912	-8.81871e-05	9.9849e-06	0.0123045	0.00156865	-0.0106895	-0.0484754	0.010243
CPAR2_600290	0.173958	0.000373822	0.000220136	-9.76008e-07	0.00031057	-0.000366161	0.00118229	-0.02327	0.0242542
CPAR2_600300	0.164366	-0.00562413	0.000780626	-7.51473e-07	0.0031188	0.000318925	-0.0197874	0.101573	-0.101424
CPAR2_600310	0.0562985	0.00430531	0.00140243	5.16702e-06	0.01259	0.000732964	0.0330632	0.0701848	0.0293673
CPAR2_600320	0.179122	-0.00365397	0.000447552	3.83193e-06	-0.00588242	-0.00282796	0.0449623	-0.0813235	-0.113805
CPAR2_600330	-0.043549	0.00422832	0.00030239	9.38201e-06	-0.00221226	0.00202143	-0.0103938	0.0285514	-0.0801416
CPAR2_600340	0.349528	-0.000741815	-0.000182163	9.07029e-06	-0.0541467	-0.000558449	-0.0079949	-0.0292918	0.0107905
CPAR2_600350	0.294339	0.000879044	0.00189448	1.99476e-07	0.00745882	0.000233824	0.0491141	0.0652943	0.0641383
CPAR2_600360	-0.028761	-0.000843845	0.00054653	1.19738e-05	0.00915557	0.00169985	-0.0249939	0.0365807	0.186237
CPAR2_600370	-0.0776561	0.00504435	0.000301722	-6.16591e-06	0.000599894	-0.000705458	-0.0154046	-0.124675	-0.0934758
CPAR2_600380	0.144513	-0.000503494	0.000440854	-1.28956e-05	-0.0131116	-0.00164976	0.0172036	-0.0113056	0.0126684
CPAR2_600390	-0.136184	-0.00101998	-0.000304825	5.03157e-06	-0.00638622	-0.000741391	-0.000290895	-0.0812402	-0.0715295
CPAR2_600400	0.0588157	0.000148577	-0.000149045	5.75839e-06	0.00474873	-0.000553954	-0.0613307	0.0354494	0.0317858
CPAR2_600410	0.217796	-0.00196786	-0.00244308	1.35823e-05	-0.00657578	-0.00255983	0.0559036	-0.00597491	-0.0931107
CPAR2_600420	-0.419909	0.00142301	-0.000529852	-1.15626e-06	0.010714	0.000123627	-0.441431	-0.255099	-0.265235
CPAR2_600430	0.165994	-0.00139223	0.00032586	-5.91423e-07	-0.00635115	-0.000178018	-0.0162087	-0.0125559	-0.00901724
CPAR2_600440	0.00141452	-0.000212155	3.38457e-05	-1.3824e-05	-0.0185272	-0.00114556	-0.0824499	-0.260015	-0.129512
CPAR2_600450	0.0824708	8.06096e-05	-0.00106907	1.84185e-06	0.0058548	0.00053433	0.0242508	-0.0234683	-0.0312326
CPAR2_600460	-0.00631235	-0.000868188	-0.000901479	3.13531e-08	-0.000478335	-4.66446e-05	0.0290153	0.0915703	-0.0167877
CPAR2_600470	0.205041	-0.00173491	0.00101663	-3.57604e-06	-0.0287817	-0.00352556	0.0764267	0.0201528	-0.0168208
CPAR2_600480	-0.0387523	-0.000847341	0.000469461	-1.11597e-06	-0.00288159	-0.00172224	0.207393	-0.113371	-0.00457376
CPAR2_600490	-0.276434	0.00470047	-0.000486178	-7.42093e-06	0.00322297	-0.000710052	0.0144802	0.235173	0.0359726
CPAR2_600500	-0.064852	-0.00188888	-0.000482427	6.01172e-06	0.00793284	0.000944825	-0.0462353	0.270712	0.210055
CPAR2_600510	-0.847765	-0.000503844	-0.000436193	1.05606e-06	0.00800852	6.02975e-05	-0.00223671	0.313957	0.18594
CPAR2_600520	-0.127031	0.00252934	-0.000977703	-1.43328e-06	0.0122611	0.00335003	0.0784299	-0.0353339	-0.0118481
CPAR2_600530	-0.155175	-0.000175894	-0.000280074	1.62799e-05	0.0230631	-0.000704908	-0.0261313	-0.0371597	0.164321
CPAR2_600540	-0.261351	-0.0016407	-0.00128369	-2.78922e-06	-0.0072639	-0.00128735	0.00146904	0.125117	-0.0307243
CPAR2_600560	0.0641001	0.000852358	0.00030553	1.00914e-05	0.0662675	0.00172638	0.103301	-0.0506604	-0.0181205
CPAR2_600570	-0.13125	-0.00181542	0.000509103	-2.13274e-06	-0.00200726	-0.00111511	-0.0190338	-0.0178395	0.0905333
CPAR2_600580	-0.146613	-0.00480247	-0.00249365	-3.00352e-05	-0.0380028	-0.00343446	-0.0139052	0.0345469	0.0504072
CPAR2_600590	0.0513421	-0.000107077	0.000536364	1.35352e-06	0.00473341	0.000154578	-0.0193509	0.0714822	-0.039126
CPAR2_600600	0.0476813	-9.82411e-05	0.00132949	1.14678e-06	0.00531309	0.000168461	-0.00778529	0.0523305	-0.0055727
CPAR2_600610	0.721094	-0.000152449	0.000323602	9.63388e-06	-0.00401091	0.000612904	-0.0227884	-0.0327572	-0.00736581
CPAR2_600620	0.265543	-0.00117343	0.000257812	-3.65498e-06	-0.0489455	-0.000563114	-0.0205207	-0.196926	-0.050292
CPAR2_600630	0.301361	-0.000954744	9.38329e-06	1.80781e-05	0.00606665	-0.00363494	0.0155984	-0.0611714	0.00197691
CPAR2_600640	0.0352685	0.000439301	5.88333e-05	1.59655e-06	0.0016455	0.000551696	-0.0100061	-0.0132887	0.00369168
CPAR2_600650	0.0999458	-0.0022069	-0.000204877	4.04803e-06	-0.00314473	0.000749008	-0.0464864	0.0762655	0.0558248
CPAR2_600660	-1.14675	5.36298e-05	-0.000852228	6.50157e-06	0.333692	0.000159113	0.377238	0.0465174	0.437987
CPAR2_600670	0.268509	-0.00129882	0.000135285	4.29822e-06	-0.00301255	8.8964e-05	-0.0564194	-0.0728718	-0.123119
CPAR2_600680	-0.499995	-0.000893714	-0.000184822	6.85017e-06	0.0286191	0.0021822	-0.0406568	0.0398165	-0.0238044
CPAR2_600690	-0.0649508	-0.00139854	-0.000154279	-3.95443e-07	0.0222118	-0.00187674	0.0138327	-0.0316459	-0.0626819
CPAR2_600710	-0.044111	4.46214e-05	2.18815e-05	1.5269e-06	-0.0037782	3.46433e-06	0.00351742	0.230867	0.0509475
CPAR2_600730	-0.0774801	-0.000854165	-0.000207305	6.56631e-06	-0.0288542	0.000159125	-0.0155649	-0.0182887	-0.0400911
CPAR2_600740	0.438919	-0.00149294	-0.000321506	-1.54292e-05	-0.10714	-0.00550157	0.0452196	0.022085	-0.0687465
CPAR2_600750	0.152286	0.00207715	-0.000817658	5.10128e-06	0.257468	0.00330583	-0.0122105	0.0188705	-0.0128173
CPAR2_600760	0.100968	-0.000690434	0.000539117	-1.64215e-05	-0.00784414	-0.00366874	-0.059976	-0.00929605	-0.088828
CPAR2_600770	-0.110058	0.00126029	-0.00132143	-1.11065e-05	-0.0316099	5.91774e-05	0.00318266	0.0357161	-0.0459016
CPAR2_600780	0.180766	0.000541266	7.33532e-05	-3.31017e-06	0.00738974	0.00129229	0.0405208	-0.0176924	-0.0070119
CPAR2_600790	-0.0603355	0.00274697	0.000651102	-7.51688e-06	0.00664722	0.000591866	-0.0336612	-0.00530156	-0.0175541
CPAR2_600800	-0.187567	0.00110798	-0.000711834	-3.37007e-06	-0.0198904	0.002424	0.0208007	-0.0393556	0.0652497
CPAR2_600810	-0.209077	-0.0034689	0.000628825	-2.62679e-05	-0.0714048	-0.00148102	0.0362477	-0.0387485	0.0339482
CPAR2_600820	0.178526	-0.00191066	-0.000631882	-2.83153e-05	-0.0729503	-0.0032854	-0.0330679	-0.0249858	-0.0374586
CPAR2_600830	0.572603	-0.000163125	0.000108665	8.22917e-06	-0.00814558	-0.000932222	0.00829854	-0.138409	-0.123244
CPAR2_600840	0.246483	-0.00110805	0.000224325	-1.17102e-05	-0.0220207	-0.000723472	-0.0204501	0.115288	0.0265404
CPAR2_600850	-0.375137	-0.00358521	-0.000466953	-1.72959e-06	-0.00835306	-0.000644199	-0.0659724	0.105032	0.00386254
CPAR2_600860	-0.213692	-0.000480924	-0.000742276	1.38978e-05	0.0295834	0.0014292	-0.0335388	0.212333	0.0508777
CPAR2_600870	0.262123	-0.000191105	-0.000177735	1.15141e-06	-0.0298151	0.00049607	-0.0323032	0.00670649	-0.0176196
CPAR2_600880	-0.413137	-0.00124983	-0.000584589	-2.34398e-06	-0.00908315	0.00011789	-0.0320793	0.142563	0.0331666
CPAR2_600890	-0.0500503	0.000679348	-0.000254573	3.34609e-06	-0.00093369	-0.000153111	-0.00490492	-0.00122868	-0.0356648
CPAR2_600900	0.0128757	-0.00112815	0.000464141	-5.11517e-06	-0.00246461	-0.00109567	0.059104	-0.0432746	-0.111305
CPAR2_600910	-0.00267384	-4.20692e-05	-4.23697e-05	1.87867e-06	0.00258154	0.000184145	0.00588256	0.00202652	0.0354399
CPAR2_600920	-0.118273	0.000253481	-0.000474044	-3.68706e-06	-0.000623945	9.32658e-05	-0.00669337	-0.027416	0.0396848
CPAR2_600930	-1.30024	9.31003e-05	-0.000185735	-6.86918e-06	0.00372047	-0.000883646	-0.0206595	0.0646953	0.123151
CPAR2_600940	-0.0321889	0.000414651	0.000356559	5.88354e-06	0.0078146	-0.000724094	0.0368621	0.587254	0.0270675
CPAR2_600950	0.0102658	-0.000968145	-0.000907213	-2.49483e-06	0.00793006	-0.000175579	-0.0282111	0.108068	0.0652074
CPAR2_600960	-0.0765283	-0.000360933	-0.000282163	-2.64587e-07	-0.00327189	0.000207594	-0.0321534	0.0472223	0.0303599
CPAR2_600970	-0.0466465	-0.00401803	-0.00110617	2.17204e-06	-0.00342989	0.00044997	-0.00452121	-0.0775905	-0.285119
CPAR2_600980	0.0872459	-0.00224405	-9.99472e-05	-2.20303e-06	-0.0259683	-0.00208465	-0.041953	-0.0250402	0.0101029
CPAR2_600990	-0.210703	-0.000536002	-0.000664938	-1.09175e-06	-0.0230415	-0.00124115	0.0586477	0.243015	0.12714
CPAR2_601000	-0.530806	-0.000199334	-0.00153419	1.88007e-05	0.0174621	0.00126203	0.0206525	0.188139	0.105934
CPAR2_601010	0.111363	-0.00106803	0.000231938	-2.94739e-06	-0.280894	-0.00227357	-0.0390457	-0.0356065	-0.0711526
CPAR2_601040	-0.318802	-0.00455228	-0.00157756	-2.75607e-07	0.0195225	0.000754758	-0.0922174	-0.00103089	-0.0792685
CPAR2_601050	0.188918	-0.00278961	0.000492338	9.53995e-09	-0.0285842	-0.00121497	0.0584713	0.0196432	-0.0955567
CPAR2_601080	0.174279	-0.00204982	0.000531262	4.37018e-06	0.166334	0.000436756	-0.0191559	-0.0774026	-0.0745634
CPAR2_601090	-0.132053	-0.00342451	-0.000471388	-2.30716e-05	-0.0126435	-0.0037692	0.0347072	-0.0277129	-0.0370494
CPAR2_601100	0.459556	-0.00013686	4.65358e-05	3.93278e-06	0.00363965	-0.00018252	0.148968	-0.19504	-0.0988709
CPAR2_601110	0.49844	0.000160162	0.000504063	3.34715e-06	-0.0017672	0.000562066	0.0180392	0.0384259	0.0209586
CPAR2_601120	0.719547	0.00184703	0.000273572	3.07704e-06	-0.0232994	0.00116526	-0.289571	0.0518518	0.0219765
CPAR2_601130	-0.0655568	-0.00125235	-0.000100554	-1.00001e-05	-0.00331546	-0.00107739	-0.00177106	0.0769341	0.020313
CPAR2_601140	0.338608	-0.000566443	0.0002041	-4.52797e-06	0.00654041	-0.000868638	0.0203012	-0.00287988	0.00832079
CPAR2_601150	-0.172412	-0.00284249	-0.000222867	-1.72439e-06	0.212972	0.00184524	0.05166	0.00131169	0.0242592
CPAR2_601160	-1.79418	-0.000691804	-0.00121545	-5.14393e-06	-0.00424736	-0.00192268	0.0485057	0.00182262	0.026742
CPAR2_601170	0.160132	-0.00173572	0.000136922	5.9088e-06	-0.0452229	-0.00429573	-0.0138276	0.00760156	-0.0442952
CPAR2_601180	1.66543	0.00171533	0.000860949	1.38458e-05	0.0289373	0.00153729	-0.025333	-0.0241298	0.00654041
CPAR2_601190	-0.0107832	-0.000470688	1.18275e-05	4.44978e-06	-0.011224	0.000135878	-0.0444568	-0.04326	-0.01599
CPAR2_601200	0.117653	0.00126468	0.000550098	3.69892e-06	0.0279761	0.00249045	0.033296	0.00907625	-0.0141521
CPAR2_601210	-0.0164866	-0.000835745	-0.000276139	-2.023e-05	-0.0180767	-0.00108779	0.0203545	0.107769	0.102777
CPAR2_601220	-0.365884	-0.000866191	-0.000192045	-9.74028e-07	-0.00623041	-0.00028686	-0.00125813	-0.0237558	0.0332693
CPAR2_601230	-0.000101666	0.00266006	-2.9875e-05	-3.68492e-06	-0.0340505	-0.00113773	0.058135	-0.0162885	0.0446253
CPAR2_601240	0.135266	-0.0021388	7.42017e-05	2.70024e-05	0.0339102	-0.00288075	0.0535875	-0.101422	-0.143831
CPAR2_601250	0.535657	-0.000726134	0.000526343	-2.97531e-07	-0.00253533	-0.000307008	0.0553273	-0.016258	-0.00796956
CPAR2_601260	0.313323	-0.00312684	0.00145541	-3.98211e-06	-0.0240753	0.00187742	0.0289973	-0.255415	-0.0864252
CPAR2_601270	0.101152	-0.002094	-0.00047836	5.22809e-06	-0.00432508	0.00134673	0.0691052	0.0250538	0.00769345
CPAR2_601280	0.047896	0.00183318	0.000954772	1.60969e-05	0.018395	-0.000867649	0.107038	0.0259072	-0.0789365
CPAR2_601290	-0.0187607	-0.00123097	0.000363597	5.2201e-06	0.000645543	-0.000979537	0.0443542	-0.0391438	0.00901402
CPAR2_601300	-0.107061	-0.00229995	3.93107e-05	2.11294e-05	0.0274754	0.000239699	-0.00631509	0.108842	0.0409635
CPAR2_601310	0.0128643	-0.00243538	-2.22087e-05	2.46748e-07	-0.00452319	-0.00845367	0.0142722	-0.204367	-0.029488
CPAR2_601320	-0.0511365	-0.00146801	0.000901989	-4.96665e-06	-0.0182298	-0.00139968	-0.0225201	-0.0254218	0.0313562
CPAR2_601330	-0.209761	0.00301478	-2.65758e-05	-9.7594e-06	-0.00953282	-0.000883859	0.0403146	-0.128338	-0.0620036
CPAR2_601340	0.125341	-0.000160883	-4.21744e-05	2.41923e-06	0.0245468	-0.000399813	0.00158208	-0.161842	-0.0421906
CPAR2_601350	-0.202987	0.00218555	-0.000170108	1.02572e-05	0.0364591	0.00332507	-0.0302248	0.0135209	0.0103872
CPAR2_601360	0.101342	-0.00270592	0.000159531	6.05822e-06	0.0237148	0.00233617	-0.0103535	0.0866294	0.0269141
CPAR2_601370	0.0510061	-0.00237784	-0.00135668	-2.04998e-06	0.00591732	0.00283159	-0.000374251	-0.0873672	-0.0230252
CPAR2_601380	0.241064	-4.25352e-05	1.19129e-05	6.78571e-06	0.0131103	0.00132697	0.0881849	-0.0537651	-0.0296589
CPAR2_601390	-0.0402261	0.00177967	-0.000528613	-3.98159e-07	-0.0375885	0.000138283	0.0139071	0.0348219	0.21727
CPAR2_601400	-0.058161	-0.00189968	0.000479313	9.44164e-06	-0.0125571	-0.00107358	-0.00774507	-0.0404333	-0.0822192
CPAR2_601410	-0.0989579	-0.000332039	-0.000523276	1.47442e-06	-0.00552609	-0.00120916	-0.0134997	0.0410298	-0.077813
CPAR2_601420	0.00817812	-0.000137657	0.00295362	3.82708e-06	-0.0101473	-0.00462798	0.00786043	0.0307715	-0.0534923
CPAR2_601430	0.567972	-0.0018224	0.000559485	8.96517e-06	0.0103783	-0.00112106	0.0547494	0.0912316	-0.00192234
CPAR2_601440	0.289731	8.99152e-06	0.000244563	-4.23556e-06	0.000931434	-0.000826168	0.0354876	-0.0571074	-0.0175483
CPAR2_601450	0.0892876	0.000810596	8.58807e-05	-2.26796e-06	0.00251012	-7.58072e-05	0.0186922	-0.159885	-0.136963
CPAR2_601460	0.465621	-0.000308243	0.00073582	-1.86287e-06	-0.0084582	-9.29946e-05	0.209522	0.0263818	0.00109985
CPAR2_601470	0.415346	3.70393e-05	0.000478026	2.96294e-06	-0.00461919	-0.000307577	0.173547	-0.0393226	-0.0286733
CPAR2_601480	-0.107881	-0.000360163	-0.000297751	1.57927e-05	-0.0122895	-0.000639906	-0.0162093	-0.030204	0.00543502
CPAR2_601490	-0.0649195	-4.52352e-05	4.41683e-05	1.15393e-05	-0.000873137	0.000913152	-0.0353272	0.0399123	-0.0254205
CPAR2_601500	0.234477	0.00109963	0.000224627	-3.24829e-06	-0.015526	-0.000214704	0.0509112	-0.0681256	-0.0201697
CPAR2_601510	0.250091	-0.00103092	0.000503937	1.62445e-05	-0.0165316	0.0014111	-0.00600421	-0.119067	-0.0435957
CPAR2_601520	1.71641	0.000997274	0.000420173	-4.19358e-07	0.00707719	-0.000905617	0.036164	0.0681591	-0.0109065
CPAR2_601530	0.90204	0.00336245	0.00203487	2.10738e-05	0.00123394	0.00354098	-0.00978987	0.000352504	1.30382
CPAR2_601540	0.107464	0.000269177	0.000996467	-4.59031e-06	0.022569	-0.000205648	0.0376321	-0.106552	-0.0334665
CPAR2_601550	0.404071	-0.000678229	0.00037287	2.57572e-05	0.0221828	-0.000378916	0.0687669	-0.0928587	-0.238169
CPAR2_601560	0.320643	-0.000346116	-4.89565e-05	-2.352e-06	-0.00610077	-0.00215154	0.0284828	-0.0850979	0.00479729
CPAR2_601570	0.359958	-0.00064173	0.000660114	3.0188e-06	0.00356729	-0.000100632	0.0399802	-0.0738712	-0.122293
CPAR2_601580	0.143088	-0.00192498	0.000427929	-7.88784e-07	0.0024999	-4.60908e-05	0.0354658	-0.0479928	-0.0122116
CPAR2_601590	0.0803822	-0.00206648	-6.60153e-06	-2.05907e-05	-0.106765	0.00015838	-0.0222956	-0.0412626	0.000523233
CPAR2_601600	0.0142513	-0.00155363	0.000503173	-7.52707e-06	0.000299806	-0.00206601	-0.00556815	-0.04843	-0.0512631
CPAR2_601610	-0.0488591	6.66009e-05	-0.000195083	2.49614e-06	0.00241109	0.000307131	0.00174378	-0.00583535	0.0155579
CPAR2_601620	0.0203952	-0.00345051	7.60731e-05	-1.31452e-05	0.000462903	-0.00346103	-0.0919068	-0.0343979	0.00249658
CPAR2_601630	-0.054576	-0.00165006	-0.000104988	-4.30857e-05	-0.0382078	-0.00448922	-0.000973126	0.0468548	-0.0909505
CPAR2_601640	-0.700588	0.00127341	-0.000197128	1.702e-05	-0.0172992	0.001837	0.0538621	0.0809018	0.0113893
CPAR2_601650	-0.344561	0.00166229	-0.00087072	-1.75543e-06	0.00826027	-0.000544112	-0.0266436	-0.139186	0.0134692
CPAR2_601660	-0.198457	0.00104124	0.000716883	1.44101e-05	0.0449807	0.2023	0.0583744	0.0793242	0.136096
CPAR2_601670	0.019529	0.00133027	-0.000667521	1.7991e-05	0.0110453	0.00244013	0.020665	0.158183	0.457622
CPAR2_601680	-0.0667939	1.72092e-05	7.27238e-05	7.31337e-06	0.003861	0.000630031	-0.00692001	-0.0138491	0.0164213
CPAR2_601690	-0.125939	0.00092797	0.000111706	1.59259e-05	0.0203213	0.00228897	0.352664	0.0955728	0.137556
CPAR2_601700	-0.180691	0.00141336	-0.000181718	8.60149e-06	0.0155151	0.00276235	0.0367245	0.0266093	0.103494
CPAR2_601710	-0.209111	-0.00158285	-0.00154044	-2.20551e-06	0.00119707	0.000582612	-0.0155104	0.129856	0.0349128
CPAR2_601720	-0.319227	0.000404253	-0.000906842	-3.56263e-06	-0.0223729	0.000359817	0.00504352	0.285459	0.0219662
CPAR2_601730	-0.0251644	0.00092629	-0.0019805	-2.15966e-06	-0.0114255	-0.00158709	0.03912	0.0511596	0.00915041
CPAR2_601740	0.0278426	0.000972963	0.000248976	-1.63711e-06	-0.000800651	0.000175306	-0.00603261	-0.0188084	0.00964258
CPAR2_601750	-0.0477609	-0.000708873	-7.47792e-05	-6.8098e-07	-0.00101401	9.69825e-05	-0.00193759	-0.00356503	0.0293418
CPAR2_601760	-0.0179311	0.000577454	7.26975e-05	3.27949e-07	0.00141564	0.000246953	-8.6259e-05	0.0102704	0.0237753
CPAR2_601770	-0.366199	0.00185022	-0.00321042	-6.25339e-06	0.00637927	-0.000615186	-0.0126888	-0.145232	0.0352179
CPAR2_601780	-0.217469	-0.000605952	-0.000456517	8.42661e-06	0.0197493	0.0013624	-0.0299929	0.165083	0.0249029
CPAR2_601790	-0.162029	-2.92526e-05	-0.000172989	-5.57805e-07	-0.0110559	-0.000267857	-0.0575574	0.153618	0.229253
CPAR2_601800	0.492119	0.00265695	0.000997206	4.36259e-06	-0.034857	0.00417896	-0.0369193	0.0238457	-0.00381353
CPAR2_601810	-0.317683	-0.000312401	-0.0010969	-1.13996e-05	-0.0148054	-0.00100733	0.0240312	-0.0890244	-0.0362154
CPAR2_601820	-0.363643	-0.000805726	-0.000371891	-6.83346e-06	-0.0166849	-0.000508336	-0.00336341	0.0272357	-0.0134316
CPAR2_601830	-0.36244	0.00208119	-0.000929828	-1.32181e-05	-0.0120846	0.000208765	-0.0267517	-0.183486	-0.0471442
CPAR2_601840	0.0363228	0.00117623	-0.000478984	6.33674e-06	0.0112361	0.000757983	0.0151933	-0.0216499	0.0357192
CPAR2_601850	-0.0381089	0.000350251	-1.5507e-06	1.28019e-06	0.00139494	0.000409056	-0.00108102	-0.00220427	0.0110707
CPAR2_601860	0.0364311	1.84151e-05	-0.000159179	4.19149e-06	-0.0047528	0.000723955	0.00861798	0.0447191	0.0500464
CPAR2_601870	0.201252	-0.00199237	-1.21753e-05	-2.11287e-05	-0.159515	-0.000461073	-0.0199908	-0.0969374	0.0119209
CPAR2_601880	0.0616671	-0.0011743	0.000104624	-2.2082e-06	-0.0281205	-0.00139907	-0.0265806	-0.0680785	-0.0131375
CPAR2_601890	0.519838	-0.000363368	0.00151813	9.36249e-06	-0.0253571	0.00171098	-0.0388375	-0.0470673	-0.00463714
CPAR2_601900	0.359652	-0.000787551	0.000109933	-3.67469e-06	0.000801684	7.66756e-05	0.0259748	-0.215887	-0.223651
CPAR2_601910	-0.151951	0.000907699	0.000255249	1.16604e-05	0.0240923	0.00251153	-0.0323435	0.204829	0.186581
CPAR2_601920	0.242432	-0.0013342	-0.000472497	-3.58668e-06	-0.00255588	0.000364891	0.0339843	-0.0270305	-0.0277093
CPAR2_601925	0.0487341	-0.00145966	0.000260558	-4.38147e-06	-0.0140675	-0.000783835	0.0134961	-0.036764	0.0308319
CPAR2_601930	0.0284988	-0.000217772	-0.000227453	1.36724e-06	-0.00380108	3.98183e-05	0.0127711	0.0279105	0.0617016
CPAR2_601940	-0.04125	0.000673437	-4.13387e-05	-3.12386e-07	-0.00176724	9.03854e-05	-0.00175374	-0.0180213	-0.00143735
CPAR2_601950	0.0972033	0.0017301	-0.000310122	-4.21417e-06	-0.0128432	-0.00138952	0.00022847	-0.0434765	0.010019
CPAR2_601960	-0.183797	-0.000417665	-0.000302599	-2.30065e-06	0.00735987	0.00150065	-0.0423747	-0.053591	0.0123079
CPAR2_601970	-0.294066	-0.00133563	5.74999e-05	3.65487e-06	-0.00350492	0.000195933	-0.0236245	-0.0011858	0.0396371
CPAR2_601980	0.201468	-0.000669688	0.000813062	-4.71777e-06	0.00629597	-0.00111848	0.0632559	-0.0236617	0.032248
CPAR2_601990	0.151349	-0.000270786	-5.2884e-05	-1.84843e-05	-0.0214217	-0.00149433	0.0133875	-0.0357358	-0.0242135
CPAR2_602000	-0.0864893	0.00391145	0.00107249	1.43426e-05	0.23257	0.00388605	-0.0354374	0.419736	0.244475
CPAR2_602010	-0.0231109	-0.00233746	-0.00209641	-1.32875e-05	-0.0182696	-0.000291232	-0.0129573	0.0689056	-0.02
CPAR2_602020	0.42086	-0.000811961	0.000378502	3.17009e-06	-0.0226435	0.000617745	-0.0534032	-0.216204	-0.157742
CPAR2_602030	0.013812	1.22722e-05	2.44989e-05	-2.44858e-06	-0.00861371	-0.000273097	-0.0020345	0.0143981	0.00526889
CPAR2_602040	-0.11406	-0.000719932	-0.00031912	2.62082e-06	-0.0173635	-0.000858581	-0.0337223	-0.0356729	-0.0561752
CPAR2_602050	-0.252765	-2.04642e-05	-0.0015935	8.50434e-06	0.0176468	0.000664813	-0.0125294	-0.00918885	-0.0333967
CPAR2_602060	0.140555	0.00208624	9.88652e-05	8.30009e-06	-0.0128996	-0.000870587	0.045681	0.19332	0.0803368
CPAR2_602070	0.201245	-0.00110998	0.000802924	8.74565e-06	0.00538383	0.0007459	0.158483	0.149099	0.0525973
CPAR2_602080	-0.121112	0.00307114	-0.000713258	5.49253e-06	0.012862	0.000452948	0.00561481	-0.0254873	-0.0480854
CPAR2_602090	-0.136035	0.000533051	0.00058618	7.71466e-06	0.0131519	0.00225618	0.000286319	-0.0473803	0.0196794
CPAR2_602100	0.372401	-0.00131534	0.00127994	8.44356e-06	-0.0113204	-8.274e-06	0.0127133	-0.104806	0.00734916
CPAR2_602110	-0.106524	0.000441634	0.000237532	-2.64687e-05	-0.153244	-0.0060995	-0.0230407	-0.120772	-0.311924
CPAR2_602120	0.224727	1.03339e-05	0.000515029	-1.6183e-05	-0.0269007	-0.00229788	0.0264824	0.142676	0.0343532
CPAR2_602130	0.200673	0.000850557	0.000845487	-6.96272e-06	-0.0203384	-0.000283424	0.0408923	-0.0655982	-0.0803207
CPAR2_602135	-0.0474446	0.00170092	-0.00115323	-3.76385e-06	0.0057147	-0.0015478	-0.00827938	0.046237	0.113508
CPAR2_602140	0.35109	6.88779e-05	0.000238417	9.99856e-06	0.0629473	0.000212226	0.0266811	-0.0509232	0.025249
CPAR2_602150	-0.0632784	0.000363327	0.00086935	-4.89897e-06	-0.04113	-0.00233534	-0.00645396	0.0446476	0.014587
CPAR2_602160	-0.0641605	0.00334434	0.00089612	-2.53537e-06	0.0106581	-0.000323964	0.0204773	-0.0618125	-0.00698815
CPAR2_602170	0.213406	0.00125296	0.00135213	1.02909e-05	-0.00814984	0.000247775	0.277901	-0.016563	-0.0558601
CPAR2_602180	-0.428728	-0.0010351	-0.000646526	9.72938e-06	0.00544857	0.00141514	0.0215953	-0.0495685	-0.0969362
CPAR2_602190	-0.0551913	0.00136005	-3.12324e-05	-8.48438e-06	-0.0319936	5.84082e-05	-0.0164418	-0.0291601	-0.00228904
CPAR2_602200	0.0219017	0.00284232	0.000131412	-9.40968e-06	-0.0832019	-0.00379848	-0.013063	-0.0227439	0.00702528
CPAR2_602210	0.0486445	-0.00479874	0.00141678	-5.55514e-06	-0.0051911	-0.00182543	0.00794085	-0.130134	-0.172664
CPAR2_602220	0.214766	-8.3583e-06	-0.000466694	-2.30057e-06	-0.0160013	-0.000676019	0.00443186	-0.0240813	0.0184317
CPAR2_602230	0.108673	-0.000757832	-0.00017377	-8.48888e-06	-0.0269329	0.000294588	-0.0719492	-0.0867471	-0.0147956
CPAR2_602240	-0.0696786	-0.000602202	-0.000256137	4.61414e-06	0.00595235	0.00098152	-0.00459387	0.020213	0.00198369
CPAR2_602250	0.406853	-0.00180856	0.000401951	6.74072e-07	-0.0106417	-0.000821118	0.00252811	-0.425176	-0.037869
CPAR2_602260	-0.718851	-0.00152643	-0.00100972	2.54246e-06	0.00820739	-0.00102175	-0.0104596	-0.0434689	0.0694504
CPAR2_602270	-0.181384	0.00158408	-6.73424e-05	-8.45588e-06	-0.0372615	-0.00145923	-0.0394703	0.00177743	0.0103492
CPAR2_602280	-0.082298	0.000359688	-0.000235438	7.59211e-06	0.00513173	-0.00078259	-0.0359209	-0.0222596	-0.00430157
CPAR2_602290	0.22246	-0.00247709	0.000462501	9.48613e-07	-0.00036768	0.0016482	-0.0706947	-0.17548	-0.135334
CPAR2_602300	-0.0298704	0.0031	-0.000431647	1.33383e-06	0.00331745	-6.8606e-05	0.171434	0.096659	0.0312615
CPAR2_602310	-0.329133	-0.000612031	-0.00109422	-1.53218e-05	-0.00573327	0.00327926	-0.131699	0.209317	0.107001
CPAR2_602320	-0.468078	-0.00101311	-0.00136088	-6.79836e-06	-0.00517004	0.00174146	-0.122792	0.027083	-0.0128727
CPAR2_602330	0.346191	0.00449158	0.00163948	2.31818e-05	0.00835883	0.00540824	0.037721	-0.0274734	-0.0191282
CPAR2_602340	-0.486508	0.000729118	-0.000191689	8.22917e-06	0.00800341	0.00189375	0.0412331	-0.0253257	0.0173958
CPAR2_602350	0.40065	-4.88413e-05	0.000222084	-2.87985e-06	0.0070393	1.82823e-05	0.0286698	-0.108061	-0.0229491
CPAR2_602360	-0.0638215	0.00114827	-0.00040457	6.51899e-06	-0.0106358	0.00225707	-0.0569187	-0.0634281	0.0137205
CPAR2_602370	0.0689246	0.000218394	-0.000149873	-6.85526e-06	-0.0320385	-0.000304649	-0.18977	0.0412305	0.00359869
CPAR2_602380	-0.0262691	0.000206238	0.00015015	1.01308e-06	-0.000365227	0.000110464	-0.00236486	-0.0134074	-0.00487752
CPAR2_602390	0.0359089	-0.00127504	-0.000450035	1.52343e-05	0.0119843	0.000816771	-0.019629	0.0126507	-0.0112682
CPAR2_602400	-0.373651	-0.00117307	-0.00124938	-3.11717e-06	0.00295961	-0.00148205	-0.0213053	-0.0309194	-0.00899131
CPAR2_602410	0.156588	0.00208619	-0.00069592	1.44576e-06	0.010355	0.000348462	-0.0614936	-0.0497459	0.0179469
CPAR2_602420	0.134948	-0.00207763	-0.00173416	3.32396e-06	-0.0109857	0.000203704	-0.00301886	0.10978	0.169289
CPAR2_602430	0.109406	0.000111993	-0.000661995	8.0537e-07	-0.00812182	-5.69332e-05	0.0202136	-0.278378	-0.342042
CPAR2_602440	-0.143082	-0.00022127	4.46474e-05	8.60061e-07	0.0172296	-0.000574384	-0.0355425	0.0884001	-0.00625072
CPAR2_602450	0.801604	-0.000530572	0.000325746	2.82405e-06	-0.0549084	-0.000363663	-0.0123577	0.0105366	0.562384
CPAR2_602460	0.252536	-0.00247756	-0.000909172	1.7708e-06	-0.0345703	-0.000776957	-0.0197817	-0.094263	-0.0415845
CPAR2_602480	0.039641	-0.000915175	-0.000237897	1.46861e-05	-0.00810787	-0.000121365	-0.0116484	-0.0392086	-0.254167
CPAR2_602490	0.10047	-0.0014506	-0.00190927	-3.14351e-05	-0.150799	-0.00471641	-0.0250457	-0.107132	-0.0341631
CPAR2_602500	0.0192044	0.000328659	0.0017718	9.32214e-06	0.0111184	0.00641707	0.0290471	-0.0511443	-0.0360098
CPAR2_602510	0.00351871	-0.00254001	-4.12075e-06	1.33002e-06	-0.00756058	0.000154571	0.0200364	0.276647	-0.0119714
CPAR2_602520	-0.0965678	-0.00165788	-0.000283333	-1.47659e-05	-0.000672539	-0.000356187	-0.00211256	-0.246114	-0.292958
CPAR2_602530	-0.103857	0.00351407	0.000342675	-6.92139e-06	-0.0023855	0.000297349	0.0435122	-0.0177758	0.0245237
CPAR2_602540	-0.267453	-0.00165658	-0.00160487	-9.4518e-06	0.035235	9.8403e-05	-0.199887	-0.0454575	0.011299
CPAR2_602550	0.109869	-0.00033025	0.000536795	-4.2267e-06	0.000452272	-0.00210042	0.11845	-0.156341	-0.174145
CPAR2_602560	-0.567121	0.00144031	-0.00129419	-9.80613e-06	0.024921	0.00240133	-0.263861	0.0893703	0.0516192
CPAR2_602570	0.340838	-0.00240363	0.000722794	-7.02406e-06	-0.0346668	0.00357007	-0.0556816	0.0185694	0.0479064
CPAR2_602580	-0.0760624	0.00487894	0.00078394	4.30941e-06	0.0153835	0.00166629	0.0289434	-0.0346293	0.0195454
CPAR2_602590	-0.196212	-0.000729149	-0.000161486	-8.00496e-06	-0.00321897	-0.00170378	-0.00464703	0.0556276	0.0694046
CPAR2_602600	-0.319046	-0.000407668	-0.00183788	-6.43186e-06	0.00696246	0.000677498	0.0172499	-0.180365	-0.0790771
CPAR2_602610	-0.249232	0.000118742	0.000315213	-1.39971e-05	-0.0146565	-0.00255541	0.00440076	-0.0205653	-0.290458
CPAR2_602620	-1.17315	-0.000455482	-0.000954625	-5.32882e-06	0.0074538	-3.48447e-06	-0.0218098	0.145625	0.0596675
CPAR2_602630	-0.327442	0.00116953	4.45159e-05	4.10119e-06	0.00414217	0.00105555	-0.0657369	-0.106181	-0.0109078
CPAR2_602640	0.22011	-0.00154921	0.000214563	-1.06986e-05	0.00388282	-0.00421133	-0.0258305	-0.209645	-0.0107968
CPAR2_602650	-0.0795925	-0.000391597	-0.000555151	-1.23524e-05	-0.0857294	-0.0817939	0.0960456	0.0287244	-0.000156899
CPAR2_602660	-0.137183	0.0016381	0.000609553	2.01946e-05	0.0320137	0.00451802	0.0263033	0.339235	0.38173
CPAR2_602670	-0.17301	0.000312445	0.000125477	4.59888e-06	0.0157951	0.00053135	0.633478	0.689748	0.344521
CPAR2_602680	-0.185145	0.00108191	0.000379419	-1.18558e-06	-0.0137134	0.000381607	0.0164577	0.306112	0.0279683
CPAR2_602690	0.190236	-0.00134247	0.000338301	-1.08375e-05	-0.0301306	-8.51808e-05	0.00162559	-0.0202806	0.0384719
CPAR2_602700	-0.169707	-0.00210342	6.27076e-05	-1.31112e-05	-0.053265	-0.00158445	-0.0152966	-0.0277244	0.0707266
CPAR2_602710	-0.157533	-0.00119792	-0.000485807	-1.74423e-06	-0.014418	0.00030893	0.0388527	0.0545631	0.0576735
CPAR2_602720	0.0834526	-0.00201298	-0.000101886	-3.42014e-05	-0.038825	0.000797163	-0.0152693	-0.0135872	0.0194439
CPAR2_602730	-0.19626	-0.00133002	-0.00143692	-4.52736e-06	-0.00547271	-0.00217765	-0.0122276	0.864223	0.06696
CPAR2_602740	0.0290967	-0.000108912	-2.39616e-05	-1.00624e-06	-0.00224575	-0.00016961	-0.0101179	-0.01293	0.00915792
CPAR2_602750	-0.03737	-0.00140332	-0.00303231	1.31451e-05	-0.00352361	0.00136572	-0.0190087	0.164677	0.114594
CPAR2_602760	-0.588995	-0.00137259	-0.00204503	-8.97205e-06	-0.031724	-0.000345724	-0.0176266	0.325561	0.105353
CPAR2_602770	-0.0588299	-0.00244141	-0.000294648	-6.76449e-06	0.00611986	0.000704825	0.0189874	0.112244	0.027448
CPAR2_602780	0.0652455	0.00021808	8.35554e-05	1.03621e-06	0.0100079	0.000795576	0.233822	0.0786685	0.0542911
CPAR2_602790	-0.184096	0.00294732	0.000336952	-1.30434e-05	-0.0014493	0.00263231	-0.00589928	-0.0730897	-0.0469153
CPAR2_602800	-0.275465	0.000757513	-0.000909852	-2.10065e-06	-0.00477502	-0.00076401	0.0061242	0.108625	0.0562045
CPAR2_602810	0.0291582	-0.00111373	6.3329e-05	8.38006e-06	0.0137057	0.0011508	-0.0399926	0.0537377	0.0248763
CPAR2_602820	-0.0429859	0.001285	-0.00025291	-3.40504e-06	0.0150827	-0.00126454	-0.0153908	-0.381257	-0.360054
CPAR2_602830	-0.0103361	0.00263293	0.000367499	7.33028e-06	0.00401729	0.000803936	0.0259182	-0.0264013	0.14877
CPAR2_602840	0.150738	0.00153442	0.0013828	1.89625e-07	0.00326354	-0.00102038	0.0204444	-0.0241716	0.0103228
CPAR2_602850	-0.0112759	0.00452995	0.000894264	-7.07546e-07	0.0235723	0.00200851	0.0412159	-0.0107997	0.0291697
CPAR2_602860	-0.0644598	0.00523365	0.00144502	4.19037e-06	0.0312499	0.00201669	0.0315223	0.0281722	0.0698369
CPAR2_602870	-0.421879	-0.00407526	-0.00226261	-6.38385e-07	-0.0256538	-0.00150328	0.0010361	-0.0638673	-0.0445326
CPAR2_602880	-0.120018	0.00105419	0.000761835	7.11307e-06	0.0288501	0.00179218	0.0200686	0.0889258	0.195901
CPAR2_602890	0.107104	0.000402722	-0.000496724	1.51072e-05	0.00464545	0.00163308	0.0662521	0.0660244	0.185827
CPAR2_602900	-0.125861	0.00287649	0.000368063	-1.10965e-05	0.0292621	0.000680893	-0.0311621	0.262599	0.111431
CPAR2_602910	0.0333062	-0.00131899	0.000653202	9.66542e-06	0.0182032	0.00216471	0.097424	-0.00701427	-0.0535857
CPAR2_602920	-0.204783	-0.00121586	-0.000438303	-9.24582e-06	-0.00720171	-0.00347478	0.00392586	0.0417097	0.0239258
CPAR2_602930	-0.83531	-0.00115969	-0.000791177	1.78731e-06	0.0136142	0.000616514	0.00998908	0.0559569	0.0565647
CPAR2_602940	0.360704	-0.000570148	-0.000761756	1.44265e-05	-0.0478811	7.66582e-05	-0.0308332	0.033228	0.0217095
CPAR2_602950	-0.310154	0.000128945	-0.000398552	9.81867e-06	0.00299455	-0.000885338	-0.0276977	-0.0787548	-0.0237007
CPAR2_602960	0.0046422	-0.000966455	-0.000108538	-1.86839e-05	-0.068252	-0.00273903	0.0608247	0.0170603	0.136039
CPAR2_602970	0.00498935	-0.00222944	0.000240237	1.34493e-06	-0.0328449	-0.00458188	0.0403787	0.0550163	0.0808807
CPAR2_602980	0.00825571	-0.00193942	-0.000103064	1.77971e-05	0.0321585	0.00421449	0.0608768	0.441758	0.482782
CPAR2_602990	0.00524354	0.000472703	2.15654	1.16074e-06	0.421995	0.00226726	0.0206508	0.097439	0.0291738
CPAR2_603000	0.0863529	-0.00151364	0.00026779	2.7332e-06	-0.0120949	-0.00177246	-0.107076	-0.0321847	0.0191977
CPAR2_603010	0.0164459	0.0012349	-0.000938439	3.86341e-06	0.0214456	-0.000488736	-0.0193007	0.0332231	-0.0386198
CPAR2_603020	0.0610826	0.000734714	0.000644538	-1.23548e-05	-0.0616821	-0.00125477	-0.0224483	0.0617315	0.0111086
CPAR2_603030	-0.00448442	-0.000650278	-7.61067e-05	-3.26593e-06	-0.00618028	0.00158281	-0.0359869	0.163985	0.0793127
CPAR2_603040	0.0949807	0.0034532	-0.00102192	1.06246e-05	-0.0229601	0.00110183	0.296671	0.0243831	0.0195399
CPAR2_603050	-0.893452	-3.75681e-05	-0.000800689	5.80932e-06	0.640011	0.00013752	-0.604063	-0.202618	0.62711
CPAR2_603060	-0.0944127	0.000194981	0.000205761	5.88034e-06	0.0090092	0.000918473	-0.0584697	-0.114059	0.264651
CPAR2_603070	0.403675	-0.00114507	0.000860862	-1.2335e-05	-0.0352034	-0.000452819	-0.0286296	-0.0852081	-0.0944268
CPAR2_603080	-0.0402512	0.000600453	-0.000165577	-3.98527e-07	0.39954	-0.000511877	-0.0547206	0.0513944	0.423964
CPAR2_603090	-0.178863	-0.0018124	0.000968693	-9.14875e-06	-0.0218307	-0.000120485	0.0230409	-0.0404401	0.0610567
CPAR2_603100	0.44229	-0.000173219	0.00151889	-7.74299e-06	0.0100407	-0.00118852	0.0411282	0.0492131	-0.0498866
CPAR2_603110	-0.0301117	-0.00163663	-0.000700359	-4.20693e-06	-0.0460632	-0.00240489	0.00922795	0.0858155	0.0191317
CPAR2_603120	0.00691291	-0.000624804	-0.000812584	7.51826e-07	-0.014245	-0.000736111	0.00835517	0.100646	0.034243
CPAR2_603130	-0.185983	-0.000693686	-7.95775e-05	3.93613e-06	0.00514179	0.000496102	-0.117994	0.058666	0.0592722
CPAR2_603140	-0.0359971	0.000327037	0.000760047	1.3753e-05	0.207537	0.00353297	-0.0255514	-0.206198	-0.0473135
CPAR2_603150	0.0107972	0.000940043	0.000192818	5.67015e-06	-0.013255	-0.000108716	-0.0919497	0.231579	0.730943
CPAR2_603160	0.264671	-0.00187622	-0.000169846	3.31746e-06	-0.0107077	-0.00137052	0.0165939	0.0970798	0.0218766
CPAR2_603170	0.146379	-0.000542587	-5.5042e-05	-4.38065e-06	-0.00540059	-0.000696292	0.0228044	-0.246139	-0.161344
CPAR2_603180	-0.243535	0.00285486	-0.00126414	4.14193e-06	0.0717737	0.000864907	0.0313511	-0.116857	-0.0601856
CPAR2_603190	-0.852817	0.00120048	-0.00276491	2.86445e-06	-0.0217462	0.00240735	-0.0399009	0.119733	0.0229255
CPAR2_603200	0.190074	-0.000259365	-0.000148723	-2.53964e-07	-0.00322183	-5.70519e-05	0.117282	-0.00527464	-0.00945506
CPAR2_603210	0.0121978	-0.000799769	-5.74104e-05	1.37584e-05	0.00334486	0.00454178	0.0319225	-0.0096481	-0.0464657
CPAR2_603220	0.0122346	0.00210776	-0.00062895	1.90603e-06	0.00753913	0.000166237	0.00305648	-0.00474782	-0.053473
CPAR2_603230	0.0551373	-0.00368576	0.000941292	-2.88886e-05	-0.0531249	-0.00332662	-0.135781	-0.374564	-0.172082
CPAR2_603240	0.206839	0.000203637	0.000220388	-6.17704e-07	0.0213205	0.000907604	0.149826	-0.044195	0.00309702
CPAR2_603250	0.0512819	0.000874323	0.00041407	2.98462e-06	0.00387132	0.000307425	-0.0323646	-0.0751242	-0.0712485
CPAR2_603260	0.808994	-0.000634438	0.000792368	-1.2696e-05	-0.035424	-0.00205898	0.0209926	-0.151196	-0.112286
CPAR2_603270	-0.0623393	-0.000907014	-0.00056394	4.52682e-06	0.017975	-0.00233672	0.00462685	-0.181785	-0.0928361
CPAR2_603280	0.0165759	0.00386312	0.00116188	1.37845e-05	0.0875592	0.00455783	-0.00967232	0.018433	-0.0264096
CPAR2_603290	-0.119679	0.000269568	-0.000370648	3.53896e-06	0.0206628	0.00229324	0.00603295	-0.0769167	0.0290226
CPAR2_603300	-0.243617	0.000849111	-0.000352478	-4.66991e-06	-0.00341547	-0.000933162	-0.00721853	0.0393855	0.0338284
CPAR2_603310	-0.538539	-0.00242087	-0.000966933	-8.49328e-06	0.0100013	-0.000278914	-0.0219029	0.0819893	0.147205
CPAR2_603320	-0.842417	-0.00127722	-0.00243886	-4.72118e-06	0.00932981	0.000186832	-0.0213336	0.000938247	0.149977
CPAR2_603330	-0.105733	-0.00411837	-0.00104309	-4.03896e-06	-0.0162409	-0.00319108	-0.0392934	-0.0838104	-0.105954
CPAR2_603340	-0.284927	0.000347975	-0.000922058	-0.131813	-0.181737	-0.00486491	0.00608485	-0.193047	-0.0624769
CPAR2_603350	0.0258717	0.000490906	-0.000291592	-9.99332e-07	0.233276	0.000132029	-0.0337163	-0.0168031	0.0311275
CPAR2_603360	-0.00742657	0.00104843	-0.000103769	3.14568e-06	0.0187965	0.00191395	-0.00977048	0.017374	1.70024
CPAR2_603370	0.0161714	0.00243869	0.00169372	1.79755e-06	0.0105942	0.00208878	-0.000897191	0.0144121	0.0123844
CPAR2_603375	-0.150775	0.00249703	0.00108789	1.0006e-05	0.00207822	0.00217417	0.0519091	0.00750813	-0.0265771
CPAR2_603380	-0.142445	-0.00334323	-0.000907832	-2.00066e-05	-0.0264898	-0.00132655	-0.0343649	-0.0442459	-0.0468151
CPAR2_603390	0.00429294	0.00205889	-0.000392074	5.81794e-06	0.00145436	0.00178185	0.00657515	-0.0887679	0.0530158
CPAR2_603400	-0.0348629	0.0030454	4.18366e-05	-1.59482e-05	-0.0245007	0.000540347	0.0206664	-0.0316858	-0.092323
CPAR2_603410	-0.229128	-0.00035165	-0.000221064	4.41633e-07	-0.00661379	-6.2634e-05	-0.0630166	-0.032343	0.00250361
CPAR2_603420	0.0292539	-0.000803402	-0.000148121	1.04615e-05	-0.0254232	-0.000198712	-0.0147313	0.000828728	0.0185591
CPAR2_603430	-0.260646	-0.00428182	-0.00142356	-5.78428e-06	-0.0100539	-9.55565e-06	-0.0418656	0.0976333	0.016174
CPAR2_603440	-0.705604	-0.000189022	0.000154686	-5.3555e-06	0.0149051	-0.000918713	0.00183641	0.0484136	-0.0650682
CPAR2_603450	-1.31562	0.0001632	-0.000887272	-9.46285e-06	-0.00230337	-0.00125333	-0.0265459	0.180793	0.0737219
CPAR2_603460	-0.0959019	-0.000992638	-0.000541205	-2.54159e-05	-0.0556409	-0.00400529	-0.124399	0.0238988	-0.0560136
CPAR2_603470	-0.0360765	-0.00119501	-0.000275832	-7.12905e-06	-0.00627842	0.000722285	-0.142247	-0.0500782	-0.0147719
CPAR2_603480	0.37496	-0.00186054	0.000593277	-6.04102e-06	-0.012805	0.00029086	-0.0287686	-0.0875781	-0.013189
CPAR2_603490	0.143618	-0.000391517	0.00034738	-2.50593e-06	0.00784474	0.000564174	0.0293351	-0.133546	-0.103041
CPAR2_603500	-0.220753	-0.00157106	-0.00153383	-1.41454e-05	0.0123873	-0.0054215	-0.0217668	0.125036	0.0144443
CPAR2_603510	0.0176702	-0.00286513	-0.000229379	-2.75442e-05	0.00112946	-0.00264954	-0.0421854	-0.114234	-0.195165
CPAR2_603520	-0.070959	-0.00183457	-0.00108518	-1.22537e-05	0.0269857	-0.00254604	-0.0226625	0.189958	0.0527985
CPAR2_603530	-0.0287162	0.000572015	-0.000438336	-3.03332e-06	0.0193895	-0.00128658	0.2604	0.277609	0.135612
CPAR2_603540	0.195425	-0.000255152	0.000207544	-1.0819e-05	-0.0116999	-0.00275451	0.0332153	0.0130029	-0.0608961
CPAR2_603550	0.0064658	-0.0004669	-0.000640431	6.43849e-06	0.00109148	0.00322085	-0.00569041	0.0556291	0.0510587
CPAR2_603560	-0.159531	-0.00198219	-0.000720734	-4.04944e-06	-0.0630414	-0.00619746	0.00953628	0.0352983	-0.0400872
CPAR2_603570	0.184495	0.00404467	0.00178943	-1.48973e-07	0.0128006	0.00100752	0.0197888	-0.0176194	0.0138105
CPAR2_603580	0.117205	0.00168192	0.00318268	-0.116473	0.00966759	-0.00427567	0.0117817	0.0534858	0.0765715
CPAR2_603590	0.0507105	-0.001088	-0.000433499	2.32462e-06	-0.000768967	-0.00194625	-0.0204584	-0.137934	-0.594675
CPAR2_603600	-0.0188284	-0.00241551	-0.00206623	1.29466e-05	-0.0072051	-0.00382236	-0.0303607	-0.148541	-0.598029
CPAR2_603610	-0.144503	-0.000710903	-0.000345854	7.15585e-06	-0.0172151	-0.000265549	0.00730714	0.132122	0.0369899
CPAR2_603620	-0.240213	0.00358576	-0.00113939	-1.93081e-06	0.0306877	0.00414829	0.0164248	-0.00388681	-0.040419
CPAR2_603630	-0.058278	-0.00113338	0.00235334	5.04932e-06	-0.00921106	-0.000237522	0.00435017	0.0150462	0.0284655
CPAR2_603640	-0.0971628	2.97215e-05	8.44226e-05	4.3914e-06	0.00617043	0.00112272	-0.0603845	-0.036693	0.0369155
CPAR2_603650	0.0491797	0.00279764	0.000260636	3.49535e-06	0.00594199	0.00133361	0.00230022	-0.0119872	0.075319
CPAR2_603660	0.00683648	-0.00255318	-0.000471032	5.6018e-06	-0.0257983	-0.00205908	-0.0316326	0.0469719	0.020186
CPAR2_603670	0.132106	-0.00011186	-0.000134808	-2.71176e-06	-0.00528372	0.00202188	0.0276318	-0.0273568	-0.0100674
CPAR2_603680	-0.0930286	-0.00495689	-0.00203156	-1.23499e-06	0.0231656	0.00250164	0.0687817	-0.0300264	0.0225625
CPAR2_603690	-0.267839	0.00155605	-0.0053236	7.22214e-06	0.0265515	0.003306	-0.0403547	-0.0257174	-0.0902616
CPAR2_603700	-0.36588	-0.0049522	-0.00189047	-8.88697e-06	-0.0728658	-0.00283208	0.0337445	-0.139512	-0.0785341
CPAR2_603710	-0.169306	0.00101707	-0.000712127	8.43902e-06	-0.015875	0.00115674	0.0181774	-0.0849995	0.0155665
CPAR2_603720	-0.112366	-0.000788585	-2.05346e-06	-1.37651e-05	-0.00718046	0.00147531	-0.089826	0.230142	0.148534
CPAR2_603730	0.108946	0.000551326	0.000168445	7.65048e-06	-0.00465751	-0.000826911	0.0162632	-0.216812	-0.203519
CPAR2_603740	0.0796544	-0.000240785	0.000352681	7.92295e-06	-0.00760921	0.000239014	-0.0130196	-0.251192	-0.200397
CPAR2_603750	-0.251375	0.00211838	0.000222732	-4.08763e-06	-0.0295328	-0.000393222	-0.0430214	-0.0496355	-0.00994456
CPAR2_603760	-0.163671	0.000860253	-0.000880215	-1.72563e-06	-0.0103405	0.000747937	-0.01426	0.00648333	0.00184299
CPAR2_603770	-0.530086	-0.00134211	-0.000595626	-9.37557e-06	-0.041703	-0.000738715	0.050688	-0.0891724	-0.0507963
CPAR2_603780	-0.0164024	0.00221173	0.000334929	6.61193e-06	0.00990273	0.00200712	0.0237404	0.0704893	0.0574679
CPAR2_603790	-0.176117	-0.000129894	-0.000792527	-7.38344e-06	-0.00772586	0.000207823	0.00893722	0.0445008	0.599825
CPAR2_603800	0.160578	-0.00263878	-0.00207209	-5.47851e-06	-0.0141614	0.000957521	-0.0160183	-0.0460132	-0.0388048
CPAR2_100020	0.0975521	-0.00355408	-0.000117384	-7.56858e-07	-0.0227756	0.00303098	0.000865731	-0.111898	-0.0743715
CPAR2_100030	-0.215568	-0.000933841	-0.000284475	-1.15057e-05	-0.0174017	-0.00793339	-0.023492	0.0385688	-0.0122781
CPAR2_100040	-0.647454	4.52355e-05	-0.000601201	-1.973e-06	0.0243706	-0.000146011	-0.0341801	0.165659	-0.0155436
CPAR2_100050	-0.0441329	-0.00378535	-0.00027866	-2.74217e-06	-0.00931944	-0.00522084	0.0480853	-0.0571605	-0.068335
CPAR2_100060	-0.156724	0.00107337	3.40901e-05	-4.42485e-06	0.0112427	-0.00127992	0.0104276	0.0325116	0.019325
CPAR2_100070	-0.200692	0.000505285	-0.00063464	4.06573e-06	0.0222355	0.00059162	0.0093875	0.114275	0.0733507
CPAR2_100080	-0.2721	-0.000408537	-0.00078683	-9.97144e-07	-0.00329776	-0.00123754	-0.0314863	-0.0512732	0.00515537
CPAR2_100090	0.345602	-0.00269885	-0.000726677	1.45686e-06	-0.0153072	-0.000335039	-0.0840143	-0.171478	0.0486284
CPAR2_100100	-0.345608	-0.00036011	-0.000118188	2.12644e-06	0.00673326	0.00013662	-0.0266005	0.760907	0.0614502
CPAR2_100110	-0.0157592	0.000633382	0.000544345	2.47794e-06	0.00820296	0.000800142	-0.0514933	0.0415554	0.071115
CPAR2_100120	0.26266	-0.00337753	0.0011388	1.12292e-05	-0.00256708	0.00203404	0.0257975	-0.0327044	0.0221327
CPAR2_100130	-0.134188	0.000744652	-0.0013511	2.19749e-06	0.00584665	-8.75014e-05	-0.0112111	-0.196072	0.0237164
CPAR2_100140	0.117216	-0.000957046	0.000477911	-4.54736e-06	0.0314456	0.00226325	0.0143011	0.125509	0.145221
CPAR2_100150	0.192776	-0.00298087	0.00027212	-4.38692e-05	-0.0604596	-0.00669347	-0.0295304	0.0222886	-0.0283415
CPAR2_100160	0.0312004	-0.000957584	-0.000128955	8.35589e-06	-0.0912374	0.0011348	-0.033338	0.0156189	0.0167914
CPAR2_100170	-0.0291643	0.00501819	0.000158064	7.63532e-06	0.00566761	-0.000526901	0.0501397	-0.0450761	0.226799
CPAR2_100180	0.0321573	0.000522822	-3.87679e-05	-9.84609e-07	0.0145135	-0.000304654	0.0594621	-0.0485194	-0.0520103
CPAR2_100190	0.0373927	0.000947994	-0.00169468	4.85082e-06	-0.0165511	-0.00176008	0.0495627	0.13724	-0.00158231
CPAR2_100200	-0.049515	0.0052806	0.00110112	2.33661e-07	0.00906588	5.37095e-05	0.0356113	-0.0547913	-0.0670646
CPAR2_100210	-0.0345481	0.00272363	-0.000297142	5.77811e-06	0.0145027	-0.00163264	-0.00120837	0.0234555	0.115868
CPAR2_100220	0.0118542	0.00561972	0.00170359	2.26897e-05	-0.00257322	0.00238985	0.0489139	0.0057825	-0.00962146
CPAR2_100230	0.156267	0.00356245	0.00147304	-1.13786e-06	-0.0327815	0.000671223	0.05019	0.0927955	0.0431281
CPAR2_100240	0.124457	0.00219819	0.000512582	-5.43889e-07	0.02635	0.00228039	0.0711928	0.0450136	0.0237999
CPAR2_100250	-0.0640386	0.00199108	-0.000955446	-6.53638e-06	-0.00416812	0.0016652	0.0674802	-0.0182404	0.0080624
CPAR2_100260	0.245038	0.00165161	0.000535433	-2.70121e-06	-0.0141575	0.000577637	0.0524444	0.00434205	-0.00366144
CPAR2_100270	-0.0553716	0.00170278	0.000460379	5.68011e-06	0.00489413	-0.000545928	0.0220802	-0.0753295	0.0200697
CPAR2_100280	-0.0953214	0.000618815	-0.000324399	9.69979e-06	0.0222814	0.00124477	0.00461286	-0.0547597	0.268949
CPAR2_100290	0.0349249	0.00234669	0.000262551	4.93028e-06	0.00771426	-0.000315882	-0.0999794	0.244285	0.0402988
CPAR2_100300	0.108615	0.000820236	0.000258805	-3.30346e-06	-0.0096087	-0.000459699	-0.0205454	0.00129529	-0.0113321
CPAR2_100320	-0.0956208	0.00281675	0.000288179	1.46116e-06	-0.00293977	-0.000190878	0.0267835	-0.0937277	-0.0567025
CPAR2_100330	0.311116	0.00127802	-0.000170529	6.20404e-06	0.0128546	-0.000879734	-0.014998	-0.030751	0.0229369
CPAR2_100340	-0.393896	0.00126842	0.000249063	2.22034e-06	0.0115756	7.99824e-05	-0.0495771	0.0170648	-0.00297417
CPAR2_100350	-0.0301818	-0.000751714	0.000482383	1.23129e-07	0.00163675	0.00125168	-0.0317936	0.0194545	-0.0494503
CPAR2_100360	-0.0848337	-0.00155805	-0.000140695	-5.33688e-06	-0.00531931	0.00279099	-0.00159399	-0.216349	-0.0326599
CPAR2_100370	-0.77211	0.000513807	-0.0002914	3.02727e-06	0.0134366	0.00165605	-0.0409492	0.176938	0.0759788
CPAR2_100380	-0.0185836	0.00376983	-0.00104031	2.81398e-06	-0.00237622	0.00109687	0.0254079	0.03999	0.120579
CPAR2_100390	-0.0951678	0.00269416	3.36654e-05	-5.3891e-06	-0.00317594	0.00072599	-0.0765099	0.0535866	0.0568262
CPAR2_100400	-0.0373921	-0.000124558	-0.00017413	3.26227e-06	-0.00592343	-0.000288736	0.00247834	0.0145662	0.0161293
CPAR2_100410	-0.219753	0.00210092	-0.000750727	4.8575e-06	0.0120369	-0.00114089	0.170093	0.122985	0.124721
CPAR2_100420	-0.118569	0.00200031	-0.000577011	7.29537e-06	0.001479	0.00126848	-0.0101881	-0.064768	0.0879122
CPAR2_100430	-0.106924	0.00160674	-0.000358842	2.08495e-05	0.112205	0.152857	0.0354765	0.0809394	0.160283
CPAR2_100440	0.0373455	0.00225334	0.000223014	9.77049e-06	0.0207323	0.00278294	0.107436	0.22014	0.0914903
CPAR2_100450	-0.00803784	0.00375567	-0.000276129	-9.29237e-06	-0.0122132	0.000438338	0.0243006	-0.0231906	-0.00707962
CPAR2_100460	-0.20669	5.25795e-05	-0.00103464	-3.5717e-06	-0.0162628	-0.00268165	-0.00856812	0.152214	0.0707873
CPAR2_100470	-0.254138	-0.000996385	-0.00100241	-3.6165e-06	0.00506721	0.00024065	-0.0052171	0.296628	0.026153
CPAR2_100480	0.0432566	0.00117198	-0.000446121	4.05073e-07	0.000364528	-1.83139e-05	-0.00201219	-0.0235988	0.015338
CPAR2_100490	0.342434	0.000226663	0.000528315	6.53104e-06	0.0175032	0.00143022	-0.0296556	-0.0253311	-0.026174
CPAR2_100500	-0.013337	0.00168423	0.000793682	3.47188e-06	-0.0165254	-0.000998855	0.0955426	-0.0561984	-0.112344
CPAR2_100510	-0.149707	0.0012415	-0.000524072	-1.69534e-06	0.00222197	-0.000228445	0.0837453	0.0898613	0.191713
CPAR2_100520	0.0492683	0.00136031	-0.000100037	1.63223e-07	0.00271443	0.00202203	-0.00701292	0.0996201	0.0760154
CPAR2_100530	0.254186	0.000521038	7.69675e-07	1.40931e-05	-0.00205056	0.00115411	-0.0306027	0.00149942	0.0784743
CPAR2_100540	0.188692	0.00145694	0.000138516	8.45547e-06	-0.0142027	-0.00166588	0.0391662	-0.0151784	0.00681067
CPAR2_100550	0.195217	0.000325557	0.000726058	1.34661e-05	0.0316015	0.00195497	0.0299037	-0.0414897	0.039332
CPAR2_100560	-0.547617	0.00130222	-0.00101648	-6.08046e-06	0.0173433	-0.000136678	-0.0011768	0.009739	-0.0486236
CPAR2_100565	0.109735	-0.000633293	2.87907e-05	2.46414e-06	0.00689423	0.000351635	-0.00221012	-0.0101011	0.0029936
CPAR2_100570	0.259372	9.27377e-05	-7.01109e-05	-1.02945e-05	0.0139877	-0.000372079	-0.000245694	-0.1061	-0.0453805
CPAR2_100580	-0.116003	0.000892245	-0.000286195	1.60835e-05	0.0191183	0.00179839	0.334931	0.075013	0.0879977
CPAR2_100590	-0.0580653	0.00328361	0.000700595	1.30845e-05	-0.00576472	0.000444312	0.241212	0.032168	0.00790895
CPAR2_100600	-0.501101	0.00040009	-0.00106767	2.40333e-06	0.00243487	0.00170364	-0.0490919	0.0187349	0.0464928
CPAR2_100610	0.571673	-0.000951589	0.000586947	4.05626e-06	-0.0278841	0.000787061	-0.00141396	-0.418096	-0.0122551
CPAR2_100620	0.107023	-0.000154527	0.00039701	6.54506e-06	0.00732464	-0.000917481	0.0248537	-0.0720689	0.00412993
CPAR2_100630	-0.156006	0.00294229	0.000156682	4.29888e-06	-0.00839333	-0.00149305	-0.205843	-0.106401	-0.100636
CPAR2_100640	-0.166273	0.0024788	3.3391e-05	-1.15569e-05	-0.00984154	0.000168712	-0.00273475	-0.112974	-0.0449494
CPAR2_100650	-0.16716	-0.00157641	-0.000282039	-1.19665e-05	-0.0171285	-0.00354309	-0.0110944	0.00449741	-0.110642
CPAR2_100660	-0.14774	7.51729e-05	-0.00121003	1.02883e-05	0.0101328	0.00231297	0.214619	0.0478824	0.104422
CPAR2_100670	-0.0318629	-0.00155283	-3.94001e-05	-4.07863e-06	-0.0117193	-0.00202781	0.059243	0.188707	0.0334976
CPAR2_100680	0.00894465	-1.46128e-05	0.000748325	-1.13797e-05	0.00415986	-0.00121889	0.0314616	-0.0876007	-0.0601405
CPAR2_100690	-0.139517	-0.00246439	-0.00207639	-1.89663e-05	-0.0125581	-0.00168792	-0.146391	-0.155475	-0.154659
CPAR2_100700	0.112641	-0.0013827	0.000261415	-9.28834e-06	-0.265789	-0.00261887	-0.00378161	-0.13898	0.0115645
CPAR2_100710	-0.442066	-0.00157484	-0.000901126	-2.78031e-06	0.0048397	-0.000156791	-0.0262296	-0.0416035	-0.0124705
CPAR2_100720	-0.411223	0.000571729	-0.000883476	1.48266e-05	0.0661806	0.00305003	-0.0128067	0.0237131	0.296658
CPAR2_100730	0.0722967	0.00109502	-0.000951146	8.61888e-06	0.0227462	3.44685e-05	0.0883058	0.0285386	0.294134
CPAR2_100740	-0.260926	-0.000532618	0.000824942	6.65529e-06	0.0140591	0.000792845	-0.0840696	-0.0125491	-0.0835996
CPAR2_100750	-0.287262	-0.00357994	-0.000815863	-8.21606e-07	0.00149749	-9.24541e-05	-0.0116772	-0.0380557	-0.0461161
CPAR2_100760	-0.300927	0.00118349	-0.000421093	2.02279e-05	0.0802645	0.00308126	0.0173892	0.161211	0.0937519
CPAR2_100770	2.21712	1.06016	0.000535444	4.5492e-06	0.00594944	-1.5728e-05	-0.0181594	0.0302304	0.0309075
CPAR2_100780	0.149781	0.00280505	-0.00161063	-6.59187e-06	-0.00948702	3.99351e-05	-0.784243	-0.113479	-0.0121769
CPAR2_100790	0.337363	0.00169865	0.00027739	5.58433e-06	-0.000622055	0.000238875	0.00843417	-0.0882866	-0.0027331
CPAR2_100800	-0.389281	9.62307e-06	-0.000343412	-3.97839e-06	-0.00101808	-0.00111149	-0.0163277	0.114884	0.00765483
CPAR2_100810	0.179258	-0.00173302	4.98784e-05	-1.7693e-05	0.0198407	-0.00231083	-0.0127344	0.134035	0.0574136
CPAR2_100820	-0.493032	0.00222378	-0.00162231	-5.21766e-06	0.0193054	-0.000738627	-0.0402695	0.0523701	0.0937241
CPAR2_100830	0.0916929	0.000582306	-3.81592e-06	2.70556e-06	0.00332809	0.000261835	0.0251652	0.0709056	0.0479068
CPAR2_100840	-0.0397515	-0.000178564	-0.000544335	8.35246e-07	-0.00460757	-0.000639608	-0.0275275	-0.0228845	-0.568162
CPAR2_100850	0.399827	0.000192411	3.79336e-05	5.39461e-06	0.00719971	0.000207218	-0.00617327	0.042623	0.860012
CPAR2_100850.1	-0.145163	0.000325074	0.000416624	3.36174e-06	0.0044448	0.000280784	0.00675002	0.242359	-0.0169732
CPAR2_100870	2.59235	0.00164841	0.000796164	4.48714e-07	0.00281004	2.44168e-05	-0.0339857	0.00526005	-0.0573031
CPAR2_100880	0.299396	-0.00139701	0.000232515	2.2187e-07	-0.140566	-0.0030042	0.0266141	0.0805865	-0.0419958
CPAR2_100890	-0.0885091	-0.00144441	-0.00173384	-7.29878e-06	-0.0240937	0.000367025	0.0160857	-0.0487968	0.00615383
CPAR2_100900	-0.211598	-0.00304288	-0.00275327	4.50881e-06	0.0320349	0.00407008	-0.0963722	-0.113587	-0.017911
CPAR2_100900.1	-0.0310461	0.00266412	0.00042431	-1.21364e-05	0.00783573	1.04483e-05	0.051567	0.0399143	0.0415697
CPAR2_100910	0.133226	0.000255935	0.0010803	-4.54274e-07	0.00755067	-0.00040287	0.031551	-0.0614294	-0.0508865
CPAR2_100920	-0.240881	0.000826671	-0.000251595	1.08756e-05	0.0173806	0.000555949	0.0152542	-0.0124886	0.0218995
CPAR2_100930	0.552044	0.000804331	0.000332704	6.9294e-06	0.00705244	0.00127172	-0.00568119	0.157797	0.929511
CPAR2_100940	0.0919992	0.000121388	7.03384e-05	1.46361e-06	-0.0110271	-0.000861873	0.00389848	0.0164114	-0.0577485
CPAR2_100950	0.0137458	-4.72702e-05	1.25952e-05	-8.59522e-07	4.21844e-05	-4.21478e-05	-0.00659241	0.0329015	0.0128068
CPAR2_100960	-0.337208	-0.000354944	-0.000147312	4.69564e-06	0.0399898	0.00383516	0.0767023	0.433733	0.0394335
CPAR2_100970	-0.997425	-0.000289759	-0.000237508	-7.29646e-06	0.0111713	-0.000251387	-0.0390664	0.309504	0.0450882
CPAR2_100980	0.447417	-0.00105551	-8.12949e-05	1.1728e-05	-0.00580132	0.00151569	0.0208646	-0.0124948	-0.023952
CPAR2_100990	0.105826	0.000146339	0.00184861	1.48763e-05	-0.00826922	-0.00209283	0.206204	0.134143	0.152997
CPAR2_101000	0.487044	0.000402889	0.000461862	5.74408e-06	0.0147349	4.40766e-05	0.355049	-0.066059	-0.0645227
CPAR2_101010	0.180125	-0.00215544	0.000483987	-1.34583e-05	-0.0392717	-0.00349012	0.0164172	-0.176778	-0.260108
CPAR2_101020	-0.0488229	0.00397084	0.000760211	-5.32612e-06	0.00720121	-0.0029715	0.0687254	-0.0241605	-0.00626434
CPAR2_101030	-0.147009	9.11949e-05	-6.13045e-05	1.96721e-07	0.00789748	-0.00129585	0.0455719	0.309711	0.135842
CPAR2_101040	-0.172352	0.00121532	-0.000222267	8.33459e-06	0.00586059	0.0027327	0.0297449	0.00406796	0.041432
CPAR2_101050	0.131549	0.000109379	-6.07544e-05	-2.5767e-06	0.00950682	0.000121568	0.0024124	-0.11182	-0.0751475
CPAR2_101060	0.390042	-0.00021125	4.3637e-06	-1.93679e-06	-0.0028141	-0.00108899	0.00012686	-0.0456903	-0.0334902
CPAR2_101070	-0.708241	-0.000900768	-0.000869668	4.2278e-08	0.00790946	-0.00115371	-0.0547265	-0.0175122	-0.0621876
CPAR2_101080	-0.181581	-0.00106886	-9.48474e-05	-6.78798e-07	-0.000634927	0.00113918	0.00859335	-0.0637823	-0.0947869
CPAR2_101090	-0.585718	0.00198758	-0.000252613	8.75461e-06	0.0290917	0.00124717	0.00194512	0.119997	0.0503515
CPAR2_101100	-0.276834	0.000434438	-0.000102272	-1.03386e-05	-0.012462	0.000135752	-0.00866618	0.140091	-0.00817539
CPAR2_101110	-0.00344233	0.000618722	-0.001237	2.57133e-06	-0.0263176	0.000110988	-0.00318779	0.323392	0.00482219
CPAR2_101120	-0.165288	-0.0006577	-0.000123089	-2.0271e-05	-0.00648425	-0.00304758	0.0102238	-0.333259	-0.403133
CPAR2_101130	-0.0926748	0.00133897	0.000596183	-1.10727e-05	-0.0130243	-0.000714649	0.0354178	-0.100748	-0.0331871
CPAR2_101140	-0.663102	-0.000366758	-0.000474037	-3.43774e-06	0.00900118	0.00134942	-0.0872538	0.0750185	0.0313584
CPAR2_101150	0.0976095	-0.00130596	0.00146226	2.98337e-06	0.00356102	-0.00129855	0.068946	-0.0326364	-0.100227
CPAR2_101160	-0.413393	-0.000255561	-0.000579314	3.97058e-06	0.00598203	-0.000492952	-0.07414	0.00120097	0.0766538
CPAR2_101170	0.0308758	-0.000124426	-5.27395e-05	-9.56162e-07	-0.000966473	-0.000716084	-0.0152644	0.220595	0.878
CPAR2_101180	-0.0385316	0.00222626	0.000551789	3.96085e-06	0.0384952	-0.00045964	0.0488112	-0.090722	0.0379423
CPAR2_101190	0.155758	-3.05378e-05	-9.77113e-07	-1.55206e-06	0.014832	-0.000337243	0.126104	-0.0697678	-0.0423999
CPAR2_101200	-0.212769	-0.00189617	-0.00147684	-1.28213e-05	0.0497473	0.00116626	-0.0227085	0.121581	0.10325
CPAR2_101210	0.00482114	0.00435592	0.00117999	-6.80448e-06	-0.00436392	0.000446001	-0.0514118	0.0171152	-0.0298942
CPAR2_101220	0.83825	-0.000403632	5.54262e-05	-9.55579e-07	0.00659078	-3.219e-05	0.0514174	-0.00473477	-0.0548032
CPAR2_101230	-0.0419127	0.000529744	-0.000292631	2.55517e-06	0.020161	-0.00041371	-0.0352892	0.563794	0.0908729
CPAR2_101240	0.0109038	-0.00125215	0.00016055	4.84208e-06	0.0325776	-0.00192635	-0.00945864	0.11115	0.0433502
CPAR2_101250	0.225332	-0.000552424	0.000347674	-7.18176e-06	-0.020298	-0.00319657	0.0199788	0.207981	-0.0140881
CPAR2_101260	-0.299146	0.00109437	0.000215357	8.48287e-06	0.0174215	0.00107293	-0.0130365	-0.0199337	0.0369516
CPAR2_101270	0.596751	-0.000128078	0.000118535	-2.60426e-06	-0.0580801	-0.00231557	-0.0119381	-0.188782	-0.0543904
CPAR2_101280	0.0829893	0.000790696	0.000587792	5.65004e-07	-0.00734785	0.000572955	0.0838097	-0.0542627	-0.0780307
CPAR2_101290	0.101908	-0.00193851	8.96886e-05	-2.48707e-05	-0.0299642	-0.000186387	0.0513772	0.176177	0.0426983
CPAR2_101300	-0.39167	0.00222592	-0.000193545	-1.01746e-05	-0.00897211	0.000548598	0.0165689	0.389374	0.0262679
CPAR2_101310	-0.0548045	0.000271892	-0.000354355	-5.71659e-07	0.00278773	0.000228767	-0.0760423	-0.0370586	-0.0110776
CPAR2_101320	-0.465728	-0.0018446	-0.00149141	-7.31726e-07	-0.0020853	-0.00159514	-0.00721022	0.132521	0.0271085
CPAR2_101330	-0.0480665	0.00203223	-0.000701353	1.60517e-05	0.016867	0.00185248	-0.00103822	-0.0328167	0.325163
CPAR2_101340	0.328233	-0.000335261	-0.000316763	-4.07949e-06	0.00564408	-0.000769853	0.112573	0.00811385	-0.00627156
CPAR2_101350	0.0321801	0.000658061	-0.000288699	1.02339e-06	0.00121295	-0.00135036	-0.0202851	-0.0109648	-0.00615598
CPAR2_101360	0.0223318	-0.000178897	0.000176898	1.5333e-06	0.00495111	-9.08378e-05	-0.011018	0.0576932	0.0212062
CPAR2_101370	0.146176	-0.00045116	0.000723205	7.27013e-06	0.0109504	0.00162623	0.0324603	0.156899	0.100558
CPAR2_101380	0.269672	-0.00170992	-0.000329363	6.34902e-06	-0.0066929	0.00040143	-0.00702353	-0.0418475	0.0214434
CPAR2_101390	-0.18051	0.00220336	-9.60528e-05	-4.21218e-05	-0.0723613	-0.00405706	0.0171174	-0.118261	-0.103213
CPAR2_101400	0.0128643	0.00114205	0.00121568	5.21659e-06	0.226196	0.00100869	-0.00174029	0.0316112	0.0545584
CPAR2_101410	0.121482	0.00332493	0.00417411	1.40055e-05	0.0296784	-0.000435494	0.139333	0.0127654	0.00260248
CPAR2_101420	0.0129037	-0.00227058	-6.75668e-05	-3.3475e-06	-0.000967852	-0.000506857	-0.0654812	-0.0274435	0.021434
CPAR2_101430	0.176092	-0.000172858	0.000240647	-4.14413e-06	0.0140406	-0.000153057	0.120707	-0.0803227	-0.0427031
CPAR2_101440	0.119357	-0.0032821	-0.000995933	2.76289e-06	0.00118516	0.000468332	-0.037012	-0.296956	-0.0547367
CPAR2_101450	0.203991	0.000500218	0.000339286	-1.94857e-07	0.00603004	0.000393658	0.166161	-0.0232079	0.0240819
CPAR2_101460	0.132336	0.00043911	0.000187558	-4.61558e-06	0.0108236	0.00129178	0.0462794	0.00610312	0.0624314
CPAR2_101470	-0.0756623	-0.000222004	-0.00142848	6.00642e-06	-0.00202352	0.000976542	-0.000564863	-0.0504615	0.0203649
CPAR2_101480	0.0221613	5.66258e-05	-0.00035962	6.01664e-06	0.00497229	-0.00146422	-0.245037	0.0243441	0.0995091
CPAR2_101490	-0.830605	0.000579226	-0.00141144	1.19918e-06	-0.0121419	0.000318119	-0.0351122	-0.107838	-0.119386
CPAR2_101500	-0.783691	-0.000554871	-0.000463715	-6.13406e-06	-0.00431976	-0.000536403	-0.00385148	-0.0633302	-0.0306578
CPAR2_101510	0.0450727	-0.000820317	0.000388608	4.16835e-06	0.0290323	0.0014323	-0.0358863	-0.065103	0.0116719
CPAR2_101520	-0.0698698	-0.00238667	-0.00338709	-5.09436e-06	-0.0697373	-0.00209039	-0.00249792	0.0253396	0.0288781
CPAR2_101530	0.240168	-0.00315055	-9.01056e-05	2.99933e-06	-0.0185032	-0.000155363	-0.0278859	-0.0136448	-0.0308639
CPAR2_101540	-0.119479	0.00053589	-0.000551095	-8.99892e-06	-0.0753732	-0.00409637	-0.022551	-0.0474795	-0.113062
CPAR2_101550	-0.0606791	-0.00236758	-0.00011728	-3.70969e-06	-0.00129014	-0.00176963	0.00504447	0.0266987	-0.114427
CPAR2_101560	0.0958146	0.00104979	1.72245e-05	-3.17507e-07	-0.0047656	0.00120874	-0.0143756	-0.046062	0.0274257
CPAR2_101570	0.103937	-0.000144072	-0.00139722	6.02222e-06	-0.0604726	-0.00140982	0.0515065	-0.0274868	-0.162867
CPAR2_101580	-0.00687487	0.00190361	0.00115415	1.68209e-05	-0.0222939	0.00193176	0.112496	0.0231369	0.0586674
CPAR2_101590	0.138025	0.000928936	0.000217318	4.47919e-06	0.0035598	0.000514391	0.0367349	0.00521348	-0.00276097
CPAR2_101600	0.215436	-0.000641283	9.46266e-05	-1.22759e-05	0.00395741	0.000396258	0.0466502	-0.00736154	0.0205037
CPAR2_101610	0.287731	0.00170808	0.000803852	1.16375e-05	0.00383163	-0.000203989	-0.0496704	0.0412852	-0.0253985
CPAR2_101620	0.187327	0.000238793	-0.000270527	1.79919e-05	-0.00543224	-0.000950916	-0.0206465	-0.0715764	-0.963695
CPAR2_101630	-0.151814	5.49765e-05	-6.28356e-05	-4.55761e-07	0.00030286	0.000261461	-0.0285805	0.0489152	0.0609247
CPAR2_101640	-0.106982	-0.00211208	-0.000947923	3.29299e-06	0.00468696	0.000684963	0.0160741	-0.0200554	-0.00722704
CPAR2_101650	-0.245825	-0.00189741	-0.000342987	-2.73577e-06	-0.0161127	0.00122284	-0.0842491	0.0477602	0.01613
CPAR2_101660	0.332828	-0.000327978	0.000309105	-8.37122e-06	0.0311103	0.00167215	0.0245747	0.0195254	-0.0251569
CPAR2_101670	0.0394764	0.00126296	1.49244e-05	-3.5864e-05	-0.101816	0.00263916	-0.21642	0.0293701	0.1498
CPAR2_101680	-1.15918	-3.42236e-06	-0.000439835	-6.78963e-06	0.00312734	-0.00105315	-0.0116095	-0.200583	0.599427
CPAR2_101690	0.301939	-0.000567601	-9.32555e-06	-1.09612e-05	-0.0204326	-0.00275512	-0.0426354	-0.162674	-0.0469781
CPAR2_101700	0.0306545	-0.00222343	-0.000209497	2.79664e-06	0.0254624	-0.000741971	-0.0441842	-0.0187412	0.022187
CPAR2_101710	0.225631	-0.0029613	0.000871154	4.58044e-06	-0.0033628	0.000613429	0.0127678	0.013545	-0.0205465
CPAR2_101720	0.0185784	-0.000187364	-0.000269048	-2.44163e-06	-0.000307949	-0.00122413	0.0304044	-0.0897896	-0.0705241
CPAR2_101730	0.482509	-0.00049141	-3.62278e-05	-2.10422e-06	-0.0164385	-0.000314369	0.0251946	-0.0424277	-0.103358
CPAR2_101740	-0.103002	-0.000466333	-8.43765e-05	5.11611e-06	-0.00574388	-0.000878421	0.049408	0.214709	0.00604207
CPAR2_101750	0.0150406	-0.000108708	-3.32171e-05	1.0237e-06	0.00201882	7.20826e-05	0.0043255	0.0350091	0.0600375
CPAR2_101760	0.302627	-0.00109894	-0.000521997	1.04328e-06	0.00188034	-3.45691e-05	-0.0139769	0.277556	0.3529
CPAR2_101770	0.0267589	-0.00191557	-0.0012148	-3.97377e-06	-0.0382233	-0.000521139	-0.0506846	0.0191606	-0.0500971
CPAR2_101780	-0.122578	-0.000244342	-0.00052041	4.51376e-07	-0.0019299	0.000192747	-0.0062934	-0.00339326	0.00781628
CPAR2_101790	0.303517	-0.000222618	0.000146742	2.96318e-06	-0.00739638	0.000136547	0.015492	-0.0785453	-0.0278538
CPAR2_101800	0.0431358	-0.00204267	-0.000977204	-4.14694e-07	0.0170703	0.00189363	-0.0272449	0.100997	0.118979
CPAR2_101810	0.226975	0.000898455	0.000633073	2.30772e-07	-0.0630287	-0.00217168	-0.0192189	0.110263	0.128906
CPAR2_101820	0.177175	0.00271455	0.00146848	0.310102	0.234233	0.00397324	0.0598255	0.118188	-0.00355762
CPAR2_101830	-0.210146	-0.000184655	-0.000319488	1.09653e-05	-0.00136755	0.00236761	-0.0551689	-0.0202056	-0.0226766
CPAR2_101840	0.28435	0.00418141	0.0016031	1.26568e-05	0.0289971	0.00256432	-0.00968286	0.133708	0.0677744
CPAR2_101850	-0.0883634	-0.000893338	-0.00155674	-1.05378e-05	-0.0110624	-0.00240905	0.00932739	0.0111426	0.0431147
CPAR2_101860	-0.355687	-0.000312295	-0.00149041	5.48775e-07	0.0202613	-3.53706e-05	-0.0115347	-0.0531546	-0.00597475
CPAR2_101870	-0.0803808	0.000729242	8.18473e-05	-3.73185e-06	0.0125695	0.000591163	0.0100983	0.0316005	-0.0179603
CPAR2_101880	0.328621	0.000961999	-0.00256139	0.273101	0.434501	0.00120945	0.0347859	-0.00506458	-0.169803
CPAR2_101890	-0.0608677	0.000794439	-0.000261688	1.22196e-06	-0.0041722	-0.000321803	-0.0253953	-0.116644	-0.0505504
CPAR2_101900	0.291024	-0.00186808	0.00171031	8.58934e-06	-0.0177603	-0.000149873	0.0102676	0.293293	0.159755
CPAR2_101910	-0.124772	-0.000825551	-0.000144213	-5.9654e-06	0.00898178	-0.000565799	0.00690647	0.387377	0.207517
CPAR2_101920	-0.12813	-0.00100358	-0.000518623	1.41391e-05	0.0456011	0.00324782	-0.0794454	0.312694	0.0666939
CPAR2_101930	-0.0894819	-0.000589955	-0.00184898	-1.12857e-05	0.0441129	0.00802816	0.0176144	-0.0487655	-0.025611
CPAR2_101940	0.224579	-0.000158232	5.91047e-05	1.28005e-06	0.00976283	0.000449488	-0.0108777	-0.0458364	-0.0237915
CPAR2_101950	0.0737873	-0.00186774	0.00119965	-3.2708e-06	0.0044107	-0.00202998	0.00549176	0.333643	0.158012
CPAR2_101960	0.505356	0.000272005	0.000296738	1.52493e-05	-0.00702963	0.00362558	0.107617	0.0720394	0.170672
CPAR2_101970	0.254134	-4.5739e-05	-0.000458982	1.04565e-05	0.00450755	0.000528622	0.0211734	0.020281	0.0195218
CPAR2_101980	-0.281771	0.00270615	-0.00125703	4.3848e-08	0.209047	0.0055191	0.267961	0.109531	0.0628878
CPAR2_101990	-0.181965	0.00297514	-0.000535886	9.03751e-06	0.00444279	0.00230245	0.019799	-0.000734902	0.078766
CPAR2_102000	0.213168	-0.000718557	0.000447461	-1.68134e-05	-0.0262802	-0.0015877	-0.010352	0.0622425	0.0735345
CPAR2_102010	0.032575	0.00100237	0.000895068	4.42302e-06	0.00770711	0.000958567	-0.027192	-0.0829247	-0.0457412
CPAR2_102020	-0.000235443	0.000408975	-3.77638e-05	-8.50506e-08	-0.0392931	0.000386584	-0.0315171	0.234946	0.0143571
CPAR2_102030	-0.47302	0.000588278	-0.000686003	-7.76207e-06	0.0132824	-1.85211e-05	-0.0113188	0.259266	0.0707931
CPAR2_102040	0.122718	0.000542859	0.00125263	5.78561e-06	-0.000461893	0.000708908	0.021121	0.00819602	-0.0348571
CPAR2_102050	0.0934409	-0.00224806	0.000189491	-1.06392e-05	-0.02107	-0.000326277	0.034541	-0.0121526	-0.0881399
CPAR2_102060	0.127151	-0.00275657	-0.00193511	1.38763e-06	-0.021428	-0.000281419	-0.045419	-0.038997	-0.036922
CPAR2_102070	0.350906	-0.000627199	-0.000114909	-1.08881e-05	-0.0217776	-0.00280087	-0.0232313	-0.135596	-0.124495
CPAR2_102080	-0.0750738	0.000759913	-0.000355691	1.20348e-05	-0.0112758	-0.00244783	0.0500502	0.0124008	-0.00426496
CPAR2_102090	-0.296367	0.00128045	-0.00126158	-9.62424e-06	0.00805364	-0.00300177	-0.0479032	0.0692189	-0.0718198
CPAR2_102100	-0.0917197	-0.000124141	-0.00147628	3.2915e-06	-0.0174564	-8.72782e-05	0.0162537	-0.0664362	-0.00402351
CPAR2_102110	0.490214	-0.000907641	0.000444046	1.06946e-05	-0.00880542	-0.000287803	-0.0146677	0.0398403	0.105573
CPAR2_102120	0.391004	0.00285064	0.00165959	6.56071e-07	0.00947278	-6.39995e-05	0.00233344	0.0373006	0.00807278
CPAR2_102130	0.176411	0.389944	0.00102266	1.89759e-05	0.0354103	0.00196856	0.023193	-0.0279314	0.0272562
CPAR2_102140	0.584328	0.00193466	0.00027108	-4.03125e-06	0.00152075	0.000485928	0.0196762	0.0623884	0.0798457
CPAR2_102150	-0.212649	0.000436037	-0.000460434	-5.12931e-07	0.00874414	0.0004982	-0.0125999	0.204971	0.0371886
CPAR2_102160	0.0686343	7.06769e-05	0.00129061	-1.50224e-05	-0.0105582	0.000516264	0.0546344	-0.0391352	-0.031945
CPAR2_102170	-0.332549	0.000321081	-2.30612e-05	-3.0364e-06	0.00797154	0.0016008	0.0461622	0.113195	0.0551278
CPAR2_102180	-0.115856	0.00064117	-0.000197205	7.93364e-06	0.00163221	0.00172938	0.0110912	0.196369	0.0779549
CPAR2_102190	0.0508744	-0.00196039	-3.38578e-05	-2.64037e-06	-0.0274027	-0.000698193	-0.0186981	-0.0596669	-0.123565
CPAR2_102200	0.019443	-0.000600604	-0.000475772	-1.12238e-06	0.00235701	-0.0002395	-0.0408779	0.09366	0.0535117
CPAR2_102210	0.318334	-0.0015636	0.000523719	1.80142e-05	0.0193099	0.00247136	0.0266894	0.109215	0.0902625
CPAR2_102220	0.00803787	-0.00146238	-0.000664774	2.52032e-05	-0.0140291	-0.00079659	0.14434	-0.110634	-0.119433
CPAR2_102230	0.251655	0.00187307	-0.000185848	6.86652e-06	0.0109539	-2.70435e-05	0.0116637	-0.0186521	0.00380712
CPAR2_102240	0.310714	-0.000440254	0.000213535	-8.1365e-06	-0.000961804	-0.00120546	0.00675755	-0.306129	-0.303135
CPAR2_102250	-0.0438154	-0.000279344	-0.000109837	6.3476e-06	0.00456935	-3.52785e-05	-0.0233371	0.179076	0.0211387
CPAR2_102260	0.118349	7.27197e-05	-2.38954e-05	8.80258e-06	0.018953	0.000931615	0.0230699	0.0533655	-0.0285893
CPAR2_102270	0.0442314	-0.00260371	0.000102808	-2.38409e-05	-0.0274295	-0.00383925	-0.00390515	-0.171595	-0.103373
CPAR2_102280	0.0505429	-0.000820172	-0.000464232	2.49018e-06	-0.0119787	7.61483e-05	0.0616759	0.109986	0.0440197
CPAR2_102290	-0.154382	-0.00334675	-0.00207597	-1.30454e-05	0.00680626	-0.000832968	-0.025082	0.0137621	-0.0546002
CPAR2_102300	-0.137552	-0.126492	-0.00150733	-2.7566e-05	-0.0776776	-0.00283226	0.00813621	-0.0925361	-0.0430605
CPAR2_102310	0.151734	-0.000732527	-0.000288221	9.5566e-06	0.00455192	-0.000680242	-0.0146457	-0.160271	0.0092221
CPAR2_102320	0.145954	-0.00375779	0.000866947	-1.49674e-05	0.0064561	-4.27676e-05	0.0505214	-0.132602	-0.119977
CPAR2_102330	-0.182993	-0.00106252	-0.000277705	5.10781e-07	-0.0991122	-0.00121504	0.0372033	-0.061119	-0.0129397
CPAR2_102340	-2.15064	-0.000778239	-0.000826819	1.9308e-07	0.00915141	0.00023908	-0.0093131	-0.0227171	0.691525
CPAR2_102350	-0.295971	-0.00153902	-0.000841327	-8.82189e-06	0.000909135	-0.000567072	-0.0294656	0.0958631	0.0441157
CPAR2_102360	-0.934229	0.00125097	-0.000864114	6.13666e-06	0.00771922	0.000561288	-0.0399884	0.2578	0.00563268
CPAR2_102370	-0.185284	-0.000460787	0.000155919	1.64317e-05	0.0279363	0.00154062	-0.0308463	0.190631	0.505787
CPAR2_102380	-0.0530407	-0.000686819	0.000167747	-1.27583e-05	-0.0202937	-0.000866534	0.0041062	-0.0399521	-0.0121442
CPAR2_102390	0.134116	0.00185095	0.00134754	-6.93086e-07	0.00176752	-0.000582399	0.0449053	0.133458	0.0873412
CPAR2_102400	-0.0028718	0.00162076	0.00124117	9.78323e-06	0.007033	0.000503804	-0.0313802	0.00699588	0.0503791
CPAR2_102410	-0.150816	-0.000761649	-0.000226763	-1.20966e-07	0.000628714	0.000282001	0.0112664	0.0588966	0.0534176
CPAR2_102420	-0.147893	-0.000622498	-7.50478e-05	-1.95327e-06	0.00132606	-0.000478373	0.0224346	0.578978	0.231036
CPAR2_102430	0.0878098	0.000108232	0.293943	2.03149e-06	0.0106019	0.00155473	-0.00199257	0.10942	0.0603557
CPAR2_102440	0.0118825	0.00368509	0.000997196	-9.44054e-06	-0.00757979	-0.00072718	0.00299647	-0.0730355	0.0144672
CPAR2_102450	0.0652904	0.000279735	0.000130871	3.54634e-06	-0.00286457	0.00305823	-0.243905	0.142819	0.0853246
CPAR2_102460	0.0643763	0.000122967	0.000676662	4.7454e-06	-0.0125387	0.000123042	0.0163431	0.0729109	-0.10229
CPAR2_102470	-0.200725	-0.000279858	-0.00159649	-1.89888e-05	-0.016548	-0.000712578	-0.0839821	0.0134382	0.0294435
CPAR2_102480	0.0678564	0.000839278	8.00519e-05	-2.24611e-06	0.0088578	-7.85857e-05	0.0359858	0.0860972	0.00360189
CPAR2_102490	-0.169492	-0.000929219	-0.000664638	4.06849e-06	-0.00290549	0.000901485	0.160929	0.154259	-0.0349975
CPAR2_102500	-0.270319	-0.000724018	-0.000413502	-4.03165e-06	0.0343576	0.00383987	0.025557	0.266948	0.0135461
CPAR2_102510	0.0335567	0.000186541	-9.47107e-05	-1.1289e-06	-2.90455e-05	8.05445e-05	0.00885534	0.019209	-0.00655845
CPAR2_102520	-0.0525732	-0.000126553	-0.000238235	4.77373e-07	-0.000735323	-6.53436e-05	0.000607399	-0.0142075	0.00109514
CPAR2_102530	-0.187884	0.00310494	0.000977243	7.00957e-06	0.0399779	0.00116628	0.022967	0.0159694	0.473526
CPAR2_102540	-0.0137736	-0.00167018	-0.00101221	5.96915e-07	-0.00588048	-0.000545887	0.0622196	-0.107905	-0.226458
CPAR2_102550	0.355662	3.24155e-05	0.000288358	2.09935e-05	0.000508159	0.000170931	-0.00608523	1.30204	0.0134013
CPAR2_102560	0.465071	0.000534825	0.000567027	5.57655e-06	0.016168	0.00118353	-0.00462822	-0.00199547	0.0848514
CPAR2_102570	0.188508	0.000272558	0.000433099	4.6525e-06	0.0042279	0.000974103	-0.0217971	0.0339194	0.0244902
CPAR2_102580	-0.0805937	-0.000524524	3.50679e-05	4.5177e-06	0.00275049	-0.000271773	-0.00773897	0.0456733	0.0447484
CPAR2_102590	-0.0152421	3.80945e-06	-1.06204e-07	1.40829e-06	0.00372971	0.000397805	-0.00745592	-0.00592826	0.0490561
CPAR2_102600	-2.37559e-05	-0.000532853	0.000100315	2.98119e-06	1.57843	0.000518268	-0.0109928	-0.0107201	0.0172712
CPAR2_102610	-0.55899	0.00297052	-0.003371	-3.87571e-06	0.0104179	-0.00300164	0.0332895	-0.0173495	-0.130162
CPAR2_102620	-0.0349008	-0.000169347	-8.2756e-05	-8.71276e-07	0.000318855	-6.15199e-05	-0.00743156	0.00893988	-0.0261984
CPAR2_102630	0.0660392	-0.000311982	0.000139635	2.29879e-05	-0.00628369	0.000434033	-0.00181052	-0.0952236	-0.00399763
CPAR2_102640	-0.0694911	0.00262059	0.000492356	1.15857e-05	0.0339448	0.00461039	-0.0502793	0.00314151	0.0150925
CPAR2_102650	0.0807681	-0.00271721	-4.47458e-05	-3.4212e-06	0.0679052	0.00104106	-0.013045	0.136451	-0.0396295
CPAR2_102660	-0.0110075	0.00163588	0.000941462	6.68259e-06	0.0105487	-0.000147483	-0.021298	-0.0154557	0.0298807
CPAR2_102670	-0.134072	0.00467616	0.000124134	8.22262e-06	0.00731586	0.00284493	-0.0096742	0.0454574	0.00426155
CPAR2_102680	0.0899625	-0.000948946	-6.81261e-05	-2.06868e-05	0.00293111	-0.00160754	-0.0129089	-0.27471	-0.350945
CPAR2_102690	0.109366	-0.00183273	0.000344977	-1.00571e-05	-0.0519255	-0.00204246	-0.0570456	-0.130591	-0.284423
CPAR2_102700	-0.0100081	-0.00336346	-0.00106558	-1.29956e-06	-0.15417	-0.0011677	-0.014056	-0.0292969	0.00852243
CPAR2_102710	0.185873	0.00538309	0.00254581	-8.71159e-06	-0.0176087	0.000704349	0.0253927	-0.0568507	-0.0504749
CPAR2_102720	-0.266589	-0.00177465	-0.0011816	-1.18967e-05	0.00404942	0.0029196	0.0312773	0.0221727	0.207876
CPAR2_102730	0.457792	0.000390183	0.000276939	-1.08923e-06	0.00443954	0.000260348	0.0598253	0.114714	0.0532695
CPAR2_102740	0.128113	-0.00120789	0.000107525	-1.4715e-06	-0.000212049	0.0019281	-0.0203796	0.0330267	0.0669757
CPAR2_102750	0.151767	0.00242549	0.000154457	1.05517e-05	-0.00663626	0.00266901	0.0218655	-0.0456046	0.13012
CPAR2_102760	-0.0512589	-0.000802529	-0.00119412	6.54106e-07	0.000797065	-0.00023458	-0.0100547	-0.00670513	-0.0100278
CPAR2_102770	-0.335326	0.00159143	-0.00054061	9.37305e-06	-0.024067	0.00116015	0.129709	0.388452	0.338269
CPAR2_102780	0.017199	-0.00412996	-0.00101186	2.50336e-06	0.0131697	-0.000419002	-0.0203489	0.0227358	-0.0282388
CPAR2_102790	0.0443693	0.000890847	0.000418245	-8.19682e-07	0.000109148	-4.03183e-05	-0.00469554	-0.00368701	0.015809
CPAR2_102800	0.0783256	-4.36762e-05	0.000624393	-1.2078e-05	-0.0167313	-0.00250909	0.0211708	0.0520774	0.114231
CPAR2_102810	-0.0236323	0.00146361	2.40494e-05	-1.73043e-06	-0.00223549	0.00102017	0.039155	-0.00743847	-0.00324937
CPAR2_102820	0.338063	-0.00102289	0.00057192	-4.49524e-06	-0.0514146	-0.00244491	-0.00231681	-0.04665	-0.188242
CPAR2_102830	0.0289625	-0.00103062	-0.000121973	-5.06976e-06	-0.036926	-4.69553e-05	0.00361531	0.00668299	0.0112183
CPAR2_102840	-0.144036	0.0023834	0.000262788	-2.92828e-06	0.00632948	-0.00011347	0.0237344	-0.062951	0.139813
CPAR2_102850	0.0810858	-0.00156949	-0.000423292	-2.3283e-05	-0.0283536	-0.000987468	-0.0197141	-0.0808572	0.0367491
CPAR2_102860	-0.0477842	0.00285306	-0.000802017	-6.92557e-06	0.0158636	0.00192269	-0.0732485	0.035322	0.0488525
CPAR2_102870	0.0211819	0.00125746	0.000649196	-6.38396e-06	0.00305714	4.99342e-05	0.0655891	0.244187	0.0653417
CPAR2_102880	-0.141397	-0.00169042	-0.00103955	1.5515e-06	-0.000183259	-0.0041763	0.0164001	-0.0223215	-0.0122638
CPAR2_102890	-0.0932475	0.00258748	0.000296272	-7.39693e-06	0.00774192	-0.00193734	-0.0661799	-0.00560404	-0.0488348
CPAR2_102900	-0.134863	-0.000884004	-0.000110768	-1.2897e-06	-0.00919047	5.57612e-05	-0.0618172	0.0172303	0.028241
CPAR2_102910	0.245493	-0.00480788	-0.000864226	-1.82013e-05	-0.0343805	-0.00179226	-0.0191222	-0.101995	-0.120722
CPAR2_102920	-0.156437	0.000503576	5.22744e-05	-3.267e-06	0.00017427	-0.000111148	-0.0463712	0.0641521	0.031262
CPAR2_102930	-0.738967	0.000134313	-0.000490163	-1.41796e-06	-0.0185972	-0.000625355	-0.0455053	0.112663	0.027014
CPAR2_102940	-0.217972	0.00250689	0.000503677	6.06644e-06	-0.0066795	-0.00111229	-0.0310672	0.0449558	0.0316476
CPAR2_102950	0.006865	-0.00507728	0.00141676	2.44689e-06	-0.0609805	-0.00282027	-0.0231629	0.0423526	-0.055468
CPAR2_102960	-0.0738903	-0.00369565	-0.000751367	-6.33663e-06	-0.0261036	0.000214827	0.0393673	-0.0269638	-0.0628815
CPAR2_102970	-0.106538	0.000938267	-0.00105114	1.14747e-05	-0.00620962	0.000153451	-0.0324464	-0.0335746	0.052744
CPAR2_102980	-0.204835	0.00292876	0.000755958	-1.16413e-05	-0.00159334	0.00270435	-0.0485973	-0.0555701	-0.024791
CPAR2_102990	0.150625	-0.00187879	0.000874457	-1.94295e-05	-0.066947	-0.00215465	0.0153706	-0.140305	-0.0951645
CPAR2_103000	0.032323	0.00104607	-0.000306404	2.87201e-06	-0.128045	-0.00177179	-0.0108131	-0.099701	-0.057559
CPAR2_103010	0.214923	-0.000323287	0.000310801	-3.22739e-06	0.0180009	0.000619831	-0.0460087	-0.0347023	-0.179
CPAR2_103020	-0.0476864	-0.00212817	0.000114974	3.69993e-06	-0.00401081	-0.000839684	-0.03329	0.0445458	-0.0513803
CPAR2_103030	0.159935	0.00122683	0.000646155	1.24011e-05	0.0376041	0.00284641	0.0475725	0.055148	0.0613146
CPAR2_103040	0.0486822	0.00302233	0.00097724	-1.68446e-05	0.00570925	-0.00115094	-0.0206687	-0.0405863	-0.0382776
CPAR2_103050	-0.0655639	-0.000750652	0.000299802	-1.32258e-07	-0.0261148	0.00111435	-0.0753705	-0.0272734	-0.0268567
CPAR2_103060	0.0369328	-0.00209679	-0.000313094	-1.23286e-05	-0.071335	0.000578697	0.0494499	0.0172704	-0.0225634
CPAR2_103070	0.0596243	0.000723374	1.58684e-05	2.01783e-07	0.0257494	-0.00136893	0.0972137	0.0394135	0.0676418
CPAR2_103080	-0.121472	0.000187449	3.54782e-05	1.31973e-06	0.00613561	-9.57192e-05	-0.0091023	0.151037	0.0276641
CPAR2_103090	-0.928268	-0.000585942	-0.000359524	-3.67885e-07	0.0028202	-0.00132955	0.0655248	0.0955625	0.0356454
CPAR2_103100	-0.00862698	-9.02539e-06	2.27906e-05	2.50683e-07	0.000160445	4.51919e-05	-0.00365043	0.0150829	0.0130904
CPAR2_103110	0.0583967	5.91497e-05	7.54e-05	3.06995e-07	-0.000527242	8.65523e-05	0.0129473	0.0471195	0.0333217
CPAR2_103120	0.310688	-0.000707646	-0.000180408	-7.42565e-06	-0.0651843	-0.000923557	-0.0112676	-0.0636151	-0.0729132
CPAR2_103130	-0.377527	0.000411781	-0.000180882	1.1145e-05	0.0120271	-2.70249e-05	-0.023041	-0.00394763	0.0117662
CPAR2_103140	-0.622167	-0.000834522	-0.000357401	-3.27797e-06	0.00608146	-0.000761404	-0.0209131	0.148929	0.0820257
CPAR2_103150	0.084899	0.000675009	0.00112479	2.1931e-06	-0.0411851	-0.000530317	0.0400473	0.415902	0.00746862
CPAR2_103160	0.489306	-0.00189022	0.000103483	6.46669e-06	-0.0230454	0.000409156	-0.0186675	-0.0207002	-0.00636632
CPAR2_103170	-0.0740849	-0.0013151	-0.000124675	-1.44638e-06	-0.00987743	-0.000792107	-0.0392273	-0.100691	-0.0130973
CPAR2_103180	0.00662817	0.00106678	-0.000248596	-7.10395e-06	-0.00879513	0.0017727	-0.044861	-0.110802	-0.0930956
CPAR2_103190	0.187104	1.83842e-05	0.000637105	4.20799e-06	-0.0127876	0.00149455	0.0753767	0.0770237	0.0268119
CPAR2_103210	-0.0459802	-0.00255741	0.000710099	2.13871e-05	0.00222032	-0.000985237	-0.0044347	0.0577586	0.0193222
CPAR2_103220	-0.206909	-0.00257025	-0.000356851	2.61115e-06	-0.00418576	-0.000206364	-0.0182756	-0.0535475	-0.018037
CPAR2_103230	-0.194568	0.000797442	-0.000629259	-1.24534e-05	-0.0335394	-0.00322249	0.0156243	-0.152805	-0.0137848
CPAR2_103240	-0.221584	0.00241581	-0.00015646	-3.02058e-06	-0.0248039	-0.00772174	-0.0218954	-0.047882	-0.0839819
CPAR2_103250	-0.493796	0.0020241	-0.00177273	1.4333e-05	0.00974601	0.000530139	0.0138108	-0.0161991	-0.00763178
CPAR2_103260	-0.0323984	-0.000528702	0.000107014	5.83202e-06	0.00109554	-3.43586e-06	-0.0382704	-0.00846479	-0.0496353
CPAR2_103270	-0.160935	-0.00291145	-7.09848e-05	2.613e-06	-0.0456084	-0.000421972	0.00989646	0.063459	-0.1058
CPAR2_103280	-0.342054	0.00198211	-0.00128829	-3.35928e-05	-0.00525863	-2.55897e-05	0.0182872	-0.0439205	-0.0208141
CPAR2_103290	0.0431124	-0.00383578	0.000168984	-2.73861e-05	-0.0554401	0.00171147	0.0165704	0.0436689	-0.0601179
CPAR2_103300	-0.139374	0.000231744	0.000201233	7.74277e-06	0.0099699	0.000426278	0.0158284	-0.0639375	0.0665997
CPAR2_103310	-0.0285332	-5.17212e-05	-9.98434e-05	1.77019e-06	0.00487541	-0.000171961	-0.00991265	-0.0023681	0.0370292
CPAR2_103320	-0.12163	0.000202469	-0.000197162	-2.0237e-08	0.006393	-1.76464e-05	0.011177	0.0534997	0.0548138
CPAR2_103330	0.182479	-0.000695083	-0.000922835	1.14214e-06	-0.00270259	0.00105065	0.0194922	0.00545088	0.0704181
CPAR2_103340	-0.0216428	0.000184391	-7.03351e-05	-3.51015e-07	0.00206995	-0.000384814	-0.00330519	0.00440867	0.0182906
CPAR2_103350	0.394968	-0.00060558	-0.000427921	1.33966e-05	-0.0176055	0.00101085	0.170551	-0.0548012	-0.0518754
CPAR2_103360	0.0398851	-0.000220203	0.000119371	2.28927e-06	0.0083426	0.000885424	-0.0630516	0.128917	0.222021
CPAR2_103370	-0.232862	-0.00166868	-0.000952701	3.62788e-06	0.0150906	0.00146884	-0.0354844	0.120315	-0.0367053
CPAR2_103380	-0.226374	0.000228357	4.28479e-05	-1.4081e-05	-0.00202545	-0.00138546	-0.0382852	0.0820995	0.0116223
CPAR2_103390	-0.0620169	-0.000885919	-0.000581046	1.02371e-06	-0.0107398	-0.000702773	-0.000747501	0.0494205	0.0468386
CPAR2_103400	0.0659466	-0.000804173	-0.000266063	7.00901e-06	0.00160542	-0.000103157	-0.0110766	0.0301546	0.148185
CPAR2_103410	-0.261584	0.000950614	-8.2448e-05	7.53134e-06	0.0155449	0.00387069	-0.00824224	0.449759	0.265576
CPAR2_103420	0.124482	0.00151121	0.00025357	5.28221e-06	0.0142827	0.00166401	0.0926474	0.176069	0.031243
CPAR2_103430	-0.154523	0.00110107	-0.000274168	-2.97491e-06	-0.000664362	0.000744186	0.0203403	0.305811	0.21734
CPAR2_103440	-0.124144	0.00066401	-0.000282308	-3.88628e-06	0.00263906	0.00136224	0.0148751	0.0988638	-0.0038885
CPAR2_103450	-0.132858	-4.32056e-05	-4.11048e-05	3.46201e-06	0.00872942	-0.00063549	0.0256049	0.0151476	-0.0240086
CPAR2_103460	0.178607	-0.000511674	0.000300432	3.50929e-06	-0.0132531	-0.00089061	-0.0221946	-0.000372772	0.0537743
CPAR2_103470	-0.147449	-0.00025682	0.000275292	1.11068e-05	-0.0104736	-0.000190659	-0.0198941	0.0362435	0.0350521
CPAR2_103480	-0.229721	-1.3208e-05	-0.00102328	6.17745e-06	0.00336162	0.00185933	0.0245962	-0.110389	-0.0286246
CPAR2_103490	-0.0474812	-6.71897e-05	0.000295199	3.38661e-06	0.00578262	0.000338442	0.0289909	-0.0645114	-0.0386165
CPAR2_103500	-0.0109845	9.54673e-05	-0.000592043	8.53812e-06	0.00515323	0.000570672	0.0351373	0.092067	0.0721858
CPAR2_103510	-0.0209166	-0.00247631	-0.00053265	-7.55087e-06	-0.0164795	-0.00118549	-0.0399665	0.137842	0.0022545
CPAR2_103520	-0.327292	-0.00122645	-2.07536e-05	6.53313e-06	-0.00448939	0.0017298	-0.0130877	0.242504	0.115704
CPAR2_103530	-0.251837	0.00126939	-0.00155776	4.47376e-06	-0.00636298	-0.000717278	0.075517	0.0630276	0.0437084
CPAR2_103540	0.031754	-0.0052391	0.000823749	3.109e-05	0.040058	0.00170852	-0.0327214	0.343839	0.0591417
CPAR2_103550	-0.0777695	-0.000317306	-1.23611e-05	-1.181e-06	-0.0118348	5.73696e-06	-0.0107271	0.529162	0.0185436
CPAR2_103560	0.44522	-0.000474171	0.00079724	1.4414e-05	-0.00480114	0.000393981	-0.00161502	0.0118065	0.084457
CPAR2_103570	0.450385	-0.000744901	-6.85157e-05	-8.52284e-07	-0.00492043	0.000779827	0.0319648	-0.110847	-0.00580524
CPAR2_103580	0.246871	0.000575713	0.000108274	-5.58241e-06	-0.00314889	0.000180195	0.0603832	-0.000582174	-0.0109376
CPAR2_103590	-0.112877	0.000796036	-1.49431e-05	1.64615e-07	0.00496404	0.00135474	0.0243853	0.129061	0.0540444
CPAR2_103600	-0.371762	0.0017316	-0.00124828	-3.48762e-06	0.00206589	0.000290709	0.00167	0.0594518	0.0786798
CPAR2_103610	0.451934	-0.000288457	-0.0026151	8.66105e-07	-0.0563232	-0.00104433	-0.0075551	0.132358	0.120268
CPAR2_103620	-0.228986	0.00634202	-0.00132865	-8.73645e-06	0.00336145	0.00111034	-0.141816	-0.0689772	0.0502944
CPAR2_103630	0.270717	-0.000700418	0.000761804	-1.02068e-05	-0.0389275	-0.00708569	-0.042109	-0.122568	-0.315967
CPAR2_103640	-0.113242	0.00115896	0.000442196	1.36427e-05	0.00771602	-0.00157067	0.178196	-0.052621	-0.0543487
CPAR2_103650	-0.140174	-0.000482481	-0.000516429	1.42883e-05	0.0125394	0.0012309	-0.0213241	0.0781398	-0.0093353
CPAR2_103660	-0.465687	-0.000197353	0.000251718	-1.02285e-05	-0.0105227	-0.00212395	0.00902594	0.196365	0.0404419
CPAR2_103670	-0.0251075	-0.000170829	-0.000743926	-2.47897e-08	-0.00861724	0.00173278	-0.0189713	0.0724424	0.0562885
CPAR2_103690	0.0468277	-0.00119839	-6.70518e-05	1.61886e-05	-0.00388413	0.000298232	-0.0453541	0.107691	0.0828883
CPAR2_103700	0.0326921	-0.00176037	0.000137463	7.83422e-06	0.00404894	9.32481e-05	-0.0301454	0.0613004	0.0692671
CPAR2_103710	0.184718	3.97781e-05	-0.000215866	1.68914e-05	-4.91748e-06	0.00206495	0.026781	0.0296993	-0.0363677
CPAR2_103720	-0.103785	0.000382535	-0.000252942	5.22914e-06	-0.00878923	-0.00155097	0.281683	0.0103706	-0.175332
CPAR2_103730	-0.177277	-0.00258766	-0.000680894	-1.47952e-05	-0.013901	-0.001742	0.0156598	0.0137776	-0.00924644
CPAR2_103740	0.0126924	-0.000811369	-0.000823414	1.23635e-05	-0.00725599	-0.00138894	0.0654375	0.17142	0.19727
CPAR2_103750	0.419204	-0.00185568	0.000891047	-1.24805e-05	-0.023089	-0.00263198	0.0336427	-0.0931125	-0.0137051
CPAR2_103760	0.321098	-0.00128947	0.000256978	-3.74528e-06	-0.0517701	-0.00166158	0.0210068	0.119506	0.0203879
CPAR2_103770	-0.198571	0.00129575	-2.45416e-06	1.22031e-05	0.0132245	0.00200348	0.0181254	0.0122587	-0.0117679
CPAR2_103780	0.249619	0.00051685	0.000263602	1.0929e-06	-0.00205282	0.000145216	0.0489275	-0.0514822	-0.0602435
CPAR2_103790	-0.00729394	0.00506156	0.000645191	-3.92181e-06	0.000975719	-0.00147964	-0.0153296	-0.034595	-0.053366
CPAR2_103800	-0.0010903	0.00285195	0.000542601	-7.77681e-06	-0.0145073	-0.000304826	-0.233076	-0.0262811	0.0355328
CPAR2_103810	-0.0726512	-0.00193301	0.000347624	-5.97754e-06	-0.00418455	6.94848e-05	-0.00593607	0.146534	0.0295343
CPAR2_103820	0.00564164	-0.00676359	0.000203452	-4.42846e-06	0.0065112	0.00201136	0.00183773	0.178297	0.12475
CPAR2_103830	-0.124051	-0.00100617	8.74215e-05	-6.14873e-06	-0.00724887	0.000688178	0.0301927	0.0825171	-0.0307866
CPAR2_103840	0.664422	0.0011333	0.000392106	2.22169e-07	-0.00710378	4.24925e-05	-0.0354951	0.00665938	0.037295
CPAR2_103850	-0.0877553	0.000390254	0.000594464	1.69057e-06	-0.00595931	-0.000988019	-0.00248647	-0.156361	-0.226693
CPAR2_103860	0.175977	-0.00123754	-0.000205188	-2.74864e-06	-0.046517	0.000585387	-0.0318772	0.00381989	-0.010852
CPAR2_103870	0.581099	-6.71249e-05	0.00018901	4.06866e-06	0.00291513	-0.00283159	-0.00483127	-0.0801328	0.0217389
CPAR2_103880	0.057175	-0.00109578	0.000694309	-4.69009e-06	0.014225	0.000574845	0.021756	0.131851	0.124123
CPAR2_103890	-0.199019	0.00295246	0.000455782	1.17847e-06	0.0127769	0.000800639	0.0659144	0.0746062	0.0508022
CPAR2_103900	0.138933	0.00174337	0.00099506	-4.45615e-06	0.00231916	-0.00065985	0.0252205	-0.074786	-0.0279216
CPAR2_103910	-0.0457451	-0.00625341	-0.00368525	-1.09063e-05	-0.0173539	-0.00115104	-0.0339789	-0.0399012	-0.239328
CPAR2_103920	-0.198272	-0.00116633	-0.00014227	1.76854e-06	-0.0238164	-0.000362681	-0.0184806	0.0341569	-0.0532587
CPAR2_103930	-0.614235	0.00021643	-0.000637287	-3.18268e-06	0.0218447	-0.000141424	0.0133025	0.259541	0.0897999
CPAR2_103940	-0.000559634	0.00322718	0.000691031	-2.56533e-06	-0.0114677	-0.00145616	0.00308012	0.0330611	-0.0196343
CPAR2_103950	-0.0983925	0.00379365	0.000110685	4.6151e-06	0.0167126	0.00280796	0.0274585	-0.0727206	-0.016946
CPAR2_103960	0.209599	-8.1029e-05	0.000222423	-2.57947e-06	0.0151738	0.00037482	0.0183507	-0.357381	-0.190555
CPAR2_103970	-0.118514	0.00300988	0.000529434	-1.86756e-06	-0.0040416	-8.91538e-06	0.017631	-0.11124	-0.0882331
CPAR2_103980	0.267363	-0.00134933	0.000596043	-1.27401e-05	-0.0311873	-0.0024785	-0.0555476	-0.116879	-0.130761
CPAR2_103990	0.138197	-0.0010235	0.00128276	1.21816e-05	0.132429	0.00490575	-0.0577464	-0.00832682	0.012992
CPAR2_104000	0.22429	-0.000380535	4.31642e-05	-1.27141e-05	-0.0347257	-0.00464623	-0.0371061	-0.128009	-0.0759092
CPAR2_104010	0.0936345	-0.00143637	0.000621666	-5.56631e-06	0.00868546	0.00169275	0.0367041	-0.0199732	-0.0237708
CPAR2_104020	-0.204466	-0.00405084	-0.00112842	4.07589e-06	-0.0149891	-6.62559e-05	-0.00762545	-0.0271536	0.0851527
CPAR2_104030	0.0585702	0.00107948	0.000593255	-1.07141e-05	-0.00440557	-5.79733e-05	0.0854687	0.0352893	0.00452177
CPAR2_104040	-0.0761178	0.000209168	-0.000765709	2.99968e-05	0.0188864	0.00253467	0.00347462	0.0888709	-0.0557565
CPAR2_104050	-0.0520588	0.00367113	0.000364482	1.55499e-06	-0.0143887	-0.00100249	0.0298158	-0.0277387	-0.0113249
CPAR2_104060	-0.114848	0.00110533	2.21384e-05	-1.26385e-06	-0.0158231	0.0014302	-0.0283441	0.0327477	0.0376384
CPAR2_104070	0.165376	-0.00239444	0.0004572	-1.14222e-05	-0.0156503	0.00406448	-0.0271955	-0.00218744	-0.00653653
CPAR2_104080	-0.226772	0.000123162	-0.000135835	4.13248e-06	0.00160787	0.00171015	-0.315292	0.0974206	0.238323
CPAR2_104090	-0.0679633	0.000263983	-0.000518291	5.21937e-06	-0.0468493	0.000526467	0.0183401	0.0243071	-0.00349441
CPAR2_104100	-0.196318	0.000221687	-0.00146724	-5.29411e-06	0.0123182	0.000822203	-0.0561696	-0.0256806	0.0310381
CPAR2_104110	0.0154991	0.00334892	0.00189176	-1.12841e-05	-0.00439872	-0.000401228	0.0301228	0.00565567	0.0733722
CPAR2_104120	-0.0542856	-0.000625315	-0.000230996	5.58675e-06	0.00270765	-0.000318332	0.113357	-0.00155882	0.00383793
CPAR2_104130	-0.0412894	0.00487864	0.00108123	-1.37407e-05	0.00715512	0.00213287	-0.0195147	-0.0641341	-0.101329
CPAR2_104135	-0.192537	0.00182178	-0.000180568	-6.48941e-07	0.0270388	0.00184191	0.0105173	0.214556	0.045872
CPAR2_104140	-0.0416199	-0.0018286	-0.000363084	-7.8966e-06	-0.0231322	-0.0026328	-0.033955	0.00740037	-0.0450471
CPAR2_104150	1.06335	0.000894934	0.000126038	4.41459e-06	-0.00444658	0.00165002	-0.0387613	-0.0297979	-0.00642595
CPAR2_104160	-0.714634	-0.000213507	0.00015299	7.49934e-06	0.0358644	0.00240148	-0.0125016	0.0190038	0.0619861
CPAR2_104170	-0.160565	0.000619464	-3.6563e-05	2.38876e-05	0.0185544	0.00426339	0.0363102	-0.0364833	-0.0193145
CPAR2_104180	0.499594	-0.00167556	0.000852483	8.55492e-06	0.0117249	0.00175206	-0.0283972	-0.000963405	0.0283055
CPAR2_104190	0.452423	0.000706405	5.65455e-05	2.21114e-05	0.0174779	-8.16704e-05	-0.0252222	0.0285008	0.0298353
CPAR2_104195	0.0630415	0.00336174	0.00220113	7.00144e-06	0.0116032	0.00192543	-0.00753202	0.0294232	0.00901939
CPAR2_104200	0.00634831	0.000908031	-0.00112064	-3.16447e-06	-0.000577612	-0.000591815	0.0189565	0.0557848	-0.0290688
CPAR2_104210	-0.259036	-0.00214917	-0.000337855	-1.82041e-05	-0.193135	-0.00284146	-0.0254862	-0.259748	-0.34749
CPAR2_104220	-0.267775	-0.000498259	-0.00224446	-1.39774e-06	-0.0100567	0.000181722	-0.00854612	0.0203952	-0.056337
CPAR2_104230	-0.333865	0.000140741	-0.000978473	-3.33045e-06	0.00356512	-0.000292104	-0.0383516	0.0614091	-0.0162595
CPAR2_104240	0.00718274	-0.00131079	4.37346e-05	-5.83044e-06	0.0229875	0.00232557	0.0382727	-0.0217724	-0.0335278
CPAR2_104250	-0.181368	-0.000752366	-0.000133558	-5.72248e-07	-0.0138902	0.000629469	-0.0304926	0.0893906	0.000690667
CPAR2_104260	-0.0017379	0.000651323	0.000408064	-4.71192e-06	-0.0269307	-0.000902063	0.030226	-0.00857526	0.0052152
CPAR2_104270	0.151964	0.00140218	0.00119041	5.4761e-06	-0.000312463	0.000605354	0.011625	0.0332243	0.0426262
CPAR2_104280	0.225755	-0.00346252	0.000708452	3.49811e-05	0.0406797	0.000292799	0.133735	-0.0728505	-0.0943538
CPAR2_104290	0.132795	0.00392884	0.00348815	-2.75309e-05	-0.0422116	-0.00277272	-0.0703525	-0.180452	0.0168357
CPAR2_104300	0.0284393	-0.00232884	0.000347276	-3.66932e-05	-0.303222	-0.14083	-0.00273872	-0.278462	-0.02857
CPAR2_104310	-0.1124	-0.00075521	-0.000593223	-2.63453e-05	-0.0640638	-0.00575503	-0.00328526	0.0318192	-0.0406141
CPAR2_104320	-0.695938	-0.00475891	-0.00213032	6.19093e-06	-0.00254715	0.0037608	-0.000991003	0.0857285	-0.00281764
CPAR2_104330	-0.621283	-0.000345991	-0.00031734	1.81223e-05	0.014141	0.001986	0.0376597	-0.0352672	0.0307348
CPAR2_104340	0.473677	-0.000940167	1.26665e-05	-1.06406e-05	-0.0225944	-0.00126579	-0.07263	-0.0130809	-0.0123491
CPAR2_104350	0.0720738	0.00169371	0.000488282	8.41412e-06	0.0184315	0.000863686	-0.0292473	-0.035671	-0.00606104
CPAR2_104360	0.0660486	0.000812083	0.000508027	-1.00023e-06	0.00078509	-0.000119664	-0.0219168	0.105122	0.291303
CPAR2_104370	-0.242705	0.00196144	-0.000349793	-7.54702e-06	-0.0118167	-0.00104452	0.0228443	-0.125405	-0.0352654
CPAR2_104380	-0.120386	0.00347549	-0.000137352	3.36339e-06	0.0137695	-5.08233e-06	0.0428188	0.0868882	0.29696
CPAR2_104390	0.571407	-0.00107395	-4.3275e-05	-2.55124e-05	-0.0346613	-0.00439414	0.0159305	-0.128876	-0.141596
CPAR2_104400	0.21325	-7.27719e-05	-0.000161628	1.51471e-06	0.000672739	0.000169768	0.00197233	0.00501178	0.00120995
CPAR2_104410	0.35004	0.000636418	0.00031101	7.03584e-07	0.00223133	0.000784271	0.0647192	-0.00124247	-0.0253691
CPAR2_104420	0.0405419	-0.00203203	-0.000111316	-6.94802e-06	-0.0362423	0.0016223	-0.00374146	-0.058359	0.0150195
CPAR2_104430	-0.167972	0.000673411	-3.35645e-05	1.92515e-05	0.0411037	0.000706076	-0.000178667	-0.0391568	0.0196168
CPAR2_104440	0.0679148	0.00267321	1.10912e-05	-3.28501e-06	0.0333245	0.000878326	0.0286621	-0.0772151	0.478138
CPAR2_104450	-0.178452	-0.000196344	-0.0004331	-1.23842e-05	0.00639911	-0.00167834	-0.0483374	-0.0135682	-0.0484602
CPAR2_104460	-0.276917	-0.000380463	-0.000135561	-9.0362e-06	-0.0188054	-0.00238041	-0.0449731	0.0144362	-0.111547
CPAR2_104470	0.319729	-0.00146896	0.000789281	-2.21823e-06	-0.00130437	-0.0012221	-0.013172	-0.202508	-0.0687831
CPAR2_104480	0.113238	6.49107e-06	1.73469e-05	-7.21717e-06	0.00311416	-0.000980692	0.0278787	-0.0488318	0.0193398
CPAR2_104490	0.104131	0.001417	0.000263991	-2.33585e-06	0.0212648	-7.80319e-05	0.0350852	-0.060514	-0.0395311
CPAR2_104500	-0.121064	-0.00183088	-0.000666579	1.77626e-06	-0.0398903	-0.000461377	0.0258735	-0.117001	-0.0125453
CPAR2_104510	0.125147	0.00283108	0.00158578	8.51017e-06	0.327744	0.280692	0.00913969	0.000630617	0.0267502
CPAR2_104530	0.180896	0.000777446	0.000208222	3.55081e-06	0.00175301	-0.000328889	0.0204191	0.746166	0.282583
CPAR2_104540	0.0812189	0.000131967	0.00035108	7.674e-07	0.0065309	0.00117831	0.00118308	0.00746959	0.0457822
CPAR2_104550	-0.0611883	0.00429757	0.000978746	2.9949e-05	0.00323752	0.00339006	0.0784133	-0.0236387	-0.0344966
CPAR2_104560	-0.295942	0.000545294	-0.000346063	-9.02445e-06	-0.0165171	-0.000772429	-0.0169499	0.00318212	0.293285
CPAR2_104570	-0.110264	-0.000839783	-0.000224348	1.41415e-05	0.00845074	0.00257862	-0.0139235	0.057507	0.0293129
CPAR2_104580	-0.039683	0.000249237	-2.51073e-06	-3.05503e-06	-0.000746395	-0.001126	0.0429448	-0.084359	-0.0521848
CPAR2_104590	-0.845341	0.00189757	-0.00176509	1.34961e-06	0.0199522	0.000779615	-0.062012	0.0104505	-0.00200198
CPAR2_104600	0.761906	-6.4463e-05	0.000155293	-1.9388e-06	0.0047037	0.000575669	-0.00305258	-0.225537	-0.0728965
CPAR2_104610	0.0705998	0.00238779	-0.00115824	1.4921e-05	0.041964	0.00170119	0.0012334	0.0333701	-0.05367
CPAR2_104620	-0.0870201	0.00126849	-0.00127252	2.00936e-05	0.127039	0.00222049	0.0367695	-0.0552661	0.0746621
CPAR2_104630	0.275623	0.00229599	-0.000359817	4.78545e-06	-0.00522579	0.000186768	-0.00452407	-0.0301725	0.0115473
CPAR2_104640	0.102217	0.659523	0.000587238	-1.87271e-06	0.0107244	3.79723e-05	-0.0309862	0.0501739	0.00576563
CPAR2_104650	0.0297685	-0.000460421	0.000235864	3.92469e-06	0.00570259	0.000692665	0.0101275	0.00203545	0.058342
CPAR2_104660	0.644885	-0.00103129	0.000727415	7.98081e-06	-0.0117778	-0.00224272	-0.0026422	-0.0445057	-0.0401838
CPAR2_104670	0.0346598	0.000431843	-0.000501892	-1.90696e-05	0.00259455	-0.00267022	0.0305383	-0.0480335	0.0356172
CPAR2_104680	-0.228248	-0.00135563	-0.000451432	5.22006e-06	-0.0314894	-0.00126697	0.0224828	-0.517912	-0.138406
CPAR2_104690	-0.0874268	0.00269205	0.000119964	-1.04612e-05	-0.0352551	-0.00260256	0.0543507	-0.13241	-0.0588579
CPAR2_104700	-0.265923	0.00103738	-5.41862e-05	3.92307e-06	-0.0018721	0.00024177	-0.0049911	0.119634	0.0191922
CPAR2_104710	-0.0747376	0.00382887	0.000158665	-3.45054e-05	-0.0364368	-0.00110948	-0.0259329	-0.0870807	-0.101725
CPAR2_104720	0.0307325	-0.000373948	0.000161602	3.91372e-06	0.000933234	0.00121704	-0.051132	-0.0506427	-0.00879531
CPAR2_104730	0.213589	-0.00159955	0.000340874	5.86877e-06	0.000439997	-0.00051017	0.0238767	0.00973616	-0.116158
CPAR2_104740	0.233688	-0.00241518	0.0024658	5.72601e-06	0.00920627	0.000381567	0.00513452	0.0369647	-0.00950321
CPAR2_104750	0.155206	-0.000406657	0.00159839	4.79029e-06	0.00427879	-0.00146735	-0.00355123	-0.0624246	0.139008
CPAR2_104760	0.000709003	0.00226653	0.000287984	9.58055e-06	0.0251234	0.00230652	0.0343938	0.0399318	0.151085
CPAR2_104770	-0.0766595	-0.00182726	-0.000751766	1.01537e-05	0.0134275	-0.00316089	0.0427967	-0.0321053	0.00980221
CPAR2_104780	0.0720428	-0.00280444	0.000949955	2.41744e-06	-0.00021866	0.000921727	-0.00997079	-0.0442786	0.165207
CPAR2_104790	-0.284815	0.00111958	-0.000846109	-3.03357e-06	0.00514193	-0.00184265	0.0328711	-0.152033	-0.0255543
CPAR2_104800	0.00271417	-0.00305889	-0.00127896	-2.64505e-06	-0.0322514	-0.00140702	-0.000869401	-0.15442	-0.0309869
CPAR2_104810	-0.0949054	-0.000369497	2.12307e-05	3.82806e-06	0.00656102	-0.000765695	0.0382905	-0.0945231	-0.0782058
CPAR2_104820	-0.322648	0.00166607	-9.6069e-05	-3.27286e-06	-0.0097998	-0.00134864	-0.0212911	0.817845	0.0575058
CPAR2_104830	0.79355	-0.00136436	0.000567618	-3.61063e-06	-0.0262896	-0.00320498	0.0571238	0.0179908	-0.0208907
CPAR2_104840	-0.0212583	0.00359312	0.000683567	4.65747e-06	0.0140897	0.00180724	-0.0153216	0.022206	0.0210989
CPAR2_104850	-0.123476	0.00183502	-0.00147777	4.29864e-07	0.0164299	0.00126019	0.0283384	-0.0076617	-0.0381555
CPAR2_104860	-0.124331	-7.30389e-05	-0.000389227	-8.84513e-06	-0.026068	-0.00143519	0.00237522	-0.0836331	0.0244721
CPAR2_104870	-0.0423303	0.00269175	0.00113033	-4.68253e-07	-0.00175789	0.00112542	-0.0661473	-0.0714959	0.0844043
CPAR2_104880	0.141778	0.000887565	0.00057318	4.09603e-06	0.0253348	0.00131147	0.0183009	-0.0582933	0.120997
CPAR2_104890	0.0305877	0.000132964	-0.000311794	1.8122e-06	0.0245949	0.00189229	0.049154	0.0970498	0.0306347
CPAR2_104900	0.128491	-0.00260914	0.000464519	1.03061e-05	-0.00133529	-0.00235756	-0.0131257	-0.109427	-0.00732512
CPAR2_104910	0.129429	0.000169795	0.000144815	-1.30107e-05	0.00136959	-0.004248	0.0101043	-0.161249	-0.14189
CPAR2_104920	-0.234226	-0.00175376	-0.00170396	-1.59316e-05	-0.0131507	-0.000626729	-0.033473	0.211302	0.130993
CPAR2_104930	-0.0813905	-0.000693772	0.00105038	1.79925e-06	0.0127501	-2.00329e-05	-0.00792366	0.094244	0.0085002
CPAR2_104940	-0.0812865	-0.000839966	-2.76584e-05	2.46084e-06	0.00830426	0.000350735	-0.0250229	-0.0081483	0.0261563
CPAR2_104950	0.340418	0.00203426	0.0010807	1.08893e-05	0.039128	0.00168393	0.244276	0.00255757	0.0414475
CPAR2_104960	-0.258926	-0.000430197	-0.000711465	-2.70077e-05	-0.0321714	-0.00455401	-0.0442832	-0.0972349	-0.133542
CPAR2_104970	0.348778	0.00202831	0.000852313	-3.80373e-07	-0.00379483	0.000411557	-0.00600354	-0.0313134	0.0425697
CPAR2_104980	0.00947504	0.00409992	0.000425652	1.3877e-06	0.00691726	0.00150162	0.0484811	0.0996303	0.0240475
CPAR2_104990	-0.230662	0.000169697	-0.000426231	-6.58966e-07	-0.00855922	0.00117813	-0.0273684	0.00216746	0.0596134
CPAR2_105000	0.231576	-0.000492462	-7.04711e-05	-2.16648e-07	0.0117698	0.000607461	-0.018995	-0.0102943	0.0422487
CPAR2_105010	0.373311	0.000103333	0.000157657	-2.33956e-06	0.000638212	-7.93668e-05	0.0708631	-0.0144383	0.00583644
CPAR2_105020	0.472837	-0.00155088	0.000950892	6.10595e-06	0.0007706	-0.000172912	-0.0237756	-0.138252	0.0176385
CPAR2_105030	-0.224845	-0.00235409	-0.0019136	-8.64918e-07	0.0153445	0.00189607	-0.0542045	0.0584203	0.019031
CPAR2_105040	0.302024	-0.00661946	3.82822e-05	2.25518e-06	0.0407019	0.00200126	-0.0230057	0.00715367	0.00372333
CPAR2_105050	0.398195	-0.00217804	0.000517387	-3.39568e-06	-0.0641904	-0.006141	0.026838	-0.00742005	0.0709448
CPAR2_105060	0.0677437	0.00163664	0.000590322	5.41008e-06	0.0748777	0.000803672	-0.00868257	0.0963408	0.0246147
CPAR2_105070	-0.617355	-0.00235745	-0.0030993	-5.597e-07	0.00330315	-0.00162893	-0.0309137	-0.051755	-0.155263
CPAR2_105080	0.268444	-0.000917276	0.000374166	5.00238e-06	-0.00860321	-0.00133556	-0.00332566	-0.164402	0.0298808
CPAR2_105090	-0.348229	0.000572182	-0.000832205	-5.9906e-06	0.0100134	-0.000659026	-0.0276937	-0.0539071	-0.0121764
CPAR2_105100	0.0498571	0.000839285	5.83956e-06	-1.0754e-05	0.0126557	-0.00232845	0.0592812	-0.0372754	0.00163187
CPAR2_105110	0.279285	0.000388886	-0.000315744	3.65742e-06	-0.0135626	0.000211495	0.00422692	0.0628466	0.0203352
CPAR2_105120	0.349414	0.00101127	0.00146522	6.56498e-06	0.015107	0.00063092	0.0143121	1.23149	0.0224984
CPAR2_105130	0.0870931	0.000957233	-0.000214833	1.92641e-05	0.0125352	-0.000596594	-0.0528832	0.128169	0.152159
CPAR2_105140	0.155972	-0.000966456	0.000715127	4.46239e-06	0.0258716	-0.0040339	0.157547	0.00737435	0.0782379
CPAR2_105150	0.0481862	-0.00104989	-5.09493e-05	1.34878e-05	-0.00547145	0.00138818	-0.00889829	-0.130377	-0.0663205
CPAR2_105160	-0.104128	0.00409815	0.00065567	-2.83612e-05	-0.0128053	-0.0027377	-0.210533	-0.0085777	0.00233814
CPAR2_105170	0.252778	0.00413311	0.00201153	4.541e-06	0.00757007	0.000505868	0.297549	0.0218146	0.00342664
CPAR2_105180	0.0156985	0.00621311	0.00224295	-4.78556e-06	0.0155696	0.00432115	0.0300214	0.116834	0.0582782
CPAR2_105190	0.341464	-5.68421e-05	0.00026946	1.13383e-07	0.0155022	-7.5479e-05	0.0114225	-0.330852	-0.23592
CPAR2_105200	0.258222	-0.000472992	0.000561706	-6.40927e-08	-0.00620334	-0.00148659	0.0237988	0.0237565	-0.0832269
CPAR2_105210	0.113862	-0.00161238	0.000436989	1.74876e-05	0.039206	0.0039485	-0.0173465	0.0997441	0.0226202
CPAR2_105220	-0.111686	0.00128723	-3.65242e-05	-8.10747e-06	0.00965521	0.00153435	-0.0424568	0.0768829	0.0497092
CPAR2_105230	-0.214717	-0.00116605	-0.000404191	-7.02135e-06	-0.00904351	-0.00120036	-0.136322	0.174674	0.281651
CPAR2_105240	0.173	0.000200739	0.000116447	-1.74392e-06	0.00191274	-9.54945e-05	0.0266483	-0.0618514	-0.0399576
CPAR2_105250	-0.136429	0.000579209	-0.000265333	-1.20123e-05	-0.00430193	0.00121031	0.00348412	-0.0365729	-0.00814347
CPAR2_105260	0.225643	-0.00126309	0.000210925	3.17345e-06	0.000262344	-0.00118924	0.00283651	0.0799453	0.0319099
CPAR2_105270	1.64378	0.00112177	0.000352346	6.90643e-06	0.0345785	0.00037899	-0.0175271	0.0486368	-0.0281579
CPAR2_105280	0.263133	-0.00562627	0.00229082	2.27858e-06	0.0203275	0.00197349	0.00780023	-0.197755	-0.0155355
CPAR2_105290	0.0967011	-0.00215355	1.35818e-05	-4.47665e-06	-0.0259314	-0.000218247	-0.0402222	-0.0194776	-0.0520192
CPAR2_105300	-0.146503	-0.00121377	-0.000413493	1.08585e-05	0.0128634	-0.00199239	-0.0195729	-0.128035	-0.00893431
CPAR2_105310	-0.184307	0.000304423	-0.000462142	8.45603e-06	0.0494462	0.000902625	0.0226735	0.307101	0.188709
CPAR2_105320	-0.106633	-0.00243544	-0.00395858	-1.24497e-05	-0.000560417	0.00334116	0.0330271	-0.0133877	-0.10355
CPAR2_105330	0.00272921	0.00195496	-0.00034233	-4.15566e-06	-0.00122355	0.00143408	-0.00458947	-0.0550217	0.020444
CPAR2_105340	-0.222283	0.00280139	-0.00391983	-2.90331e-05	-0.0212797	-0.11672	-0.0486395	-0.310615	-0.478141
CPAR2_105350	0.178844	-0.00403546	0.000580304	-5.79023e-06	-0.0149024	-0.00146509	0.0841206	-0.0319891	-0.0408612
CPAR2_105360	-1.82022	0.000174203	-0.000105294	3.17476e-06	0.00418942	-0.000260545	0.452139	0.0871677	0.634166
CPAR2_105370	0.0103632	0.00081647	0.000497809	2.01086e-06	0.00583796	0.00041214	0.0498415	-0.027834	-0.0408929
CPAR2_105380	-0.0522796	0.00261251	6.5987e-05	-1.7499e-06	0.00431079	8.99825e-05	-0.00693613	-0.00796804	0.638262
CPAR2_105390	-0.224285	-0.00279824	-0.00173509	-4.51091e-06	-0.027971	-0.00250236	0.0254398	0.0589018	0.0182797
CPAR2_105400	-0.151296	-0.00252451	-0.00189777	-2.46779e-05	0.010628	-0.000466482	-0.10715	0.0384234	-0.021313
CPAR2_105410	0.185188	-0.00179991	0.00135694	-1.00586e-05	0.00207969	0.000280822	0.0218288	-0.0312984	0.0160238
CPAR2_105420	0.0492664	0.00125378	0.000156595	-4.60043e-07	0.00351746	-1.46595e-06	-0.0381672	-0.0664738	-0.027304
CPAR2_105430	-0.0842285	0.00235215	0.000142111	-2.59405e-05	0.00220502	-0.00495084	0.00801882	-0.138008	-0.0317116
CPAR2_105440	0.0890486	0.00124511	-0.000627222	8.26329e-07	0.01133	0.00079913	0.00362892	-0.123995	0.00382111
CPAR2_105450	0.13884	0.000856513	0.000249566	1.15131e-06	0.0211442	0.00136721	0.0445094	-0.0392332	0.0995019
CPAR2_105460	-0.281397	-0.000905311	-0.000276765	-1.74803e-06	0.0251044	0.00052904	-0.0417258	0.0318445	0.0706236
CPAR2_105470	-0.742939	-0.00053968	-0.000133912	3.63779e-06	0.0203784	0.000593616	0.0213561	0.298434	0.0129024
CPAR2_105480	1.34185	0.00297903	0.000945606	9.27233e-08	-0.0227407	0.0019919	-0.0606876	0.0727743	0.0213711
CPAR2_105490	0.108857	-0.00148758	-0.000381691	1.39827e-06	-0.047723	-0.00133218	-0.0360267	-0.0610695	-0.074041
CPAR2_105500	-0.0405862	-0.00036902	0.000334819	-3.52663e-05	-0.0202947	-0.00417692	0.00748119	0.055151	0.0855108
CPAR2_105510	-0.0644706	-0.000868192	0.000292789	-9.40852e-06	0.0288312	-0.00181856	0.0032358	0.0407093	0.12497
CPAR2_105520	0.0650206	0.000859839	0.000702284	9.45274e-07	0.0129937	-0.000588705	-0.000111632	-0.0246022	-0.00524374
CPAR2_105530	-0.0168148	0.000815852	0.00013535	1.8978e-07	0.00652276	-6.17805e-05	-0.0117725	-0.0372461	-0.0160956
CPAR2_105540	-0.0728453	9.2289e-05	3.77026e-05	6.68917e-06	0.292586	0.000799234	-0.00683552	0.152572	0.0784737
CPAR2_105550	-0.0133136	0.000271178	0.000279564	7.05171e-06	0.00311795	-0.000169638	-0.0303872	-0.117822	-0.20502
CPAR2_105560	0.285837	-0.00109897	0.000568222	-3.38359e-05	-0.0460567	-0.00455753	-0.0532194	-0.074922	-0.12386
CPAR2_105570	-0.000520075	0.0046481	0.00122228	1.36445e-05	0.0234353	0.0029621	0.0311824	-0.011399	0.00342803
CPAR2_105580	-0.0469645	-0.000745559	-0.000493597	8.07941e-06	0.00814532	0.00165252	-0.013359	-0.00797745	0.0461966
CPAR2_105590	0.0886162	-0.0036397	0.000986794	-1.74744e-05	-0.0157763	-0.00160849	-0.0157993	0.0388914	0.0263708
CPAR2_105600	0.0832972	0.00222206	0.000715773	9.37955e-06	-0.00237325	0.00187525	0.194227	0.0632629	0.0313655
CPAR2_105610	0.000821786	-0.00206903	-0.000467426	1.52486e-05	0.0109178	-0.00286905	0.0683691	-0.0550256	-0.0638562
CPAR2_105620	0.0493079	0.00185754	0.000934544	4.53677e-06	0.0313359	0.00159156	-0.00310086	0.0329355	0.0305059
CPAR2_105630	0.0170874	-0.00254954	-0.000332372	1.88935e-05	0.096573	0.00376881	0.0528248	0.0171962	0.00583851
CPAR2_105640	-0.154256	-0.00839187	-0.00301045	-7.87591e-06	-0.0204524	-0.00118917	-0.0323076	-0.616718	-0.118747
CPAR2_105650	0.573544	0.00161014	0.00147818	1.18548e-05	0.0130996	0.00249635	0.0198066	-0.00501416	0.00258701
CPAR2_105660	0.00797589	0.00433307	0.00114956	1.20881e-05	0.0069317	-0.00234832	0.265358	-0.00918908	-0.0274408
CPAR2_105670	0.24929	-0.00179167	0.000254184	8.39432e-06	-0.00461249	0.000577932	0.0182215	-0.0608262	-0.00595201
CPAR2_105680	0.398085	8.00931e-05	0.000425946	1.4374e-06	-0.0020074	-8.9535e-05	0.00954389	0.0358041	0.383495
CPAR2_105690	-0.312169	0.000501385	-0.000692706	4.02533e-06	0.0151964	-0.000280739	0.0259732	0.0264555	0.023734
CPAR2_105700	0.401689	-0.000314744	0.000253038	1.64028e-05	0.00486012	0.00260582	-0.0372005	-0.136804	-0.0492328
CPAR2_105710	0.310634	0.00124772	0.00061591	1.03091e-05	-0.00826486	0.00025762	-0.0107839	-0.0379926	-0.0468958
CPAR2_105720	0.235808	-0.000185856	-0.000305841	-4.73559e-06	-0.0169974	-0.000418415	0.00756529	0.0189504	0.0090936
CPAR2_105730	0.627218	-0.000373609	0.260484	1.96875e-05	-0.00234611	-0.000403035	0.0733146	0.031792	-0.0119271
CPAR2_105740	0.0125022	0.000226544	7.71371e-05	1.79402e-06	0.00251809	0.000461861	-0.0131003	0.0579893	0.110327
CPAR2_105750	-0.00681304	-1.93764e-05	-1.4401e-05	-2.38643e-08	-6.06527e-05	1.03327e-05	0.00342633	-0.00778473	0.00617671
CPAR2_105760	0.0244879	-0.00125149	-0.000569603	-6.63046e-07	0.0217556	-0.00133885	-0.050045	-0.081152	-0.0480064
CPAR2_105770	0.194481	-0.00064059	0.000157847	8.74903e-06	-0.229102	-0.000902811	-0.00720515	0.00966335	-0.140351
CPAR2_105780	0.10476	-0.000306487	0.000156136	2.8004e-06	0.00985207	0.00160151	-0.00714994	0.0410538	0.14606
CPAR2_105790	0.289589	0.00627226	0.00247827	2.96065e-05	0.0494268	0.00629516	0.0936516	0.11282	0.441595
CPAR2_105800	0.122986	0.000324844	0.000399176	2.43607e-05	0.0298351	-0.00290794	0.212541	0.0486439	-0.0152022
CPAR2_105810	-0.382138	0.000566836	-0.00159572	-1.21906e-05	0.00875346	0.00024422	-0.013182	0.420452	0.0488963
CPAR2_105820	0.0127189	0.00200311	-0.000247736	-6.70832e-06	-0.116021	0.00189012	0.0529615	0.00389124	0.0132086
CPAR2_105830	-0.0223182	0.00310157	0.00165631	7.38358e-07	0.0162335	0.00257484	0.125816	0.197563	0.116028
CPAR2_105840	-0.11386	-0.00202756	-0.000887445	2.35646e-06	0.0188566	-8.44129e-05	-0.00476581	0.028729	0.0486749
CPAR2_105850	-0.877192	-0.000893172	-0.000742931	-8.662e-06	0.00773808	5.06922e-05	0.0015969	0.167478	-0.00276727
CPAR2_105860	-0.117287	-0.000581181	0.000164085	4.55504e-06	0.0120427	-0.00176375	0.140873	0.311543	0.165016
CPAR2_105870	0.0412622	0.00177141	-0.00130214	-3.38021e-06	-0.0137792	0.00178196	-0.0313634	0.068275	0.0540317
CPAR2_105880	-0.195332	-0.00393821	-0.00225747	2.57813e-05	-0.00382908	-0.00355628	-0.000614066	-0.175983	0.00726371
CPAR2_105890	-0.0906805	-0.000879459	0.000204366	1.34873e-05	0.153877	0.00213034	0.0276599	0.00288623	-0.155399
CPAR2_105900	-0.408317	0.0036409	-0.00175228	1.84432e-05	0.0085228	-5.72568e-05	0.342752	0.0272155	0.0323139
CPAR2_105910	-0.211158	0.00185635	0.000638827	1.87342e-05	0.0657691	0.00326523	-0.0227164	0.131727	0.06447
CPAR2_105920	0.602292	-0.000177425	9.15708e-05	-6.6713e-06	-0.0190762	-0.000661881	0.0527069	-0.0773999	-0.0341076
CPAR2_105930	-0.105159	0.00433124	1.66092e-05	6.28221e-07	-0.000500815	0.00129461	0.0256272	0.0336677	0.0696731
CPAR2_105940	0.0508159	-0.00861465	-0.000422411	7.27528e-06	-0.00955265	-0.000999213	0.0062699	-0.27096	-0.233726
CPAR2_105950	0.381846	-0.00202143	0.00239987	1.47308e-05	-0.0945952	-0.00134025	-0.0473116	-0.192687	-0.0795733
CPAR2_105960	-0.270716	0.00153574	-0.000138293	-1.78163e-05	-0.0176785	-0.00105064	0.0341377	-0.0282162	0.00585031
CPAR2_105970	-0.0594466	0.00321324	0.00125064	-9.97736e-07	0.0119448	0.000414983	0.0328748	-0.0379398	-0.0132408
CPAR2_105980	-0.36186	0.00219528	-0.000228144	-2.17738e-05	-0.0309132	-0.00122202	-0.0172462	-0.232592	-0.0942799
CPAR2_105990	0.0675414	-6.57369e-05	-2.37753e-05	6.00141e-06	0.0173342	-0.000705277	-0.0322108	0.0193416	-0.0115431
CPAR2_106000	-0.692792	-0.00114178	-0.00170936	2.25449e-05	-0.00139206	-0.000273938	-0.00396533	-0.102615	0.0253856
CPAR2_106010	-0.138185	0.000571534	-0.000938132	-5.88871e-06	0.000522573	0.000147305	-0.0381867	0.040753	0.0225167
CPAR2_106015	-0.164321	0.00217239	0.000302176	1.22234e-05	0.0175322	0.00247009	0.0214632	0.169399	0.259516
CPAR2_106020	-0.321444	0.00291539	-0.000934893	-2.63906e-06	0.00349066	0.00199096	-0.112693	-0.00153829	-0.0387771
CPAR2_106030	0.113948	-0.00044824	-0.000677089	-1.81847e-06	-0.00136029	0.00137799	0.0346563	-0.0353131	-0.0351184
CPAR2_106040	-0.270557	-0.00135167	-0.00327726	-2.43361e-05	-0.0132598	-0.00376235	0.0283492	0.10682	0.000119163
CPAR2_106050	-0.356896	-0.00423947	-0.00146962	5.89505e-08	0.00421256	0.00132571	-0.0566478	-0.00385472	0.0711524
CPAR2_106060	0.133117	-0.00665327	-0.00158717	2.76449e-05	-0.00181979	-2.60738e-06	-0.0130182	-0.0242882	0.00746427
CPAR2_106070	-0.401162	0.00230903	-0.000776339	-3.96772e-06	-0.00256184	0.000170459	-0.052975	0.309346	0.0563844
CPAR2_106080	0.189835	-0.00626085	-0.00163097	-1.4572e-05	-0.0182752	-0.00127952	-0.0214732	-0.00616606	0.103363
CPAR2_106090	0.0478876	0.0011434	-0.000218758	8.92629e-06	0.0169066	0.00523304	-0.000837541	0.245346	0.312363
CPAR2_106100	-0.0393273	0.00360706	0.000953192	7.11272e-06	0.0384109	0.0993968	-0.000369649	0.399813	0.39001
CPAR2_106110	0.614864	-0.00025384	0.000338514	-1.71275e-06	-0.0145114	-0.00148347	0.118375	-0.0170573	-0.0291952
CPAR2_106120	-0.00646777	0.000573847	0.000284558	-5.59078e-06	0.00362282	-0.00083493	0.0333358	0.0175498	0.0402623
CPAR2_106130	-1.14203	-0.000734381	-0.000962126	-1.32877e-05	0.0152959	-0.000649731	-0.0408954	-0.0121264	-0.00529455
CPAR2_106140	-0.753266	-0.00123075	-0.00106442	3.79011e-07	0.00871876	-0.000385964	-0.0328648	-0.0204847	0.016836
CPAR2_106150	-0.184574	0.00164815	6.87555e-05	-1.4713e-05	-0.137357	-0.00116008	0.0275908	0.0105157	-0.00311247
CPAR2_106160	-0.825079	-0.00136171	-0.00100361	-1.57543e-05	0.00781466	-0.000105774	-0.0159748	0.0494137	0.0238522
CPAR2_106170	-1.18497	-0.00109944	-0.00166521	-9.85329e-06	-0.000920062	-0.000951296	-0.0192649	0.029623	0.0124401
CPAR2_106180	0.0482458	0.000472722	0.000103377	4.1382e-06	0.0261146	0.000745493	0.255406	-0.0318751	-0.0199734
CPAR2_106190	-0.0173511	0.000880011	4.608e-05	-2.21176e-06	-0.0157645	0.0012158	0.0446298	0.0101659	0.0134275
CPAR2_106200	-0.336714	0.00021736	-0.000136358	-1.2777e-05	-0.00738962	-0.00194903	-0.039205	-0.0709064	-0.0146683
CPAR2_106210	-0.233966	2.51717e-05	-0.000265519	6.50138e-07	0.00388799	-0.00149135	-0.00539352	0.0504069	0.504997
CPAR2_106220	-0.0782756	-0.00114944	-0.000230239	4.50441e-06	0.00456236	-0.000850927	-0.0294018	-0.190026	-0.0883061
CPAR2_106230	0.219573	-0.0010099	0.000201939	-2.10934e-05	-0.062354	-0.00925319	-0.0219835	-0.0735442	-0.00566571
CPAR2_106240	-0.058143	0.00148713	0.000274712	9.93046e-06	0.00937338	0.00216539	0.0177464	-0.0219724	0.00934196
CPAR2_106250	-0.244533	0.00366562	-0.00442751	-1.79934e-05	-0.00561081	-0.00199357	0.066453	-0.0721685	-0.0765462
CPAR2_106260	0.0465113	0.00262193	-0.000259907	1.24256e-05	-0.0279054	-0.000908622	-0.0271563	0.147918	0.0649943
CPAR2_106270	0.126405	-0.00109277	-0.000648401	-5.99586e-06	-0.100206	-0.00138693	-0.0343973	-0.0487672	-0.00089158
CPAR2_106280	0.131743	-0.00374987	-0.000505583	-1.7937e-05	-0.0243341	-0.00023756	0.0112107	0.00384914	0.0310679
CPAR2_106290	0.361573	0.00462422	0.00248945	-1.24105e-06	0.0172514	0.00230407	-0.0161093	-0.0310939	0.0920521
CPAR2_106300	0.0339468	0.00168909	0.000604187	-5.15308e-06	-0.013367	0.00102733	-0.0091347	-0.0551563	-0.0490343
CPAR2_106310	-0.336767	-0.00108126	-0.000908942	1.61685e-05	0.0340101	0.0014849	-0.0146487	0.225891	0.0673609
CPAR2_106320	0.0513374	0.00561819	0.00164168	-4.75262e-07	0.0230292	0.002325	0.0253801	-0.0108101	-0.00462805
CPAR2_106330	-0.316097	0.00136044	-0.00228945	-1.32523e-05	0.0136512	-0.00227556	0.052602	-0.0630826	-0.141711
CPAR2_106340	-0.280604	-0.00115424	-0.00185221	-9.77261e-06	-0.0259286	-0.00320959	-0.0178694	-0.0850891	-0.0411617
CPAR2_106350	0.334634	-0.00019605	0.000883187	4.33067e-06	-0.00931581	0.000329255	-0.000697138	-0.0560055	0.0765124
CPAR2_106360	0.082727	-1.28488e-05	0.000721732	1.28614e-05	-0.000978948	0.000734183	-0.0320098	-0.0479452	0.0476412
CPAR2_106370	0.231444	-0.000947602	0.00143347	1.01113e-05	0.013942	0.00247466	-0.0119912	0.0670478	0.0643723
CPAR2_106380	0.263922	0.000409341	0.000789029	6.51897e-06	0.0278842	0.00253827	0.0524289	0.00691878	-0.0383994
CPAR2_106390	-0.680451	0.000216909	-0.0010153	4.75154e-06	0.0356296	0.00109313	0.0572286	0.062701	0.0049549
CPAR2_106400	0.49008	-0.000345488	-0.000558603	1.83419e-05	-0.0320694	-0.00287431	-0.0287209	-0.315408	-0.0832402
CPAR2_106410	-0.0278473	-0.00282997	8.00239e-05	3.80147e-08	0.000363804	-0.0051799	0.0228225	-0.0388823	-0.0189508
CPAR2_106420	-0.209113	-0.000530294	0.000246411	-1.43422e-05	-0.0032157	-0.000324515	-0.119753	0.0957563	0.160322
CPAR2_106430	0.204498	0.000323883	0.000145312	-3.47254e-06	0.00197691	-6.38502e-05	0.0448247	-0.100991	0.0279861
CPAR2_106440	-0.208319	0.00234677	-0.000683663	-2.09372e-05	-0.018896	-0.00112678	0.0250008	-0.0284647	0.00326215
CPAR2_106450	-0.0984737	0.000329849	0.000567982	5.45335e-06	0.00896379	0.00157571	-0.0644585	0.121283	0.067336
CPAR2_106460	-0.168168	0.00280378	-4.3619e-06	-1.49016e-05	-0.021223	-0.00120285	-0.0308317	-0.123732	0.0191726
CPAR2_106470	0.236957	-0.000800141	0.000153692	-1.36374e-05	0.000941846	-0.0038903	0.0517067	0.13947	0.0199179
CPAR2_106480	0.131466	0.00693249	0.00265797	9.30075e-06	0.0305183	0.00558187	0.0458564	0.157708	0.291718
CPAR2_106490	-0.383349	0.00231078	-0.000183061	7.05924e-06	0.0112457	0.00201386	0.00426202	0.205387	0.228285
CPAR2_106500	-0.292164	-0.000878216	-0.000474462	6.73125e-06	-0.00841653	0.0013532	-0.0252632	0.0127267	0.0202775
CPAR2_106510	0.0223386	-0.00223619	2.60026e-05	-2.97717e-05	-0.0140158	-0.0111428	0.0173383	0.0538933	-0.0765852
CPAR2_106520	-0.243652	0.00247803	-0.000622634	1.30506e-05	0.0405563	0.00424468	-0.0663573	0.0373367	-0.0375281
CPAR2_106530	0.176224	-0.00161112	-0.000396922	8.17854e-06	0.0171624	0.00213182	-0.00220164	-0.049484	0.01356
CPAR2_106540	-0.223728	-0.00315066	-0.00149463	-2.48653e-05	-0.0126101	-0.00222317	-0.100235	0.155653	0.0673045
CPAR2_106550	-0.0413094	-0.000630004	0.00120686	-1.02838e-06	0.0200604	0.000144872	0.109169	-0.00407955	0.0200293
CPAR2_106560	-0.138538	0.00474777	0.000599769	7.63447e-06	0.0100897	0.00178133	0.0635089	0.674167	0.733665
CPAR2_106570	0.700586	-0.000516743	0.000166746	-3.21804e-07	-0.00193306	0.001213	0.00907731	0.0235961	0.0912999
CPAR2_106580	0.236562	-0.00105511	5.50244e-05	2.00091e-06	-0.0488301	-0.000223119	0.0758641	0.0136395	0.0268831
CPAR2_106590	0.00445552	0.00289934	-0.00101182	8.46289e-06	0.00206854	-0.000808584	0.0457743	0.025472	0.0130835
CPAR2_106600	-0.173377	-0.000458025	-0.00121758	-2.18132e-05	-0.182937	-0.105789	0.00923498	-0.00665794	-0.0514596
CPAR2_106610	-0.0145707	0.00265709	0.000607581	-2.50485e-07	-0.00949648	-0.000874319	0.0805564	-0.0154829	-0.0596339
CPAR2_106620	-0.197778	0.00066257	-0.00149244	2.03118e-05	0.0241447	-0.000313459	-0.00336991	-0.0446805	0.0365986
CPAR2_106630	-0.184071	0.00339882	0.000120366	-1.12593e-05	-0.0179391	-0.00216141	0.0239231	-0.0517156	-0.0665816
CPAR2_106640	0.121013	-0.00176518	-0.000253772	-1.33091e-05	-0.0338489	-0.00130469	-0.0793557	-0.149725	-0.0637612
CPAR2_106650	-0.0337022	0.000465444	-0.000740748	6.78144e-06	0.000490861	0.00221098	0.010941	0.130883	0.0242373
CPAR2_106660	-0.149186	0.00068285	-0.00063311	-2.71133e-06	-0.0162802	0.000189248	0.0694722	-0.043201	-0.0835005
CPAR2_106670	-0.486021	-0.000741521	-0.0012426	-3.62454e-06	-0.00671632	0.00153295	-0.0458319	-0.0183928	-0.0151909
CPAR2_106680	-0.0491341	-0.000822691	-0.000673737	-1.067e-06	0.00189457	0.000346753	-0.041873	-0.0921605	-0.0367591
CPAR2_106690	-0.573138	0.000166143	-0.000557028	3.04895e-06	0.0214347	-0.00181898	-0.179064	-0.00882624	-0.128718
CPAR2_106700	-1.28184	0.000594697	-0.000184689	-1.07289e-06	1.12035	-4.13417e-05	-0.011552	0.0722819	-0.020576
CPAR2_106710	0.293657	-0.000224414	0.00013088	-3.53304e-06	0.005706	-7.54549e-05	0.026045	-0.0643915	-0.0397348
CPAR2_106720	0.044368	0.00122394	0.000898045	6.75382e-06	0.055145	0.00122229	0.0792503	-0.00871904	-0.00646216
CPAR2_106730	-0.135343	-0.00282407	-0.00139981	-3.05982e-06	-0.0032562	7.69365e-05	-0.115656	0.00326153	-0.0148468
CPAR2_106740	0.0233221	0.000363829	-0.00339024	4.07512e-06	-0.0202263	-0.000231253	-0.0117236	0.114756	0.00384336
CPAR2_106750	-0.100522	-0.00461814	0.000716675	7.11411e-06	-0.00536998	-0.00271155	-0.0372155	0.0126649	-0.0149978
CPAR2_106760	0.0291326	-0.000479994	0.000290253	-1.77305e-05	-0.0267986	-0.0043024	0.0598809	-0.0423329	-0.0480606
CPAR2_106770	-0.136204	0.004432	0.00103117	8.25398e-06	0.0253895	0.0015251	0.0335147	0.0533876	0.0324621
CPAR2_106780	-0.0155785	0.00392754	-0.0015711	-1.76831e-05	-0.00946194	0.00103814	-0.0117884	0.111966	0.014307
CPAR2_106790	-0.464424	0.00177521	-0.000403456	4.46869e-06	-0.00423762	0.00200471	-0.0982524	0.513309	0.137172
CPAR2_106800	-0.892236	9.38559e-05	-0.000294191	1.24777e-05	0.000271174	0.000181765	-0.033328	0.147793	0.0619687
CPAR2_106810	-0.0528102	0.000152043	-0.000902842	-1.62376e-06	-0.00903499	-0.000931133	0.0477113	0.00719067	-0.00407668
CPAR2_106820	-0.269134	-0.00296869	-0.00287907	-6.12934e-06	-0.00145954	-0.00110553	-0.0023382	0.0214887	0.205012
CPAR2_106830	-0.143661	0.000808891	0.000541905	1.32717e-05	0.388248	0.00342157	0.0506764	0.582425	0.0594523
CPAR2_106840	-0.140452	0.00107902	0.000765159	2.43739e-06	0.00848276	0.00335331	0.0219231	0.501634	0.0141689
CPAR2_106850	-0.161341	-0.00244917	-5.99385e-05	-5.12084e-07	-0.0168556	-0.00104363	0.0413676	0.575294	-0.000224827
CPAR2_106860	0.233098	-0.00115102	-7.62823e-05	4.37463e-06	-0.0175339	0.00127891	0.0552276	0.0106907	-0.0181081
CPAR2_106870	-0.0195721	0.00322678	0.000765035	3.05536e-06	-0.0481582	-0.00112993	0.0367543	-0.0233337	-0.00390973
CPAR2_106880	0.371343	8.05122e-05	0.000109736	-4.12072e-06	-0.022822	-0.00102702	-0.00459393	0.0264672	0.0428991
CPAR2_106890	-0.076007	0.00157179	4.50897e-05	8.19216e-06	-0.00750515	0.00151718	0.204205	0.0695892	0.00283196
CPAR2_106900	0.198235	-0.00102919	0.00126069	1.72795e-05	-0.00224208	0.00186686	0.0108421	0.315509	0.475573
CPAR2_106910	-0.0535009	0.00276613	0.00142793	7.59722e-06	-0.0100489	-0.000114299	0.0296836	-0.01919	-0.024867
CPAR2_106920	-0.0214775	0.00147681	0.000450251	1.77676e-06	0.00499753	0.00101233	0.00542469	0.0256467	0.0281383
CPAR2_106930	0.199672	0.00105253	6.059e-05	1.54624e-06	0.0119585	0.00142006	0.0296076	0.441202	0.171984
CPAR2_106940	0.55691	-0.00400685	0.000810111	1.31244e-05	-0.00364314	-0.000235377	0.254754	0.00878539	0.0338658
CPAR2_106950	-1.23943	0.00157515	-0.929054	-5.76876e-06	0.0136437	9.08987e-05	-0.030753	-0.057962	0.0116866
CPAR2_106960	-0.315725	0.000499387	-0.00231416	2.19869e-05	0.0168562	3.34369e-05	-0.000950447	-0.156425	0.0007186
CPAR2_106970	-0.363317	0.000259706	0.000107293	2.10991e-06	0.00147349	2.97533e-06	0.00646977	0.34216	0.547694
CPAR2_106980	-0.6222	0.00121132	-0.000662846	6.05347e-06	0.0455048	0.000638304	0.018637	0.000928277	0.0699847
CPAR2_106990	0.14487	-0.000993776	0.000321338	-1.18959e-05	-0.0081097	-0.00105834	-0.0188058	-0.0554722	-0.000936928
CPAR2_107000	0.0336294	-0.00207942	-0.000946195	1.96992e-06	-0.000857641	0.000625985	-0.0122163	-0.035276	0.00967654
CPAR2_107010	-0.139967	0.00162275	-0.00048071	-4.26295e-06	-0.00714774	0.000178565	-0.00741599	-0.531108	0.0206133
CPAR2_107020	-0.068319	0.00186828	-0.000269591	-1.99482e-05	-0.00626966	-0.00165418	-0.0491092	-0.0959342	0.0150829
CPAR2_107030	0.00981496	-3.87795e-06	-0.000209658	1.86845e-06	0.00176772	0.000673995	-0.0816987	0.263648	0.0725658
CPAR2_107040	-0.245754	0.000955237	-8.43397e-05	1.2538e-05	-0.0013087	0.00139872	0.0760247	0.124389	0.130152
CPAR2_107050	-0.743732	0.000784573	-0.000471827	6.14602e-06	-0.0057305	0.000814906	0.0127187	0.0144496	0.0195476
CPAR2_107060	0.141042	-0.00360122	0.000256082	8.99104e-06	-0.0167632	-0.000699535	0.00702938	-0.257862	-0.015676
CPAR2_107070	-0.185606	0.00251172	-0.000401201	-2.14096e-06	0.00167347	0.000264085	0.184901	0.127531	0.0669505
CPAR2_107080	-0.0432685	-0.00158018	-0.00112713	1.54651e-05	-0.00161305	0.00500069	0.0424024	0.0572576	0.0931006
CPAR2_107090	-0.218586	0.00262974	-0.000345863	-1.91711e-05	0.00199146	0.000195847	0.0029877	-0.0651615	0.0425048
CPAR2_107100	-0.27917	0.00186049	-0.000953442	-2.11891e-05	-0.0264664	0.000668547	-0.00849513	-0.123447	0.0299596
CPAR2_107110	0.375067	0.00679164	0.00333902	4.97973e-06	0.00953698	0.000996032	0.290507	0.137136	0.134765
CPAR2_107120	0.639083	0.000414512	0.000234912	-6.86702e-06	0.00387956	-0.000308931	0.0163067	-0.0774458	-0.0105276
CPAR2_107130	0.229484	-2.64998e-05	0.000133424	5.24209e-07	0.00711588	-0.000134101	0.0713079	-0.105643	-0.0508591
CPAR2_107140	0.49129	0.000833854	0.000850235	9.30199e-06	-0.0108359	0.00205621	0.0332113	0.201618	0.0780183
CPAR2_107150	-0.213238	0.000632764	-1.3381e-05	2.03749e-05	0.260198	0.00495026	-0.0218609	0.076412	0.0218423
CPAR2_107160	-0.00485447	0.000158031	-0.000729189	-1.29569e-05	-0.0409675	-0.00604566	-0.247278	-0.287026	-0.137503
CPAR2_107170	0.159095	-0.00249252	-0.00084595	5.72731e-06	-0.0123277	-0.000670878	0.0517679	-0.0156904	-0.0197696
CPAR2_107180	0.0388622	0.00513668	0.000569337	5.2042e-06	0.000463032	0.00371602	0.0150659	0.0184843	0.0494751
CPAR2_107190	0.0407935	-0.00300139	-9.32308e-05	-1.10893e-05	-0.00872653	-0.00114277	0.0184758	-0.0436132	0.0189684
CPAR2_107200	-0.00898518	0.000265924	0.000160403	2.37679e-06	-0.0013089	-1.08581e-05	0.00968023	-0.0168408	0.000151937
CPAR2_107210	0.201934	-0.000160294	0.000171627	-3.78209e-06	0.0126342	0.000457546	0.041722	-0.0711316	0.00903753
CPAR2_107220	0.158091	-0.000989065	-0.00159104	-2.19233e-06	-0.0181887	-0.000579597	0.00602181	-0.0319593	-0.024202
CPAR2_107230	-0.076411	-0.000287112	-0.000307401	-9.44395e-07	0.00274986	-0.000167153	-0.0113401	-0.0535645	-0.0181219
CPAR2_107240	-1.41825	-0.000957459	-0.00111572	-6.29178e-06	0.0168205	-0.000150717	-0.014853	0.377675	0.161495
CPAR2_107250	-0.0692485	0.0013217	-0.000882861	-9.08022e-06	-0.0151325	-0.00060899	-0.00497022	0.648146	0.271066
CPAR2_107260	0.138536	0.000923795	0.000504646	-6.84991e-06	0.00705732	5.45369e-05	0.0540836	0.171855	0.140222
CPAR2_107270	-0.0352564	0.000237932	-0.000704814	-1.01207e-05	-0.0356098	-0.00103595	-0.0196133	-0.00802383	-0.0862595
CPAR2_107280	0.306244	-0.00027428	0.000267857	1.82762e-06	0.000839688	-0.00087487	0.0448176	0.0667388	-0.0566616
CPAR2_107290	0.29975	-0.00145976	0.000506563	9.80164e-07	-0.0498029	-0.00334756	0.00897822	0.13885	-0.0215493
CPAR2_107300	-0.0611569	-0.00133245	-0.00044684	4.13612e-06	-0.105182	0.00022873	0.108584	0.109844	-0.211245
CPAR2_107310	-0.277261	-0.000347455	-0.000664888	-2.23899e-06	-0.121557	-0.00182108	-0.0960324	-0.0511445	-0.0423739
CPAR2_107320	0.0606815	-0.00301913	0.000648579	7.58588e-07	-0.0603048	-0.000660633	0.0532996	-0.0994182	-0.142641
CPAR2_107330	-0.0942959	-0.000510886	-0.000143748	0.193322	0.0107263	0.00499289	-0.0109871	0.0301917	0.0271016
CPAR2_107340	0.0779117	-0.00905856	0.00232216	4.3891e-06	0.00368636	-0.00119667	-0.0046629	0.0274819	0.011385
CPAR2_107350	0.0298852	0.000155677	2.83441e-05	-5.76809e-07	6.09824e-05	6.59958e-05	0.0112028	0.0246802	0.0203357
CPAR2_107360	0.00352678	1.22595e-05	-5.88246e-06	-4.7991e-07	-0.0007656	-6.10759e-05	-6.84024e-05	0.00335094	0.00105936
CPAR2_107370	-0.298939	0.000626666	-0.000634775	1.07911e-05	-0.00641924	0.000548373	-0.00880637	-0.00578094	0.0351895
CPAR2_107380	0.306727	0.00123658	0.000861746	3.0415e-06	0.00514405	0.000137901	-0.0100875	-0.0298582	0.00541266
CPAR2_107390	0.0991791	-0.000672557	-5.51621e-06	2.01555e-06	0.0132069	-0.00295019	0.0111932	-0.165327	-0.0897073
CPAR2_107400	0.199954	0.000131378	0.0001717	-2.88853e-06	0.0370592	0.00182726	0.0315171	-0.00205707	0.0380391
CPAR2_107410	0.131442	0.000984803	0.000587302	4.01497e-06	0.018303	0.00230178	0.0127594	-0.0210716	-0.0259786
CPAR2_107420	0.297805	-0.00055571	0.000425469	-2.6708e-05	-0.0145783	-0.00470396	0.0533103	-0.1568	-0.0795708
CPAR2_107430	0.0204722	0.00363109	0.00107665	2.12391e-05	0.00417932	0.00127202	0.0340607	0.177145	0.227328
CPAR2_107440	-0.188288	0.00199094	2.4443e-05	-4.49456e-06	-0.0204621	0.0013231	0.0170964	-0.0054215	0.222021
CPAR2_107450	-2.17988	0.00039428	0.000105631	1.25496e-06	0.0085388	0.000249425	-0.00820356	0.0448034	0.0795654
CPAR2_107460	-0.0368241	0.00261761	9.79954e-05	9.44452e-06	0.0378551	0.00154855	-0.0473403	0.0653459	0.300278
CPAR2_107470	-0.08427	0.00295018	0.00064791	-7.13727e-06	0.00690974	0.00107881	0.0197177	-0.0599174	0.0446177
CPAR2_107480	0.0182298	0.00106126	0.000279258	1.19884e-06	0.00306215	0.00080152	-0.0307916	-0.0171087	0.0152886
CPAR2_107490	0.27795	-0.000404691	0.000485272	-7.2979e-07	-0.0306375	0.000631753	-0.0302989	-0.0274853	-0.0231701
CPAR2_107500	0.0741874	0.000898007	-0.000638883	-8.47572e-06	-0.0701177	-0.00233169	0.00674088	-0.211177	0.00189204
CPAR2_107510	-0.0286001	0.000214038	-0.00015853	3.83372e-06	0.0134121	-0.00170408	-0.159563	0.117504	0.114121
CPAR2_107520	0.0559411	-0.00353316	0.00269365	3.21479e-05	-0.00965245	0.00252297	0.0959502	7.28331e-05	-0.0331627
CPAR2_107530	0.0655221	0.00141773	0.000362378	1.37051e-06	0.0148957	0.00223094	-0.078927	0.02784	0.0376094
CPAR2_107540	0.425455	0.000900753	0.000608046	2.4386e-06	-0.000299983	0.00188369	0.043878	0.0392747	0.05991
CPAR2_107550	0.20675	0.0022544	0.000810804	3.30553e-06	0.0184511	0.00193258	0.0261797	0.0117182	0.0386757
CPAR2_107560	-0.247881	-0.0017968	-0.000180848	-4.70695e-06	-0.010285	-0.000808802	-0.051708	-0.0441363	-0.0202155
CPAR2_107570	0.0228934	3.3097e-05	7.64795e-05	1.31035e-06	0.0026461	-7.11797e-05	0.00525801	0.00335917	0.0305882
CPAR2_107580	-1.04712	-0.00194405	-2.13154	7.05275e-07	0.00907528	0.00070605	-0.0127712	0.0270847	0.0312067
CPAR2_107590	-0.181892	0.00116311	5.53506e-05	8.45816e-06	0.0274363	0.00266157	-0.0897582	0.00345091	0.0210494
CPAR2_107600	-1.31623	0.000100421	-0.00122943	3.70048e-07	0.00865411	-0.000629917	0.0115592	0.0622538	0.00893565
CPAR2_107610	-0.0363696	0.00256124	0.000183506	2.35538e-06	0.00392665	-0.00453631	0.103544	-0.00970397	0.0136282
CPAR2_107620	0.115301	-0.000760956	-0.00041114	8.40257e-07	-0.0127809	-0.00190586	-0.0277762	-0.0674443	-0.0130633
CPAR2_107630	0.375139	0.00163773	0.000665129	8.55176e-06	0.0244613	0.0010198	0.11288	0.0896545	0.070079
CPAR2_107640	0.635176	-0.000371406	0.000176158	-4.70055e-06	-0.0126228	-0.000426359	-0.0281216	-0.053366	-0.0976396
CPAR2_107650	-0.0836739	0.0025484	0.000361117	-1.27105e-05	-0.000858476	-0.00152173	0.0473996	0.0430918	0.0156556
CPAR2_107660	0.0724643	8.12733e-05	-0.000374882	-9.58343e-07	-0.0147704	-0.000857937	0.028288	-0.0261767	-0.156813
CPAR2_107670	0.257859	-0.000234986	-0.00043403	-7.3891e-06	-0.123507	-0.00159691	0.00334672	0.0920346	-0.016329
CPAR2_107680	-0.0289752	-0.00218478	-0.000958906	-1.83944e-05	-0.105615	-0.00439368	-0.0102885	-0.0451787	-0.0136042
CPAR2_107690	-0.323388	-0.00594966	-0.00195148	9.24921e-06	0.0252151	0.000641928	-0.0672133	-0.0349005	-0.0108266
CPAR2_107700	0.0674248	-0.00208423	-0.000257258	-1.50779e-05	-0.0601043	-0.00319492	0.0207289	-0.00573784	-0.153155
CPAR2_107710	-0.0499559	0.0043159	0.00214963	1.67921e-06	0.00200874	0.00295377	0.0270736	0.0265596	0.039983
CPAR2_107720	0.0384671	0.0011384	-4.7063e-05	-1.33168e-05	-0.0446011	0.0001796	-0.149723	-0.0124044	0.105583
CPAR2_107730	-0.217706	0.00291813	0.000119796	-1.3379e-05	0.0209433	0.00258219	0.0153668	0.0711162	0.0648999
CPAR2_107740	0.13381	-0.000514241	0.000679703	1.14014e-05	-0.00957353	0.000135925	0.0489883	0.0171937	0.0242863
CPAR2_107750	0.447429	-0.000661466	0.000478067	-3.76521e-06	-0.023786	-0.00129584	-0.0324682	-0.050196	0.0756519
CPAR2_107760	-0.0102486	-0.000884092	-0.00208098	5.18282e-07	0.00683285	-0.00235509	0.026633	0.0289962	-0.0141916
CPAR2_107770	0.0544983	-0.00142798	-0.000358731	-1.22524e-05	0.00477354	-0.000743505	0.0300883	0.0494315	-0.0576069
CPAR2_107780	-0.349536	0.000942991	-0.000296223	-4.15824e-07	0.0192462	0.00196147	-0.0519182	0.0561084	0.25281
CPAR2_107790	0.130593	-0.00020064	0.000616467	-1.296e-05	0.00250446	-0.0021171	-0.0533635	0.0441195	-0.0156784
CPAR2_107800	-0.190078	-0.00128451	-0.00184998	-2.22917e-05	-0.00829257	-0.000871498	0.00215108	0.124705	0.0444864
CPAR2_107810	0.0762644	-0.00360268	0.00327852	1.24789e-06	0.0474325	0.00134244	-0.0232491	-0.0906524	-0.00999744
CPAR2_107820	-0.00585459	-0.00343528	-2.31305e-05	-3.65908e-06	0.00816215	-0.00390107	0.0116797	-0.178768	-0.186887
CPAR2_107830	0.0902409	0.00204988	0.000318259	5.09707e-06	0.0081277	0.00101238	0.0764141	-0.0162954	0.0056464
CPAR2_107840	0.0170106	0.000119898	0.000111678	-1.79054e-05	-0.0124519	-0.0040172	-0.0216226	0.0487703	0.00921446
CPAR2_107850	-0.2004	-0.00290519	-0.00196132	-2.45309e-05	0.00185027	-0.00849218	-0.0586585	-0.0984128	-0.0803948
CPAR2_107860	-0.08856	-0.00678423	-0.00449227	-1.10875e-05	-0.00188142	-0.00300717	0.0160172	-0.0213611	-0.0138897
CPAR2_107870	0.213094	0.000576747	-0.000153611	-1.24912e-05	-0.304819	-0.00298624	0.00021749	0.0142684	-0.0673375
CPAR2_107880	0.54748	-0.00047364	0.000395408	-1.16954e-06	-0.00294	8.95569e-05	-0.0173727	-0.0767501	-0.0207418
CPAR2_107890	0.430647	-8.8524e-05	0.000309501	4.14442e-06	-0.000445026	-0.000257316	0.00468503	-0.145085	-0.0582407
CPAR2_107900	-0.173014	-0.00287293	0.000174811	-2.49544e-05	0.00131451	-0.00377475	-0.0100785	-0.149283	-0.0414104
CPAR2_107910	-0.353344	-0.000343396	-0.000309224	-1.32295e-06	0.00710416	0.000487762	-0.0365734	0.0103921	0.00180696
CPAR2_107920	0.0688584	0.0040192	0.00165954	5.52106e-06	0.028811	0.00553139	-0.00377057	-0.0548757	0.0334729
CPAR2_107930	0.0565337	0.00424935	0.00202768	2.09456e-05	0.146842	0.00580246	0.0510245	0.545479	0.171294
CPAR2_107940	-0.26386	-0.000381071	0.00102846	-2.31456e-05	-0.00857572	-0.00393094	0.0729839	0.0852004	0.12666
CPAR2_107950	-0.200283	0.000109465	-0.000574459	4.88943e-06	-0.000482008	0.000851288	0.0256431	0.000278889	-0.0395419
CPAR2_107960	-0.208406	-0.000174262	-0.000330875	-1.08538e-05	-0.041672	-0.00416672	-0.0353986	-0.0588978	-0.00613792
CPAR2_107970	0.151698	0.000805882	0.000854096	-1.54028e-07	0.00124541	9.55742e-06	0.0243938	-0.0600357	-0.156177
CPAR2_107980	-0.00575543	-0.000282287	0.000225543	6.03558e-06	0.0120362	0.00198234	-0.0606092	-0.107166	0.133577
CPAR2_107990	-0.0300953	0.000505419	0.000172873	5.73606e-06	0.00543413	0.000609701	7.10344e-05	-0.00211246	0.601261
CPAR2_108000	-0.230183	0.000655351	-0.000418659	1.78195e-05	0.00949668	0.00111205	-0.00889732	-0.0253326	0.087766
CPAR2_108010	-0.0711166	-0.000313745	0.000391186	-2.71358e-06	0.00933884	0.000876526	0.0467156	0.0885928	0.0307389
CPAR2_108020	0.00450264	0.00359839	0.000864364	3.91063e-07	-0.00150757	0.00133927	0.0162283	-0.05076	0.0296562
CPAR2_108030	0.325313	-1.24732e-05	6.201e-05	5.15264e-07	0.00327078	-0.000148213	0.022386	-0.0834878	-0.0100416
CPAR2_108040	0.326552	-1.89692e-05	0.000137724	1.9568e-06	0.0325483	0.000624932	0.0329755	-0.141827	-0.0186818
CPAR2_108050	0.118339	-0.000349147	0.000323354	6.85142e-06	0.00925426	0.0019459	-0.0123317	-0.201572	-0.0159626
CPAR2_108060	-0.244517	0.00110404	-7.14691e-05	1.87885e-06	0.0141299	0.000246351	-0.00425208	-0.0193187	0.0106503
CPAR2_108070	-0.00393078	-0.000135217	-0.000138067	3.11668e-06	0.00723788	0.000546173	-0.0120833	-0.0173377	0.0208024
CPAR2_108080	0.218483	-0.000783605	-0.000198412	-4.55151e-06	-0.00216454	-0.000349404	0.0502475	-0.0118412	-0.0279664
CPAR2_108090	-0.138684	-0.00110627	-0.00140182	-1.72621e-05	-0.0976352	-0.00319548	0.0799651	-0.028199	-0.156334
CPAR2_108100	0.326802	-0.00123441	0.000238239	-8.89853e-06	-0.0349716	-0.00431213	0.00321531	-0.0785142	-0.0507326
CPAR2_108120	-0.008389	0.00212789	-0.00053358	-6.65825e-06	-0.00173009	-0.000507007	0.164021	0.0264835	-0.0132152
CPAR2_108130	0.0549798	-0.000636786	-0.00177273	-6.56713e-06	0.00516497	-0.000965155	-0.0183672	-0.00415829	-0.0242425
CPAR2_108140	-0.214772	0.00278555	0.000366914	2.6643e-06	-0.00955452	-0.00045528	-0.0152478	0.00124	0.0310844
CPAR2_108150	-0.296932	-0.000789158	-0.00012547	-1.61373e-06	0.000192078	-0.000137291	-0.0157478	-0.0134736	0.0281379
CPAR2_108170	0.0394582	-0.000821548	-0.000746245	-5.2449e-06	0.00367789	0.000169317	-0.034476	-0.00327189	0.0440454
CPAR2_108180	0.0351286	-0.000136071	0.000198737	-7.88516e-06	-0.0120068	0.00118367	0.0173088	0.445472	0.353061
CPAR2_108190	-0.262453	-0.00104201	-0.00094077	9.49254e-06	0.0113826	-3.17607e-07	0.0463038	0.0357462	-0.0671544
CPAR2_108200	0.0892943	0.00241957	0.000346703	6.15592e-06	-0.00362918	0.00177439	0.0591888	0.0956669	0.162413
CPAR2_108210	-0.0822665	-0.00253495	-0.00154109	6.57339e-06	-0.000404279	0.00113522	-0.0576844	-0.0542603	-0.0137702
CPAR2_108220	0.0138714	-0.000991543	-0.000148007	8.98849e-07	-0.00127011	-3.53405e-05	-0.0267764	-0.0320382	0.0166231
CPAR2_108230	-2.79643	9.66182e-05	-0.000526718	-4.74706e-06	-0.00548716	-0.00128181	-0.00320996	0.0141893	0.0206512
CPAR2_108240	-0.0103616	-0.000533401	-0.000597414	5.97298e-06	-0.00680799	-0.000768821	-1.7216e-05	0.00379258	0.105036
CPAR2_108260	0.0761961	0.00119998	0.000451477	-1.14399e-05	0.00701417	-0.002263	0.0280785	0.212048	0.0445047
CPAR2_108270	0.436193	0.00154307	0.000187818	1.11892e-05	0.0314728	0.00304003	-0.0313841	0.0667805	0.0116526
CPAR2_108280	-0.0066446	-0.000541455	-0.000558721	4.44672e-06	-0.00392565	-0.00144648	-0.0280993	-0.0788249	0.0161996
CPAR2_108290	-0.0447137	0.00187349	-0.00100138	-1.22381e-05	-0.0584207	-0.00261158	0.041898	-0.150714	-0.171864
CPAR2_108300	-0.0652076	0.00165407	7.21714e-05	5.32889e-06	0.0247233	0.000862513	0.0198913	-0.0560743	0.0020685
CPAR2_108310	0.0504833	-0.000175542	-0.000494457	2.56328e-06	0.0131163	0.000332426	0.124075	0.0307645	0.376346
CPAR2_108320	-0.0107101	-9.4695e-05	-4.50483e-05	-3.72991e-07	-0.000218829	-3.00686e-05	-0.00231542	0.012784	0.0183862
CPAR2_108330	-0.725241	-4.17904e-05	-0.000844366	2.53512e-06	0.0128369	-0.00120294	0.015402	0.0281662	-0.0390451
CPAR2_108340	0.139411	-0.000178352	-0.000140876	3.30026e-06	1.44825	0.000597478	-0.015102	0.00119728	0.0436447
CPAR2_108350	-1.1401	-0.000329886	-0.756098	6.06714e-07	0.0118749	0.000479144	-0.00298518	0.0802313	0.0390879
CPAR2_108360	-0.0931597	-6.91629e-05	-0.000205872	-8.64112e-07	0.000650071	0.000329636	0.0163296	0.0676205	0.717398
CPAR2_108370	-0.212532	-0.000141439	-0.000298565	-1.55515e-06	-0.000610069	-7.66611e-05	0.0148847	0.0930251	0.426318
CPAR2_108380	1.18489	-2.78371e-05	0.000359634	1.25732e-05	0.0122088	0.00133731	0.254373	0.0692635	-0.0150289
CPAR2_108390	-0.279196	-0.000303769	-0.00013485	3.36232e-06	0.0576171	0.00284826	0.0535773	-0.0288696	0.0152124
CPAR2_108400	0.0807853	-0.000713374	0.000428231	-3.92453e-07	0.0041703	-0.00079627	-0.00945235	-0.282963	-0.0464398
CPAR2_108410	0.313215	-0.00449152	0.00115675	2.27549e-05	-0.00511426	0.00178533	-0.0198231	-0.0894604	0.0103777
CPAR2_108420	-0.0781807	0.00256044	9.19742e-05	-8.66729e-06	-0.0015696	-0.000809575	0.0615029	-0.0510603	-0.062059
CPAR2_108430	-0.106616	0.00192209	0.000227792	2.74574e-05	0.0133983	0.00292498	-0.00176828	-0.0228777	-0.022314
CPAR2_108440	0.217442	-7.79574e-05	0.000671544	1.27347e-06	-0.030244	-0.000727185	-0.177608	-0.0302417	-0.0825722
CPAR2_108450	0.119173	-0.00173785	0.00317065	-2.27013e-05	-0.00296783	-0.00100228	0.0716089	-0.0124607	0.0627692
CPAR2_108460	-0.0806419	0.000964799	-0.000171673	2.43887e-06	-0.000655362	0.000964401	0.0107502	0.389991	0.193731
CPAR2_108470	-0.0782603	-0.00166247	0.000234604	2.40908e-06	0.00157138	-0.00129834	0.0554713	0.0515279	0.0500425
CPAR2_108480	-0.352152	0.000554864	-0.000848569	8.75452e-06	-0.00362356	0.000488047	0.0171873	-0.0174535	0.0273931
CPAR2_108490	-0.611035	-0.00411695	-0.00538566	3.97769e-06	0.00404964	0.00115379	-0.0633305	0.00529081	0.0472792
CPAR2_108500	-0.232909	-0.000913704	-0.000163679	-1.94963e-06	0.0212313	-0.000681262	0.0687146	0.0353308	-0.0252746
CPAR2_108510	-0.808841	-0.000659703	-5.66488e-05	-8.45783e-07	-0.00323479	-0.00118601	0.00295008	0.0676937	0.000218617
CPAR2_108520	-0.497508	0.000845703	-0.000649081	-8.85291e-06	-0.021613	-0.00072162	0.00316214	0.0208082	0.0695596
CPAR2_108530	-0.579901	0.000889741	-0.000359884	-3.8143e-06	0.0241809	-0.00338276	0.0447001	0.0841472	0.0555658
CPAR2_108540	-0.46474	-0.00255232	-0.00174272	4.93601e-06	0.0172281	0.00224723	-0.0590515	-0.0236166	0.0577426
CPAR2_108550	-0.295292	0.00243769	-0.000113414	-6.86613e-06	0.00392222	-0.000261558	-0.0593293	0.130158	0.077752
CPAR2_108560	0.0351843	0.00119478	0.00220111	-1.07633e-05	-0.0375374	-0.00421858	-0.0222786	-0.255167	0.0567428
CPAR2_108570	0.220039	-0.00173662	-0.000535183	-1.33272e-06	-0.029179	-0.000804198	-0.0223936	-0.0349854	0.0182255
CPAR2_108580	0.0684892	-0.000491629	0.000211136	8.12392e-06	0.00630866	0.000793827	0.0284556	-0.130237	-0.00325003
CPAR2_108590	-0.161487	0.00318029	-0.000700637	-2.43362e-05	-0.0291258	-0.00371709	-0.0142177	-0.126043	-0.0749909
CPAR2_108600	0.163655	0.000213101	0.000177915	2.16448e-06	0.0195436	-0.000336284	0.0664357	-0.0786493	-0.0505381
CPAR2_108610	0.144127	0.00275213	-0.000338382	-6.67075e-06	-0.00700452	0.000341124	-0.0608352	0.237546	0.116714
CPAR2_108620	0.00452125	-0.00114805	0.000925544	6.82559e-06	0.00828849	0.00109404	-0.0530565	-0.0247357	0.0640992
CPAR2_108630	0.00284176	-0.00209352	0.000772069	-3.82274e-06	-0.0093636	-0.0010328	-0.0312494	-0.0386266	-0.0084174
CPAR2_108640	-0.00967685	-0.00218414	0.000282015	-1.23266e-05	-0.00505955	0.000918951	-0.00264962	0.0297561	0.176461
CPAR2_108650	0.425492	-0.000874554	0.0012999	-2.09565e-06	-0.0146842	-0.00150301	0.0287511	-0.0267009	-0.0112274
CPAR2_108660	0.271758	-0.000733977	0.000248803	4.77174e-06	0.00347245	0.00473989	-0.0377733	-0.0343705	-0.0813957
CPAR2_108670	0.201083	-0.00116533	0.000516147	3.41076e-06	-0.0107756	-0.00348972	-0.0131915	-0.0104943	-0.0390742
CPAR2_108680	-0.00542979	0.00504905	0.00150877	-5.4399e-06	0.0224734	0.00421078	0.0714792	0.129772	0.0695824
CPAR2_108690	1.23132	0.00135586	0.00105699	-3.18238e-07	-0.0112058	0.00170545	-0.0555928	0.024939	-0.0136358
CPAR2_108700	-0.895396	-0.000540003	-0.000116939	-6.34056e-06	0.0340827	0.000384774	-0.0455329	-0.00838672	0.0333752
CPAR2_108710	-0.128381	0.00225745	-0.00119462	3.17837e-05	0.0531061	0.000235369	0.0405607	0.0270592	0.0139748
CPAR2_108720	-0.210762	-0.00135229	-0.000712607	-4.54741e-06	0.00907176	-0.00251866	-0.0297627	-0.0609235	0.00697152
CPAR2_108740	0.0363783	0.000256986	0.000449585	1.53968e-07	0.00840933	-0.00231642	0.104106	-0.169752	-0.38016
CPAR2_108750	0.202604	-0.0012761	0.000117027	-1.72232e-05	-0.0529042	-0.00221773	-0.0414869	-0.093715	-0.0505309
CPAR2_108760	0.179241	-0.000388589	0.000280783	-1.38261e-07	-0.00395894	-0.000305444	0.145126	-0.0188685	0.0378797
CPAR2_108770	-0.0941907	-0.00117051	-0.000439221	-1.02285e-05	0.0224032	0.000508286	-0.00603756	-0.0390137	0.0560011
CPAR2_108790	-0.361784	-0.000555046	-0.00113691	-1.22285e-05	0.00299689	-0.00667796	-0.0737607	0.0275693	-0.0400426
CPAR2_108800	-0.311404	0.00151321	-0.000383088	2.36753e-06	0.0141431	-0.000222462	-0.00031437	0.0367752	0.160059
CPAR2_108810	0.151085	0.000408815	0.000247906	-6.61359e-06	0.00835299	0.000463373	0.00945138	0.227061	0.0208284
CPAR2_108820	-0.243221	-0.00276228	-0.00151744	-1.02924e-05	-0.0275238	-0.000935262	-0.0299783	-0.0674538	-0.0379794
CPAR2_108830	0.0933976	-0.00149521	0.000655745	5.10398e-06	-0.00494425	0.000132303	-0.01081	-0.0134713	0.069346
CPAR2_108840	0.347074	0.0012022	0.000836008	4.45188e-06	-0.0360425	-0.00307557	-0.0185285	-0.0427764	0.012904
CPAR2_108850	0.652985	-0.000859148	8.46661e-05	-5.11045e-06	-0.0313444	-0.00101625	-0.0224479	-0.0112359	0.0305377
CPAR2_108860	-0.62265	-0.00119554	-0.001685	2.67036e-06	0.00703084	0.000765724	0.0404591	0.281457	0.487203
CPAR2_108870	-0.157796	0.0011189	-0.000688912	3.54369e-06	0.00478185	0.000134185	0.0134812	0.181595	-0.241966
CPAR2_108880	-1.05054	-0.000940271	-0.000725151	3.68793e-07	0.00780284	-4.88163e-05	-0.043695	0.00688452	-0.168419
CPAR2_108890	-0.0461545	-0.00110957	0.000173719	-8.51497e-06	0.0231426	-0.000587219	-0.0118248	0.0502413	-0.0500381
CPAR2_108900	-0.353817	-0.000722982	-0.00118292	-2.80863e-05	-0.0747664	-0.0971363	-0.025267	0.000369	-0.163009
CPAR2_108910	0.185353	-0.000206738	0.000457095	7.22484e-07	-0.0105623	0.000527836	-0.0608031	0.087503	0.0964218
CPAR2_108915	0.0855377	0.000519311	0.00108004	-1.50972e-06	0.012714	0.00111457	0.0717857	0.151548	0.664425
CPAR2_108920	0.317195	0.00202022	0.00132761	9.39332e-06	0.00268496	0.00131444	0.0391785	0.0231854	0.0190499
CPAR2_108930	-0.241806	0.00271394	-3.78705e-05	-8.8176e-06	-0.0222176	-0.00196619	0.0115761	-0.0933589	0.00467956
CPAR2_108940	0.169059	-0.00175865	0.000143991	5.3852e-07	-0.0491683	-0.00166238	-0.0084633	0.11355	0.0296283
CPAR2_108950	-0.126942	0.0033088	8.71631e-05	-8.36091e-06	-0.00030383	-0.00140649	0.0297522	-0.0343694	-0.0576775
CPAR2_108960	0.0407098	0.00263959	4.43266e-05	-6.46416e-06	-0.0110314	-0.00145797	-0.0181744	-0.12857	-0.0132461
CPAR2_108970	-0.0758137	0.00297444	0.000776321	8.23825e-06	0.0203739	0.00482405	0.000728054	-0.0957966	-0.0107472
CPAR2_108980	0.0559919	0.00209105	0.000440436	-2.20884e-06	-0.00711843	0.000119491	0.00901899	-0.0726663	-0.0207174
CPAR2_108990	-0.121223	0.00113223	0.00197873	3.01155e-05	0.0545389	0.0042148	0.0250655	-0.0695709	-0.0345917
CPAR2_109000	0.00111004	-0.000885203	-0.000166332	1.02105e-05	0.0259722	1.8137e-05	0.0774156	0.223271	0.237207
CPAR2_109010	-0.0519656	0.000407634	-3.99575e-05	5.31678e-06	0.00050961	-0.000293947	-0.215257	-0.0222715	-0.0374509
CPAR2_109020	-0.0994511	0.000216388	-0.000591685	2.29486e-05	0.0266063	0.00456548	0.0243984	0.10926	0.151484
CPAR2_109030	-0.233013	7.19148e-05	-0.000483867	3.53921e-06	-0.0370368	-2.60192e-05	-0.0394677	0.00214976	-0.00916042
CPAR2_109040	-0.0565414	0.000881458	-0.000496012	7.62323e-06	-0.0238335	-0.000414326	0.0241878	-0.256451	-0.27449
CPAR2_109050	-0.790298	-0.00213931	-0.00126575	6.34008e-06	0.0180809	0.000935239	0.0436117	0.207935	0.43885
CPAR2_109060	0.296306	-0.00112762	0.00113254	-3.30402e-07	-0.019968	-0.00315157	-4.30944e-05	-0.05036	0.0156964
CPAR2_109070	-0.234357	0.00149018	0.000169733	-3.45644e-06	-0.00739111	0.000597436	-0.0183724	0.0358969	-0.00241725
CPAR2_109080	0.1256	-0.00460197	2.08412e-05	1.14906e-05	-0.0138268	-0.00117303	0.00546006	-0.0482362	0.0463029
CPAR2_109090	0.0157126	-0.00142838	-0.000661855	-8.90277e-06	-0.00503318	-0.000855841	-0.0234754	0.0143624	0.0332144
CPAR2_109100	-0.121686	-0.00215157	-0.00117499	1.15977e-06	0.0130708	0.000204032	-0.00138486	0.0828986	0.0229827
CPAR2_109110	-0.167379	0.00136717	0.000197202	-9.92285e-07	-0.00198981	0.000114589	0.052793	0.219757	0.0378159
CPAR2_109120	0.0244772	-0.00245572	0.000557076	5.73685e-06	0.0240455	-0.000210803	-0.00638648	-0.0819278	-0.0324629
CPAR2_109130	-0.18048	0.00206836	-0.000144022	-7.38207e-06	-0.00514838	0.00160993	-0.00355206	-0.172192	0.0479846
CPAR2_109140	-0.125768	0.000754829	0.000143562	2.3385e-07	0.00648974	0.000133758	-0.0119098	-0.00397863	0.0382952
CPAR2_109150	-0.0647454	0.00156952	0.000827324	-9.19043e-06	0.00376003	-0.00202126	0.051316	-0.0510462	-0.0339172
CPAR2_109160	-1.15314	-0.00018529	-0.00040836	2.22307e-05	0.0237446	0.00232406	-0.0688181	-0.15441	0.0175054
CPAR2_109170	-0.143077	0.00340778	0.000536845	-2.30999e-05	-0.00743516	-7.46315e-05	-0.0262088	-0.139675	-0.0376138
CPAR2_109180	0.20654	5.56562e-05	5.97086e-05	-3.87345e-06	0.0162067	-0.00090077	0.0799534	-0.0757618	-0.0259293
CPAR2_109190	0.356338	-0.00244297	0.000330123	-4.25295e-06	-0.00941483	-0.000580992	-0.025675	-0.082364	-0.0881315
CPAR2_109200	-0.103121	0.00252142	-0.00251187	2.55392e-05	0.0378586	0.00129469	0.0118234	-0.0471058	0.0325455
CPAR2_109210	-1.71108	-0.000346934	-0.00238023	-3.48112e-06	0.0182909	-0.00088841	-0.109591	-0.0297182	0.18608
CPAR2_109220	0.185838	-0.00364491	-0.00079304	4.12099e-06	-0.0172992	0.00116447	-0.0265157	0.0357316	0.0134517
CPAR2_109230	-0.288881	-0.00087356	-0.000561843	6.57886e-06	-0.0119826	-0.00116744	-0.0232833	0.129678	0.0282512
CPAR2_109240	-0.0349167	-0.00494054	-0.00251613	-3.21708e-05	-0.037687	-0.00502404	0.0226745	-0.00307504	-0.0457099
CPAR2_109250	-0.394791	0.00174544	-0.000942226	-1.04171e-05	-0.0229048	-0.000570298	0.02543	-0.15669	-0.0887485
CPAR2_109260	0.0712816	-0.0055001	-0.000702857	-0.166704	-0.194003	-0.0102255	-0.273396	-0.117361	0.0322121
CPAR2_109270	0.234609	4.71674e-05	0.000276349	-4.70232e-07	-0.00585906	0.000751731	-0.0213873	-0.0822158	-0.0454256
CPAR2_109280	0.114131	0.00590608	0.00141747	2.68105e-06	0.0220155	0.00269864	-0.00524314	0.156733	0.441918
CPAR2_109290	0.0955026	0.000106864	0.000505816	-1.36808e-05	0.0052629	-0.00515784	0.062399	-0.0372996	-0.0542544
CPAR2_109300	0.0258564	-0.000728917	-0.00011563	-1.3465e-06	-0.00997898	-0.0037171	-0.0327885	0.0279943	0.0063343
CPAR2_109310	-0.401059	-0.00248291	-0.000526859	-9.08178e-06	0.00847612	0.000870185	-0.0326218	0.0952769	-0.00112136
CPAR2_109320	0.398753	-0.00102064	0.000629061	-3.80986e-06	-0.147015	-0.000571031	-0.0451934	-0.0379565	-0.0195094
CPAR2_109330	0.163711	-0.000474739	0.0013026	1.26864e-05	-0.00877098	0.000538195	0.0239018	-0.0689001	0.0171695
CPAR2_109340	0.042202	0.0022392	0.000550215	3.10448e-06	-0.0129758	0.00299255	0.0700054	-0.0479192	0.0215757
CPAR2_109350	0.165238	0.00308516	0.000303179	-4.13099e-06	-0.0117231	0.00112161	0.0275348	-0.00512476	-0.00990191
CPAR2_109360	0.147014	-0.00267592	-0.000455106	-3.02867e-05	-0.0723002	-0.0114085	-0.0265891	-0.0809518	-0.0204052
CPAR2_109370	0.15988	0.000566467	0.00101505	-1.20641e-05	-0.00959948	-0.000167069	0.0293561	-0.0140334	-0.0193439
CPAR2_109380	-0.132344	0.00126712	-0.000296936	8.07402e-06	0.0166587	0.000216863	-0.0592686	0.0374464	0.252792
CPAR2_109390	0.090543	-0.000155961	0.000302937	-1.70632e-06	-0.0171752	-0.000405798	0.0236343	0.0154156	0.740916
CPAR2_109400	-1.09571	-0.00107671	-0.000114602	7.40193e-06	0.0110941	0.00123007	-0.0128634	0.504975	0.968712
CPAR2_109410	-0.0838944	-0.000395345	0.000264157	-1.35331e-05	-0.0203389	-0.000991944	0.0939045	-0.00370341	0.00838801
CPAR2_109420	-0.410565	0.00158077	-0.00295007	-4.97647e-05	-0.0339357	-0.00654311	0.0176004	-0.112118	-0.0714966
CPAR2_109430	0.362624	0.00292252	0.00198581	1.15719e-06	0.0085233	0.00181826	0.0448005	-0.00819468	-0.0312141
CPAR2_109440	0.0579644	-0.00155925	-0.000316645	7.66371e-06	-0.0276781	-0.000709083	0.00491285	-0.144842	-0.0683436
CPAR2_109450	-0.1541	-0.000196097	-0.000255861	1.93788e-05	0.0517644	0.00136657	-0.00305847	0.441273	0.518901
CPAR2_109460	-1.77895	-0.00131952	-0.000195163	4.80785e-06	0.00669358	0.00107581	0.0167426	0.73485	1.14762
CPAR2_109470	0.163687	0.000274135	0.000415966	6.62864e-06	-0.0121685	0.00164834	0.014292	0.0453621	0.483436
CPAR2_109480	0.0556808	0.00276035	0.000147643	-1.9366e-06	-0.00329406	0.000674983	0.129806	-0.0121895	-0.022438
CPAR2_109490	-0.223903	0.000206459	-0.000777142	-7.37217e-06	-0.0184079	-0.00872299	-0.00644835	0.0487406	0.00810966
CPAR2_109500	0.236838	0.00179989	6.58017e-05	7.37701e-06	-0.00791314	-0.00157658	-0.0333344	-0.022449	0.123663
CPAR2_109510	-0.0823918	-0.00178075	-0.000289172	-1.78796e-05	-0.0359357	-0.00342354	-0.0212409	-0.0246613	-0.228832
CPAR2_109520	-0.0325553	-0.00660002	-0.00219254	3.99371e-06	-0.00843053	-0.00208301	0.0414757	-0.136607	-0.243348
CPAR2_109530	-0.102114	0.00158891	4.95844e-06	-1.88027e-05	-0.0237153	-0.00394525	0.0100065	-0.244259	-0.0527811
CPAR2_109540	-0.018762	-0.00195244	8.05576e-05	-7.26616e-06	0.00590042	-0.0012174	0.0120899	-0.130014	-0.0966683
CPAR2_109545	-0.0519391	0.00272468	-0.000987088	-4.54794e-06	-0.0144665	-0.00071558	0.0524448	-0.0595799	-0.024541
CPAR2_109550	-0.157681	0.00602557	-1.23094e-05	7.28821e-06	-0.0170825	0.00166306	0.391737	-0.0501336	-0.0150871
CPAR2_109560	0.0130261	0.000308471	0.00101788	-5.43734e-06	-0.0108477	-0.00536789	0.0569062	-0.11836	-0.0504672
CPAR2_109570	-0.177247	0.00113766	-0.00158148	-1.63189e-05	-0.103575	-0.00176839	0.0213533	-0.0732196	-0.0863673
CPAR2_109580	0.105686	-0.0017788	0.000169649	1.52545e-05	0.00453559	0.0029356	0.0308166	-0.00412067	-0.0642462
CPAR2_109590	0.563332	-0.00175716	-0.00033346	5.17894e-06	-0.157454	0.00160382	-0.0173653	-0.0151004	-0.0078803
CPAR2_109600	-0.123862	-0.00168864	-9.30661e-05	-9.96115e-06	-0.00194165	-0.00175253	-0.0142916	-0.00271904	0.0184792
CPAR2_109610	0.0353056	0.000603458	0.00025349	5.21555e-06	0.0247788	-0.00172845	0.0425091	-0.12151	-0.0594228
CPAR2_109620	0.14975	-0.00361669	-3.33238e-05	2.2808e-06	-0.0412975	-0.00122776	0.0681018	-0.0319655	0.0092683
CPAR2_109630	-0.159159	0.0010501	7.4263e-05	-6.8728e-06	0.00618544	-0.000126584	0.010222	-0.103972	-0.0390293
CPAR2_109640	-0.0713931	0.000452648	0.000230698	-1.54128e-06	-0.00323528	-0.000533166	-0.0225318	0.0102893	0.0193358
CPAR2_109650	0.126501	0.000847068	-0.000106266	-1.3464e-06	0.0341206	0.00161975	0.0267139	-0.0528898	0.0405346
CPAR2_109660	-0.572708	0.00524108	-0.0103106	2.24584e-06	-0.0101559	-0.000908553	0.0313078	-0.0407266	-0.0148075
CPAR2_109670	-0.299515	-0.000768213	-0.000172429	-1.22203e-05	-0.0159172	0.000720125	-0.00950989	-0.00383537	-0.151031
CPAR2_109680	-0.200659	-0.00187802	-0.00275036	1.58283e-05	0.0128916	0.00257198	-0.0396888	-0.0974566	-0.0138596
CPAR2_109690	-0.468898	-0.000366371	-0.000611773	-8.20337e-06	0.000532598	0.00037677	-0.0387339	0.504092	0.34097
CPAR2_109700	-0.623564	-0.00128185	-0.000814013	-1.40702e-05	0.00370125	-1.23555e-05	-0.102766	-0.0124066	-0.021352
CPAR2_109710	0.0647806	0.00464102	0.0013572	-4.69832e-06	-0.00404041	0.000925543	0.0147782	0.227947	0.0639707
CPAR2_109720	0.0743085	-0.000652534	-0.000464336	-7.89842e-06	0.0207434	0.00459661	0.0206564	0.0391317	0.00352211
CPAR2_109730	-0.599682	0.00113583	-0.00217858	4.07304e-06	-0.0237865	0.000384453	-0.00478623	-0.00373773	-0.0069614
CPAR2_109740	-0.315653	0.00148856	-0.00145645	-9.77175e-06	-0.0141188	-0.000310332	-0.0271422	0.0717399	-0.00667103
CPAR2_109750	-0.0795343	-0.00131269	-0.00103342	9.88477e-06	0.0254971	0.00111041	0.112963	0.115435	0.0502127
CPAR2_109760	-0.478759	-0.00112035	-0.000694588	-2.98906e-06	-0.0161563	-0.000496202	-0.0378847	0.00123014	-0.0561134
CPAR2_109770	-0.368651	-0.000606476	-0.00051552	1.2524e-06	-0.00143768	-0.000834304	-0.0364402	-0.0625984	-0.0473646
CPAR2_109780	0.0632634	-3.77031e-05	0.000739983	1.90697e-05	0.0118357	-0.00263452	-0.000650834	0.00974423	-0.00581318
CPAR2_109790	0.381343	-0.000781695	-0.000155966	-9.07964e-08	-0.0153896	-0.000951103	0.0332854	-0.0732953	-0.0894368
CPAR2_109800	-0.18603	-0.000314637	-0.000227289	-4.15314e-06	0.0147785	-0.00109015	-0.383387	-0.733945	-0.0671707
CPAR2_109810	0.423788	-8.6149e-05	4.44626e-05	3.81549e-07	0.000913967	-0.000361552	0.0593216	-0.0870561	-0.0484616
CPAR2_109830	0.144933	0.000139277	-5.71995e-06	-1.62581e-05	-0.0207476	-0.00426943	0.0583	-0.0819971	-0.0506908
CPAR2_109840	0.0186567	0.000538462	-0.000487547	2.20374e-06	0.00139631	-0.00190166	0.0217056	-0.0172525	-0.0853325
CPAR2_109850	0.163314	9.88373e-06	0.000287648	8.83975e-09	0.0138014	-0.000126215	0.0524093	-0.0585299	0.0367714
CPAR2_109860	-0.0467382	-0.000332788	-0.000580123	8.61437e-06	0.0425922	0.00204707	-0.0136793	-0.0333652	0.0369965
CPAR2_109870	0.584619	0.00081118	0.00205656	1.80614e-06	-0.00494993	0.00177364	0.0104235	0.0589868	0.365475
CPAR2_109880	0.000709617	0.00101922	0.00180244	3.82325e-06	-0.00168855	0.00171511	0.0217996	-0.0379199	0.00135453
CPAR2_109890	-0.288886	-0.000725007	-0.00117221	-1.58636e-05	-0.041384	-0.00619532	-0.0110105	-0.523995	-0.21709
CPAR2_109900	-0.201726	-0.002325	6.1776e-05	1.05674e-06	-0.0155136	-0.000478428	0.00449417	-0.920811	-0.0901121
CPAR2_109910	-0.0561383	0.000808405	-0.000366122	6.08084e-06	0.00542111	-8.54435e-05	-0.0501424	0.000787228	0.244922
CPAR2_109920	-0.23589	-0.00135918	0.000556643	1.70052e-05	0.00513734	0.00369604	-0.00343713	0.0261358	0.292277
CPAR2_109930	-0.0958295	0.00087126	0.000697033	5.76123e-06	0.000583799	0.000423714	0.0359524	0.362535	0.464288
CPAR2_109940	0.44953	0.00476543	0.338895	1.13434e-05	0.021337	0.00216829	0.0298728	0.0435987	0.00315357
CPAR2_109950	0.262562	-0.000157564	7.37086e-05	-5.36453e-07	-0.0109725	-0.00238588	0.0417896	-0.135667	-0.00820617
CPAR2_109960	-0.26896	-0.000285722	-0.000749102	6.53237e-07	-0.00707917	0.00109185	0.0515454	0.00544681	0.0248158
CPAR2_109970	-0.0471599	0.00166442	-0.000147444	-2.73971e-05	-0.00938069	0.00237674	-0.175163	0.00800653	0.00312262
CPAR2_109980	0.285981	-0.00194724	-0.000454259	8.96411e-06	-0.130755	-0.00104759	-0.0277921	-0.0538948	-0.011379
CPAR2_109990	-0.169663	-0.00361722	-0.000661646	3.31388e-06	0.00770209	-0.000341	-0.00222488	-0.0639434	0.0244997
CPAR2_110000	0.0537502	0.00277536	0.0011325	4.45732e-05	0.0352752	0.0057494	0.0197473	0.0389783	0.0132093
CPAR2_110010	0.181534	-0.00131026	0.000375625	-2.11913e-05	0.000736737	-0.00298144	-0.0268121	-0.146177	-0.14938
CPAR2_110020	0.178446	-0.00186631	-0.000317517	-1.33956e-05	0.00591175	-0.000401399	-0.0934775	-0.0274498	-0.00140757
CPAR2_110030	-0.137284	8.09068e-05	-0.000100654	-1.04224e-05	-0.0451975	0.00419844	-0.0995105	-0.0679328	-0.0062947
CPAR2_110040	0.107835	0.000784505	0.000170466	7.69915e-06	0.0302063	0.000727163	0.0493826	-0.0553097	-0.0437795
CPAR2_110050	-0.322899	-0.000503125	-0.000182265	-3.63325e-06	0.0153811	-0.00127197	0.00888133	0.0630941	-0.0164094
CPAR2_110060	-0.269227	-0.00118307	-6.68441e-05	-5.75355e-06	-0.00816587	-0.00013834	-0.0133183	-0.00688929	0.0200404
CPAR2_110070	0.218708	-0.00192819	-0.00100045	1.6687e-05	-0.0262782	-0.0024332	0.0173975	-0.0155891	0.00399505
CPAR2_110080	0.0294335	0.00178389	0.000319898	2.47301e-07	0.0138226	0.000305143	0.049442	-0.0671881	-0.0247496
CPAR2_110090	0.372016	0.00194196	0.000436781	2.25543e-06	-0.0103935	0.00163008	-0.0258215	0.390952	0.242982
CPAR2_110100	-0.0736641	0.00194989	0.00050093	2.098e-05	-0.001376	-0.00108538	0.0418489	0.0936117	0.156129
CPAR2_110110	-0.0524663	0.00049826	-5.30275e-06	-5.94354e-06	-0.012314	0.000136897	-0.0585602	-0.0184853	-0.0746776
CPAR2_110120	-0.0210942	-0.00549171	-0.00264787	-6.98417e-06	-0.017023	-0.000388579	-0.0936784	-0.0505628	-0.0316213
CPAR2_110130	-0.237387	-0.00105963	-0.000908792	-1.76099e-05	-0.0124542	-0.00241452	-0.0298787	-0.180057	0.0312026
CPAR2_110140	0.285173	0.0026172	0.00122421	4.17282e-06	0.00290761	0.000812383	0.0344388	-0.0168715	-0.0280255
CPAR2_110150	-0.179179	0.00223011	0.000125168	3.85271e-08	0.030501	0.00266526	0.0912321	0.0920725	0.0109774
CPAR2_110160	-0.260698	-0.000441555	-0.0003496	6.80984e-06	0.00728857	-0.00067897	0.00155017	0.00126621	0.0779315
CPAR2_110170	-0.225269	-0.00047659	0.00059522	6.49696e-06	0.0130565	-0.000184187	-0.0484671	-0.0617278	-0.0225722
CPAR2_110180	-0.0731367	-0.000462265	0.000733944	1.94889e-06	-0.00165388	-0.000948256	0.0316557	-0.0404265	-0.445287
CPAR2_110190	0.0697901	0.00447106	0.000660837	2.87164e-06	-0.0235824	-0.00314729	0.121704	0.203508	0.217464
CPAR2_110200	-0.0157966	-0.00157975	-0.000105379	-5.10873e-06	0.0120148	-0.000205103	0.0223911	0.0489742	0.00546626
CPAR2_110210	0.157793	-0.00147709	0.000947821	-7.26324e-06	-0.014086	-0.000269691	0.0386971	-0.0801228	-0.0194517
CPAR2_110220	-0.462327	0.000229225	-0.000618345	1.48258e-06	0.0171673	0.00108446	0.0927599	0.0941092	0.0805938
CPAR2_110230	-0.321543	0.000945784	-0.000792916	-1.22099e-05	0.0254579	0.000556843	-0.0450364	0.0422959	0.0469429
CPAR2_110240	0.0999501	-0.000172725	0.000545518	2.95353e-06	-0.00935197	0.000100546	-0.0453946	0.0865246	-0.100656
CPAR2_110250	0.116269	0.00042477	4.5514e-05	-3.47805e-07	0.0195734	0.00124356	0.0337211	-0.044906	-0.0355381
CPAR2_110260	0.169763	-0.000541513	-2.22727e-05	-6.23733e-06	-0.0125256	-0.00204681	0.00938008	-0.237581	-0.198412
CPAR2_110270	0.0101824	-0.000990907	0.000926711	-1.53019e-05	0.00552525	-0.00351808	0.0325302	0.0716375	0.0702856
CPAR2_110280	-0.462487	0.00355724	0.000878002	1.46149e-05	0.0130912	0.0012252	-0.0327055	0.0741362	0.103174
CPAR2_110290	-0.229577	0.00244853	-2.01559e-05	-1.03486e-05	-0.00454584	8.80755e-05	0.0417312	-0.0459332	-0.00990275
CPAR2_110300	0.379448	-0.00250694	-0.000169575	-1.51623e-05	-0.0846959	0.000523851	-0.0421501	-0.0619846	0.0153232
CPAR2_110310	-0.184242	0.00263415	0.000200634	-1.00076e-05	-0.000877664	0.000776166	0.015736	-0.053826	-0.00967661
CPAR2_110320	0.106981	-0.000780321	0.000440523	9.74668e-06	0.010388	2.10717e-05	0.0206788	-0.346973	-0.313166
CPAR2_110330	0.0937366	-0.00698647	-0.00100267	-3.73908e-06	-0.0341735	-0.00519033	-0.0434888	-0.318457	-0.0126177
CPAR2_110340	-0.0699207	-0.0026542	-0.00145643	5.62397e-06	0.00494637	-0.000669137	0.0205455	-0.005754	-0.0469948
CPAR2_110350	-0.275245	0.00445846	0.000452703	1.64446e-05	0.0680966	0.202083	-0.0275602	0.00137719	0.0132173
CPAR2_110360	0.0151071	-0.00444692	-0.000423319	-5.41591e-06	-0.33093	-0.00330458	-0.0347382	-0.00526123	-0.0744078
CPAR2_110370	-0.170419	-0.00138409	-0.000976821	3.37602e-05	0.0721891	0.00266407	-0.0210051	0.0931521	0.0314149
CPAR2_110380	-0.350993	-0.00138728	-0.000704922	-5.27156e-06	-0.0314757	-0.000300509	0.133019	0.0628766	-0.0323127
CPAR2_110390	0.0591779	-0.00209523	-0.00019757	-1.93052e-05	-0.0621056	-0.00495233	-0.0603312	-0.177394	-0.175744
CPAR2_110400	-0.00465205	-0.000218474	-7.48652e-05	4.68977e-07	-0.00331474	-0.000540835	-0.03056	-0.00247924	-0.0442296
CPAR2_110410	-0.0666206	-0.00284234	-0.00104963	4.19698e-07	0.00267298	-0.00323135	-0.00379578	0.109309	0.104968
CPAR2_110420	-2.23015	7.0244e-07	-0.000422391	3.31234e-06	0.00986812	0.000819244	-0.0143582	0.0962304	0.0563047
CPAR2_110430	-0.0546514	0.000118266	-0.000504562	-7.15848e-06	-0.00135249	-0.00102831	-0.0371944	0.0291986	-0.00709571
CPAR2_110440	0.00973715	-0.00465202	-0.000287417	-0.155703	-0.0369862	-0.00300986	-0.0636367	0.00613293	-0.0251514
CPAR2_110450	0.19887	0.000361474	0.000347722	-7.25332e-06	0.00696252	0.000277306	0.0259133	-0.0739566	-0.0488508
CPAR2_110460	-0.12234	0.00218502	-0.000413528	3.81546e-06	-0.0180035	0.000219285	-0.0425659	-0.163193	-0.0782669
CPAR2_110470	0.000463169	-8.86027e-05	1.00133e-05	-5.11349e-06	-0.0172022	-0.00246367	0.0405063	-0.0742803	-0.255465
CPAR2_110480	0.034695	0.000255421	-0.00011722	-9.3418e-06	-0.0171128	-0.00396282	0.0978128	0.0231775	-0.0032023
CPAR2_110490	-0.0722033	0.00215378	0.000561329	-1.49078e-06	-0.00625385	-0.000569956	0.0406881	0.204904	0.0328149
CPAR2_300020	-0.171472	-0.000228663	-0.000531097	6.64547e-06	-0.00236873	0.000240439	-0.0175054	0.0607148	0.709001
CPAR2_300030	0.12755	0.00447146	0.00143059	-2.4013e-06	0.019687	0.00316476	-0.275761	0.241292	0.156481
CPAR2_300040	-0.250528	0.00129655	-0.000374232	-1.19952e-05	-0.00228451	0.00049235	-0.0562248	0.129192	0.0889462
CPAR2_300050	-0.352283	0.000702925	-0.000827923	-1.08466e-05	-0.000710162	-0.000554121	0.0211605	-0.0899721	-0.150818
CPAR2_300060	-0.193771	0.00365133	0.000778741	-1.05021e-05	-0.0219462	-0.00159125	0.0270391	-0.105216	-0.113268
CPAR2_300070	0.0951905	-0.00020076	-0.000285093	-2.92499e-05	-0.0300771	-0.00761788	0.00728273	-0.0149639	0.00627249
CPAR2_300080	0.157821	0.00178533	0.0010978	-1.25309e-05	-0.0877056	-0.00191491	-0.0256612	-0.177299	-0.278853
CPAR2_300090	0.105074	-0.00142255	0.000809027	9.23485e-06	0.0391778	0.00657584	0.00140996	-0.40764	-0.267808
CPAR2_300100	-0.000304791	-0.00168104	0.000976187	-3.34721e-07	-0.0284469	-0.00758652	0.0376853	0.0657187	-0.0832178
CPAR2_300110	-0.065511	-0.00553618	-0.00208774	1.43466e-05	-0.00525397	-0.000769771	-0.0603399	-0.339812	-0.0665909
CPAR2_300120	-0.0815184	-0.000544732	-0.00108246	4.96683e-06	0.802977	-0.000115534	-0.0471924	-0.587447	-0.973578
CPAR2_300130	-0.0745197	-0.000905261	-1.45615	5.57159e-06	0.0129603	-0.000571591	0.0209764	-0.0745551	-0.034844
CPAR2_300140	0.0773271	0.00436315	0.000150375	1.6399e-05	0.00907202	0.0014515	-0.0443649	-0.0739692	-0.00948613
CPAR2_300150	0.15364	-2.8454e-05	0.000340022	-1.60848e-05	-0.0119749	-0.000315695	0.00897752	0.0323114	-0.018923
CPAR2_300160	0.0445017	0.00203758	0.000886845	3.19386e-06	0.0138594	0.00370484	0.0117408	-0.0101237	0.00935202
CPAR2_300170	-0.0846766	0.0021957	-9.53759e-05	-2.09953e-06	-0.00242947	0.00177808	-0.0360989	-0.02606	0.0480044
CPAR2_300180	-0.0160933	0.00173062	0.000243999	-2.50107e-06	0.010368	2.69253e-05	0.0183497	-0.0188788	0.0163788
CPAR2_300190	0.582521	-0.00062169	0.000390541	1.19301e-05	-0.00783545	-0.000795626	-0.0439013	-0.0115225	0.131295
CPAR2_300200	-0.0249355	0.000814445	0.000611688	1.09368e-05	-0.000138216	-0.000132287	0.01841	0.114913	0.175649
CPAR2_300210	-0.0333085	-0.00205298	0.000501744	-3.64957e-05	0.0211307	-0.00254352	0.0722002	-0.00368343	0.125725
CPAR2_300220	-0.0762591	-0.000371825	0.000668012	5.10788e-06	0.00847303	-2.82877e-05	0.0199382	-0.0305946	0.110848
CPAR2_300230	0.34782	0.000306772	0.00044312	-9.03352e-06	-0.0365973	0.000346358	0.0317511	-0.0910827	-0.0803825
CPAR2_300240	-0.0233292	0.0037492	0.000630209	3.97262e-06	0.0221067	0.00292445	0.0355225	-0.00493903	0.0159354
CPAR2_300250	-0.184707	-0.000920322	-4.62057e-05	3.42522e-06	0.00721057	-0.000221484	0.0309987	-0.0665753	-0.025728
CPAR2_300260	0.114887	-0.000737218	0.00142655	1.87164e-05	0.0709306	0.00259292	-0.0140101	0.12942	0.0808277
CPAR2_300270	-0.251633	0.00399978	-0.00014056	-7.6404e-06	-0.0105103	-0.00127188	0.0507197	-0.10601	-0.0915257
CPAR2_300280	0.291719	0.000438814	0.000720746	3.19228e-06	-0.00878018	0.000324519	0.00707436	-0.0199265	0.00530548
CPAR2_300290	0.125151	0.000392705	0.000339488	-1.6472e-06	-0.0203491	-0.00077908	-0.0236051	-0.207157	-0.133748
CPAR2_300300	0.229146	-0.000187604	0.000121528	-5.6678e-06	0.00615985	-0.000443604	0.0397419	-0.187736	-0.128842
CPAR2_300310	-0.160419	-0.00248662	-0.00159114	-9.61298e-06	0.00468031	-0.00192833	-0.0409352	0.126436	-0.00925696
CPAR2_300320	-0.629684	-0.000100324	-6.17663e-05	1.89026e-06	0.00522725	-0.0011751	0.0105455	-0.0285945	-0.0204698
CPAR2_300330	0.120588	-0.00177119	0.000228917	-2.37488e-05	-0.0096326	-0.00275964	0.00359985	-0.068142	-0.0245287
CPAR2_300340	0.1566	-0.000856739	1.93992e-05	9.37164e-06	0.00459833	0.000169093	0.0408193	-0.0509518	0.00172177
CPAR2_300350	-0.015147	-0.00644634	0.00127357	-1.81704e-05	-0.0170918	-0.0033985	-0.0112037	-0.0199859	0.0329071
CPAR2_300360	-0.118198	0.00189752	-0.000260519	-1.16541e-05	-0.025437	-0.00160051	-0.0367519	0.0449627	-0.0138199
CPAR2_300370	0.0716623	0.00141568	0.000255585	-1.39727e-07	0.00862038	2.28464e-05	0.0379953	-0.0299017	0.0123548
CPAR2_300380	0.113569	0.000588889	8.7486e-05	-1.12426e-05	0.000220355	0.00101841	0.0547742	-0.0685076	-0.00488635
CPAR2_300390	0.199662	-2.42536e-05	1.25023e-05	2.42056e-07	0.0346077	0.00051193	0.0222732	-0.1359	-0.0394413
CPAR2_300400	-0.173306	0.00328381	0.000286965	1.79347e-06	0.0159775	0.00127004	0.0217268	0.0621469	-0.0273414
CPAR2_300410	-0.180116	0.00246199	-0.000900313	1.59286e-05	0.00373576	0.00100539	0.0436198	0.0769198	0.0930493
CPAR2_300420	0.173299	-0.000789883	-0.000539966	6.04325e-07	0.00135957	-0.000685297	-0.0148852	0.0697321	-0.0145811
CPAR2_300430	-0.276897	0.00186259	-0.000563624	-3.35483e-05	-0.0276898	-0.00453637	0.0549468	-0.00270301	-0.0365784
CPAR2_300440	0.25744	0.00145653	0.0012025	8.52226e-06	0.00396429	0.000872707	0.0256519	-0.0391394	0.0313148
CPAR2_300450	-0.0129153	0.00257751	0.000513729	-8.51033e-06	-0.0395606	-0.00186512	0.0171568	-0.0129944	-0.0452185
CPAR2_300460	0.00885096	0.00358975	0.000784814	1.32247e-05	0.0222456	0.00425168	0.0140681	0.0450329	0.0273373
CPAR2_300470	-0.0445201	0.00108801	0.000519036	1.33871e-05	-0.00654852	0.00197982	0.00589326	0.0968081	0.109843
CPAR2_300480	-0.392096	-0.00133284	-0.000380606	-9.55232e-06	-0.0114203	-0.0017813	0.0172999	0.0145313	0.0348895
CPAR2_300490	0.210082	-0.00191261	-0.00297546	1.48743e-05	-0.00835825	0.00255229	-0.0382093	-0.00968061	-0.00800348
CPAR2_300500	-0.240596	-0.0122335	-0.00180686	1.97486e-05	0.0428758	0.00197897	-0.00100889	0.0159161	-0.013158
CPAR2_300510	0.190461	0.000988946	0.00124742	1.91777e-05	-0.00671779	0.000396697	0.0474877	-0.0468971	-0.0264098
CPAR2_300520	-0.0180928	0.00194421	-6.9458e-05	-7.0154e-07	0.0113349	0.00148946	-0.00622937	0.51206	0.186961
CPAR2_300530	0.230094	0.000340622	0.000263301	-1.61413e-06	0.0246274	0.00117073	0.00829246	0.360564	0.24251
CPAR2_300540	0.0797936	-0.00101086	0.000647513	2.03259e-07	-0.0185534	0.00112015	0.0165439	0.0459363	0.0122252
CPAR2_300550	0.0679072	0.000513057	0.000120252	3.96562e-05	0.145583	0.00221247	0.107102	-0.00272897	0.0160847
CPAR2_300560	-0.331892	0.00507464	0.000565345	1.63087e-05	0.0976679	0.00537226	0.0711489	0.262126	0.527863
CPAR2_300570	-1.05934	0.000304914	-0.00026353	2.32237e-06	0.0050725	-0.000679455	0.0154167	0.364433	0.605077
CPAR2_300580	-0.0373206	0.000329595	1.65054	2.3453e-07	0.747234	0.000918824	1.0972	1.83345	0.0299316
CPAR2_300590	0.186831	0.00141687	-0.000117536	5.27174e-06	0.00496894	0.00108779	0.0618668	0.151704	0.0781146
CPAR2_300600	-0.0377031	0.000389041	1.28264	3.88038e-06	0.00968045	0.000738363	0.0194419	1.48245	0.0356982
CPAR2_300610	-0.0108469	0.000567259	0.965496	5.75241e-06	0.496301	0.000712009	0.0203376	1.61547	0.0337746
CPAR2_300620	-0.0298006	-0.000510716	0.000519771	3.13657e-07	0.00527151	0.000147897	1.99637	2.65234	0.0259173
CPAR2_300630	-0.00681896	0.000299048	1.98561	3.20744e-06	1.00795	0.00164894	1.32476	2.02954	0.028484
CPAR2_300640	-0.495003	-0.00255386	-5.59071e-05	1.66353e-05	0.140797	0.00282507	0.0146706	0.463601	0.0299542
CPAR2_300650	-0.017872	0.00093248	-3.23503e-05	-6.79721e-07	0.000796148	-0.000497977	0.258882	0.0158567	0.0375377
CPAR2_300660	0.0442908	0.00253011	0.000140848	1.4251e-06	0.0110944	0.00112615	-0.0454728	0.00247921	0.0451676
CPAR2_300670	-0.418783	4.99107e-05	-0.00109862	-2.64684e-06	0.00536083	-0.000119737	-0.621304	-0.0299608	0.00746354
CPAR2_300680	-0.166081	0.000962908	-8.85178e-05	-1.39339e-06	-0.00143389	-0.000786122	-0.0150454	-0.024452	0.00740805
CPAR2_300690	0.0106095	-0.000315374	-0.000961549	1.54389e-05	0.000266475	-0.000948118	-0.0435365	-0.0420053	-0.0645418
CPAR2_300700	0.155794	9.42495e-05	8.87662e-05	6.78306e-06	0.004747	-5.28105e-05	0.01896	-0.122871	-0.0379617
CPAR2_300710	0.181489	-0.0005974	0.000172304	-1.16475e-05	0.0503185	0.001432	0.00738074	0.065279	0.052796
CPAR2_300720	0.0595259	-0.00210204	-0.000612568	8.29652e-06	-0.0179052	0.00106888	0.0384443	0.0364166	-0.0931306
CPAR2_300730	0.224033	-0.00285334	-0.00107091	1.23987e-06	-0.0110844	-8.73159e-05	0.00320866	-0.00385401	0.000436566
CPAR2_300740	-0.0365682	-0.000427353	-8.89261e-05	-9.23881e-07	-0.00315914	-0.000316329	0.00414142	0.0563432	-0.0310133
CPAR2_300750	-0.250498	-0.00111987	-0.00129758	-7.33653e-07	-0.0275829	-0.00133001	0.0162117	0.096018	0.0143022
CPAR2_300760	0.177508	-0.00064174	-0.000435998	2.81302e-06	-0.0105966	-0.000316045	0.0505906	0.015514	-0.0398065
CPAR2_300770	-0.0384003	0.00129339	-0.000610704	2.73581e-06	0.00566706	0.000118111	-0.00378661	0.0315452	0.0404806
CPAR2_300780	-0.13686	-0.000283361	-4.07167e-06	1.16978e-06	-0.00192037	0.00108486	0.049694	0.136703	0.202021
CPAR2_300790	-0.047331	-0.000972761	-4.39491e-05	-5.21268e-06	0.000451161	-0.00140456	-0.0374996	0.129038	0.0213619
CPAR2_300800	0.0327644	-0.000270497	-0.000160083	1.15612e-05	-0.018809	0.00169587	0.02372	-0.057104	-0.0215274
CPAR2_300810	0.376183	-0.000248538	0.00048915	7.40464e-06	-0.0326497	-0.00281214	0.288276	0.0232903	-0.0489632
CPAR2_300820	0.18782	0.00012097	7.63064e-05	1.62751e-06	0.0129713	-4.8255e-05	0.231728	-0.0894691	-0.0656594
CPAR2_300830	0.107486	0.00397374	0.00128583	-1.96759e-06	-0.0184003	-0.000323989	0.00457319	-0.0341011	-0.00982562
CPAR2_300840	-1.12609	-0.000331973	-0.000561386	5.07332e-06	0.0431318	0.00142061	0.0783194	0.188734	0.0224421
CPAR2_300850	0.526296	0.000251454	0.00110018	7.32278e-06	-0.108007	-0.00159685	0.360913	0.0632795	-0.01873
CPAR2_300860	-0.0632678	-0.000632014	0.000301891	6.38372e-06	0.00158077	0.000462866	0.0386814	0.243247	0.281978
CPAR2_300870	0.0822134	0.000446307	7.47521e-05	-1.1882e-05	0.00892186	0.00226727	-0.0519616	-0.0494197	-0.0486486
CPAR2_300880	0.00628758	-0.00295425	-0.00186033	-2.8514e-06	-0.0123532	0.00138329	-0.010609	-0.0559419	-0.0563373
CPAR2_300890	-0.0724476	-0.000695444	0.000270173	9.13697e-06	0.0508899	0.0006613	-0.0208741	-0.0668633	0.00446253
CPAR2_300900	0.0944676	-0.00264999	6.06049e-05	-3.2498e-05	-0.0608807	-0.094614	0.0956853	-0.278213	-0.324092
CPAR2_300910	0.0259806	0.00213931	0.00218773	-1.52782e-06	0.00155576	-0.00073556	0.0327104	-0.0802714	0.0579696
CPAR2_300920	-0.279152	0.00185981	-0.000163962	1.59674e-05	-0.00418785	0.00150209	-0.0486119	-0.0253285	0.061977
CPAR2_300930	0.0841403	-0.00174278	0.000295997	3.30154e-06	-0.0167963	-0.000756787	-0.0360776	0.265849	0.00848386
CPAR2_300940	0.180155	0.00065107	0.000391551	3.98159e-06	0.00184202	0.00183556	0.00288488	0.210853	0.0142816
CPAR2_300950	-0.228508	0.000826132	-0.000895257	-3.13452e-05	-0.0416211	-0.00312521	0.00233351	0.308311	0.0445378
CPAR2_300960	-0.0877613	0.00538973	-0.000903241	1.02414e-05	0.0549326	0.00347178	-0.000659275	0.184191	0.0679852
CPAR2_300970	0.420247	-0.00145848	0.000424242	-6.93165e-06	0.0114137	0.00441288	-0.0144517	0.0570739	0.0478458
CPAR2_300980	0.355523	-0.00243817	0.0020024	4.58203e-06	-0.00169987	0.000629491	0.0854022	0.00464739	0.0913357
CPAR2_300990	0.118211	0.000978866	0.000142637	3.30413e-06	-0.0274036	-0.00268138	0.0776668	-0.0337982	-0.0568673
CPAR2_301000	-0.366711	0.000737176	-0.000322347	3.2586e-06	-0.0034757	-0.000174156	-0.0144858	0.0223644	0.0580221
CPAR2_301010	0.0820272	-0.00154232	0.00313752	6.08408e-06	0.0366592	-0.00149537	-0.0521214	0.0346828	-0.317565
CPAR2_301020	-0.51088	-0.00212667	-0.895538	1.48889e-05	0.00289274	0.00108178	-0.0543912	-0.07272	-0.0307563
CPAR2_301030	0.156695	0.000488157	0.000112216	-3.81892e-06	-0.00828985	0.000300748	-0.0194231	-0.155659	-0.0145191
CPAR2_301040	0.202567	-0.00218496	0.000394382	-1.09237e-05	-0.0260027	-0.00505096	-0.0141628	0.13267	-0.0890967
CPAR2_301050	0.173524	0.000640419	0.000357783	4.46946e-06	0.0133261	0.00274195	0.0252347	0.0118204	0.0153093
CPAR2_301060	0.170348	-8.45737e-05	7.90156e-06	-1.001e-06	0.00215217	-0.0028397	0.03534	-0.171133	-0.0974915
CPAR2_301070	-0.126199	0.000322104	-0.000240892	7.18131e-06	0.00502852	0.00175955	-0.0607009	-0.0182715	-0.0237862
CPAR2_301080	-0.199268	-0.00403979	-0.0011025	-9.95403e-06	-0.015967	-0.000470566	-0.0105912	-0.0529563	-0.0822341
CPAR2_301090	-0.11361	0.000349412	6.0848e-05	6.17178e-06	-0.0141825	-0.000162036	0.0166861	0.0429622	-0.0667264
CPAR2_301100	0.0985885	-0.00164483	0.000103395	-2.43695e-05	-0.129509	-0.00333815	0.0198923	0.0600729	0.0474209
CPAR2_301110	0.119275	-0.00179538	0.00166869	3.25392e-05	-0.00149913	-0.0164271	0.145187	-0.0519315	-0.0827175
CPAR2_301120	-0.0588921	-0.000846947	0.000317011	5.23286e-07	0.015485	-0.000164137	-0.081509	0.00472224	-0.0520384
CPAR2_301130	-0.00507423	-0.000163732	-0.000336855	1.00368e-06	-0.00670849	0.00062468	-0.00544518	-0.0123587	0.0170103
CPAR2_301140	-0.272589	-0.00176412	-0.000821601	-1.85051e-05	-0.0746548	-0.00794834	-0.0189718	0.0476415	0.0997703
CPAR2_301150	-0.979116	0.00011188	-0.00316443	-1.59344e-05	-0.0239583	-0.00188555	0.00874388	0.0496801	0.165428
CPAR2_301160	0.0317447	-0.00140143	-0.000750402	-7.56285e-06	-0.0157187	-0.00206874	-0.0321772	0.0562789	0.00815364
CPAR2_301170	-0.0153288	-0.00193171	0.000274386	1.45228e-05	0.060521	0.00323492	-0.0168926	-0.0122079	-0.0187926
CPAR2_301180	-0.304229	0.00287809	0.000643438	9.99112e-07	0.00829511	0.00125485	0.039942	0.064928	0.0694965
CPAR2_301190	-0.181708	-0.00749345	-0.00227803	-1.81084e-05	0.00955942	0.00124616	-0.00904647	0.0698171	0.0157399
CPAR2_301200	0.117241	-0.0020453	-0.000119456	-6.03706e-06	-0.0110895	0.000349345	-0.0264931	-0.00704227	-0.00496208
CPAR2_301210	0.193748	0.00101905	0.00096869	3.41858e-06	0.012239	2.20431e-05	-0.0467908	0.0376905	-0.0296944
CPAR2_301220	-0.0791071	0.00208976	0.000272959	5.94561e-06	0.00796438	0.000867099	0.028333	0.286428	0.0147987
CPAR2_301230	0.526379	0.00179654	0.00133478	-2.0442e-06	0.00342044	-2.57654e-05	0.0494424	0.0496429	0.00601113
CPAR2_301240	0.1068	-0.00151353	5.62101e-05	-1.44122e-05	0.0284412	0.00231682	-0.091693	-0.0382065	-0.0574832
CPAR2_301250	-0.185974	0.00101982	-0.000604959	1.30528e-05	-0.0101608	0.00157087	0.0390693	0.0304692	0.0122696
CPAR2_301260	-0.0542593	0.00195166	-0.000233047	1.64726e-06	-0.00878613	-4.45986e-05	0.032032	-0.0340767	-0.0360016
CPAR2_301270	0.0632286	-0.000390075	0.000689491	-1.22484e-05	0.00904512	-0.000208662	0.01361	0.0202524	-0.0420488
CPAR2_301280	-0.136506	-0.00173873	0.000178207	-1.46671e-05	0.00799302	-0.00183857	0.0450671	-0.0115624	-0.0184919
CPAR2_301290	-0.125981	-0.000306549	0.000720628	-6.01783e-06	0.0107907	-0.0026486	0.00932186	0.00247783	-0.026306
CPAR2_301300	-0.328714	0.000561651	0.000641869	-3.08503e-06	0.0258004	-0.000700276	0.0712305	-1.39918e-05	-0.111478
CPAR2_301310	-0.349216	-0.000850672	-0.00167715	9.63075e-06	0.0209453	-0.00117448	0.0170434	0.0239734	-0.00731199
CPAR2_301320	0.222331	-0.00300178	-2.4668e-05	3.78299e-06	-0.0166426	-0.000351163	0.0192041	0.0295389	-0.105411
CPAR2_301330	-0.0906392	0.00122017	0.00211604	-1.12297e-06	-0.0397253	-0.000999199	0.0613695	0.0633165	-0.0448595
CPAR2_301340	-0.318883	-8.5729e-05	-0.000203664	-8.65791e-06	0.306921	-0.0027024	-0.0179638	-0.0400989	-0.0276331
CPAR2_301350	-0.474587	-0.00238977	-0.00140831	-4.81778e-06	-0.0186772	-0.00179059	0.0102369	-0.0692487	-0.0531902
CPAR2_301360	0.341195	-0.003116	0.000765862	2.19808e-06	-0.00202308	0.00058539	0.0443386	0.0278938	0.0117947
CPAR2_301370	0.319106	0.000407796	0.000101386	1.35836e-06	-0.00355457	-3.43591e-05	0.216958	0.0145395	0.0465714
CPAR2_301380	0.139664	-0.00110281	0.000184735	3.43011e-06	-0.0140659	-0.00563254	0.109062	-0.133562	-0.0262552
CPAR2_301390	0.0205951	-0.000158271	-0.000369269	-8.46565e-06	0.000208435	-0.000144658	-0.0175564	0.0228522	0.00331956
CPAR2_301400	0.112876	-0.000102437	-0.000192647	4.37556e-06	0.00124853	-0.00018155	-0.0758211	0.00294963	0.0113302
CPAR2_301410	0.0886319	-2.04571e-05	0.000658839	1.63304e-05	0.0120544	0.000289641	0.0953253	-0.000423045	-0.0296163
CPAR2_301420	-0.0607389	-9.90787e-05	0.00109809	-9.71813e-06	-0.148409	0.00161146	-0.0115623	-0.17474	-0.193516
CPAR2_301430	-0.184049	-0.000546582	-0.000183919	-1.29873e-05	-0.00551244	-0.00223241	-0.0336288	0.0226562	-0.0148781
CPAR2_301440	1.05255	-0.000218556	0.000148121	7.84458e-08	-0.0380301	-0.00030723	0.0531652	0.395222	0.308253
CPAR2_301450	0.00147374	0.000643127	-0.000369743	1.39177e-05	0.0196139	0.00158414	-0.03667	0.0911227	0.106401
CPAR2_301460	0.0426914	0.00472152	-0.000702292	7.87029e-06	0.0139078	-0.000816678	-0.00747158	0.364119	0.242931
CPAR2_301470	0.0842329	0.000191861	3.20306e-05	-3.47847e-07	-0.185106	-0.00194668	-0.02382	-0.233604	-0.239579
CPAR2_301480	0.118585	0.000927827	0.000514186	4.3635e-06	0.0279057	7.70512e-05	0.189336	0.0676942	0.073373
CPAR2_301490	0.0855112	0.00053412	0.000375144	-4.76981e-06	0.0146965	0.000199257	0.12519	-0.0115368	-0.038278
CPAR2_301500	0.167236	0.000352237	0.713463	-1.05055e-05	-0.0245284	-0.000781261	0.345875	0.477619	0.0279753
CPAR2_301510	0.275484	-0.000734479	0.000698302	-8.22602e-06	0.0425398	0.00369037	0.0327688	-0.061922	-0.0613571
CPAR2_301520	-0.208518	-0.000172297	6.67345e-05	-5.07182e-06	-0.0232634	-6.05306e-05	0.000602617	0.103036	0.323842
CPAR2_301530	0.223762	-0.00367287	-0.00170329	4.45123e-07	-0.0127304	-0.000633385	-0.0183857	-0.00672465	0.0414289
CPAR2_301540	-0.312227	0.00218441	-0.00227023	-9.19853e-06	-0.0444244	-0.00457059	0.0336142	-0.114915	-0.0465529
CPAR2_301550	0.256893	0.000809382	0.000169134	2.96929e-06	0.0158562	0.00103635	0.307263	-0.034528	-0.0117311
CPAR2_301560	0.0183575	0.00199301	0.000336452	-2.5281e-05	-0.0189533	0.000803077	0.137785	0.0087071	-0.0301665
CPAR2_301570	0.207695	-0.00111019	0.000175002	-4.30182e-05	-0.0883527	-0.0900995	-0.0660636	-0.120863	-0.189797
CPAR2_301580	0.145118	0.000690467	0.000900272	9.02415e-06	0.00301178	0.000972718	0.161716	0.0010959	0.0609608
CPAR2_301600	-0.310379	0.00105396	0.000129463	1.79379e-05	0.0395737	-0.000445347	0.556699	0.00814177	-0.00707942
CPAR2_301610	2.06127	-0.706594	0.00124587	3.44793e-06	-0.000683929	0.000300624	-0.00946414	-0.110291	0.0396706
CPAR2_301620	-0.484205	0.00135704	-0.000633586	3.89496e-06	0.026889	0.000958219	-0.0406049	0.179453	0.0881344
CPAR2_301630	-0.0689554	-0.000620354	0.000285284	-9.28568e-06	-0.0330265	0.000553639	-0.0186508	0.0229406	-0.0427495
CPAR2_301640	-0.847067	-0.000693549	-0.00223138	9.41607e-07	0.0151002	3.65628e-06	-0.0325134	-0.00738562	-0.00210091
CPAR2_301650	-0.0913991	0.00408436	0.00206075	1.0705e-05	0.00795532	0.000945555	0.074071	-0.0432148	0.0227342
CPAR2_301660	-0.220916	-8.6617e-05	0.000220804	9.91114e-06	0.0139983	0.00138894	0.25326	0.0155836	0.0763523
CPAR2_301670	0.139614	0.000134976	0.000134094	-7.63226e-06	0.00617626	-0.000821467	0.0579888	-0.0897573	-0.0423484
CPAR2_301680	-0.0935514	0.000964896	7.30646e-05	4.1409e-06	0.0132994	0.00080926	0.00316072	-0.0367599	0.010564
CPAR2_301690	0.180239	-0.00181283	0.000556919	-1.01643e-05	-0.0304073	-0.0020498	0.104595	-0.0992553	-0.0578752
CPAR2_301700	0.430763	-0.00106189	0.00193669	7.13102e-06	-0.000180179	0.00157785	0.0530557	-0.0625157	-0.0245658
CPAR2_301710	0.116301	0.00013192	0.000105947	-5.80108e-06	-0.0155691	-0.000202681	0.0337473	-0.0908695	-0.0893725
CPAR2_301720	-0.131576	0.00250515	-0.000398833	-1.35461e-05	-0.0101703	0.000347837	-0.140066	-0.000259875	-0.0253158
CPAR2_301730	-0.143435	-5.05394e-05	5.71344e-05	1.63326e-06	0.0130286	-0.000291208	-0.101282	-0.111674	-0.0102781
CPAR2_301740	0.243603	-0.00114752	0.000316824	-2.23814e-05	-0.000293816	-0.00141341	-0.0436199	-0.0153315	0.00696536
CPAR2_301750	-0.120473	0.000620239	-0.000273107	2.85508e-06	0.0112282	0.00119936	-0.0135694	-0.0110501	0.0339282
CPAR2_301760	-0.11091	0.000162874	-0.00108697	7.056e-07	-0.00830424	-0.000421547	-0.0205568	0.0157197	-0.0422572
CPAR2_301770	0.104135	0.000108605	9.21365e-05	1.41527e-05	0.0170942	0.000268968	0.0439034	-0.0952361	0.0260869
CPAR2_301780	0.0940069	-0.00120663	0.00104718	7.36678e-06	-0.0530364	-0.000856049	0.00725046	-0.0298353	-0.124071
CPAR2_301790	-0.319144	-0.000932402	-0.000354081	-3.24277e-06	-0.0242185	-6.75274e-06	-0.04689	-0.0284595	-0.029655
CPAR2_301800	-0.12895	-0.00104289	-0.000501362	5.01671e-06	-0.0122907	-0.00214133	0.00376546	-0.0057804	0.0785783
CPAR2_301810	0.456627	-0.00014893	0.000125573	5.26482e-06	-0.00116068	-0.00119932	0.0249734	-0.0432453	-0.0178782
CPAR2_301820	-0.265753	-0.0067145	-0.00323604	-1.19389e-05	-0.0438964	-0.000420756	-0.0896894	0.0100554	-0.0516477
CPAR2_301830	0.0140711	0.00134454	0.000770843	-8.74097e-07	0.0062231	0.000473467	0.00510422	-0.0280458	0.0109946
CPAR2_301840	-0.0793827	0.00014811	-0.000836775	2.79968e-07	-0.0063859	-0.000146672	-0.0286455	-0.136913	0.0137729
CPAR2_301850	-0.464104	-0.00389229	-0.00135874	-9.02166e-07	0.00688504	0.000768354	0.0104584	0.141666	-0.0112136
CPAR2_301860	-0.110441	-3.55342e-05	-0.000167138	1.72047e-05	-0.0152733	0.0010568	-0.0221138	-0.0185249	-0.0251364
CPAR2_301870	-0.0184293	0.000302518	0.000196832	-2.86259e-06	-0.00657122	-3.44581e-05	0.0166758	0.0283374	0.0179717
CPAR2_301880	3.29138	1.27076	1.4546	0.605863	0.0230316	0.000749491	-0.0112212	-0.00349866	0.00277904
CPAR2_301890	-0.00261405	-0.00625619	-0.00131273	-2.3492e-05	-0.0271142	0.000302138	-0.0426193	-0.0294451	-0.167757
CPAR2_301900	0.20039	-0.00118966	0.000472001	-1.6109e-05	-0.0166744	-0.00199703	-0.0567536	-0.0449508	0.00522993
CPAR2_301910	-0.201029	-0.00409192	-0.00215905	-6.88825e-06	-0.038469	-0.00195622	0.045909	-0.195927	-0.0539108
CPAR2_301920	0.0672447	0.00120995	0.000570537	-1.96558e-06	0.121866	0.00363101	0.0149644	0.0743892	0.00294205
CPAR2_301930	0.0117388	-0.000380622	-1.67257e-05	1.13417e-06	0.00702138	0.00348054	-0.000472593	0.0562358	-0.0701098
CPAR2_301940	0.0340908	-0.000745817	0.000274746	5.51495e-07	-0.00169664	-0.00029338	-0.0234962	-0.0314179	-0.0310162
CPAR2_301950	0.382131	-0.00115999	0.00192502	2.23923e-05	0.0472724	0.00281375	-0.00609745	-0.0303425	0.146316
CPAR2_301960	0.0441656	-0.000510336	3.62488e-05	2.06052e-05	0.0143363	0.00474329	-0.0756736	-0.00477597	-0.13435
CPAR2_301970	0.071892	-0.000919188	0.000690667	1.3604e-05	-0.00694823	0.000230633	0.0992124	-0.0320161	-0.0213563
CPAR2_301980	0.0202633	0.000738671	-0.000665595	1.91867e-05	0.0218823	-0.0041855	0.0153951	0.0128497	-0.079405
CPAR2_301990	-0.265946	-0.00212677	-0.000535907	-1.48747e-06	0.000963766	-0.000227713	-0.00445019	-0.0138861	-0.116758
CPAR2_302000	-0.307585	-0.000568067	0.000197659	-7.13557e-07	-0.0188636	-0.00325047	-0.0170136	-0.0751388	-0.22537
CPAR2_302010	-0.256551	0.000798303	-0.000583253	2.66978e-05	0.0317136	0.00338314	-0.0012446	0.0619203	0.211366
CPAR2_302020	-0.0446739	0.0011238	-3.65872e-05	3.76508e-06	0.0376309	0.00165651	-0.00890401	0.252847	0.0795789
CPAR2_302030	0.350492	-0.000693158	9.30609e-05	-3.03384e-05	-0.0409403	-0.002211	0.00555325	-0.0770547	-0.0633366
CPAR2_302040	-0.0650388	-0.00348385	-0.00308374	-2.02833e-05	-0.0335628	-0.00654327	0.00795258	0.0533875	-0.0141875
CPAR2_302050	-0.315926	0.00161068	0.000107062	1.05349e-05	0.0125395	0.000723968	-0.0815102	0.0107545	0.00710073
CPAR2_302060	-0.120997	0.000226653	-0.000466575	-1.55179e-05	-0.0107083	-0.00195992	0.00830221	-0.29916	-0.421941
CPAR2_302070	-0.463888	-0.00424988	-0.00142371	-1.01351e-05	0.0134309	-0.00608258	-0.0336993	0.0334631	-0.0101862
CPAR2_302080	-0.0743892	-0.00057862	-0.000433313	4.30813e-06	0.00412185	0.000345153	-0.0259716	-0.00909446	0.00786428
CPAR2_302090	-0.227248	0.0089998	0.000133494	-1.2878e-05	-0.0190529	-0.00105111	0.0416151	-0.0083951	0.110519
CPAR2_302100	0.125288	-0.00206119	-0.000136309	-2.77913e-05	-0.0930543	-0.00186569	-0.0439772	-0.110788	-0.00525145
CPAR2_302110	-0.218596	0.0022635	-0.000615361	2.29901e-05	0.0229933	0.00377652	0.0754813	0.0219103	-0.0094846
CPAR2_302120	0.175074	-0.000493789	0.000119836	3.81873e-06	-0.00489687	0.00119186	0.0641733	0.059908	0.024834
CPAR2_302130	-0.0192269	0.00287706	0.00106699	1.72788e-06	-0.00780388	-0.000365002	-0.0216699	-0.0821972	-0.0579432
CPAR2_302140	0.205169	-0.000159835	-0.000139425	-3.00798e-06	-0.0182251	-0.00147103	-0.0551138	-0.475018	-0.0395531
CPAR2_302150	0.196658	8.97393e-06	6.95349e-05	-1.02993e-06	0.00646619	-0.000381433	0.0544988	-0.126503	-0.0699812
CPAR2_302160	-0.195578	0.00122131	-0.000708905	-1.17682e-05	-0.00610452	-0.000550088	0.017738	-0.102064	-0.0692109
CPAR2_302170	0.0295144	-0.000774543	0.000428092	2.52338e-06	0.0554451	0.00159485	0.0877739	-0.066934	0.0260168
CPAR2_302180	0.173652	0.000632989	0.000301249	2.36514e-06	0.00743209	0.000895358	0.0663502	0.00420728	-0.0129922
CPAR2_302190	0.174814	-0.00102822	1.02123e-05	-1.0533e-05	0.0115688	0.00259726	0.0717336	-0.0589795	-0.00326314
CPAR2_302200	-0.366394	0.000947012	6.53262e-05	-6.35315e-06	-0.0291973	-0.000707835	0.0327734	0.0393082	0.0288358
CPAR2_302210	0.277127	5.31483e-05	4.80396e-05	-2.19354e-06	0.0171356	0.00070698	0.0191722	-0.158167	-0.0720064
CPAR2_302220	0.0570262	-0.000985348	-8.43825e-05	-3.06007e-05	-0.0509305	0.000363741	-0.0403246	-0.0521856	-0.0463673
CPAR2_302230	0.0540374	-0.000160868	0.000212556	-3.64787e-06	0.0380859	0.000910567	0.0128695	-0.0534457	-0.00194417
CPAR2_302240	-1.00674	-0.000253055	-0.000756138	1.73327e-06	0.00413807	0.000567402	0.00320058	0.018184	0.0215722
CPAR2_302250	-0.24562	-0.000882892	-0.000143786	-3.60633e-06	-0.00717377	-0.00119429	-0.0453819	0.0274255	-0.0464647
CPAR2_302260	0.112673	-1.95726e-05	-0.00044754	3.95253e-06	-0.0058913	0.00224451	0.0218012	0.143781	0.0291296
CPAR2_302270	0.0406626	0.0078768	-3.7765e-05	9.5934e-06	0.00927219	0.00539677	0.204427	0.157402	0.0970809
CPAR2_302280	-0.137998	0.00292279	-0.000687535	-6.3764e-08	0.00251677	0.00167592	0.0995142	0.0833878	0.0727245
CPAR2_302290	-0.04404	0.00174366	0.000964325	-1.44508e-05	0.00081047	0.00236087	0.0329816	-0.0417359	-0.0143439
CPAR2_302300	-0.174838	0.00328389	-0.000896289	-7.54053e-06	0.015309	0.00353048	-0.0106763	0.0388673	0.0123547
CPAR2_302310	0.19957	-0.00145193	-0.000245784	-3.93217e-06	0.0732358	0.000959421	-0.0306141	-0.00162745	0.0388124
CPAR2_302320	0.0905846	0.00685095	0.00235144	-2.46056e-06	0.0128579	0.00218415	0.00697828	0.0573427	0.118722
CPAR2_302330	0.295167	0.00157452	0.000615386	1.98802e-05	0.0344947	0.00308717	0.0212253	-0.076773	0.0568652
CPAR2_302340	0.39248	0.00122615	0.000364893	3.43093e-06	-0.0357444	-0.00143739	0.0597592	-0.114525	-0.206597
CPAR2_302350	0.0140592	-0.00287928	-0.000237748	-4.37042e-05	-0.0800725	-0.00617813	-0.0139136	0.0266498	-0.0201263
CPAR2_302360	-0.069056	-0.00407058	0.000145412	-1.39511e-05	-0.0586801	-0.00320017	-0.00282336	0.0448357	0.0412495
CPAR2_302370	-0.025999	0.000180012	0.000944134	-7.28344e-06	0.011197	-0.00102985	0.353617	0.0895926	0.0113957
CPAR2_302380	-0.107764	-0.000928004	-0.0010253	4.13378e-06	-0.0237853	0.000723395	0.0275783	0.0173034	0.052877
CPAR2_302390	-0.028436	0.00252849	0.00114848	-1.96824e-05	0.0194832	-0.0085762	0.0814588	-0.0559356	-0.0644752
CPAR2_302400	-0.162679	0.00103187	0.000562618	5.00272e-06	0.00946363	0.00270932	-0.0079324	-0.0527128	-0.0021265
CPAR2_302410	-0.00663705	-0.00120514	-0.000168751	6.48798e-06	0.0139	0.000131712	-0.00935532	-0.015142	-0.0744429
CPAR2_302420	0.571456	0.00163772	0.0012645	6.9922e-06	0.00741119	0.00117188	0.600121	0.0472081	0.0127675
CPAR2_302430	0.320442	0.000398652	0.0003521	-6.82894e-06	-0.0520938	-0.00277055	0.0311808	-0.1853	-0.108337
CPAR2_302440	0.209821	-0.000371036	0.00169176	-8.36083e-06	-0.0136151	-0.00502463	0.0122459	-0.0904251	0.0393208
CPAR2_302450	-0.00163698	0.000174853	0.000552857	-2.10327e-06	-0.0029522	-0.000210902	-0.00721655	-0.0126579	0.00140479
CPAR2_302460	-0.106828	0.00216829	0.000708101	1.05771e-05	0.0529498	0.00208641	0.0198942	0.352165	0.116789
CPAR2_302470	0.248187	0.0031941	0.00102908	9.74288e-06	0.0161707	0.000729799	0.151129	0.00280945	0.0158254
CPAR2_302480	0.0138548	0.00206374	0.00142626	-7.55898e-07	0.00397492	-0.000462373	0.0447084	-0.0201241	-0.0149807
CPAR2_302490	0.259269	-0.00166262	-0.000330953	9.72148e-06	-0.00659365	-0.00116487	-0.0113807	-0.00572094	0.0445246
CPAR2_302500	0.245943	-0.00027297	0.000177441	1.91666e-05	0.0616948	0.00133641	-0.00926014	-0.414939	-0.195165
CPAR2_302510	-1.09856	0.000409764	-0.000380782	-7.58919e-06	0.027081	1.67598e-05	-0.0255723	0.0756785	0.0823748
CPAR2_302520	-0.0392364	-0.00512791	-0.000472527	-7.15852e-06	-0.0744712	-0.00381435	-0.0219213	-0.287129	-0.154387
CPAR2_302530	0.288698	-0.00062247	0.000345706	-2.60004e-06	-0.0239132	0.000927703	0.0526722	0.0375297	-0.0209196
CPAR2_302540	-0.070033	-0.00346069	0.000292049	6.84339e-06	0.00754082	0.000507544	-0.0310451	0.0749529	0.0762409
CPAR2_302550	0.155325	-0.00172735	-1.68657e-05	-2.554e-05	-0.123253	-0.00552065	-0.0215584	-0.0780572	-0.0822282
CPAR2_302555	-0.0874632	-0.000185202	-0.000166369	2.70537e-06	-0.000833086	-4.08424e-05	-0.0054977	-0.0261893	0.0523427
CPAR2_302560	0.0530427	-0.00235194	0.000451039	-7.0696e-06	-0.0611859	-0.00145249	0.0513318	-0.228507	-0.159557
CPAR2_302570	-0.069287	-0.000253238	-0.000384274	7.47296e-06	-0.0126289	0.00027056	-0.025142	0.0277682	0.104685
CPAR2_302580	0.286856	-0.000617793	0.000188292	5.06896e-06	0.00138814	-0.000351343	0.1436	0.135734	-0.0138357
CPAR2_302590	-0.251279	-0.000979661	-0.000734429	-4.06893e-05	-0.131472	-0.00534179	-0.130203	-0.539169	-0.765918
CPAR2_302600	0.208231	-0.00471337	0.00117092	9.20879e-06	0.00240585	0.000272274	-0.0221006	0.00592905	0.0276664
CPAR2_302610	0.140924	0.000675903	0.000333941	3.93974e-06	0.00121845	0.000336519	-0.0286948	0.0242542	0.0276263
CPAR2_302620	-0.1104	0.00101794	-0.000730918	-1.61425e-05	-0.0163833	-0.00310463	-0.0251322	-0.230794	-0.122914
CPAR2_302630	-0.133868	0.00175043	-0.000244145	-3.30427e-06	0.000194748	-0.00209323	0.0256783	-0.00522328	-0.0133066
CPAR2_302640	-0.105992	0.000418232	0.000266208	1.12855e-06	-0.00846126	-0.00110375	0.000353273	0.00999651	0.0278577
CPAR2_302650	0.0252903	0.000399063	-0.00174235	7.23599e-06	-0.00859092	-0.000584326	-0.0167661	-0.109018	0.00232417
CPAR2_302660	0.160925	-0.00127421	0.000678254	-8.67204e-06	-0.0144084	-0.0979136	0.00721539	0.0486671	0.0116832
CPAR2_302670	0.145363	-0.000101127	0.000211305	2.93855e-05	0.0143428	-0.00206346	0.111139	-0.0589475	-0.230613
CPAR2_302680	0.472197	0.00112847	0.000355951	8.81642e-06	0.0169947	0.00039713	0.0781939	0.070242	0.00974752
CPAR2_302690	-0.0294047	-0.00672334	-0.002984	-1.69239e-05	-0.0282954	-0.00119847	0.0296321	0.125985	-0.0226443
CPAR2_302700	-0.130324	-0.000479011	-0.000437028	8.23635e-06	-0.0110553	0.00158525	0.0399454	0.0179603	0.369641
CPAR2_302710	0.279606	0.00224966	0.000966809	9.52032e-06	0.015446	0.00320891	0.237822	0.00197473	0.0866567
CPAR2_302730	0.629866	0.000348221	0.00238169	1.56029e-05	0.0132362	0.00286657	-0.0239284	0.0727619	-0.0103786
CPAR2_302740	-0.0664565	-0.000441502	-0.000234975	1.32468e-06	-0.00758228	0.00143566	-0.06557	0.104531	0.0191698
CPAR2_302750	-0.231717	-0.000928919	-0.000821006	6.54477e-06	0.00212947	0.00206979	-0.00357064	0.277708	0.0122132
CPAR2_302760	-1.46857	-8.98695e-05	-0.000754078	-2.74629e-06	0.0129305	-6.62957e-05	-0.0453118	0.0157714	0.338383
CPAR2_302770	-0.121496	-0.00139069	-0.000891765	1.93408e-06	0.0025615	0.000473777	-0.065868	0.058643	0.0772285
CPAR2_302780	-0.0829836	-0.00145412	-0.000889197	-6.33583e-06	0.00579183	-0.000179322	-0.0120432	0.0957299	0.00220543
CPAR2_302790	0.0493254	-0.000422616	0.000109834	-2.73132e-09	0.00494062	0.000857352	-0.0204226	0.0144716	0.0032598
CPAR2_302800	0.0195267	-0.00140792	-0.000998951	9.56701e-06	0.0090155	-0.000299475	0.0217654	0.240189	-0.0339458
CPAR2_302810	-0.00760913	-0.00102567	-0.000502804	-1.3429e-06	0.0010603	0.000143522	0.0174833	0.00961034	-0.000856376
CPAR2_302820	-0.00497905	0.000487197	-0.000320758	-4.87773e-07	0.000571909	6.12203e-05	0.0337789	0.348094	0.0700356
CPAR2_302830	-0.41669	0.00158056	-0.000761667	-4.42398e-06	0.0297002	-0.00246533	-0.017257	0.087783	0.0250468
CPAR2_302840	-0.420202	0.00069053	-0.00245813	-1.94054e-05	0.0189524	0.00446349	-0.0438563	0.365098	0.245492
CPAR2_302850	0.0430368	0.000829683	0.000248294	4.69774e-06	0.00894445	0.00066091	0.0344381	-0.0816362	-0.0550977
CPAR2_302860	0.267211	0.00218903	0.000918332	6.79306e-06	-1.5068e-05	0.00161649	0.0731749	-0.005213	0.00161145
CPAR2_302880	-0.0535928	-0.00111055	-0.000306505	3.64819e-06	0.0127861	0.000256015	-0.00850304	-0.0383521	0.00423373
CPAR2_302890	-0.2215	0.00102201	9.21046e-05	7.05203e-06	0.00947595	-0.000399546	-0.0389926	0.0504855	0.144494
CPAR2_302900	-0.180766	-0.000373324	-0.000542197	5.74182e-06	-0.0156651	0.000111241	-0.0634633	0.012255	0.00314812
CPAR2_302910	0.0319648	0.000331306	-0.000937862	3.7336e-06	0.00148795	0.000639668	-0.0160734	0.00488416	0.0153438
CPAR2_302920	-0.310484	0.00555591	0.000753366	1.40525e-06	0.0127549	0.0015424	-0.0176124	0.172498	0.0601612
CPAR2_302930	-0.523999	0.00158625	-0.00132316	-3.64222e-06	-0.00413971	0.00160194	-0.013735	0.0995547	0.0169593
CPAR2_302940	-0.0736026	-0.00260145	-0.000992074	5.63696e-07	-0.00618426	-0.00219046	-0.00198349	0.0151599	-0.0351075
CPAR2_302950	-0.14467	6.58194e-06	-0.000254514	6.58749e-06	0.00102801	0.0003221	0.00774739	0.0808079	0.0531872
CPAR2_302960	0.286334	-0.000577749	0.000339972	-1.90936e-06	0.0113088	0.000274667	0.00492372	0.0885343	0.0945001
CPAR2_302970	0.140528	0.000330158	-3.83461e-05	-1.25976e-06	0.00855424	0.000145609	0.103797	-0.149689	-0.0529676
CPAR2_302980	0.847491	-0.000329317	0.000240507	5.18684e-06	-0.00189436	0.000179526	0.0697507	-0.0977341	-0.137915
CPAR2_302990	-0.0355895	0.0015564	-6.79916e-05	2.10078e-05	0.0103395	0.176601	0.0795307	-0.014784	0.147066
CPAR2_303000	0.0955845	-0.000180012	-9.13599e-05	1.98085e-06	0.00141654	0.000627207	-0.0289072	-0.119925	-0.0724828
CPAR2_303010	-0.469079	0.00158331	-0.00120018	-1.42736e-06	-0.0239603	-0.000693811	-0.0209381	0.0676511	-0.0250068
CPAR2_303020	0.025304	0.00204618	0.000432843	2.22549e-06	0.00598253	0.00131829	0.0506437	-0.0735801	-0.030252
CPAR2_303030	0.196732	0.000591935	0.000512033	-1.01003e-05	-0.0221722	-0.00273137	0.11776	-0.0543608	-0.0711331
CPAR2_303040	-0.189963	0.00222788	-0.000810348	-6.092e-06	0.00468786	0.00120591	0.166584	0.0389513	-0.010355
CPAR2_303050	-0.304225	0.00182523	-0.000331452	-1.27624e-05	-0.0193088	-0.00079511	0.017008	0.0737363	0.0240802
CPAR2_303060	-0.00143712	-0.00650161	-0.00022006	-9.55203e-06	-0.00149699	-0.00277831	0.0746296	-0.0798343	-0.0495289
CPAR2_303070	-0.272555	0.000211786	-7.18432e-05	3.21107e-06	-0.00128991	0.000375004	-0.0605911	0.0756246	0.275678
CPAR2_303080	-0.0109031	0.00309855	0.00082304	1.37839e-05	0.00294059	0.000548619	0.124511	-0.0447654	-0.0125684
CPAR2_303090	0.375459	-0.00118585	0.000626825	1.88911e-05	-0.0179352	-0.00196772	0.106877	0.13706	0.0490172
CPAR2_303100	-0.100446	0.000528417	-0.000454206	-2.49783e-06	-0.0325227	-0.00011171	-0.0171661	-1.01336	0.00205668
CPAR2_303110	0.4534	-0.000882221	0.000615459	7.94761e-06	0.00824918	0.00202757	-0.0505425	-0.0478716	-0.0749327
CPAR2_303120	-0.119343	-0.00200402	-0.00155863	3.20569e-06	0.00926774	-0.00184779	0.0729804	-0.0504141	-0.160013
CPAR2_303130	0.150774	0.00182011	-0.000772535	-5.78836e-06	-0.0530792	-0.00138275	-0.038951	-0.00717452	-0.0773743
CPAR2_303140	0.285813	-0.000957935	-0.000162225	6.61826e-06	0.00142073	0.00111686	-0.004704	-0.247709	-0.0633141
CPAR2_303150	-0.00642348	-0.0019662	-0.00114718	-7.86058e-06	-0.0116426	-0.00124932	-0.00230773	0.0615536	-0.0485525
CPAR2_303160	0.162226	-0.000884006	1.48341e-05	-1.92921e-06	0.01374	-0.000654425	0.0445549	0.610947	0.0429975
CPAR2_303170	0.305003	0.000957854	0.000373186	1.91639e-05	0.0528627	0.00131692	0.0249828	0.638335	0.12112
CPAR2_303180	0.192524	0.00267434	0.00203037	8.70242e-06	-0.00048093	-0.000163236	0.0174509	0.0293002	-0.0373993
CPAR2_303190	0.133687	0.000161426	0.000265735	1.59592e-06	0.00110133	0.00026353	0.0191629	0.0330625	0.00280176
CPAR2_303200	-0.0483989	0.0027773	-0.000545001	1.54318e-05	0.0463994	0.0027338	0.00895222	0.215355	0.222122
CPAR2_303210	0.245539	0.00178668	0.00030122	-1.83511e-06	0.00969386	0.000298595	0.337665	-0.00804018	-0.0181622
CPAR2_303220	0.394071	0.000354486	0.000120859	-8.11892e-06	-0.041469	-0.000930755	0.122818	-0.0475018	-0.0396864
CPAR2_303230	0.203578	-0.00313489	-0.000258848	-6.65498e-06	-0.0254263	-0.00211669	-0.0387816	-0.00338111	-0.0620647
CPAR2_303240	0.0704587	8.9218e-05	-0.000583907	-3.37678e-06	-0.0143074	0.000318546	-0.0216409	-0.125101	-0.0265963
CPAR2_303250	0.142011	-1.16146e-05	0.000256581	-4.34546e-06	0.00601679	0.000201076	0.0226751	0.0130168	0.00334006
CPAR2_303260	0.110273	0.00037911	0.000837553	3.62525e-05	0.167093	0.00364818	0.0575611	0.266192	0.25854
CPAR2_303270	-0.193064	-0.00151406	-0.000799792	1.72093e-06	0.010606	-0.000118821	0.400249	0.305854	0.116235
CPAR2_303280	0.138341	-0.00265942	-0.000539856	5.79032e-07	0.00624999	0.00050099	-0.0181909	0.024698	0.000553924
CPAR2_303290	-0.187822	-0.0035189	-0.000446843	-1.07988e-05	-0.00797814	-0.0018912	-0.00780969	-0.014955	0.0714769
CPAR2_303300	-0.196757	-0.00295903	-0.000130503	1.86503e-06	0.0160515	0.00271925	-0.0455489	-0.0117885	-0.0372737
CPAR2_303310	-0.189282	-0.000654557	-0.000402313	2.69246e-06	0.00665505	-0.00239491	-0.0269473	0.115124	0.0446122
CPAR2_303320	-0.159756	0.000523843	-5.19107e-05	-2.06224e-06	-0.00224539	-0.000624076	-0.0173911	-0.0204916	0.00693939
CPAR2_303330	-0.483255	0.000513753	-3.75883e-05	-1.02706e-05	0.00604565	-0.00201644	-0.0324736	0.0084514	-0.0492511
CPAR2_303340	-0.159526	0.00698309	-0.00269616	7.85716e-06	0.0215561	0.000648184	0.014234	-0.092087	-0.0494874
CPAR2_303350	-0.199132	0.00201081	-0.00131175	6.9448e-06	0.018206	-0.00124586	0.0430322	-0.0503049	-0.0143487
CPAR2_303360	0.583294	0.000617939	0.000862799	2.28938e-06	-0.00376122	0.000441251	0.0582686	0.0109472	0.0131909
CPAR2_303370	-0.307849	-0.000286127	0.000442859	-9.26252e-06	-0.00800283	-0.00390501	0.00620534	-0.00779742	-0.0742271
CPAR2_303380	0.26678	0.000470648	4.07777e-05	-6.80297e-06	0.00257521	-4.01432e-05	-0.0695679	-0.0712011	-0.0103219
CPAR2_303390	-0.0896584	-0.00136458	-0.000838238	-1.53035e-05	0.0199813	-0.00307188	-0.0253201	0.00292987	-0.0116468
CPAR2_303400	-0.106667	-0.0031734	-0.000515694	-5.08264e-06	0.00330185	0.00125162	0.0491364	0.00963448	-0.0234541
CPAR2_303410	-0.360121	0.00189886	-0.0028085	-7.6298e-06	-0.00996381	-0.00138815	-0.0478998	0.0551641	0.0551066
CPAR2_303420	-0.145913	0.00158559	-4.06591e-05	-8.10076e-06	0.0130031	-0.0020195	0.0130364	-0.0214289	-0.0306328
CPAR2_303430	0.216949	0.00392765	0.00145627	-6.17333e-06	0.00190954	-0.000783614	0.00352412	0.0455706	0.138498
CPAR2_303440	-0.477958	-0.00106799	-0.00131935	-7.43732e-06	-0.0209783	-0.00149433	0.0140405	0.030647	0.122804
CPAR2_303450	-0.375025	0.00252824	-0.000503288	-1.97543e-05	-0.0156191	-0.00057357	0.0114858	0.0263733	-0.0156368
CPAR2_303460	0.101205	0.00432097	0.00129272	4.84487e-06	0.027227	0.00293116	0.0203467	0.026359	0.0710075
CPAR2_303470	-0.0725998	0.00339685	0.0011166	9.94393e-06	0.0210569	0.00172591	0.0356372	0.236253	0.230616
CPAR2_303480	-0.740941	0.00124992	-0.000864126	6.2517e-06	0.0178665	0.00352246	-0.0499229	0.0514942	0.00604957
CPAR2_303490	0.176633	-0.000835332	0.000641608	6.88239e-06	-0.00964528	-0.0029841	0.146055	0.000135733	-0.0366912
CPAR2_303500	0.173747	0.00100093	0.000764003	9.10992e-06	0.00658688	-0.000156225	-0.00115384	0.0762184	-0.055799
CPAR2_303510	-0.0434546	-0.00421622	-0.00150164	3.83703e-06	-0.0211754	-0.00118674	-0.0239154	-0.0306829	-0.0145054
CPAR2_303520	0.0787815	-0.00163033	-2.33672e-05	-1.21542e-05	-0.0256918	-0.000901001	-0.0264121	-0.171529	-0.0655343
CPAR2_303530	0.816355	-0.00667529	0.00157361	6.52705e-06	-0.00860679	-0.000469652	0.0108396	-0.0441249	0.17741
CPAR2_303540	-0.208803	0.00269872	0.0011396	-4.59572e-06	0.0125041	-0.00245262	0.0295876	0.423465	0.0844881
CPAR2_303550	-0.387539	-0.00297132	-0.00137147	-6.28459e-06	-0.0100312	-0.000895921	-0.011131	0.0423409	-0.135848
CPAR2_303560	-0.100122	-0.000387127	-0.00102291	-1.08967e-06	0.0117913	-0.00243901	0.0767716	-0.0752212	-0.0698986
CPAR2_303570	-0.159285	0.00234498	-0.00133427	-8.41022e-07	0.0105328	-0.00324665	-0.0225731	-0.0737359	0.0300085
CPAR2_303580	-0.00568764	-0.00167229	-0.000310141	-2.15315e-05	-0.0194895	-0.00162284	-0.0405549	-0.0628642	0.0336766
CPAR2_303590	-0.15954	0.00165635	0.000824436	9.66853e-06	0.0222064	0.001734	-0.00720611	0.0352803	0.0526414
CPAR2_303610	0.528262	-0.000419856	0.0005898	-2.80965e-06	-0.0863959	0.00159243	0.0375245	0.0482507	0.027583
CPAR2_303620	0.252535	-0.000599055	0.000199065	8.66693e-06	-0.0200475	-0.00111707	0.0640827	0.0800992	-0.0179954
CPAR2_303630	0.35932	0.000183336	2.56268e-07	1.39315e-05	0.0107787	0.00194663	0.137118	-0.0308464	-0.0272509
CPAR2_303640	0.407363	0.00131637	0.000743518	-2.72354e-06	-0.00995392	0.00058035	0.0272461	-0.0245823	-0.0194262
CPAR2_303650	0.0276445	-0.000915423	-0.000173888	-2.37234e-05	-0.0174856	0.000278718	0.0230604	-0.159987	-0.162275
CPAR2_303660	0.0704974	-0.00146537	0.000579496	1.19022e-05	-0.00926214	-0.000287305	-0.00997937	-0.121318	0.0341214
CPAR2_303670	0.216214	-0.00156397	0.000255383	-1.4524e-05	-0.0500142	0.00139771	-0.123333	-0.184346	-0.0497376
CPAR2_303680	0.112526	-0.00111332	-0.000433662	-3.20335e-06	-0.00412472	-0.00219013	0.0253309	0.079216	-0.0145153
CPAR2_303690	-0.0799968	0.000700646	-0.00121789	1.33845e-06	-0.0185599	0.000769792	-0.00317209	-0.0138849	-0.0293449
CPAR2_303700	0.203549	0.00275889	0.00099285	5.32863e-06	0.0133569	0.00319279	0.0291401	0.0295377	-0.00623786
CPAR2_303710	0.170265	-0.00129662	0.000303088	-1.87656e-05	-0.0427908	-0.00102719	0.000339791	-0.143251	-0.0162403
CPAR2_303720	-0.0990112	0.00442444	0.000403119	-4.97336e-06	0.0156091	-0.00694009	0.0387447	-0.0119131	-0.0391172
CPAR2_303730	-0.0609494	0.003306	0.000884588	9.7531e-07	0.00567769	-0.00113324	0.0648865	-0.0619266	-0.0462675
CPAR2_303740	-0.0410123	9.52046e-05	7.34657e-05	6.63012e-06	0.012407	-0.00196042	0.0841892	-0.0725434	-0.0421312
CPAR2_303750	-1.43492	0.000141454	-0.000136506	-7.24166e-06	0.581363	-0.00103666	-0.0125951	-0.0396077	0.016378
CPAR2_303760	0.0445238	0.000635274	5.49693e-05	-6.06787e-06	0.00897578	-0.000362088	0.0446503	-0.0510697	-0.140882
CPAR2_303770	0.0934958	0.000369309	-0.000240652	2.38887e-06	-0.00733291	0.000757245	0.00805073	0.0251482	0.0404356
CPAR2_303780	0.0434703	-0.00106672	0.000883505	1.34677e-05	-0.00634466	-0.00134474	0.0547665	-0.0729406	-0.098511
CPAR2_303790	-0.0696292	-0.00089873	0.000153607	-1.65808e-05	-0.313898	-0.00219868	-0.0512866	-0.271197	-0.247588
CPAR2_303800	-0.387355	-0.00033898	-0.00149832	6.99241e-06	0.00663693	-0.000900442	0.0537366	-0.00383215	-0.0243176
CPAR2_303810	-0.120225	-0.00459272	-0.00185457	-3.51121e-06	-0.00291436	-0.000503945	0.0421963	-0.161055	-0.196266
CPAR2_303820	0.0838244	-0.00623676	-0.00283587	-2.91805e-06	-0.0160515	-0.00208073	-0.051536	-0.351568	-0.066571
CPAR2_303830	0.125531	-0.00152105	0.000238021	-1.54437e-05	0.00123214	-0.0017476	-0.00309138	-0.178236	-0.157471
CPAR2_303840	-0.0454286	-0.000107849	0.00106202	2.46311e-05	0.0691801	0.00333451	0.0119944	-0.0802293	0.0321687
CPAR2_303850	-0.102361	-0.00127518	-0.000655249	-1.95511e-05	0.0549844	-0.00112283	0.0325988	-0.131015	-0.0586001
CPAR2_303860	0.083405	0.000134709	-0.000145688	-9.16458e-07	0.00240756	0.000198949	-0.116121	-0.0109803	-0.0533
CPAR2_303870	0.425217	-0.000649471	0.000396164	-1.05452e-06	-0.0158288	-0.000650386	0.104689	-0.0141094	-0.0567032
CPAR2_303880	0.00126299	0.00124466	-0.000313662	-1.16545e-05	-0.00857716	0.00121022	0.00916082	-0.144751	-0.0448538
CPAR2_303890	0.0893861	3.79032e-05	0.000120992	7.44045e-07	0.0149038	0.00142916	0.0282746	-0.0603451	-0.0452775
CPAR2_303900	-0.214956	5.25738e-05	-0.0012397	-7.586e-08	-0.00166169	-0.00272218	-0.0388009	-0.0403947	-0.0544597
CPAR2_303910	-0.600893	0.00199913	-0.000448264	-8.05198e-06	0.000660243	-0.000936972	-0.0262056	0.0435941	0.10351
CPAR2_303920	0.0512584	-0.0030787	-0.000203413	6.8578e-06	0.0412499	5.99752e-05	0.0389804	0.0793177	0.0575354
CPAR2_303930	0.340724	-0.000905654	0.000488129	1.44738e-07	-0.0393539	-0.000579753	0.0980091	-0.150317	-0.0561783
CPAR2_303940	-0.325213	-0.000416243	-0.0018434	-3.39154e-05	-0.147881	-0.00696459	-0.0537857	-0.355954	-0.4334
CPAR2_303950	-0.126455	-0.0013139	-0.00146712	8.36771e-06	-0.0166126	0.00103822	-0.0322566	-0.148421	-0.218344
CPAR2_303960	-0.272751	0.000470779	-2.39506e-05	2.41698e-05	0.0363926	0.00562969	0.0311032	0.283447	0.0778779
CPAR2_303970	0.411101	0.000707435	0.000379439	1.00756e-05	-0.0127539	0.00198641	-0.00694858	0.0343661	0.00791137
CPAR2_303980	-0.330258	-0.0030002	-1.45727e-05	-4.03591e-06	-0.026753	-0.00255628	0.000219887	0.065338	-0.00680598
CPAR2_303990	0.213386	0.000636694	0.251154	2.03637e-06	-0.0202255	0.00139481	0.0255237	-0.0633788	-0.0033101
CPAR2_304000	-0.110781	-0.000644221	0.000238575	8.6748e-07	0.00538022	0.000187458	0.0714745	-0.0414807	0.00673407
CPAR2_304010	0.0615543	-0.000133237	0.000250314	8.3736e-06	-0.110574	-0.00131366	-0.025615	-0.194927	-0.0724635
CPAR2_304020	0.28269	0.000117133	0.000797281	9.46902e-06	-0.0387027	-0.00291666	0.020195	-0.103221	-0.30713
CPAR2_304030	0.384545	0.000152925	-7.66332e-05	1.41425e-05	0.00678744	-0.00084968	0.0307795	-0.226475	0.04268
CPAR2_304040	-0.0166612	1.25733e-05	-0.000402958	1.96643e-06	0.00531342	-0.000168637	-0.00743559	-0.00608499	0.00194894
CPAR2_304050	0.0128531	-7.01224e-06	-0.000414075	2.39527e-05	0.0256807	-0.00425962	0.0163137	0.0731286	0.170172
CPAR2_304060	-0.28981	0.000415788	7.75193e-06	8.98868e-06	0.0106908	-0.00153983	-0.0902742	0.0399924	0.110485
CPAR2_304070	-0.186392	-0.00145934	-0.000829997	4.33741e-06	0.0174672	0.00197171	-0.0359872	-0.0214475	0.0521028
CPAR2_304080	0.163743	0.224671	0.000546094	-1.50551e-05	-0.0564786	0.000217922	0.0425574	-0.0113942	0.0192866
CPAR2_304090	0.502454	0.00485104	0.00192246	1.16585e-05	0.00523065	0.00133617	0.400808	0.020936	-0.0119049
CPAR2_304100	-0.00835611	-0.00127786	0.000439527	-1.28069e-05	-0.0503881	-0.00595824	0.0161402	-0.298514	-0.232661
CPAR2_304110	-1.10322	0.000897952	0.000188076	-4.7373e-06	0.00429442	-0.000615182	-0.0349693	-0.0828066	-0.0138355
CPAR2_304120	-0.194265	-0.000123206	2.16142e-07	1.12979e-06	0.0113731	0.000211118	-0.0163616	-0.0724868	-0.0145996
CPAR2_304130	-0.122141	0.00378282	0.000922064	-1.82329e-05	0.0136809	-0.000268583	-0.00651944	-0.0409414	0.0437049
CPAR2_304140	0.238283	0.000209259	0.000106362	-2.09692e-05	0.0187258	0.000602019	-0.0244903	0.0415254	0.0636801
CPAR2_304150	-0.190732	-0.000229155	-0.000182132	6.58914e-06	0.0581474	0.00469059	-0.0635677	0.323632	0.0779893
CPAR2_304160	0.207072	-0.00251048	-0.000823804	1.39103e-05	-0.00364929	0.00226279	-0.0431098	-0.018142	0.0191218
CPAR2_304170	0.510388	0.00144489	0.00078624	-1.26241e-06	-0.00332632	0.000182327	0.0195127	-0.0025872	0.0309132
CPAR2_304180	0.0836305	0.00104734	0.000229269	-8.09963e-06	-0.0207441	-0.000982421	0.0491354	-0.100161	-0.0520895
CPAR2_304190	0.429169	-0.00121917	0.000425033	-1.15838e-05	-0.0316395	0.000606602	-0.239218	-0.028479	-0.0370795
CPAR2_304200	0.183509	3.40111e-05	6.14446e-06	-8.99871e-06	-0.00216923	-0.00134432	0.0381875	-0.00802916	-0.0914132
CPAR2_304210	0.316071	-0.000346314	0.000753281	2.38284e-05	-0.0269201	-0.00097691	0.0148212	0.0578173	0.00365716
CPAR2_304220	0.661961	-0.00029954	0.000947908	2.22405e-05	0.0150495	0.00245987	0.015176	0.131594	0.0198463
CPAR2_304230	0.0421617	-0.00150982	7.91106e-06	1.63973e-05	-0.0155051	-0.00245072	-0.0115312	-0.0381416	-0.0018562
CPAR2_304240	-0.0442387	-0.000865991	0.00016021	-3.42167e-06	-0.0146504	0.000179547	0.0949487	0.118579	0.0277459
CPAR2_304250	0.309951	0.0020707	0.00139326	-2.87243e-06	-0.00478451	-0.00117468	0.0229723	0.0329463	0.0202313
CPAR2_304260	-0.057603	0.00114023	-6.54567e-05	1.32511e-06	0.00684422	0.000134251	0.0285034	-0.1967	-0.210783
CPAR2_304270	0.161493	0.00250108	-0.00126211	-1.90718e-06	-0.00571421	0.000178377	-0.0151651	-0.023758	0.00816081
CPAR2_304280	-0.22001	-0.0028915	-0.00237394	-1.12886e-05	-0.00499187	-0.00161961	-0.0603449	-0.00469056	-0.0333237
CPAR2_304290	0.412108	-0.00179131	-0.000161126	-8.17345e-07	-0.0656853	-0.000369193	-0.0352582	-0.141719	-0.0125786
CPAR2_304300	0.175781	-0.00038282	0.000641629	-1.9618e-05	-0.0131782	-0.00440504	-0.0091205	-0.0911918	-0.078099
CPAR2_304310	-0.088656	0.00428592	0.00114873	-1.80545e-06	0.00660169	0.000563311	0.0363987	-0.0444665	0.00574217
CPAR2_304320	0.0722472	0.00102984	0.000622617	-7.30592e-06	0.00636349	0.000138159	-0.0829048	-0.067407	0.0629917
CPAR2_304330	-0.0562564	-0.00164547	-0.0009025	-7.06016e-06	-0.00920642	-0.00115788	0.0200703	-0.0261035	0.0312668
CPAR2_304340	-0.149864	0.00180224	0.00200814	1.98273e-05	0.0716179	0.00182134	0.0147986	0.162803	0.0145202
CPAR2_304350	-0.192008	0.0005014	-0.00017924	1.50879e-05	0.0134235	-0.00316602	0.0577985	-0.0230151	-0.020642
CPAR2_304360	-0.123783	-0.00323539	0.00187995	-1.31243e-06	0.00243346	7.49995e-05	0.0557945	-0.0452872	-0.0369564
CPAR2_304370	0.102621	-0.00485213	-0.00260613	-3.90209e-05	-0.0441227	0.000731585	-0.0736759	-0.0489929	-0.103016
CPAR2_800010	0.0905058	-0.00238484	-0.000283601	-2.88986e-05	-0.0294831	-0.00523093	0.0447394	0.235836	0.0280577
CPAR2_800020	1.93076	0.00199213	0.000806042	1.2378e-05	-0.00257667	0.00112636	-0.0125844	0.0784012	0.0137503
CPAR2_800030	0.0704905	0.00434971	0.00124026	-1.56292e-08	0.0096064	0.000695896	-0.0215942	-0.0476189	-0.0294024
CPAR2_800040	0.145336	-0.000213617	-0.000109291	-7.70792e-07	0.00183134	0.000747926	0.018195	0.000837091	-0.0355708
CPAR2_800050	-0.758055	0.00023907	-0.000183806	-8.4695e-07	0.00662518	-0.000147149	-0.00978762	-0.0192966	0.00665818
CPAR2_800060	0.0623537	0.000211701	-6.03512e-05	1.70294e-06	-0.0061541	0.0039701	-0.0207826	-0.0282033	0.0382612
CPAR2_800070	-0.534659	-0.00022149	0.000493653	2.95962e-07	0.000924668	-0.000311942	-0.0126036	-0.0254246	-0.000318811
CPAR2_800080	-0.543219	0.000442943	-0.000335018	-8.41953e-06	0.00921991	0.000656718	0.0180517	0.0865687	0.0528189
CPAR2_800090	-1.50886	-0.000747114	-0.00178874	-6.72073e-06	0.0477584	-0.000842494	0.0391641	-0.00438223	0.0234267
CPAR2_800100	-0.0326201	-0.000493888	-0.000627415	5.65275e-06	-0.0467686	-0.000822322	-0.00214396	-0.316526	-0.0821356
CPAR2_800110	0.155958	0.00194159	0.000593048	1.02208e-05	-0.00219139	0.000687664	0.0684917	-0.0624843	-0.0269526
CPAR2_800120	-0.486295	0.00171623	-0.000610619	3.2954e-06	0.0208125	0.00110976	-0.000153394	0.0758874	0.00042146
CPAR2_800130	-0.372795	-0.00100887	-0.00242991	-8.52457e-06	-0.0162072	-0.00126787	-0.103833	0.00314692	0.0208152
CPAR2_800140	0.0741161	-0.00217591	-0.000298194	-2.76763e-05	-0.0361997	-0.00310224	-0.0291975	-0.144509	-0.0265059
CPAR2_800150	0.386956	0.000515693	0.000333076	-3.6034e-06	-0.0120329	-0.000515152	-0.0154882	-0.059506	0.0575297
CPAR2_800160	0.0770926	-0.000450953	0.00052945	4.45517e-06	0.00112501	-0.000705122	-0.051387	0.0928136	-0.0140612
CPAR2_800170	0.336492	7.90936e-05	0.000149547	7.26515e-06	-0.00390281	-0.00043151	0.0459064	-0.0392066	0.00957385
CPAR2_800180	0.121963	0.00227339	0.000514495	6.14006e-06	0.015341	0.00103756	0.0138644	-0.0646113	-0.0911292
CPAR2_800190	-0.0177895	-0.00204709	-0.00254705	-5.01966e-06	-0.024945	-0.0042123	0.00109538	-0.323054	-0.0856379
CPAR2_800200	-0.088673	0.00515232	0.00188621	-8.0339e-06	-0.0132364	0.00084173	-0.0047992	-0.217645	0.00529243
CPAR2_800210	0.193105	-0.00124611	0.000507781	-2.06175e-06	-0.00489308	-0.00131404	0.206143	-0.0893841	-0.113164
CPAR2_800220	-0.111943	0.000123366	-0.000316279	7.47044e-06	0.00934686	-0.000391422	-0.117921	-0.010976	0.186315
CPAR2_800230	-0.12241	-0.000355431	-0.000494917	7.59242e-06	0.00434192	-0.000795181	-0.0163948	0.0313724	0.039183
CPAR2_800240	0.38082	-0.000354456	-0.000132892	3.85221e-06	0.732315	0.0015954	0.00331513	0.000557385	0.0371695
CPAR2_800250	1.65985	0.000957731	0.000738027	6.02713e-06	0.00398101	0.000410661	-0.0108319	0.0510733	1.07096
CPAR2_800260	-0.107254	-0.00125936	-0.000280141	-1.67558e-05	-0.0601166	-0.00182983	-0.0195429	-0.234111	-0.281864
CPAR2_800270	0.0327973	0.00336941	0.000342731	-4.395e-06	-0.0165012	-0.00030225	-0.0360712	0.0986635	0.0283596
CPAR2_800280	-0.303708	-0.000332244	-0.00334052	-1.52644e-05	0.00270776	-0.00401141	0.0261961	-0.00076043	-0.045532
CPAR2_800290	-0.0697501	-0.000624335	4.39574e-05	-1.1504e-05	-0.222698	-0.000344333	0.0805063	0.158086	-0.0183777
CPAR2_800300	0.097672	-0.00309922	-0.00130178	-1.6048e-05	-0.0499723	-0.00352594	-0.0928832	0.026072	0.0298886
CPAR2_800310	-0.00450652	-0.00332457	-0.000381605	3.81991e-06	0.00822021	0.00192804	-0.0156703	0.066277	0.0257892
CPAR2_800320	0.343937	-0.00187856	-0.000218348	-2.62661e-05	-0.0410696	-0.00655979	-0.0188747	0.0156581	-0.036698
CPAR2_800330	2.60506	0.000991475	0.000303912	1.59219e-06	0.00134015	0.000785295	-0.0067102	0.0124383	0.0234986
CPAR2_800340	-0.152617	-0.00292694	-0.00116395	6.08792e-06	0.00789795	0.00111982	0.00615428	0.0368313	0.0456496
CPAR2_800350	-0.0809725	0.000770413	-8.14984e-05	1.24639e-06	-0.0469325	0.000292218	-0.00753794	0.00427557	0.679072
CPAR2_800360	-0.237064	-0.00233091	-0.000563132	-3.47528e-06	-0.00649354	-0.000483857	-0.243563	-0.217438	0.147678
CPAR2_800370	-0.204987	-0.00142565	-0.000459112	1.19517e-05	0.0252215	0.00244618	-0.0197161	0.0765802	-0.0198424
CPAR2_800380	-0.0847463	0.00212064	0.000248785	-1.40888e-06	0.00252753	0.00187558	-0.0703842	0.125037	0.015832
CPAR2_800390	0.0640851	-0.000241049	-0.000390543	2.24731e-06	-0.00546754	0.000259544	-0.0875948	0.0886564	0.0003093
CPAR2_800400	0.151755	0.00199324	0.000686136	1.53773e-05	0.0355643	0.000283544	0.00145567	-0.148002	-0.114072
CPAR2_800410	1.05666	7.56446e-05	0.733177	2.57067e-05	0.00726361	0.00593979	0.0588977	0.433157	0.107251
CPAR2_800420	0.106826	-0.00110357	0.000663	2.92859e-06	-0.0239307	-0.00157578	0.0144031	-0.071048	0.00216966
CPAR2_800430	0.164254	-0.00167855	-2.41038e-05	3.67712e-06	-0.0184497	-0.000639868	0.00454628	-0.0850815	-0.011055
CPAR2_800440	-0.247369	-0.00237476	-0.00041202	7.59508e-06	-0.0179645	-0.00036536	-0.0148078	-0.0266391	-0.0242037
CPAR2_800450	-0.195053	-0.00442649	0.000290764	-1.44364e-05	-0.0726027	-0.00446659	0.00656677	-0.377629	-0.118023
CPAR2_800460	0.178163	-0.00142774	0.000175076	-3.66134e-05	-0.0302704	-0.00623263	-0.0254163	-0.187637	-0.129612
CPAR2_800470	-0.013513	0.00394985	0.000670745	-1.07725e-05	0.0308504	0.000491147	-0.0413391	-0.0208267	-0.0879949
CPAR2_800480	-0.0186807	0.00521077	0.000492124	2.04875e-05	0.208698	0.244441	-0.000426248	0.0277171	-0.0121016
CPAR2_800490	0.154656	-0.00116814	-0.000724122	1.33957e-05	-0.00343243	0.005079	-0.0241952	-0.035679	-0.0247519
CPAR2_800500	-0.272541	0.000455102	-0.00068948	-2.27134e-06	-0.00171952	-7.6182e-05	-0.0195684	-0.00216903	0.011635
CPAR2_800510	0.067866	-0.000399759	-0.000100921	3.58274e-06	-0.0403893	-0.00027093	-0.0315362	0.00741666	0.028818
CPAR2_800520	-0.0347902	-0.000152474	-4.11441e-05	4.23954e-06	-0.00352341	8.04541e-05	-0.0191708	-0.0012136	0.02212
CPAR2_800530	-0.14299	0.000120732	-1.86219e-05	-5.32762e-06	-0.00436768	-0.000486696	-0.0526573	-0.0128186	0.580925
CPAR2_800540	-0.147345	-0.00403648	-0.00240547	1.0048e-05	-0.0252056	0.000749167	-0.022878	-0.0103054	0.0336439
CPAR2_800550	-0.572796	-0.00202487	-0.000774924	4.66607e-08	0.00146694	0.000564021	-0.0458458	-0.0988321	0.053185
CPAR2_800560	0.117725	-0.00111488	-4.38451e-07	-7.10162e-06	-0.00608819	0.000435374	-0.0169392	0.0306143	-0.00520013
CPAR2_800570	-0.413509	0.000709584	-0.000345147	4.2371e-07	0.0128089	0.00105507	-0.0052333	0.115405	0.072221
CPAR2_800580	0.199838	-0.000786065	0.00108412	-2.62195e-06	-0.0194585	7.43431e-05	-0.0337251	-0.08971	0.00283064
CPAR2_800590	0.228159	-0.00105814	0.000622565	-4.3008e-06	-0.0606791	0.000172794	-0.0347808	-0.207456	-0.200236
CPAR2_800600	0.0881067	-0.00185984	-0.000103002	7.2284e-06	-0.0179209	-0.00525413	0.0378768	-0.0684728	-0.0400495
CPAR2_800610	0.202944	-5.57118e-05	-0.00119698	-3.6672e-08	-0.0171442	0.000322245	-0.0854491	0.0474882	0.766332
CPAR2_800620	0.170342	-0.00167245	0.000656214	-3.77035e-05	-0.176135	-0.00457988	0.0176562	0.0636568	-0.102513
CPAR2_800630	0.195348	0.000288399	3.144e-05	-3.93163e-06	0.000711773	0.00136784	-0.0202288	0.210826	-0.019275
CPAR2_800640	-0.122615	-0.00148038	-0.00109964	-1.756e-05	0.019369	0.000915691	-0.158101	-0.00996947	0.0255402
CPAR2_800650	0.206647	0.000940807	-0.00164053	-5.3496e-07	0.0414611	0.00231681	0.036705	0.0498358	0.1253
CPAR2_800660	0.0656193	0.00025403	6.45979e-05	-1.19173e-06	0.0101207	0.0010198	0.0260333	-0.141227	-0.0589649
CPAR2_800670	-0.0571968	3.10633e-05	-0.00154693	5.33627e-06	0.00835937	0.00206236	0.000224754	-0.00237855	-0.00189878
CPAR2_800680	0.150821	-0.00288317	-0.000170427	4.14393e-06	-0.0189184	-0.00291447	0.0921738	0.109135	0.0819473
CPAR2_800690	0.0261535	0.000647171	0.000265172	4.71789e-06	-0.0200151	0.000895132	-0.00455393	1.55998	0.531815
CPAR2_800700	0.0422848	-0.00246374	0.000333964	-3.02711e-05	-0.0617644	-0.0031044	0.103758	0.122661	-0.0517748
CPAR2_800710	0.336291	0.000175561	0.000599434	-5.92062e-06	0.0134884	0.00320212	0.133885	0.0313581	-0.0146345
CPAR2_800720	0.812029	0.00148161	0.000813315	-2.39783e-07	0.00967001	-0.000513753	0.00660562	0.124664	0.082383
CPAR2_800730	-0.292414	0.000370283	-0.000299622	-2.11798e-05	-0.0196494	0.00109161	0.00302055	-0.160569	-0.0408726
CPAR2_800740	0.0292362	0.00192437	0.00097731	3.27684e-06	0.0259082	0.00446566	-0.0131348	-0.286998	0.00861703
CPAR2_800750	0.00823634	-0.00456456	0.00172622	-1.02104e-05	-0.0225556	-0.00134128	-0.0213523	-0.0147206	-0.072956
CPAR2_800760	0.146112	0.0011558	0.0010447	5.81113e-06	-0.00334325	-0.000167484	-0.00891251	-0.0225738	-0.0529506
CPAR2_800770	0.221296	-0.00166297	0.000837713	-3.47293e-05	-0.0241795	-0.00265424	0.0187992	-0.0311574	-0.0909088
CPAR2_800780	0.185892	-0.00224182	-0.000302283	-1.01955e-05	-0.0325085	-0.000674929	-0.0074842	-0.0452063	-0.0357842
CPAR2_800790	0.168688	-0.00142129	-0.000178918	-1.22703e-05	-0.0884813	-0.00517862	0.00602788	-0.109185	-0.221165
CPAR2_800800	0.164581	0.000798037	0.000328287	-2.16059e-06	0.00981304	0.00116793	0.0365344	-0.0330252	-0.0196991
CPAR2_800810	0.104969	-0.00332723	0.000876814	1.66767e-05	0.00953934	0.00252268	-0.00718924	0.00111044	0.0796511
CPAR2_800820	-0.134463	-0.00390208	-0.000187924	-5.33122e-06	0.00542206	0.00122671	-0.0536004	-0.0399332	-0.000803933
CPAR2_800830	0.00249278	0.000487757	0.00207596	9.14927e-06	0.0475537	0.000603342	0.0888834	-0.0725581	-0.0803566
CPAR2_800840	-0.142213	0.000446957	-0.0014024	6.43676e-06	0.025875	0.00692153	-0.0255185	0.0696979	0.11375
CPAR2_800850	-0.06854	0.000730231	-0.000137174	-1.13049e-05	-0.00393675	0.000433171	-0.118081	-0.0449336	-0.01611
CPAR2_800860	-0.0306448	0.000501242	-0.000696851	-3.81579e-06	-0.0650858	-0.00269909	-0.038741	0.0160804	0.0928048
CPAR2_800870	0.278108	7.36484e-05	0.00110149	3.33936e-05	0.0707853	0.00585747	-0.0575424	0.0291655	0.0261842
CPAR2_800880	-0.227255	0.00190644	-0.00100458	1.09821e-05	0.00395878	0.00490647	0.0508865	-0.0107649	0.0323919
CPAR2_800890	0.274877	-0.00140021	0.00103154	-1.69751e-05	-0.038208	-0.00179611	0.0099801	-0.132024	-0.0744053
CPAR2_800900	-0.0456152	0.00182045	0.00107021	7.22388e-06	0.0278154	0.000307069	0.047939	0.463039	0.105583
CPAR2_800910	0.0752374	0.00197891	0.00186052	-5.08008e-06	0.0125956	-0.000143173	0.0948139	0.545095	0.201868
CPAR2_800920	-0.0487893	0.00422324	0.000271756	9.92529e-06	0.0134807	0.00258859	-0.0136013	0.100479	0.0415959
CPAR2_800930	0.00615831	0.00140464	0.00056627	-2.94675e-06	-0.00063173	0.000694537	-0.268974	-0.0185267	0.00435236
CPAR2_800940	0.554482	4.53199e-05	0.000270008	-7.38684e-06	-0.00536147	0.000232855	0.0316294	-0.0597534	-0.034749
CPAR2_800950	0.0998564	0.000423191	0.000108471	1.77885e-07	0.0015715	0.00010906	-0.00781318	-0.0719841	0.01332
CPAR2_800960	-0.129171	0.00151438	0.000508288	5.86528e-06	0.0118657	0.000736616	0.0416696	-0.0205933	0.115746
CPAR2_800970	-0.216521	-0.000202483	-0.000306398	1.89892e-06	0.00410451	-0.000478773	-0.614593	0.0346004	-0.0174357
CPAR2_800980	-0.213681	0.000750688	0.000480587	-1.8981e-06	0.0179319	0.000318874	0.0179896	0.358925	0.0476369
CPAR2_800990	-0.0450389	0.00113166	-0.000593213	-5.01593e-06	0.00525179	0.00132154	0.00193663	0.019875	0.0155509
CPAR2_801000	0.0450837	-0.00303888	-0.000282723	-1.92801e-05	-0.000722751	-0.000258545	0.00252296	-0.111339	-0.0381587
CPAR2_801010	0.346214	0.000490677	0.00142237	-4.34525e-06	-0.0151428	0.000417336	-0.012322	-0.0415545	0.000860843
CPAR2_801020	0.381564	-0.00104015	0.00024956	-1.33918e-05	0.00417848	-0.000218546	-0.00518617	-0.0658439	-0.0337515
CPAR2_801030	0.321974	0.00210572	0.000480882	8.20357e-06	-0.0236654	-0.00134264	0.109601	0.0203027	-0.0114496
CPAR2_801040	0.163108	0.000343777	0.000153181	1.75773e-07	0.00242286	8.88658e-05	-0.0334142	0.0445279	0.0424494
CPAR2_801050	0.20724	1.79491e-05	0.000310488	-1.76574e-06	-0.00715423	-7.3999e-05	0.0935933	-0.0896347	-0.0906718
CPAR2_801060	0.0846773	-0.00403242	-0.000717415	1.46417e-06	0.0248181	0.00125101	-0.0341254	-0.00203263	-0.000912978
CPAR2_801070	-1.17276	0.000583839	-0.000958524	-3.35586e-07	0.005504	-8.31688e-05	-0.00417477	-0.00479978	-0.00461557
CPAR2_801080	0.130955	-0.000410521	0.000169614	1.67493e-05	0.0030277	0.000652068	-0.0272329	-0.0219832	0.0184364
CPAR2_801090	0.402439	-0.000754719	-0.000419822	-6.59849e-06	-0.0262915	-0.00394552	-0.0473638	-0.168328	-0.0804244
CPAR2_801100	-0.140617	-0.000858983	0.000393589	6.84863e-06	-0.00667237	-0.00261381	0.0490155	-0.030255	-0.129652
CPAR2_801110	0.0287473	-0.000334348	-0.000703169	2.14667e-06	-0.001578	-1.17775e-05	0.0341539	0.0504383	0.0326675
CPAR2_801120	0.513363	0.00132422	0.000905054	7.59353e-06	0.00464098	0.00111952	0.0584132	0.024036	0.0448472
CPAR2_801130	-0.0661493	-0.00302976	-0.000568565	4.77849e-06	-0.0117821	-0.00288554	-0.0430691	-0.0754122	-0.0462223
CPAR2_801140	-0.657434	-0.000330974	-0.000319908	4.64684e-06	0.0145805	0.00108499	-0.0104801	0.243432	0.0257852
CPAR2_801150	0.172406	-0.000427974	0.000732223	1.40094e-05	0.0188049	0.0047075	0.0221637	0.0229959	0.0341577
CPAR2_801160	-0.374351	0.000984676	-0.00139019	-1.29688e-05	-0.0155794	0.000879607	0.00751543	-0.0763523	-0.0101262
CPAR2_801170	0.079273	0.000905422	0.000195119	4.47531e-06	0.0152997	0.00119607	0.0120512	-0.0788688	-0.0401165
CPAR2_801180	0.177194	6.02402e-05	5.47524e-05	5.27501e-07	0.00485565	-0.00019386	0.115155	-0.0937875	-0.0300032
CPAR2_801190	0.228801	7.42071e-05	0.000185222	-3.44606e-06	0.00058988	0.000397136	0.0202543	-0.118058	-0.0672406
CPAR2_801200	0.00726558	-0.000720271	-0.000540296	2.2344e-06	0.0211852	0.00230215	-0.0262614	-0.0255937	-0.0525553
CPAR2_801210	0.049567	0.000273599	3.66657e-05	1.99748e-07	-0.00108143	0.000251885	-0.0110756	-0.0168485	0.00759557
CPAR2_801220	-0.249808	-0.00183762	-0.00173573	-5.74208e-06	-0.0212819	-0.00264144	-0.00239062	0.0143003	-0.00464496
CPAR2_801230	0.0116579	0.00066659	-0.000534492	8.07159e-06	-0.00574059	0.000172189	0.0181848	-0.195463	-0.0763393
CPAR2_801240	0.252451	0.000516916	0.000530411	2.6224e-05	0.00291019	0.00415612	0.139331	0.0313353	-0.033451
CPAR2_801250	0.251601	0.000319438	0.00115948	-2.55012e-06	-0.0116489	-0.002533	-0.0378805	0.00335653	0.0665564
CPAR2_801260	-1.06073	-0.000873156	-0.000553389	-2.89007e-06	0.00353407	-7.53452e-05	-0.0329371	0.0267257	4.63483e-05
CPAR2_801270	-0.628251	-0.000310702	-0.000484578	1.91136e-06	0.00811488	0.00051384	-0.0322729	0.079571	-0.00673445
CPAR2_801280	-0.0538107	0.00091495	0.00103138	1.80622e-06	0.00835132	-0.000116868	0.025205	0.0136605	0.011236
CPAR2_801290	0.0189552	-0.00010061	-0.000149684	3.5629e-07	0.00154506	8.87354e-05	-0.00815648	-0.0256522	0.00125713
CPAR2_801300	-0.92895	0.00087864	-0.000483922	9.18721e-07	-0.000879549	-0.000999214	-0.183123	-0.055537	0.0182714
CPAR2_801310	0.0737732	-0.00171994	-0.000572385	3.12352e-09	-0.0316238	0.00391689	0.0141285	0.0318383	0.0428415
CPAR2_801320	0.275311	3.97246e-05	-0.000268934	-1.095e-06	0.00271676	0.00124537	0.00679558	0.174801	0.0379424
CPAR2_801330	0.0346574	-0.00386448	-0.00164069	6.47577e-06	-0.000694808	-0.000883393	0.00798923	0.00180109	0.0153929
CPAR2_801340	0.902785	-0.0012689	4.60971e-05	9.38141e-07	-0.185241	-0.000150488	-0.0608986	-0.133867	-0.0673688
CPAR2_801350	0.293133	0.000121094	0.000744347	1.76606e-06	-0.0181317	-0.000824978	0.241812	0.173165	0.0627282
CPAR2_801360	-0.290163	-0.00114395	-9.75399e-05	-3.35056e-06	-0.00645929	-0.00251774	0.00165441	-0.307238	-0.554029
CPAR2_801370	0.349142	-0.00241251	0.000483044	1.48781e-06	-0.00452207	-0.00203043	-0.0464146	-0.212141	-0.15785
CPAR2_801380	0.217386	0.000155227	0.000179091	2.8894e-06	0.0162015	-0.000404362	0.0207366	-0.185102	-0.220388
CPAR2_801390	-0.0480327	-0.00116508	0.000523368	-8.86003e-06	0.00129573	0.000189152	0.0222037	0.046192	-0.012043
CPAR2_801400	-0.235839	0.000621327	-0.000582195	1.11115e-05	0.00923909	0.00167033	0.0192292	0.0768816	0.0926572
CPAR2_801410	0.347931	0.00130807	0.000583777	1.86792e-05	-0.00103199	0.000555447	0.0759722	-0.0917668	-0.0120188
CPAR2_801420	-0.116356	1.7e-06	0.000312122	0.35745	0.0159635	0.00101651	-0.0192966	-0.00700354	0.0108258
CPAR2_801430	0.386449	-0.0012108	-0.00114455	2.28235e-06	-0.0551587	-0.00170802	0.0299367	-0.0998176	-0.668584
CPAR2_801440	0.131381	0.000434304	0.00129246	8.50533e-06	0.000525773	5.25836e-05	-0.0291948	-0.1059	0.0774913
CPAR2_801450	0.10564	-0.000723317	0.000512013	-1.48199e-05	-0.204612	-0.00155574	0.000409782	0.111545	0.00136627
CPAR2_801460	0.232898	0.00126496	0.000933962	-7.76434e-06	-0.107414	-0.000856133	-0.040567	0.016102	0.236469
[truncated: 3,818 more rows]

## Sheet: Legend
Table S7. Log2 fold change values of Cp10-12 compared to Cp9 in the planktonic condition.
