# Supplementary material for: Profound cell wall remodeling in Candida parapsilosis during systemic infection confers simultaneous tolerance to echinocandins and host immunity
Source: Microbiol Spectr. 2026 Feb 13;14(4):e03043-25. doi: 10.1128/spectrum.03043-25 (PMC13055393; doi:10.1128/spectrum.03043-25)
Supplement: Table S8 — Log2 fold change values of Cp10-12 compared to Cp9 in the biofilm condition. [file spectrum.03043-25-s0009.xlsx]

## Sheet: log2_fc_cp10-12_vs_cp9_biofilm
Gene	CP10_90min	CP11_90min	CP12_90min	CP10_8hr	CP11_8hr	CP12_8hr	CP10_24hr	CP11_24hr	CP12_24hr
CPAR2_600010	-0.00182977	-5.20846e-06	-0.0778636	0.0277246	0.0604138	-0.0732153	-0.00123349	0.0356292	-0.0376098
CPAR2_600020	0.00458111	-4.48606e-06	0.0172552	0.0152546	-0.0489528	-0.0502075	-0.0223906	-0.0215648	-0.398463
CPAR2_600030	-0.00165361	6.45143e-07	-0.000133641	0.173716	0.166833	0.198479	-0.0345435	0.0374958	-0.0943385
CPAR2_600040	0.00203176	3.27986e-06	0.0259356	-0.0223333	-0.090617	-0.0354893	-0.0259172	-0.885479	-0.0428195
CPAR2_600050	-0.00820827	6.21917e-06	0.00334253	-0.0681388	-0.0758346	-0.0996317	-0.0191832	-0.0599339	-0.0924218
CPAR2_600060	-0.00703824	4.6443e-06	-0.0306376	0.0399987	0.0224012	0.0703284	-0.0115013	0.104341	-0.00228349
CPAR2_600070	0.00401606	-4.59306e-06	-0.00134746	-0.0380199	-0.0277312	-0.108021	-0.0548155	-0.0571878	-0.177707
CPAR2_600080	0.0030703	-1.59655e-06	0.00208856	0.140928	0.157523	0.0408009	0.0010205	0.0776632	0.033644
CPAR2_600090	0.0103785	4.48647e-06	0.00653326	0.101615	0.100786	0.0717074	0.0214306	0.179221	0.0207079
CPAR2_600100	-0.00584853	2.57348e-07	-0.00114777	-0.160782	-0.146496	-0.227998	-0.091395	-0.300036	-0.176464
CPAR2_600110	0.00242547	1.65694e-06	0.0224847	0.00331227	-0.0446374	-0.0304979	0.0191989	-0.65436	0.00563284
CPAR2_600120	-0.0114856	-2.21303e-06	-0.0629873	-0.0544642	-0.0303752	-0.016436	0.0226219	0.393181	0.189587
CPAR2_600130	-0.00479057	1.91361e-06	0.0164851	-0.0469823	-0.0367859	-0.0888786	-0.00583265	0.0174024	-0.131112
CPAR2_600140	0.00617811	6.41662e-06	0.0300274	-0.0564822	-0.134476	-0.0903115	0.042218	-0.00788207	0.0346264
CPAR2_600150	-0.00249073	2.12057e-06	0.0154243	-0.292029	-0.406429	-0.255018	0.0718174	1.12667	0.383401
CPAR2_600160	0.00512153	9.80907e-07	0.0226444	-0.0200583	-0.0238816	-0.00765693	0.00768166	0.351836	0.0128964
CPAR2_600170	0.00150008	-4.12692e-06	-0.00385346	-0.181913	-0.173061	-0.423423	-0.0216116	-0.127634	-0.260367
CPAR2_600180	0.0246982	1.26562e-06	0.0641847	0.000274698	0.0435841	0.0659771	0.0131621	0.147277	0.00586201
CPAR2_600190	0.00381866	-4.60866e-06	-0.00656381	-0.157192	-0.122801	-0.199791	-0.0207425	0.608827	-0.0201061
CPAR2_600200	0.00656406	3.22186e-06	0.0300529	0.0264502	0.00858797	-0.00582211	-0.0224306	-0.60769	-0.0642028
CPAR2_600210	-0.00356928	4.56924e-07	-0.0208427	0.0363734	-0.0367887	0.111103	0.00567038	0.0288706	0.0218438
CPAR2_600220	0.00449314	9.30567e-07	0.0219074	-0.0736711	-0.106265	-0.0878432	0.0134866	-0.319012	0.0854137
CPAR2_600230	0.0120309	5.15791e-06	0.031956	0.120744	0.0669903	0.0612879	0.00192808	-0.269174	0.00329292
CPAR2_600240	0.00258067	-2.36321e-07	0.00166831	-0.0198846	-0.128669	-0.221003	0.0296765	-0.683747	-0.0534599
CPAR2_600250	0.00148141	4.48387e-06	0.024795	-0.201952	-0.137503	-0.197434	-0.146727	-0.894709	-0.356264
CPAR2_600260	0.0101076	-3.59057e-06	-0.00462227	0.0210343	0.0202592	-0.0196604	-0.0318556	-0.317135	-0.103607
CPAR2_600270	0.00190301	1.79745e-06	-0.00653153	-0.103019	-0.376521	-0.117902	-0.0020707	0.0761437	0.0506784
CPAR2_600280	-0.00163929	-3.99718e-06	-0.0379227	-0.123832	-0.155734	-0.122465	0.00348615	-0.0420266	-0.0430563
CPAR2_600290	0.00377873	7.4711e-07	0.00123386	0.0174175	0.0134764	0.000532185	0.0108846	0.760898	0.0145029
CPAR2_600300	0.0291189	1.65473e-06	0.0982777	0.378052	0.468823	0.286962	-0.00392441	0.33262	-0.038
CPAR2_600310	0.0156972	1.01527e-05	0.0276826	0.0365093	-0.0169927	0.0354521	0.0159015	0.247106	0.130747
CPAR2_600320	-0.00144584	4.40963e-06	0.0514438	-0.0322274	-0.0579544	-0.115327	0.00556232	-0.423637	-0.013508
CPAR2_600330	0.0138952	3.05814e-06	0.0516741	-0.00934639	-0.0702903	-0.0862282	0.00955127	0.255579	0.075959
CPAR2_600340	0.00825069	-3.7423e-06	0.0136528	-0.0149987	-0.122383	-0.14746	0.0210376	-0.0326025	0.0213476
CPAR2_600350	0.30199	2.78149e-06	0.276265	0.0729233	0.236417	0.428493	-0.0260072	-0.0192939	-0.0328262
CPAR2_600360	-0.0036534	-3.98961e-06	-0.0301391	0.0110753	0.0226029	0.0503394	0.011244	0.540939	0.000793137
CPAR2_600370	0.00416552	2.89349e-06	0.0214087	0.0962747	0.0716537	0.0733895	-0.0204572	-0.0249655	0.00972702
CPAR2_600380	-0.000359303	7.9401e-06	0.0782897	-0.016956	0.0112422	-0.210642	-0.0227756	-0.143568	-0.0439737
CPAR2_600390	-0.00989095	-1.17382e-06	0.00779157	-0.00309541	-0.0303867	-0.0678814	-0.0167164	0.0100239	-0.00621621
CPAR2_600400	0.00103156	-4.05877e-06	-0.0137175	0.00453222	0.0298847	-0.00538711	0.0112862	0.416087	0.059612
CPAR2_600410	0.0156494	1.17299e-05	0.0307067	0.130452	0.1566	0.21067	0.0244066	0.0364122	-0.0270742
CPAR2_600420	-0.0207724	-3.54325e-06	-0.0139232	-0.130327	-0.256324	-0.173401	-0.000676962	0.187245	0.0234006
CPAR2_600430	0.00218848	-4.73135e-06	-0.0341601	0.0246574	-0.00850869	-0.0365408	-0.02118	-0.520864	-0.0538614
CPAR2_600440	-0.000112227	-7.54633e-06	-0.0975347	-0.0917017	-0.147006	-0.333087	-0.0855006	-0.880051	-0.507525
CPAR2_600450	0.0110259	-2.43562e-07	-0.0231356	0.00163508	-0.000636878	0.101198	0.0757094	0.408811	0.307994
CPAR2_600460	0.0116498	7.76328e-06	0.0191357	-0.01777	-0.0782892	-0.0359424	0.0129094	-1.2407	0.0240999
CPAR2_600470	-0.00325933	4.05257e-07	0.0196383	-0.0121241	-0.120263	-0.0596118	-0.0365145	-0.0163329	-0.122935
CPAR2_600480	0.0232979	3.7522e-06	0.121419	-0.277787	-0.401424	-0.532507	-0.0334092	-0.167579	-0.0544098
CPAR2_600490	0.00108364	1.98751e-06	0.0297425	-0.193058	-0.157821	-0.268109	-0.0254986	-0.189879	-0.063576
CPAR2_600500	0.00592934	-1.76843e-06	-0.00851204	0.12948	0.138715	0.119108	0.0480616	0.278036	0.195837
CPAR2_600510	0.00179903	-4.75019e-06	-0.0210703	0.0297804	0.0326148	0.0348653	0.0149398	0.134463	0.0303991
CPAR2_600520	-0.0189947	1.93554e-05	-0.00321325	-0.0511541	-0.0749374	-0.0675077	0.0161812	0.0361972	0.0394066
CPAR2_600530	0.00037413	-1.48693e-06	-0.0204679	-0.268238	-0.115336	-0.241251	0.00582033	-0.278417	0.0507211
CPAR2_600540	-0.0114314	-2.03781e-07	-0.0539163	-0.0620251	-0.121727	-0.0405757	-0.090924	-0.154356	-0.364976
CPAR2_600560	0.0098789	4.60574e-06	0.0417422	0.0118055	-0.0207436	0.00665084	-0.0186719	-0.83497	0.0157732
CPAR2_600570	0.00240368	-1.20378e-06	-0.0137217	0.00923473	0.0421171	0.00556487	0.00472421	0.181632	-0.00218644
CPAR2_600580	-0.00372413	-8.6125e-07	-0.0164301	0.02435	0.0313753	0.0460348	-0.0210338	0.00140241	-0.0891482
CPAR2_600590	0.0131406	-5.58175e-06	0.021089	0.0180907	1.56639	0.0415797	-0.0151897	-0.0929966	-0.0846597
CPAR2_600600	0.0113491	-2.27728e-06	-0.00505763	0.0252567	0.0456017	0.0554912	-0.0124539	-0.146465	-0.0306843
CPAR2_600610	-0.00439518	-4.3495e-06	-0.046478	-0.112077	-0.286097	-0.272557	0.019823	1.0417	0.0204874
CPAR2_600620	0.00638425	1.62723e-06	0.0267902	0.018684	-0.128645	-0.126299	-0.00424213	-0.429564	-0.0969507
CPAR2_600630	0.014256	2.82917e-06	0.040619	0.0114972	-0.0583056	0.00624018	-0.0124718	-0.368443	-0.0939083
CPAR2_600640	-0.000853591	-1.52174e-06	0.000899078	0.00353097	0.00924536	0.0518375	-0.00300278	0.0650434	-0.0207844
CPAR2_600650	-0.00321697	-4.75068e-06	-0.0130705	0.0571152	0.0715816	0.229008	0.0544938	0.414909	0.318724
CPAR2_600660	-0.0231784	-4.61703e-06	-0.0586394	0.0209304	0.1053	0.0522962	0.00232999	-0.77222	0.0347721
CPAR2_600670	0.000599434	3.69482e-07	0.00361242	0.0420572	0.00974673	0.0372572	-0.0440546	-0.264887	-0.07491
CPAR2_600680	-0.00682744	-3.18758e-06	-0.0368223	-0.00907655	0.0463443	-0.0368523	-0.0237833	0.130627	-0.0373372
CPAR2_600690	-0.0215397	-5.0723e-06	-0.0595169	0.00504001	0.0156481	0.0166336	0.00208336	0.211746	-0.0360329
CPAR2_600710	0.00512714	2.89271e-06	0.0237754	-0.0164752	0.0349656	-0.0364702	0.0167876	-0.0520166	-0.00100175
CPAR2_600730	0.00615768	-9.98904e-07	-0.0161124	0.0962718	0.169483	0.0787142	0.047429	-0.197966	-0.0358623
CPAR2_600740	0.00722255	3.98371e-06	0.0439611	-0.000800492	-0.0126952	-0.102425	-0.020816	-0.079611	-0.129106
CPAR2_600750	0.0411999	1.30976e-05	0.267375	0.0274737	0.0259898	0.374602	0.0685344	0.187325	0.809265
CPAR2_600760	0.000165535	2.38342e-06	-0.00204729	-0.0973081	-0.140709	-0.239301	-0.0589176	-0.279923	-0.162192
CPAR2_600770	0.0116737	3.77106e-06	-0.0303573	0.0488755	0.0623272	0.0250026	-0.0145918	0.365491	0.0210507
CPAR2_600780	0.009139	3.14357e-06	0.0378119	-0.0411013	-0.0575115	0.0613567	-2.35284e-05	-0.586816	-0.027394
CPAR2_600790	0.000936229	-1.94374e-06	0.014933	-0.0104951	-0.106606	-0.0368634	0.00441981	0.216973	0.0547019
CPAR2_600800	-0.0076375	-7.3401e-06	-0.0196072	-0.00430494	-0.025353	0.0389662	0.0278909	0.28243	0.0150576
CPAR2_600810	-0.0137865	-5.43631e-06	-0.0661232	-0.0220718	-0.0351147	-0.0235227	0.00876639	-0.0596558	-0.0245559
CPAR2_600820	0.00125368	-3.55922e-06	0.0106021	0.0447813	-0.0329202	-0.0714064	0.00156399	0.091306	-0.0162076
CPAR2_600830	0.00991041	2.73033e-06	0.0341522	0.0269978	-0.0302924	0.0234256	-0.0690869	-0.684002	-0.24397
CPAR2_600840	-0.00397427	2.25343e-06	0.0211121	-0.00477536	-0.016336	0.0166935	0.0349023	0.252528	0.103886
CPAR2_600850	0.000410384	-4.22086e-06	-0.00283981	-0.0176686	0.022199	-0.0198411	-0.0395031	0.0729198	0.0158226
CPAR2_600860	0.0110875	-1.85442e-06	0.0118486	0.0331231	0.0839611	0.0774454	0.0353883	0.233081	0.161744
CPAR2_600870	0.000594537	-2.46074e-07	-0.013615	-0.0322221	-0.219777	-0.0591888	0.0167076	1.0248	0.0623556
CPAR2_600880	0.00012331	-3.81053e-06	-0.0222948	0.00138997	0.0131298	0.0524428	-0.000706512	0.225761	-0.0220738
CPAR2_600890	0.00391818	5.38444e-06	0.0237584	-0.0358352	-0.00631063	-0.0900291	0.0277117	0.0840829	0.0664187
CPAR2_600900	0.0211513	9.56916e-06	0.0500821	-0.114906	-0.232829	-0.259986	0.0160752	-0.217163	-0.0268278
CPAR2_600910	-5.15472e-05	2.1849e-07	-0.000258884	-0.00353797	-0.00520482	0.00905735	-0.0100487	-0.00518374	-0.069979
CPAR2_600920	-0.00537902	-1.15629e-06	-0.0278495	0.0053013	0.0979494	-0.00129153	0.0064063	0.0352474	-0.0121701
CPAR2_600930	-0.0118955	-1.12068e-06	-0.00386946	-0.0212361	-0.0172441	-0.132934	-0.382089	-0.77933	-0.593518
CPAR2_600940	-0.00812745	-2.15347e-06	-0.01446	0.143421	0.145026	0.0670626	-0.00489888	-0.322448	-0.0222286
CPAR2_600950	0.00824951	-2.17312e-06	-0.0246371	0.0144209	0.0346195	0.0729891	0.0549662	1.24827	0.197337
CPAR2_600960	-0.0025074	-3.02216e-06	-0.025563	0.0470047	0.0813493	0.0703795	-0.0117731	0.343782	-0.0523898
CPAR2_600970	-0.0259183	-5.40314e-06	-0.0302032	0.00824387	-0.000293702	-0.00907697	-0.0121471	0.135395	-0.0573062
CPAR2_600980	-0.0138462	-6.94609e-06	-0.104968	-0.238729	-0.28534	-0.28863	0.0147787	0.829144	-0.00233406
CPAR2_600990	-0.00518799	4.81488e-06	0.00256102	0.0108716	0.134122	0.00998979	-0.00518018	-0.0555094	-0.014443
CPAR2_601000	-0.0220921	-6.16618e-06	-0.025942	0.0136307	-0.0137766	0.0210211	-0.0167649	0.016358	0.0194227
CPAR2_601010	-0.00683149	-4.52419e-06	-0.045172	0.00303928	-0.0198094	-0.0336324	-0.0377987	0.146784	-0.357266
CPAR2_601040	-0.0111477	-6.21561e-06	-0.0952987	0.0302767	0.018478	0.0199564	-0.00112171	0.0304093	-0.00136736
CPAR2_601050	-0.00178127	-8.05402e-07	0.00745523	0.0594645	0.0408053	0.0654124	0.0377841	0.322305	0.0777989
CPAR2_601080	-0.00306659	-3.22843e-06	-0.0187806	-0.0975251	-0.236609	-0.332095	-0.0131	-0.0633071	-0.0463689
CPAR2_601090	0.00312537	1.01168e-05	-0.000735327	0.0451263	0.0359234	0.0304192	-0.0212704	-0.0956853	-0.0303988
CPAR2_601100	0.00428351	2.0572e-06	0.0238922	0.0333202	0.0179174	0.00400295	-0.0300691	-0.742427	-0.169009
CPAR2_601110	0.0105479	5.58705e-06	0.0217812	0.0241882	0.0573928	0.0472397	0.00283723	0.00504947	0.0142107
CPAR2_601120	-0.00419486	-2.12211e-06	-0.0504094	-0.117874	-0.263199	0.026311	0.0126533	0.660135	0.279251
CPAR2_601130	-0.00496257	-4.92113e-06	-0.0030709	0.0839528	0.0818535	0.157783	-0.0279542	0.129034	-0.00931621
CPAR2_601140	0.021202	1.64871e-06	0.0979485	0.114323	0.0866544	0.353419	-0.273859	-0.253106	-0.0739289
CPAR2_601150	0.00404375	-6.58385e-06	0.258851	0.196154	0.258733	0.229671	0.0113887	-0.473578	0.0688781
CPAR2_601160	-0.0148345	-4.16813e-06	-0.052879	-0.00296881	-0.00794599	-0.01368	-0.00255825	-0.0879953	0.0291818
CPAR2_601170	0.000250196	-8.08202e-06	-0.00774043	0.0857774	-0.0505288	0.00165972	0.0243775	0.330135	0.00998175
CPAR2_601180	0.00606342	-1.59722e-06	0.0152792	0.0484169	0.0390372	0.345468	0.0265704	2.22011	0.0595396
CPAR2_601190	0.0012409	-4.49517e-06	0.019117	-0.0148833	-0.0194176	0.103422	0.0145918	0.0480361	-0.0241452
CPAR2_601200	0.0163486	5.37122e-06	0.0500941	0.0556123	0.113403	0.152129	-0.00509181	-0.149868	0.0229701
CPAR2_601210	0.0111172	1.01009e-05	0.0558144	-0.000668016	0.0116723	0.0704319	-0.000498332	0.0218712	0.0656056
CPAR2_601220	-0.01327	1.01317e-06	-0.0380267	-0.0506616	-0.110073	-0.0951399	-0.0817562	-0.301533	-0.0758602
CPAR2_601230	-0.00125452	-1.89289e-06	-0.0338324	0.171858	0.20783	0.11294	-0.179418	-0.694161	-0.444609
CPAR2_601240	-0.00135095	-2.36345e-06	0.0180492	-0.0400195	-0.0909441	-0.111862	0.0378954	0.100932	0.0136017
CPAR2_601250	0.0136183	2.72309e-06	0.0727416	-0.0065915	-0.111957	-0.0664128	0.0359761	-0.0446238	0.0315737
CPAR2_601260	-0.0392201	-4.99047e-06	-0.0793467	0.0508369	-0.0188085	0.047612	-0.0680294	-0.572693	-0.143898
CPAR2_601270	0.00630935	-9.90851e-07	0.00204947	0.021566	0.0591343	0.220639	-0.393849	0.11062	-0.47224
CPAR2_601280	0.0175987	1.82623e-06	0.089165	0.0113215	0.0924091	0.136894	-0.00173389	-0.0618113	-0.159914
CPAR2_601290	0.00656945	-2.62586e-06	-0.0176492	-0.00998519	0.0214105	0.00328287	0.0289834	0.102541	-0.00617122
CPAR2_601300	-0.00103205	-4.14213e-06	-0.00794894	0.00635348	0.104559	0.0637821	0.0218517	0.264536	0.0218857
CPAR2_601310	-0.011984	-5.75298e-06	-0.0314871	-0.0417667	-0.0468031	-0.0848893	0.00699105	0.0975664	-0.0519941
CPAR2_601320	-0.0270629	-1.82125e-06	-0.0228237	0.0153651	-0.00597427	0.126515	0.00371943	0.0974204	-0.0266736
CPAR2_601330	-0.00439729	2.77552e-06	0.00331501	-0.131784	-0.424744	-0.311538	-0.000471228	-0.460165	0.05312
CPAR2_601340	0.00237177	2.07746e-06	0.027522	-0.051313	-0.114952	-0.0871415	-0.0175509	-0.53473	-0.072243
CPAR2_601350	-0.000802374	-1.78765e-06	-0.00609117	-0.138692	-0.172019	-0.102415	-0.0195736	0.00705742	0.0177316
CPAR2_601360	0.0371647	7.26552e-06	0.0767154	-0.0654532	-0.0987195	-0.0812541	0.00336467	0.0163987	0.0686895
CPAR2_601370	-0.146057	-9.68788e-06	-0.10217	-0.0108583	-0.049588	-0.0295626	-0.0232062	-0.123374	-0.0483076
CPAR2_601380	0.00320865	2.49021e-06	0.0210669	-0.0592166	-0.241608	-0.202462	0.0268658	-0.429493	-0.0753523
CPAR2_601390	-0.0230135	-2.74055e-06	0.00827895	-0.0262872	-0.201796	-0.0667017	0.00263391	0.0342981	-0.0542788
CPAR2_601400	-0.0037827	-1.67329e-06	-0.0155894	-0.0737377	-0.0324767	-0.0334623	-0.0914198	-0.556355	-0.238529
CPAR2_601410	-0.00975459	-5.92335e-06	-0.0387052	0.0245504	0.149601	0.108003	-0.227713	-0.773583	-0.5525
CPAR2_601420	-0.223103	-1.32387e-05	-0.0943773	0.0285784	0.0269557	-0.0287692	-0.0140673	-0.709434	-0.0509867
CPAR2_601430	0.0191046	5.40167e-06	0.04614	-0.0161579	0.0234634	-0.0740506	-0.058621	-0.723175	-0.214362
CPAR2_601440	0.00528625	2.40571e-06	0.0273741	0.0116014	-0.0621808	0.00502964	-0.0098757	-0.857683	-0.116664
CPAR2_601450	0.00391442	2.16518e-06	0.0221608	-0.0300289	-0.0786022	-0.0831986	-0.0153425	-1.09663	-0.0226239
CPAR2_601460	0.0130702	4.27781e-06	0.084747	-0.00940372	-0.0787665	-0.0709813	0.00840136	-0.127207	-0.00266623
CPAR2_601470	0.00753162	3.6755e-06	0.0368301	-0.0474128	-0.204376	-0.23641	-0.00327744	-0.797087	-0.0681143
CPAR2_601480	0.000353227	-4.34351e-06	-0.0180708	-0.0195031	0.0313936	-0.00790837	0.0220586	0.0285247	0.0367502
CPAR2_601490	0.00310329	-1.47414e-06	-0.00693506	0.109967	0.281435	0.0833905	0.00442992	0.303853	0.148601
CPAR2_601500	0.00591106	3.87358e-06	0.0391979	0.0269212	-0.033252	0.0642419	0.0149461	-0.45263	0.05512
CPAR2_601510	0.0106522	4.8234e-06	0.0530368	0.076962	0.0432412	0.0411508	0.0763519	0.232265	0.081055
CPAR2_601520	-7.20684e-05	-2.68314e-06	-0.0142483	-0.010002	-0.0230038	0.011718	-0.0281678	-0.907773	-0.181086
CPAR2_601530	0.394842	6.86941e-06	0.0491864	0.060539	0.172978	0.262176	-0.0160162	-0.364544	-0.0525458
CPAR2_601540	0.00491109	-3.34379e-06	-0.00150093	0.0655358	0.0469367	0.0468683	-0.0347024	-1.33662	-0.0499496
CPAR2_601550	0.00599531	4.78888e-07	0.0194228	0.148391	0.087294	0.103841	0.0268365	-0.219241	-0.120049
CPAR2_601560	0.00991485	2.65727e-06	0.035292	-0.00262097	-0.0579294	-0.0750401	-0.0405522	-0.951761	-0.318238
CPAR2_601570	0.0105949	1.05793e-06	0.053367	0.0984388	0.108222	0.0879406	0.0252056	-0.0613215	0.0469947
CPAR2_601580	0.00697077	1.73692e-06	0.0597473	0.208215	0.232901	0.195812	-0.00568485	-0.313911	0.0082332
CPAR2_601590	0.0024351	-3.8888e-06	-0.0383275	0.0207186	-0.042492	-0.037109	-0.00671886	-0.00806406	-0.09439
CPAR2_601600	-0.00223579	-3.00399e-06	-0.0139417	-0.0142669	-0.0495014	-0.173488	0.00144148	0.0455115	0.00729138
CPAR2_601610	-0.00335377	3.3288e-07	-0.00486425	-0.0127414	-0.0159919	-0.0117603	-0.00600285	0.0722037	0.0099579
CPAR2_601620	-0.00171498	-5.9731e-06	-0.0315512	0.0538405	0.0831371	0.0481786	-0.255394	-0.413851	-0.218797
CPAR2_601630	-0.00156842	-2.83874e-06	-0.0134337	-0.0315283	-0.0954269	-0.189632	-0.0649567	-0.0499882	-0.170512
CPAR2_601640	-0.0117924	3.81127e-06	-0.050408	-0.0463047	-0.0459377	-0.10377	-0.0243792	-0.109595	-0.177913
CPAR2_601650	-0.0170424	-1.05454e-05	0.0519396	-0.00207374	-0.00746866	0.0693448	-0.0162005	0.00953506	-0.0200187
CPAR2_601660	0.00268682	2.22979e-07	0.014988	-0.0129939	-0.00887209	0.0240051	0.0143297	0.0878452	0.0235197
CPAR2_601670	0.0194097	8.92209e-06	0.0217386	0.00322375	0.00638401	-0.0335611	0.248154	0.265079	0.3122
CPAR2_601680	0.000761806	-6.85977e-07	-0.00292826	-0.0293835	-0.0558445	-0.0874131	-0.00518042	0.0482074	0.000738666
CPAR2_601690	0.00877654	1.87193e-06	0.00744616	-0.011677	-0.0182998	-0.0327604	0.0194788	0.359365	0.0206993
CPAR2_601700	0.00509609	1.63319e-06	-0.019148	-0.0657978	-0.103402	-0.0880294	0.0220922	0.313718	0.093464
CPAR2_601710	-0.0195789	-3.75748e-07	-0.190548	-0.717304	-0.758552	-0.761511	-0.0147882	0.228667	-0.0766001
CPAR2_601720	0.00193511	6.51335e-06	0.00923904	0.00484188	0.0138862	-0.0219302	-0.0023752	0.266846	-0.0105564
CPAR2_601730	-0.0247424	-5.85064e-06	-0.0262505	-0.0152745	-0.0205016	-0.0230752	-0.0132363	0.262798	-0.0503605
CPAR2_601740	0.0166754	3.39955e-06	0.0423675	-0.00770657	-0.0229369	0.000110527	-0.0103192	-0.1341	-0.0224073
CPAR2_601750	-0.000742169	8.08129e-07	-0.00537894	0.00242425	0.00775553	-0.0107945	-0.01111	-0.245325	-0.0536131
CPAR2_601760	0.00280691	1.7531e-06	0.0209064	-0.0141479	0.0073795	-0.00335068	-0.0100397	-0.0890598	-0.0448031
CPAR2_601770	0.0122629	1.24375e-05	0.0347286	-0.338232	-0.201935	-0.233062	-0.0260175	-1.1087	-0.0240329
CPAR2_601780	0.00471419	-1.90106e-06	-0.0137572	-0.213157	-0.157843	-0.189451	0.0252388	0.555301	0.0537753
CPAR2_601790	0.00266113	-2.00312e-06	-0.0165639	0.0475482	0.0707939	0.153104	-0.196143	0.254691	-0.167544
CPAR2_601800	0.762703	6.23195e-06	0.0769327	0.156709	0.0501057	0.120824	-0.00122683	0.444116	0.0629662
CPAR2_601810	-0.0664451	-1.70012e-06	-0.185175	-0.0304148	-0.0215476	0.0113658	-0.0249732	0.0665905	-0.0110205
CPAR2_601820	-0.0112845	-2.41551e-06	-0.0408239	0.0219996	0.036868	0.00174559	-0.270112	-0.0609694	-0.128045
CPAR2_601830	-0.0265028	-1.38141e-06	-0.00916143	-0.125627	-0.49941	-0.15221	-0.00584553	-0.362715	0.0715502
CPAR2_601840	0.983037	5.75345e-06	1.43387	-0.0528465	-0.105368	-0.0667941	-0.0573422	-1.05019	-0.147729
CPAR2_601850	0.000201372	-2.5098e-06	-0.0311122	-0.00427009	-0.02341	-0.0100971	-0.0011751	-0.00462595	-0.00359518
CPAR2_601860	-0.0013765	-2.04222e-06	0.00228582	-0.0567223	-0.883086	-0.512491	0.0181731	2.42616	1.32638
CPAR2_601870	0.000284341	-2.9313e-06	0.00925727	-0.0757948	-0.18478	-0.374256	-0.0106591	0.378984	-0.0456657
CPAR2_601880	-0.0123607	-1.54866e-06	-0.0415662	-0.104672	-0.253147	-0.534886	-0.031211	0.0985854	-0.151923
CPAR2_601890	-0.00301012	1.50584e-06	0.000118024	0.00412581	-0.0074737	0.0335387	0.00881113	0.0910925	-0.044232
CPAR2_601900	-0.00225741	1.92441e-06	0.0141721	-0.0261171	-0.140735	-0.0726705	-0.0749181	-0.878338	-0.117128
CPAR2_601910	0.00267522	1.40338e-06	0.0283338	0.0908881	0.133805	0.161956	-0.0314423	0.186768	-0.0413949
CPAR2_601920	0.0042468	1.68512e-06	-0.0242123	0.0512029	0.0497394	0.0217315	-0.0739808	-0.986664	-0.279638
CPAR2_601925	0.00129071	-2.3949e-07	0.0226102	-0.0426687	-0.0434439	-0.0738574	-0.0128576	-0.110389	-0.00150151
CPAR2_601930	0.00158856	5.86546e-07	0.0131902	-0.0301454	-0.0765778	-0.0722695	0.0374651	3.11627	1.96895
CPAR2_601940	-0.00124158	-3.03506e-07	-0.0342826	-0.00229954	-0.0165748	-0.000200144	0.00345269	0.0649204	0.0142181
CPAR2_601950	0.0288448	6.19683e-06	0.182763	0.00198477	0.0464984	-0.0177776	-0.00140471	-0.0459156	0.0169443
CPAR2_601960	0.000581001	-2.17674e-06	-0.0269109	-0.0870338	0.0435562	0.0363997	-0.0102841	-0.0493228	-0.0519597
CPAR2_601970	-0.000440976	-6.75594e-06	-0.0495574	-0.159092	-0.103143	-0.108201	0.000508253	0.0710527	-0.0262583
CPAR2_601980	-0.000113535	2.49764e-06	0.0235229	-0.103931	-0.0881431	-0.0626536	0.0183281	-0.157689	0.0340884
CPAR2_601990	0.0182232	3.85473e-06	0.0701608	-0.116161	-0.308923	-0.150935	-0.0298588	-0.218898	-0.0793386
CPAR2_602000	0.0421181	1.14388e-05	0.40796	0.263719	0.25944	0.19584	-0.0284744	0.112833	-0.0148546
CPAR2_602010	0.0235761	2.81726e-06	0.0503399	0.0229846	0.0126683	-0.0246197	-0.0300346	-0.108072	-0.0155701
CPAR2_602020	0.000596368	5.89533e-07	0.00481633	0.0790391	0.0667502	0.0513598	0.185392	0.345063	-0.0732272
CPAR2_602030	-7.05778e-05	1.393e-07	-0.010986	-0.000946031	0.00929571	0.00637448	0.0078054	0.343121	0.00350791
CPAR2_602040	-0.00569299	-6.62135e-07	-0.0198863	-0.0194869	-0.0306235	-0.0828597	-0.0468513	-0.852192	-0.296148
CPAR2_602050	-0.0073814	6.84158e-06	-0.0219889	-0.339843	-0.229647	-0.28943	0.0322351	-0.0945298	0.308446
CPAR2_602060	0.48809	7.94042e-06	0.533427	0.14475	0.303427	0.300162	-0.0222565	0.0568386	-0.0619605
CPAR2_602070	0.0178955	3.59006e-06	0.055886	0.0413183	0.0290246	-0.00641165	0.00780066	0.015862	0.00971774
CPAR2_602080	-0.00472496	-1.56339e-05	-0.0213055	-0.0682694	-0.0452663	-0.0619603	-0.0138878	-0.101596	-0.0522234
CPAR2_602090	-0.000981815	-4.23949e-06	-0.0307293	0.0366304	0.0315569	0.249547	-0.00253084	0.0558801	0.0970924
CPAR2_602100	0.00542178	3.93753e-06	0.0320548	0.0363433	0.0764058	0.119036	-0.0073468	-0.155727	-0.00735342
CPAR2_602110	-0.0124587	-3.9336e-06	-0.0407162	-0.0237779	-0.067675	-0.0354535	-0.0442043	0.0606156	-0.105315
CPAR2_602120	0.00123026	2.34653e-06	0.0539778	-0.00663938	-0.0190371	-0.0452212	-0.121696	-0.357761	-0.0904435
CPAR2_602130	0.0203394	4.57768e-06	0.135841	-0.0909303	-0.181601	-0.0477356	0.00696094	-0.223953	-0.00999063
CPAR2_602135	-0.00878016	-3.68959e-06	0.00862058	-0.0644785	-0.126677	-0.0656262	-0.0144464	0.0684002	-0.0370796
CPAR2_602140	0.00938475	4.66309e-06	0.0490088	0.0326758	0.0505241	0.0866656	0.0166051	-0.282649	0.0885501
CPAR2_602150	-0.00793507	2.73417e-06	0.00926528	-0.0113613	0.0309012	0.0614772	-0.0472201	0.0781177	-0.106469
CPAR2_602160	0.00671149	9.1235e-06	0.0505315	-0.0806268	-0.373501	-0.246642	0.015537	-0.247145	0.218487
CPAR2_602170	0.0219728	6.32512e-06	0.125362	-0.000233976	-0.161882	-0.121507	0.00344122	-0.142733	0.0238507
CPAR2_602180	-0.00964285	-4.40365e-06	-0.060128	0.235521	0.163417	0.188808	0.00176415	-0.0383621	0.137199
CPAR2_602190	-0.0119604	-4.61495e-06	-0.0413756	0.0169201	-0.000927825	0.0388172	0.0379278	0.467644	0.0128319
CPAR2_602200	0.00662035	2.17362e-06	0.0131431	0.0329344	0.114477	0.0406171	0.0166182	-0.0760125	-0.0589939
CPAR2_602210	-0.0213156	-2.53659e-06	-0.0254728	-0.0328361	0.055204	0.0448561	-0.0474187	-0.175215	-0.173921
CPAR2_602220	0.0183207	1.09705e-05	0.0459759	0.0289308	0.0544418	0.00980748	-0.0362804	-0.150801	-0.269575
CPAR2_602230	-0.00224438	-5.54982e-06	-0.0399819	0.0167978	-0.0327006	-0.0561116	0.0278867	0.342191	0.0836392
CPAR2_602240	0.00145729	2.35954e-06	-0.00480009	-0.00515107	0.0443078	0.155713	-0.0154346	0.235834	0.0130309
CPAR2_602250	-0.000270537	-2.17038e-06	-0.0193105	-0.0284268	-0.0739984	-0.0683731	-0.000983557	-0.646198	-0.240365
CPAR2_602260	-0.000807883	-3.92046e-06	-0.0266799	0.00389173	0.0301325	-0.0670443	-0.00588596	-0.892885	-0.0386513
CPAR2_602270	0.00108394	-3.91429e-06	-0.00888264	0.0724054	0.25295	0.2819	0.0111072	0.0787155	-0.0272878
CPAR2_602280	0.0123253	-3.17927e-06	-0.00561828	0.0953572	0.148462	0.103423	0.0602248	0.344141	0.175505
CPAR2_602290	-0.00016145	1.51042e-07	0.00959971	-0.0196225	-0.125395	-0.0890185	-0.00100021	0.0538175	-0.0268095
CPAR2_602300	0.0113851	7.26828e-06	0.0488007	0.0191719	-0.0278601	0.0749462	-0.0314249	0.135606	-0.0807904
CPAR2_602310	-0.00597559	-6.20391e-06	-0.0176795	-0.007846	-0.090849	-0.0160964	-0.0259402	0.224032	-0.00845234
CPAR2_602320	-0.0202412	-8.78571e-06	-0.0949479	-0.0315061	-0.0393602	-0.0403258	-0.0171978	0.364018	-0.00195466
CPAR2_602330	-0.0134099	1.34479e-06	-0.0103185	0.315738	0.0734761	0.163774	-0.0148603	-0.179894	-0.0116743
CPAR2_602340	-0.00860346	-2.07137e-06	-0.0095168	-0.0355815	-0.145552	-0.0782038	0.018607	-0.212064	0.0476465
CPAR2_602350	0.00409052	2.28078e-06	0.0236765	0.0130941	0.000246098	0.0417663	-0.0313082	-0.832188	-0.0663314
CPAR2_602360	-7.31228e-05	2.45264e-06	-0.0020548	0.061959	0.115973	0.254616	-0.00963401	0.0104358	-0.031002
CPAR2_602370	-0.00329435	-1.32013e-06	0.0166545	0.00178635	0.0125004	-0.0170071	-0.0083136	-0.0301066	-0.00182064
CPAR2_602380	0.000751261	4.60098e-07	-0.00346207	0.00615064	0.00119361	-0.000586092	0.00358254	0.171707	-0.00930475
CPAR2_602390	-0.00782025	-1.57593e-06	-0.053003	-0.0200472	-0.0712147	0.0463769	0.0709269	0.340167	0.117417
CPAR2_602400	-0.0123006	-8.30716e-06	-0.0644738	-0.0301389	0.012697	-0.0462512	0.0175695	0.503066	0.0266437
CPAR2_602410	-0.00567434	-8.05963e-06	-0.0280559	0.0199564	0.0655049	0.0707676	-0.0211178	0.328612	-0.0858365
CPAR2_602420	-0.0124184	-1.05064e-06	-0.0880576	-0.0113191	-0.0123225	-0.0384399	-0.0193729	-0.413993	-0.10093
CPAR2_602430	-0.0183761	1.77304e-06	0.00654741	0.0227299	-0.055661	-0.0226784	0.0242964	-0.201709	-0.0649856
CPAR2_602440	0.00372344	-2.5948e-06	-0.00703553	0.0150941	0.0222653	-0.0201302	-0.0588169	-0.37484	-0.409772
CPAR2_602450	0.0100627	2.47038e-06	0.0237909	-0.0213826	-0.0999432	-0.118595	0.0381676	0.809681	0.477239
CPAR2_602460	0.00987391	7.38694e-06	0.0734136	0.0281482	-0.019358	-0.00488581	0.0147091	-0.275924	-0.00914733
CPAR2_602480	0.00236572	3.22636e-06	-0.00119385	0.235015	0.00330001	-0.0406609	0.0408277	-0.264063	-0.454078
CPAR2_602490	-0.00836626	-1.43004e-06	0.030769	-0.0812364	-0.147107	-0.0804673	-0.0202247	0.0146764	-0.0205087
CPAR2_602500	-0.00994024	9.43096e-06	-0.030132	-0.0265073	-0.0741863	-0.0299657	-0.0508315	-0.0788266	-0.221637
CPAR2_602510	0.00791584	2.50613e-06	0.0346787	-0.0117345	-0.0213685	-0.140984	-0.0310934	-0.294349	-0.0856081
CPAR2_602520	-0.00742367	-4.70023e-06	-0.0307355	0.00766572	-0.00845557	-0.0391132	-0.0546073	0.112139	-0.194383
CPAR2_602530	0.0075561	5.37624e-06	0.0383988	-0.0443032	-0.105298	-0.00113042	-0.0176567	-0.0756412	-0.0198869
CPAR2_602540	-0.019021	-9.15848e-06	-0.0922826	0.0196523	0.152765	0.154862	-0.047918	-0.522169	-0.354697
CPAR2_602550	-0.00354742	2.79907e-06	0.0287389	-0.168097	-0.322668	-0.24039	0.00133458	-0.584279	-0.163229
CPAR2_602560	-0.0115612	-5.06997e-06	-0.0112197	-0.31539	-0.112411	-0.104983	-0.265093	-0.243779	-0.0700718
CPAR2_602570	0.00958738	-5.65813e-07	-0.00727038	-0.00841092	-0.0268312	0.0866364	0.00660642	0.210339	-0.0193517
CPAR2_602580	0.00435556	7.52695e-06	0.03591	-0.0514442	-0.36494	-0.136165	0.0150146	-0.188764	0.224593
CPAR2_602590	-0.00198913	-1.11778e-08	-0.0309228	-0.0581203	-0.0163999	-0.138756	-0.0106032	-0.264986	-0.00106617
CPAR2_602600	-0.0137622	1.09366e-05	0.0226264	-0.0115539	-0.0473361	-0.027908	-0.0104822	-0.376696	-0.0194211
CPAR2_602610	-0.00228141	5.52353e-07	-0.0540601	-0.0390205	-0.0743326	-0.125543	0.0193451	0.0908953	-0.0459357
CPAR2_602620	-0.0147157	-2.56699e-06	-0.0317603	-0.043906	-0.0292108	-0.0742903	-0.0159026	0.0550322	0.0125049
CPAR2_602630	-0.0159858	-3.60147e-06	-0.0457236	-0.0597183	-0.189199	-0.0683886	0.016077	0.0382147	0.0534113
CPAR2_602640	-0.00168114	-9.38759e-07	-0.00992039	-0.0769283	-0.107952	-0.233531	0.0594052	0.100499	0.068224
CPAR2_602650	-0.0354799	1.75752e-06	-0.0109492	0.044005	0.0580384	-0.0524619	-0.0174168	0.0738574	-0.0274145
CPAR2_602660	0.0140449	-4.93606e-07	0.0105566	0.1314	0.12079	0.288758	0.027214	0.467796	0.0637324
CPAR2_602670	-0.00652861	-1.59363e-06	-0.0206847	-0.00260484	0.00478069	0.0258854	-0.00403108	0.0472527	-0.00949752
CPAR2_602680	-0.0400284	-4.30635e-06	-0.394201	0.032864	0.0356971	0.0269151	-0.0343732	-0.430238	-0.0730108
CPAR2_602690	0.00892322	4.84058e-06	0.0378232	0.0776187	0.0666225	0.0498682	0.0254002	-0.157048	0.052532
CPAR2_602700	0.000873911	-3.28157e-06	-0.0122254	-0.0088524	0.010204	0.0934261	0.00200162	0.00149481	-0.018502
CPAR2_602710	-0.00430393	-4.39724e-07	-0.039674	0.0491185	0.0147877	-0.0172162	0.0066225	0.21011	-0.0151948
CPAR2_602720	-0.0074765	-5.16173e-06	-0.011963	-0.108483	-0.183699	-0.230945	-0.00959225	-0.0415743	-0.0334649
CPAR2_602730	-0.000727393	-2.76611e-06	-0.123367	0.0184202	0.0384137	-0.0661969	-0.0563242	-1.42201	-1.15941
CPAR2_602740	0.00187214	5.53473e-07	-0.00226656	-0.00658288	-0.00829585	0.000510632	-0.0375216	-0.461341	-1.18125
CPAR2_602750	0.0277048	1.78336e-05	-0.00412229	0.0361068	0.0661277	0.0766731	0.0066657	0.203452	0.118328
CPAR2_602760	-0.0175985	-4.27994e-06	-0.0263957	-0.102895	-0.107045	-0.180303	-0.0294257	-0.0633332	-0.0337223
CPAR2_602770	0.000253305	-2.08641e-06	0.0050849	0.0303846	0.0413589	0.0535407	0.0313531	0.273739	0.0992041
CPAR2_602780	0.01875	1.04617e-05	0.0611374	-0.0434844	-0.110643	-0.046631	-0.00419229	-0.0577881	-0.0291686
CPAR2_602790	-0.00661951	-3.64518e-07	-0.0166111	-0.0552375	-0.0897178	-0.0362268	0.00166881	0.00213058	0.0565008
CPAR2_602800	-0.0191019	-2.48373e-06	-0.0584119	-0.0235658	-0.036305	0.0451819	-0.0290458	0.107087	-0.00339623
CPAR2_602810	-0.00132566	-6.1963e-06	-0.0510385	0.11193	0.0748105	0.047424	0.00538611	0.234451	0.0249291
CPAR2_602820	0.00717239	4.41793e-06	0.054194	0.0137858	0.0330178	0.0619337	0.00829287	-0.0316351	0.10367
CPAR2_602830	0.022431	7.35841e-06	0.0529166	0.0251166	0.140161	0.135268	-0.0180793	0.0469705	-0.101095
CPAR2_602840	0.0172315	4.47996e-06	0.0472239	0.0558571	0.0835076	0.0333269	0.00515177	0.0212156	0.0435213
CPAR2_602850	0.0159774	1.40573e-05	0.0385823	-0.0427541	-0.226781	-0.0100592	0.00266322	-0.253762	0.0146767
CPAR2_602860	-0.000581402	1.28029e-05	0.0172658	0.0262292	0.0210025	0.210157	-0.00219519	-0.141637	0.0152615
CPAR2_602870	0.0105326	1.40434e-05	-0.0451704	-0.0540604	-0.017291	0.00773041	-0.0276731	-0.0488595	-0.177867
CPAR2_602880	0.00754245	4.68091e-06	0.0273615	0.054154	0.077616	0.223689	0.00890089	0.262786	0.0839054
CPAR2_602890	0.0586921	1.1834e-05	0.401802	0.05804	0.0488877	0.0345066	-0.0108337	-0.200706	0.0376276
CPAR2_602900	0.0167171	9.34858e-06	0.130387	0.0416562	0.0875863	0.0659916	0.00891859	0.427164	0.0898007
CPAR2_602910	-0.0114896	-8.00382e-07	0.0441373	0.0179758	0.0857521	-0.00829326	0.014952	-0.0469687	-0.0252509
CPAR2_602920	0.00396535	-7.94651e-06	0.00855727	-0.0308102	-0.0593549	-0.0973382	-0.441881	-0.0842912	-0.491096
CPAR2_602930	-0.0103677	-5.75886e-06	-0.0539674	-1.10897	-1.05969	-1.02115	-0.00713565	-0.0631208	-0.0162304
CPAR2_602940	0.0240238	1.18375e-06	-0.0377296	-0.0180569	-0.103269	-0.0207803	0.0134951	-0.053848	0.00714047
CPAR2_602950	-0.00601325	-2.30782e-06	-0.0141967	-0.0330466	-0.00484557	-0.0771951	-0.0469557	0.0383314	-0.174601
CPAR2_602960	0.000767959	-3.85907e-06	-0.0243318	0.235288	0.248679	0.165759	-0.308869	-0.907392	-0.333667
CPAR2_602970	8.41011e-05	-2.4057e-06	-0.00860034	-0.0194168	-0.0344205	-0.0538071	-0.0182737	0.0893311	-0.106055
CPAR2_602980	0.00595569	-4.10005e-06	-0.00700319	0.112263	0.0909771	0.241753	-0.0140077	0.141879	-0.0659894
CPAR2_602990	0.000548541	-6.46102e-08	0.00264677	0.00598669	0.012433	0.0208482	-0.0041372	0.0240428	-0.0158775
CPAR2_603000	-0.00308391	-5.30522e-06	-0.0218783	-0.0164576	-0.00283468	-0.0630855	0.0251798	0.296137	0.015399
CPAR2_603010	0.0210389	1.01207	0.969954	-0.0671257	-0.0351165	-0.0263478	0.0221594	0.231735	0.628388
CPAR2_603020	0.025507	6.70111e-06	0.326221	-0.0013165	-0.120432	-0.0289972	-0.210656	-0.175407	-0.106797
CPAR2_603030	-0.00117784	-3.31985e-06	-0.0274552	0.10582	0.16633	0.28985	0.0121622	0.539217	0.0256535
CPAR2_603040	0.0483021	6.03252e-06	0.179983	0.0954553	0.208573	0.143132	-0.0750586	-0.489232	-0.19103
CPAR2_603050	-0.0100952	-4.29951e-06	-0.0545805	-0.0469744	-0.0820048	-0.0580355	-0.0206093	-0.493291	0.0422774
CPAR2_603060	0.00349492	1.63936e-06	-0.00437743	0.0223835	0.0392235	0.165959	-0.0138493	-0.0177426	0.058548
CPAR2_603070	-0.00159108	-1.72886e-06	0.00647867	0.129282	0.139198	0.0965241	0.0256304	-0.0446549	-0.0052507
CPAR2_603080	0.000471993	-1.47775e-06	-0.00155788	0.406919	0.665981	0.452946	-0.0210271	-0.678893	-0.0555365
CPAR2_603090	-0.0379492	-2.26741e-05	-0.391597	0.0599722	-0.0262032	-0.0980527	-0.108016	-0.672669	-0.612236
CPAR2_603100	0.00261508	2.42267e-06	0.030377	-0.0111394	-0.0688181	-0.0779294	-0.00640724	-1.93488	-0.0148235
CPAR2_603110	0.0128447	2.05622e-06	-0.0123193	-0.00958123	-0.0138418	-0.0823778	0.0481318	0.0241229	0.103835
CPAR2_603120	0.0325579	-6.6442e-06	0.0330367	0.0124663	0.0553253	0.0554459	-0.00375864	0.28827	-0.0303762
CPAR2_603130	0.00334934	-2.24708e-06	-0.00931669	-0.0468078	-0.0591885	-0.0858792	-0.00524357	0.00421557	0.0371707
CPAR2_603140	-0.0091691	-5.14514e-06	-0.0162147	-0.10534	-0.304726	-0.358722	0.0627238	0.0674748	0.10085
CPAR2_603150	0.0152115	9.22143e-08	0.0246047	-0.00579312	0.0051179	-0.0122185	0.00127333	0.108111	-0.0592805
CPAR2_603160	0.0273259	3.55075e-06	0.18565	0.0535193	0.0153839	0.0583727	-0.0438165	-0.373602	-0.148969
CPAR2_603170	0.00621576	2.07613e-06	0.0235678	0.00966842	-0.0728336	-0.0752787	-0.0488054	-0.869972	-0.0963144
CPAR2_603180	-0.0200634	-8.30657e-06	-0.0356137	-0.106626	-0.0954735	-0.163002	0.0352964	0.0110414	0.0820804
CPAR2_603190	-0.0235561	-5.94535e-06	-0.0493355	-0.0123122	-0.0473344	-0.111683	-0.0412876	-0.0961834	-0.0652866
CPAR2_603200	0.0128674	5.16522e-06	0.0360038	0.00987645	-0.0233148	0.00159753	0.0125077	-0.186655	0.0182264
CPAR2_603210	0.005811	-2.1672e-07	-0.00934628	0.0495744	0.000105606	0.0497063	0.0360844	-0.0657641	0.00370517
CPAR2_603220	0.0257574	7.05186e-06	-0.0136278	-0.0586903	-0.0618983	-0.264212	0.0519499	0.329718	0.065175
CPAR2_603230	-0.00969543	-4.98115e-06	-0.0507299	-0.0147302	-0.0558104	-0.0492681	-0.0248665	-0.141035	-0.0984653
CPAR2_603240	-0.00364787	2.66865e-06	0.0259703	-0.00392312	-0.00604375	-0.0110571	-0.00986618	-0.980253	-0.00569021
CPAR2_603250	0.0110555	5.45497e-06	0.0150945	0.0488424	0.0315526	0.261923	0.0120983	0.0944612	-0.0476189
CPAR2_603260	0.005149	1.39007e-06	0.0154279	0.00474925	-0.0917153	-0.240958	0.101138	0.0434781	0.156433
CPAR2_603270	-0.00172274	-8.94737e-07	-0.00215818	-0.195021	-0.118895	-0.297282	-0.0342838	-0.243172	-0.216414
CPAR2_603280	0.000659645	4.24765e-06	0.00653122	-0.00633928	-0.0495789	0.0712214	0.0444099	0.259627	0.165573
CPAR2_603290	0.000251273	-2.52555e-06	-0.0130128	0.0391111	0.0361191	0.0884915	0.0297327	0.245263	-0.0343182
CPAR2_603300	0.000724884	-5.74991e-06	-0.00210391	-0.0785223	-0.0374898	-0.213087	-0.0060453	0.312975	-0.0232214
CPAR2_603310	0.00682429	-3.69383e-06	0.00268274	-0.0016142	0.0248332	0.0275738	-0.0198415	0.155526	0.00525102
CPAR2_603320	0.011052	-5.0016e-06	0.0057955	-0.0155124	-0.0379076	-0.0267427	-0.0221505	0.226495	-0.0449146
CPAR2_603330	0.00380685	-7.66555e-06	-0.0503014	-0.0960718	-0.120085	-0.253533	-0.0177816	-0.134837	-0.0999025
CPAR2_603340	-0.0211375	-2.91811e-06	-0.0966201	-0.155462	-0.232056	-0.293754	-0.0592063	-0.660491	-0.162567
CPAR2_603350	0.00906557	2.8397e-06	0.0282069	-0.160028	-0.0461885	-0.109591	-0.00686385	-1.08765	-0.0432782
CPAR2_603360	0.000950139	-4.83294e-07	-0.0150816	-0.0270588	-0.00912319	0.0740833	0.0107794	0.473566	0.0399874
CPAR2_603370	-0.0141975	-9.63112e-06	-0.0190504	0.0244431	0.0126607	0.0731501	-0.0279478	-0.125948	0.0725451
CPAR2_603375	0.00492603	2.67047e-06	0.0160774	0.0740062	-0.0556729	-0.0210259	0.00788134	-0.0129425	0.00508869
CPAR2_603380	0.000460331	8.08184e-06	0.0147433	-0.0453522	-0.0200094	-0.0949551	-0.25074	-0.137301	-0.195489
CPAR2_603390	-0.0134871	-1.21393e-06	-0.130698	-0.0582599	-0.0644013	-0.175905	0.0255412	-0.0492353	0.0361014
CPAR2_603400	-0.00490587	-3.10902e-06	-0.00200856	0.0307665	0.0459313	0.0139695	-0.111286	-0.665769	-0.167741
CPAR2_603410	-0.0101525	-2.10153e-06	-0.0483946	0.00680032	0.0250315	0.0351137	0.0045506	0.162317	-0.138842
CPAR2_603420	-0.0092207	-3.0523e-06	-0.0505175	-0.211111	-0.696662	-0.279082	0.00698167	1.33285	-0.00525057
CPAR2_603430	-0.00686757	-4.48159e-06	-0.0192142	-0.0233565	0.0106608	-0.0552407	0.00132515	0.00330491	0.0202536
CPAR2_603440	-0.00777746	-4.46658e-06	-0.0186229	0.00798544	0.000509549	-0.0399173	-0.112129	-0.567967	-0.294182
CPAR2_603450	-0.0125575	-2.06424e-06	-0.00169899	-0.0105452	-0.0159122	-0.0684182	-0.0219506	-0.895184	-0.10412
CPAR2_603460	-0.0069516	-3.82933e-06	-0.0370252	-0.0138605	0.00950107	-0.0287799	0.081035	0.438205	0.080759
CPAR2_603470	-0.00244871	-2.73178e-06	-0.0283996	-0.0206386	-0.0190667	-0.0638559	0.0144144	0.24951	0.0139159
CPAR2_603480	-0.00275757	-2.69945e-06	-0.0328965	0.00567896	-0.0383063	-0.166288	0.0175516	0.0915293	-0.012142
CPAR2_603490	0.0051676	3.7191e-06	0.0409789	-0.0473805	-0.201637	-0.156264	0.00122975	-0.677939	-0.0102969
CPAR2_603500	-0.00798554	-5.13818e-06	-0.0110193	-0.0677816	-0.0890324	-0.129143	-0.0447318	-0.129385	-0.097906
CPAR2_603510	0.00104425	-6.16838e-06	-0.0297532	0.0585074	0.125034	0.0756658	-0.0182627	-0.342746	-0.00459033
CPAR2_603520	-0.00122804	-7.19998e-06	0.00614619	0.0309488	0.159126	0.178148	-0.0495345	-0.0886415	-0.0257123
CPAR2_603530	0.0151094	-1.65207e-06	0.0511302	0.648921	0.765012	0.612581	-0.0222799	-0.920028	-0.0794332
CPAR2_603540	0.0155756	4.13276e-06	0.117353	0.0219949	0.00693518	-0.00577949	-0.0493935	-0.158246	-0.0298734
CPAR2_603550	-0.0331486	-7.62635e-06	-0.0484073	0.0218232	0.092138	0.148838	-0.0109428	-0.0716758	0.015289
CPAR2_603560	-0.00342552	-4.72334e-06	-0.0200958	-0.00186332	-0.0639038	-0.188893	-0.0125424	0.1044	-0.137331
CPAR2_603570	0.0112555	5.82828e-06	-0.0116958	0.0271123	0.038704	0.046012	-0.00916053	0.0773283	-0.0251026
CPAR2_603580	0.0283112	1.62892e-05	0.0559444	0.150198	0.206387	0.268093	0.00531594	0.0868821	0.113978
CPAR2_603590	-0.00573415	-2.82779e-06	-0.11392	0.0175971	0.0083264	0.0122548	0.057031	-0.63723	0.0513311
CPAR2_603600	-0.0476562	-3.54344e-06	-0.795243	0.0899893	0.121737	0.0660982	0.0115741	-0.389861	-0.0645558
CPAR2_603610	-0.00554634	2.79187e-06	-0.0262652	-0.0069391	-0.0696962	-0.274506	-0.295952	-1.36407	-0.35051
CPAR2_603620	-0.011251	9.9741e-06	-0.0445997	-0.0408325	-0.0689488	-0.0432297	0.00177162	0.21675	-0.0530449
CPAR2_603630	0.00192659	6.08623e-06	0.0405038	0.0232822	0.121499	0.0947392	0.0109662	0.290701	0.0459962
CPAR2_603640	-0.0059908	9.1642e-07	0.00572531	-0.000702021	0.0191542	0.0373383	-0.0211741	-0.0914686	-0.0455625
CPAR2_603650	-0.00663906	3.72062e-06	-0.00421235	0.0445635	0.0176369	0.120617	-0.00743019	-0.160011	-0.00165031
CPAR2_603660	-0.0103813	1.49676e-06	-0.0240193	-0.00522428	-0.00821947	0.0268261	-0.0206173	0.109859	-0.136786
CPAR2_603670	0.0151326	5.04433e-06	0.0843061	-0.0558345	-0.141864	-0.0301744	-0.0194855	-0.146757	-0.055239
CPAR2_603680	-0.0456442	2.4942e-07	-0.0511392	-0.000195296	-0.0431249	-0.0433642	-0.026239	-0.129423	-0.0770339
CPAR2_603690	-0.011102	-4.02502e-06	0.0100886	-0.0327767	0.0112605	-0.0187372	0.0243766	0.524183	0.0880386
CPAR2_603700	0.00195121	-1.02838e-05	-0.13675	0.0392256	0.0936543	-0.0128826	-0.00131914	0.20082	0.0573666
CPAR2_603710	-0.0182172	-3.28606e-06	-0.127614	0.137875	0.0914858	0.169979	0.0108553	0.328962	-0.0386617
CPAR2_603720	0.0120967	1.3193e-06	0.046306	-0.0348543	-0.0236626	0.0312142	-0.0790837	-0.308599	-0.120853
CPAR2_603730	-0.0073595	5.36099e-06	-0.00306365	0.00507698	0.0126783	-0.0465119	-0.00841923	-1.19569	-0.0619007
CPAR2_603740	0.0183371	8.52878e-06	0.0491363	0.0202793	-0.0311957	0.027585	-0.0132702	-0.0385735	-0.114374
CPAR2_603750	-0.0142557	-3.03099e-06	-0.021256	-0.0379508	-0.0366628	0.0906788	-0.0138599	-0.0155298	-0.0585201
CPAR2_603760	-0.00132477	-3.22113e-06	-0.0355073	-0.0368489	-0.0383013	-0.0979733	-0.0299904	0.203078	-0.0116954
CPAR2_603770	-0.0136746	-1.95519e-06	-0.0469644	-0.00268004	-0.0952663	-0.0893818	-0.062755	-0.120182	-0.302826
CPAR2_603780	0.011244	6.78905e-06	0.0456118	0.0486675	0.00651984	0.0441259	0.00870961	-0.0328745	0.0602112
CPAR2_603790	0.0126079	5.75825e-06	-0.00773834	-0.026007	0.0043825	0.00897487	-0.000689658	-0.000376719	0.00872365
CPAR2_603800	0.00957226	4.2456e-06	0.0224678	0.0892506	0.0504584	0.0546223	0.00329795	0.0864309	-0.0383723
CPAR2_100020	0.00201153	2.74987e-07	0.0224503	0.0775204	0.0581067	0.024084	0.0410738	0.0585647	-0.00664864
CPAR2_100030	-0.00893331	-1.4329e-05	-0.0429116	-0.0380747	-0.0841824	-0.125513	-0.011491	0.132556	-0.0494826
CPAR2_100040	-0.00557569	-5.71898e-06	-0.0246753	0.0043481	0.0527519	-0.033904	-0.00897869	0.0462918	0.0262615
CPAR2_100050	-0.0163219	-2.18381e-06	0.0424816	-0.0474552	-0.158137	-0.125284	0.00183303	-0.0792774	-0.00939558
CPAR2_100060	-0.00573301	-6.97976e-06	-0.0372672	-0.0354408	0.00645595	-0.0273606	-0.0510404	-0.364989	-0.0879539
CPAR2_100070	0.00304678	-3.43124e-06	-0.0042622	-0.305669	-0.278958	-0.317793	0.00433491	0.854913	0.0628216
CPAR2_100080	0.00145861	-3.16366e-06	-0.0546704	-0.518043	-0.160257	-0.480385	0.017741	0.597146	0.0975975
CPAR2_100090	0.0100161	-2.32497e-06	-0.0221756	-0.00249976	0.0209704	-0.100373	-0.0133156	-0.838197	0.00517741
CPAR2_100100	-0.000548383	-4.42272e-06	0.00330026	-0.647296	-0.952423	-0.825468	-0.00688352	-0.284883	-0.00224321
CPAR2_100110	-0.047952	-1.055e-05	-0.478474	0.0164229	0.0380859	0.0940993	-0.0589811	-0.455183	-0.154308
CPAR2_100120	0.0145607	-3.79666e-06	-0.0146993	0.00864109	0.0142047	0.0176449	-0.0505943	-0.286755	-0.138363
CPAR2_100130	-0.072748	-2.33435e-05	-0.111087	-0.600965	-0.844851	-0.872414	0.127082	0.438215	0.0648287
CPAR2_100140	0.00875831	9.37038e-08	0.02397	-0.0684265	-0.0599572	0.00315209	0.0206833	0.412578	0.14392
CPAR2_100150	0.00204409	2.70975e-07	0.0117283	-0.0190453	-0.0491721	-0.025733	0.018275	0.0170949	0.041508
CPAR2_100160	0.00285331	-5.94477e-06	-0.0316751	0.00721218	-0.0309523	-0.0712367	0.015807	0.315096	-0.0173757
CPAR2_100170	-0.232548	-4.62764e-06	-0.0815778	-0.0702514	-0.0475954	-0.0884421	-0.000508015	-0.196329	-0.0651338
CPAR2_100180	0.00791156	2.92132e-06	0.0397122	-0.0527479	-0.178444	-0.100217	0.00185935	-0.835957	0.00598716
CPAR2_100190	0.00609823	3.29303e-06	0.0259132	-0.0227735	-0.077259	0.0255236	0.00850098	-0.448967	-0.0478079
CPAR2_100200	0.00709286	-6.30119e-07	0.134088	0.063275	0.0743535	0.0706299	-0.00784001	-0.199886	0.0196393
CPAR2_100210	0.00598646	2.40379e-06	0.0273949	-0.0986828	-0.0403059	-0.09171	0.00949527	0.182626	0.125229
CPAR2_100220	0.0111877	5.88178e-06	0.0436408	0.0674516	0.0677383	0.128841	0.034256	0.133734	0.065501
CPAR2_100230	0.0206084	9.96252e-06	0.0884644	0.0270267	-0.0124819	0.0813494	0.0110642	0.0985207	0.0888677
CPAR2_100240	0.0184112	5.71859e-06	0.0700024	0.0133356	-0.00412362	0.0640581	-0.00555605	0.0453243	0.0767148
CPAR2_100250	-0.0784811	-3.58848e-06	-0.0513256	-0.0392803	-0.0822316	-0.0609487	-0.00278555	0.0986742	-0.0535759
CPAR2_100260	0.0216343	9.71364e-06	0.20751	-0.0177655	-0.177492	-0.0524722	-0.00117528	-0.0838645	-0.0168512
CPAR2_100270	0.00292858	-3.17069e-07	0.035543	-0.0568829	-0.0676948	-0.0090541	-0.00534205	-0.0277013	-0.0569183
CPAR2_100280	-0.00543451	4.58771e-06	0.0226888	-0.0415078	-0.0230711	-0.0192625	-0.00280337	-0.348235	-0.0366606
CPAR2_100290	-0.00455998	2.97199e-06	0.0203595	0.0157522	-0.00230693	0.0616651	0.00564632	0.180848	0.0692063
CPAR2_100300	0.00325091	-1.4398e-06	-0.0081924	-0.00524403	0.0847505	0.0663185	-0.00329884	0.42061	-0.0498497
CPAR2_100320	0.00479061	7.19518e-06	0.0227874	-0.0708122	-0.383565	-0.319326	0.10193	-0.213924	0.359257
CPAR2_100330	0.0135289	4.4843e-06	0.0207497	0.0568446	0.0548155	0.147177	0.0261326	-0.334388	-0.0335246
CPAR2_100340	0.00464197	2.45672e-06	-0.00163449	-0.453919	-0.0423207	-0.0853858	-0.00122499	-0.151344	0.046977
CPAR2_100350	0.0121854	8.46631e-06	-0.00641306	0.0234679	-0.0299501	-0.0465368	0.00594772	-0.0138325	0.0278094
CPAR2_100360	-0.00932835	-7.7415e-06	-0.0569957	-0.0373564	-0.0228075	-0.0656226	-0.00423969	-0.112196	-0.0129912
CPAR2_100370	0.00466939	-2.01609e-06	-0.00437842	-0.0101	-0.00194874	0.0378155	-0.0172813	0.0605569	0.00903879
CPAR2_100380	0.0124713	-6.98788e-07	-0.00478208	-0.104121	-0.0727118	-0.0440951	0.00847615	0.271456	0.0208997
CPAR2_100390	-0.00640015	-1.77108e-07	-0.00983174	-0.0542619	-0.0173562	0.0648503	-0.229628	0.0517738	0.0570496
CPAR2_100400	-0.00977581	-2.09451e-06	-0.0147744	-0.0016821	0.00736335	0.00698602	0.00379605	0.41742	-0.0161518
CPAR2_100410	-0.00417418	-3.01155e-06	-0.071127	-0.053349	0.00379115	-0.0157612	-0.0206332	0.194242	0.0267451
CPAR2_100420	0.016183	1.13554e-06	0.0465578	-0.230557	-0.245886	-0.152892	0.0271718	0.22115	0.0987226
CPAR2_100430	0.0124742	8.89114e-06	0.0406689	0.00260111	-0.0252321	0.0176671	-0.0188561	-0.0101388	0.0919815
CPAR2_100440	0.0116852	5.95333e-06	0.0380386	-0.00247616	-0.000206397	0.0279351	-0.0186994	0.0606365	0.0137047
CPAR2_100450	0.0298883	8.01138e-06	0.133644	-0.152	-0.255358	-0.242791	-0.00911327	-0.0951046	0.0219557
CPAR2_100460	-0.00698445	4.90755e-08	-0.0317458	0.0569067	0.216043	0.0526014	-0.0122249	-0.0218535	-0.214898
CPAR2_100470	0.0011105	-2.71655e-06	-0.0409056	0.0280666	0.130286	0.0755975	-0.0021479	0.134929	-0.00463791
CPAR2_100480	0.0128125	5.46649e-06	1.85854	-0.000514461	-0.00217026	0.00259733	-0.0062526	-0.066228	-0.00530658
CPAR2_100490	-0.00839571	-3.43297e-06	-0.0173256	0.0245012	0.00601271	0.00965119	-0.00379261	0.327664	-0.340724
CPAR2_100500	-0.0170846	2.21418e-06	0.0318295	-0.00917357	-0.121814	-0.0594919	-0.000376622	-0.221609	-0.0852131
CPAR2_100510	0.0155527	7.28091e-06	0.0855359	-0.0232038	-0.0772939	-0.0413139	-0.0212352	0.296389	-0.0510716
CPAR2_100520	0.00684929	4.40548e-06	0.0391904	-0.0273244	-0.105075	-0.094401	0.00903471	0.187913	0.081993
CPAR2_100530	0.016827	9.88674e-07	-0.0217976	0.00498848	0.0195477	0.0100557	0.0056293	0.562584	0.0353179
CPAR2_100540	0.010109	1.01867e-05	0.0144543	-0.0457626	0.00760598	-0.0480704	0.0487936	-0.0953595	-0.00639972
CPAR2_100550	0.00668831	8.91701e-06	0.0639379	0.0264005	-0.0290544	0.0195756	0.00522014	-0.201388	0.0359149
CPAR2_100560	0.0018464	-2.03339e-06	0.0170589	0.0271563	0.0886001	0.0826192	-0.0256672	-0.110486	0.00251925
CPAR2_100565	0.0107786	1.99433e-06	0.0113179	-0.0117478	-0.0239427	-0.0260897	-0.00605761	0.00947638	-0.00343795
CPAR2_100570	0.0072588	1.49315e-06	0.0257987	-0.0494966	-0.0698112	-0.125147	-0.0396049	-1.11198	-0.217342
CPAR2_100580	0.010429	4.95166e-06	-0.00539505	0.359687	0.236254	0.0764063	0.0178925	0.180451	0.0484453
CPAR2_100590	-0.010945	1.96278e-06	-0.0152452	-0.0930458	-0.149872	-0.234377	0.0178281	0.035433	0.0328311
CPAR2_100600	0.00450266	-1.80485e-07	-0.00812944	-0.0326342	-0.00743738	-0.0599197	-0.140417	-0.0692296	-0.0374383
CPAR2_100610	-0.00544473	-1.98115e-06	-0.0248282	0.0163173	-0.0650973	0.00272987	-0.00862614	-0.239019	-0.112603
CPAR2_100620	0.00504994	2.86674e-06	0.0461363	-0.164363	-0.254732	-0.227671	-0.0299245	-0.881079	-0.216306
CPAR2_100630	-0.0154013	-1.05507e-07	-0.00469141	-0.0392583	0.00477057	-0.0418578	-0.0318923	0.0585711	-0.175253
CPAR2_100640	-0.00141053	2.89242e-06	0.0196709	-0.0370104	-0.402163	-0.0744441	0.0185597	-0.232	0.171147
CPAR2_100650	-0.00850625	-4.44988e-06	-0.0258793	-0.0607814	-0.153296	-0.27224	-0.00554455	0.170508	-0.0130788
CPAR2_100660	-0.0213243	-1.15515e-06	-0.0110404	-0.0130764	-0.0309747	-0.00162269	-0.0106802	0.120046	0.0171494
CPAR2_100670	0.00545923	-2.07232e-06	-0.010273	-0.0581603	-0.109105	-0.195233	0.00125245	-0.428311	-0.000348598
CPAR2_100680	0.00525261	5.12723e-06	0.114202	-0.0942939	-0.159358	-0.130711	-0.02397	-0.496366	-0.0625484
CPAR2_100690	0.0323446	9.88945e-06	0.0730518	-0.157717	-0.0778094	-0.115952	-0.0857525	0.00277391	-0.0205936
CPAR2_100700	-0.00543098	-8.8982e-07	-0.0269514	-0.0145174	-0.0806325	-0.0545252	-0.0135869	-0.0703463	-0.19896
CPAR2_100710	-8.8772e-05	-3.26998e-06	-0.0485819	-0.0203745	-0.0398423	-0.00977149	-1.03335	-1.80117	-1.40285
CPAR2_100720	0.0133788	-4.82594e-07	-0.0163957	0.0436753	0.191378	0.190395	-0.0118433	-0.0094594	0.0646552
CPAR2_100730	0.0792896	1.18604e-05	0.187393	0.160498	0.226437	0.27786	-0.0206115	-0.331282	-0.0167742
CPAR2_100740	0.00500829	-1.13911e-06	-0.00133558	0.404232	0.541444	0.0926911	-0.048287	-0.0530137	-0.15454
CPAR2_100750	0.0045347	-1.08965e-06	0.0271027	-0.288059	-0.0795306	-0.165469	-0.249608	-0.575524	-0.229231
CPAR2_100760	0.00178301	-5.93945e-07	-0.0271553	0.0171344	0.116347	0.1492	-0.0400117	0.291317	0.113956
CPAR2_100770	0.00910885	-4.87345e-07	-0.00395169	0.0077056	0.0168059	0.0302317	-0.0091195	-0.317645	-0.030523
CPAR2_100780	0.0209623	5.00305e-07	0.0206567	0.0168436	0.0493996	0.342024	-0.0222209	-0.0784015	-0.0126533
CPAR2_100790	0.0173265	5.59148e-06	0.113662	-0.0161164	-0.0650415	-0.0161508	0.0221297	-0.0459772	0.0413228
CPAR2_100800	-0.00571989	-4.54555e-06	-0.00745416	0.00262771	0.110753	-0.0381886	-0.0554113	-0.171838	-0.208658
CPAR2_100810	0.0158444	1.85685e-06	0.0622886	0.0473622	0.0472784	0.0124533	-0.00528978	0.0164601	-0.00765597
CPAR2_100820	0.0116346	-4.14225e-06	0.0368063	0.312296	0.655296	0.584108	1.54472e-05	0.321606	0.0242122
CPAR2_100830	0.00145352	-2.49239e-07	0.00352984	0.030902	0.00775532	0.380448	-0.716749	-1.33651	-0.903029
CPAR2_100840	-0.00375737	-1.80194e-06	-0.0334256	0.00996994	0.114437	0.0532445	-0.0172572	-0.205183	-0.0202419
CPAR2_100850	1.90737	4.72099e-06	0.050429	-0.00852646	-0.0224068	0.0263624	0.0133922	0.63584	0.0749163
CPAR2_100850.1	0.00130376	1.10582e-06	0.00744027	0.00334466	0.0114723	-0.0191414	0.013235	0.254362	0.0340615
CPAR2_100870	0.0058948	2.98474e-07	0.00372228	-0.0222409	-0.15022	-0.000166168	0.00852736	0.767824	0.0589128
CPAR2_100880	-0.00369026	2.27897e-06	0.00227485	0.0472492	-0.00347159	-0.00861472	-0.05292	0.251854	-0.144114
CPAR2_100890	0.0144166	-7.86511e-06	0.00535313	0.0428568	0.0850647	0.0907543	-0.306714	-0.654406	-0.437787
CPAR2_100900	-0.0399218	-4.56788e-06	-0.00964144	-0.0650864	-0.0188392	-0.0383842	-0.0212806	-0.00254633	-0.0484195
CPAR2_100900.1	0.00762043	7.11238e-06	-0.0128923	-0.0605885	-0.0937429	-0.000554949	-0.00790847	-0.0879929	-0.0108339
CPAR2_100910	0.00935947	5.58421e-06	0.0491599	0.00741436	0.0640326	-0.0227652	-0.00522614	-0.218359	0.00740974
CPAR2_100920	-0.00631716	-1.52758e-07	-0.00553433	-0.0126318	-0.00123768	-0.0840638	-0.0167297	0.0285376	0.026636
CPAR2_100930	1.72046	4.63038e-06	0.8792	-0.0185133	-0.0199088	0.0507397	0.0206924	0.577614	0.140712
CPAR2_100940	-0.00748475	-3.49813e-06	-0.0205364	0.00306794	0.0578525	0.0723834	0.00317676	-0.117923	0.0688538
CPAR2_100950	-3.99198e-05	5.00205e-07	-0.000135224	-0.00155599	0.00268079	-0.00524254	0.00462793	0.0389961	-0.0096496
CPAR2_100960	0.0115145	1.8902e-06	-0.020318	0.058193	0.0555797	0.0584042	-0.0066546	0.144361	0.00865634
CPAR2_100970	-0.000146343	-2.72569e-06	-0.0186308	0.00611929	0.116781	0.0316125	-0.0152663	-0.142021	0.0138817
CPAR2_100980	0.00251128	-2.36804e-07	0.0166895	0.15226	0.0979201	0.14912	0.0082956	0.0396824	0.0145782
CPAR2_100990	-0.0187931	-2.1501e-05	0.0529153	0.0235104	-0.00203737	-0.008054	0.115412	0.716817	0.0335784
CPAR2_101000	0.0089232	5.35728e-06	0.0481396	-0.00920917	-0.0296216	-0.0703202	0.00606024	-0.721368	-0.0416551
CPAR2_101010	0.00485589	-2.99487e-06	-0.0039338	-0.0317233	-0.190909	-0.272159	0.00293408	-0.275766	-0.038773
CPAR2_101020	0.148503	3.53968e-05	0.298069	-0.41041	-0.423594	-0.530694	0.0680528	-0.549805	0.0761764
CPAR2_101030	0.00261511	-2.92547e-06	-0.0212676	0.017923	0.295063	0.166064	-0.3052	-0.639613	-0.0442254
CPAR2_101040	-0.0133781	-1.5088e-06	-0.0391318	0.0120469	0.0637691	0.259264	0.0355834	0.098218	0.118597
CPAR2_101050	0.00913785	3.31235e-06	0.0339973	0.0144439	0.049508	0.092011	-0.0259464	-0.718787	-0.0536552
CPAR2_101060	0.0130397	3.30378e-06	0.0311535	-0.0539278	-0.304251	-0.285	0.0509768	-0.852961	0.0234307
CPAR2_101070	-0.00555545	-1.89474e-06	-0.0120514	0.000876699	0.0174389	-0.0771663	0.0196852	0.0446363	-0.0812505
CPAR2_101080	-0.0100951	-4.4077e-06	-0.072467	0.00449578	0.106339	-0.000505771	-0.00590426	0.00818132	-0.0540215
CPAR2_101090	-0.00160906	-7.9671e-07	-0.0243303	0.0113309	0.0286891	0.0691127	0.0141156	0.314034	0.00776108
CPAR2_101100	-0.0430749	-4.74243e-06	-0.0156474	0.0195986	0.0719887	0.0575594	-0.000758383	0.24792	0.00204818
CPAR2_101110	-0.00430023	-5.90033e-06	-0.0494536	0.057783	0.0447237	0.0570772	0.0632442	0.558561	0.206694
CPAR2_101120	-0.00585524	-3.32104e-06	-0.0277061	-0.0520226	-0.142971	-0.282242	-0.146974	-0.293014	-0.191493
CPAR2_101130	-0.00612237	5.64511e-06	0.047794	-0.293501	-0.499568	-0.432879	0.00108827	-0.0193842	0.00281776
CPAR2_101140	-0.00497004	-2.55812e-06	-0.0558719	-0.0471058	-0.0010991	-0.0428487	0.00904258	0.22798	0.182889
CPAR2_101150	0.0127248	2.72823e-07	0.0281455	0.0346154	0.052325	0.0555761	0.0168005	0.10903	0.0536886
CPAR2_101160	-0.00421266	-3.30577e-06	-0.0255344	-0.0033038	0.0270599	0.0157219	0.0312465	0.717157	0.206852
CPAR2_101170	0.00120702	-1.89684e-06	-0.0210278	0.0292207	0.0369981	0.0601728	-0.0162026	-0.148627	-0.0551938
CPAR2_101180	0.0302126	2.20447e-06	0.0184144	-0.0467564	0.0564798	0.0149433	-0.0162605	-0.454421	-0.0186022
CPAR2_101190	0.00529782	2.20874e-06	0.0274018	-0.0109063	-0.125293	-0.0553893	0.0034823	-0.820896	-0.0571437
CPAR2_101200	0.00774147	-4.75759e-06	-0.006284	-0.00157563	0.00311318	0.0869283	-0.0428166	0.0326664	-0.0578164
CPAR2_101210	0.00946965	-3.61312e-06	0.00206533	0.0380336	-0.0116759	0.00100035	0.0157066	0.375297	0.17078
CPAR2_101220	0.00704	2.11751e-06	0.0301103	0.0459029	0.0456688	0.102996	-0.00454077	-0.615354	0.0315624
CPAR2_101230	0.00443769	2.06638e-06	0.0221609	0.376812	0.483059	0.549098	-0.0102946	-0.915392	-0.0485454
CPAR2_101240	-0.00183065	-2.95793e-06	-0.0116551	0.0804893	0.171993	0.171875	0.0124241	0.197721	0.108759
CPAR2_101250	0.0051715	4.28767e-07	0.0530951	-0.213715	-0.321772	-0.208224	-0.0272628	0.00334568	-0.165185
CPAR2_101260	-0.00903542	1.84498e-06	0.00531319	-0.0330813	-0.0244535	-0.0215412	-0.0186342	-0.00163497	-0.0389629
CPAR2_101270	0.000885415	8.13128e-07	0.0117544	-0.00452565	-0.15355	-0.21134	0.020602	-0.270086	-0.0249515
CPAR2_101280	0.00217424	5.81535e-06	0.0335397	-0.0839518	-0.248902	-0.242361	0.00398425	-0.582941	-0.0141577
CPAR2_101290	0.00252032	5.5003e-06	-0.00215074	-0.0457572	-0.14123	-0.201085	-0.0100316	-0.195325	0.0568208
CPAR2_101300	-0.0104122	2.91835e-07	-0.0119034	-0.0522919	-0.155489	-0.201526	-0.026773	-0.0171516	-0.0561717
CPAR2_101310	0.00187789	-3.51019e-06	-0.0219165	-0.0509979	-0.00293058	0.0792452	0.00787644	0.547277	0.00388842
CPAR2_101320	0.0192609	-1.04997e-06	0.00756302	-0.0808453	-0.0278983	-0.073857	-0.00568838	0.0950671	0.0332074
CPAR2_101330	0.00514886	5.19934e-06	0.00877452	-0.203311	-0.0130183	-0.035047	-0.0315543	-1.21327	-0.0831067
CPAR2_101340	0.00380345	3.58038e-06	0.0137604	-0.048057	-0.063871	-0.157584	-0.141241	-1.01165	-0.249702
CPAR2_101350	0.0123019	-3.43962e-06	-0.0120195	0.0184435	0.0239599	0.0314497	-0.00070208	-0.00620819	0.000907913
CPAR2_101360	0.00434164	-3.57398e-06	-0.0123451	0.00966659	0.0743618	0.0493328	-0.00301397	0.418615	-0.0627863
CPAR2_101370	0.00954109	3.27101e-06	0.0386295	0.131634	0.0907456	0.200718	0.00169185	-0.15142	-0.000740039
CPAR2_101380	0.0156046	9.81436e-06	0.0206586	-0.0112561	-0.0148859	-0.0223456	0.00176039	0.0689711	-0.0317637
CPAR2_101390	-0.00502784	9.29929e-07	-0.00825786	-0.0879448	-0.248205	-0.16482	-0.00793984	-0.0851257	-0.0242945
CPAR2_101400	0.00263935	-8.97147e-07	-0.0430746	-0.0162263	-0.0804485	-0.0696483	-0.000400252	-0.0828745	-0.0180672
CPAR2_101410	-0.00264725	-9.82254e-06	-0.0658839	0.0375898	-0.0740803	-0.0164827	0.0275204	0.342171	0.0805008
CPAR2_101420	-0.0265803	-1.29791e-05	-0.183114	-0.196495	-0.050684	-0.034931	0.017375	-0.0420447	-0.0449163
CPAR2_101430	0.00498479	2.15142e-06	0.0316424	-0.0168509	-0.121219	-0.0902254	-0.0601879	-0.777554	-0.089778
CPAR2_101440	6.32657e-05	-9.31049e-06	-0.00451595	0.178095	0.106006	0.121786	0.0298806	-0.0925779	0.104126
CPAR2_101450	0.00530091	3.56896e-06	0.024345	-0.00191848	-0.0920034	-0.0320405	-0.0129706	-0.697059	0.0140293
CPAR2_101460	0.0103704	6.41608e-06	0.0773809	-0.000334572	0.0012918	0.0633262	0.00547973	-0.142584	-0.00926935
CPAR2_101470	-0.0300021	-9.32369e-07	-0.117644	-0.0392795	0.0181044	-0.0309847	0.000212467	0.229218	-0.0189852
CPAR2_101480	-0.00761312	-1.47401e-06	-0.0373147	0.0804719	0.0776114	0.0606636	-0.0314637	-1.04264	-0.209103
CPAR2_101490	-0.0103426	-4.94157e-06	-0.010211	-0.0359123	-0.15589	-0.243663	-0.0105152	-0.0324541	0.00929431
CPAR2_101500	-0.0129252	-7.17509e-06	-0.0582871	-0.0209186	-0.0135095	-0.0932374	-0.0221656	-0.00932516	0.0125899
CPAR2_101510	-0.00163235	-6.48009e-06	0.00671043	0.0758125	0.15726	0.287112	0.000641085	0.648358	0.0993524
CPAR2_101520	-0.00785592	4.56934e-06	-0.245817	-0.334946	-0.450402	-0.377576	0.019824	0.237676	0.0190597
CPAR2_101530	0.0100911	2.28935e-06	0.0443424	0.103606	0.0195711	0.0297839	0.014119	0.0913882	-0.0147388
CPAR2_101540	0.00559593	-1.67675e-06	0.00477804	-0.0702525	-0.244855	-0.227875	0.011344	0.481768	-0.110272
CPAR2_101550	0.00516028	-3.96724e-06	-0.0273518	0.00572285	-0.022343	-0.108095	-0.00506019	0.00946254	-0.0489673
CPAR2_101560	-0.00044957	-4.99733e-06	-0.020512	0.118409	0.089167	0.105661	0.0152808	0.25439	0.116282
CPAR2_101570	0.0435157	1.15729e-05	0.156613	-0.110715	-0.140016	-0.0387137	-0.0337638	-0.144071	-0.0522385
CPAR2_101580	0.0119957	-1.78942e-06	0.0832437	-0.0494423	-0.0411126	-0.0460393	0.0234164	0.322502	0.143899
CPAR2_101590	0.01734	4.57535e-06	0.148667	0.0221921	0.0769105	0.0996395	-0.00267293	-0.0966137	0.00756914
CPAR2_101600	0.00162576	1.32982e-06	0.0267777	0.0639396	0.0146765	0.0986494	-0.0536444	-0.390856	-0.0283289
CPAR2_101610	0.0280063	-9.95291e-08	0.0183175	-0.0329962	0.0305459	0.0233219	0.0288984	0.658208	0.0894088
CPAR2_101620	0.00592424	4.69304e-06	0.00684544	-0.254777	-0.343887	-0.54366	0.00974891	0.100092	0.0437431
CPAR2_101630	0.00337295	1.35412e-06	0.0165327	0.0019092	0.0294045	0.0131353	-0.0185825	-0.317359	-0.0505412
CPAR2_101640	0.0107588	3.71808e-06	0.0160326	-0.0166886	-0.075435	-0.0423205	0.019689	0.433064	0.071079
CPAR2_101650	0.00500321	2.26321e-06	0.0325623	0.0346462	0.0366353	0.0569763	-0.0437763	0.0483341	0.0364115
CPAR2_101660	0.0113669	4.8784e-06	0.0469221	0.0254945	0.112576	0.171422	-0.00284498	-0.0804136	0.099022
CPAR2_101670	1.10765	4.16677e-06	0.22958	0.0269848	0.0764474	0.205977	-0.039626	-0.164292	-0.166549
CPAR2_101680	-0.0264165	-4.38617e-06	-0.124312	0.0154321	0.032878	0.009356	-0.466221	-0.806249	-0.423054
CPAR2_101690	0.00677579	1.79837e-06	0.0303974	-0.0772943	-0.151061	-0.169086	-0.0150364	-0.508012	-0.063279
CPAR2_101700	0.00153601	3.16265e-06	0.0124693	-0.00314191	0.0292895	0.0173479	-0.0123258	-0.11788	-0.0414679
CPAR2_101710	0.00987396	8.34538e-06	0.0523933	0.0216927	-0.00110373	0.00224577	0.00739261	-0.142276	-0.00610488
CPAR2_101720	-0.011436	1.91467e-06	0.056823	-0.0361059	-0.140942	-0.0982564	0.00708793	-0.261488	-0.00676623
CPAR2_101730	0.00756964	2.25124e-06	0.0210761	0.0409218	0.019363	0.0126664	0.0014789	-0.530047	-0.024711
CPAR2_101740	-0.00063868	-3.62907e-06	-0.0338779	0.236035	0.233632	0.142005	0.0117559	0.286007	-0.0134625
CPAR2_101750	-0.00242647	-8.18693e-07	-0.00963344	0.0097162	0.0631217	0.0838914	0.0199858	0.141798	0.0245935
CPAR2_101760	0.0103067	2.56187e-06	0.0962674	0.0680051	0.119013	0.114773	0.0246049	-0.342624	0.0124957
CPAR2_101770	0.00284745	-9.09829e-07	-0.0313863	0.0188813	0.0450403	0.0652298	0.0013957	0.0665927	-0.00517552
CPAR2_101780	-0.0179958	-3.40195e-06	-0.0556642	-0.0113806	0.0635602	-0.053341	-0.00733723	-0.130661	-0.0420248
CPAR2_101790	0.00654672	1.22323e-06	0.0242877	-0.0548404	-0.149906	-0.139831	-0.141667	-1.12663	-0.334004
CPAR2_101800	0.00572935	1.59533e-06	0.0154998	0.00849961	-0.0206476	-0.0164064	-0.00995246	-0.254302	-0.0221092
CPAR2_101810	0.00210638	-2.05653e-06	-0.00228466	-0.00152963	0.00146094	0.0617241	0.0438468	0.819643	0.0263757
CPAR2_101820	0.00871854	2.1107e-06	0.0160256	0.195825	0.214329	0.164968	0.0313924	-0.15318	0.0112315
CPAR2_101830	-0.000640086	-2.78496e-06	-0.0221398	0.00599441	0.000142743	0.0230873	0.0230481	0.379846	0.044665
CPAR2_101840	0.0210171	1.49728e-05	0.160606	0.0132813	-0.00179147	0.18475	0.0334804	0.177064	0.225516
CPAR2_101850	0.00226809	4.87435e-06	-0.0503294	0.00901027	0.000542634	0.030898	-0.00187684	0.118656	-0.0279745
CPAR2_101860	-0.0174805	-3.43048e-06	-0.0594887	-0.0557352	-0.137273	-0.0112805	-0.00118185	-0.268795	0.0235947
CPAR2_101870	0.00911742	-3.45702e-06	0.0167352	0.045276	0.182627	0.318522	-0.00631058	-0.249939	0.220306
CPAR2_101880	0.00542842	0.549059	0.0589899	-0.563742	-0.404856	-0.653456	0.925629	0.279058	1.12054
CPAR2_101890	0.00419661	1.69641e-06	0.018353	-0.0150386	-0.0909812	-0.0763917	0.0148384	0.495833	-0.0561936
CPAR2_101900	-0.00503983	-1.75878e-06	-0.0109792	-0.0329046	-0.0705961	-0.00261565	-0.00709096	-0.233536	-0.0366865
CPAR2_101910	-0.00442676	-1.79521e-06	-0.013001	-0.0461773	0.0425063	0.0374959	-0.0136608	0.496126	-0.0119036
CPAR2_101920	-0.00888562	-6.75957e-06	-0.043571	0.0418627	0.110363	0.0711038	0.0142257	0.422008	0.115484
CPAR2_101930	-0.0310124	7.69733e-06	0.00582696	-0.174198	-0.186806	-0.198704	0.0138413	0.155368	0.0527048
CPAR2_101940	0.00488798	1.50708e-06	0.0223826	0.00356232	-0.0626061	-0.0653035	0.0347232	-0.0979606	0.277199
CPAR2_101950	0.0247146	1.02136e-05	0.0804663	0.141865	0.0843689	0.185334	-0.033468	-0.0295298	-0.0314378
CPAR2_101960	0.00764251	4.73827e-06	0.0384835	0.0339734	0.057456	0.0392703	0.0139375	0.201721	0.057167
CPAR2_101970	0.0228093	1.02666e-05	0.0654884	0.00950767	0.0473478	0.180608	-0.0293031	0.106875	-0.00489023
CPAR2_101980	-0.00384426	-3.11609e-06	-0.0686055	-0.305051	-0.159897	-0.0729412	0.042949	0.277512	0.0993967
CPAR2_101990	-0.00797413	9.69968e-06	-0.0183876	-0.100207	-0.135834	-0.11045	0.341168	0.532988	0.396007
CPAR2_102000	-0.00119511	2.58744e-07	0.0289642	0.0895142	0.0770948	0.00609377	-0.0538099	-1.15399	-0.556853
CPAR2_102010	-0.00453856	-2.92296e-06	0.0220478	0.0191898	0.0377272	0.0137718	-0.0067993	-1.07781	-0.0293965
CPAR2_102020	-0.0140613	-2.68796e-06	-0.0174997	0.1488	0.227084	0.201733	-0.00962335	0.248135	-0.0426682
CPAR2_102030	-0.0124343	-4.50351e-06	-0.0155323	0.0318938	0.0826719	0.0595328	-0.0163198	0.0365198	0.0383557
CPAR2_102040	-0.0394331	-1.16723e-05	-0.138772	-0.221386	-0.496522	-0.448	0.176946	0.466654	0.325005
CPAR2_102050	0.00102506	-2.24127e-06	-0.0125246	0.0609539	0.0257425	0.0188331	-6.48558e-07	-0.066709	0.0193827
CPAR2_102060	-0.708704	-3.563e-06	-0.805367	-0.00467899	-0.010245	-0.0198969	-0.0378568	-0.181842	-0.289309
CPAR2_102070	0.00822074	1.85395e-06	0.0394093	0.0731136	0.0580726	0.0411603	-0.478339	-0.960777	-0.311187
CPAR2_102080	0.00686358	-3.56124e-06	-0.0391025	-0.0305819	-0.0161647	-0.059368	-0.367546	-0.25303	-0.477985
CPAR2_102090	-0.0164443	-4.24513e-06	-0.0228481	-0.0884015	-0.0534205	-0.0612265	-0.0818169	-0.112323	-0.0663691
CPAR2_102100	-0.055156	-7.16238e-06	-0.179286	-0.0125895	0.0219846	-0.00649021	-0.00463171	-0.362308	-0.090053
CPAR2_102110	-0.00855499	-2.42416e-06	-0.0235948	-0.00470964	-0.0167987	-0.0169437	0.0272586	0.0745866	-0.0127641
CPAR2_102120	0.00655107	-1.12415e-06	-0.0225749	0.0356206	0.794653	0.986845	0.0292154	0.0395092	0.0503481
CPAR2_102130	0.0217496	6.69652e-06	0.0146235	-0.00182268	-0.0111239	0.113761	0.0246421	0.212994	0.223038
CPAR2_102140	-0.00200985	-7.80723e-07	0.00462974	0.0161596	0.0548883	0.249468	-0.0039366	0.663449	0.0261195
CPAR2_102150	-0.00296923	-8.50995e-07	-0.021163	-0.022896	-0.00817381	-0.00536897	-0.0221026	0.554943	-0.00410937
CPAR2_102160	-0.003364	5.43942e-06	0.0878366	-0.115039	-0.179096	-0.0386153	0.0186382	-0.104455	0.0633016
CPAR2_102170	-0.00143629	-2.9308e-06	-0.0346455	0.0190627	0.142234	0.196184	0.0108257	0.191666	-0.0103252
CPAR2_102180	0.000150486	5.33233e-07	0.00695801	0.0554897	0.087999	0.18343	0.0517681	0.205287	-0.0121175
CPAR2_102190	-0.00410651	-3.89792e-06	-0.0335187	0.0409905	0.0395398	-0.0104639	0.0891064	0.334142	0.0737087
CPAR2_102200	0.00105698	8.21887e-07	-0.0240228	0.0327155	0.980713	0.938575	-0.00775456	0.463614	-0.00267127
CPAR2_102210	-0.00393103	4.14429e-06	0.0187769	0.138573	0.260543	0.296178	0.00807449	0.115809	0.100622
CPAR2_102220	-0.00922179	-9.46688e-07	-0.0389138	-0.0429609	-0.0580407	-0.105482	0.0658871	-0.254634	-0.0287751
CPAR2_102230	-0.00571682	-2.65284e-06	-0.0167509	0.0190643	0.0323553	0.0509325	0.00230263	0.0474583	-0.0122296
CPAR2_102240	0.00112329	1.01149e-06	0.0164603	-0.0170336	-0.120095	-0.123257	-0.0179492	-0.74806	-0.0859195
CPAR2_102250	0.00161775	-2.1786e-06	-0.015911	-0.0196998	-0.0576064	-0.0690294	-0.00354177	0.316188	-0.040675
CPAR2_102260	0.0141701	2.26838e-06	0.0747718	0.028145	0.0484571	0.0422783	-0.0113326	0.054571	0.0181998
CPAR2_102270	-0.0104314	-1.15252e-06	-0.0306861	-0.0274852	-0.129445	-0.175213	-0.0450278	-0.105526	-0.18114
CPAR2_102280	0.00700678	4.34014e-06	-0.00784191	0.00302822	-0.0338942	0.0113024	-0.0124946	-0.417545	-0.370298
CPAR2_102290	0.0333094	2.82032e-05	0.0205805	-0.00946548	-0.0002887	-0.00769632	-0.11766	-0.0756115	-0.0181057
CPAR2_102300	-0.0703663	-2.22074e-05	-0.0984495	-0.0563552	-0.0525095	-0.0416793	-0.0160823	-0.138479	-0.0426918
CPAR2_102310	-0.00834841	-2.10487e-06	-0.0190035	-0.0333656	-0.00716634	-0.0496113	-0.000850126	0.042067	-0.0299148
CPAR2_102320	0.00242418	1.59608e-06	-0.0216932	0.161182	0.0459189	0.0289696	0.0193974	-0.519633	0.0566395
CPAR2_102330	-0.00518452	-2.4851e-06	-0.0261157	-0.00824357	0.000655442	-0.0550892	0.035377	-0.314016	-0.0529987
CPAR2_102340	0.00114134	1.81268e-06	-0.00893118	-0.00864697	-0.0129369	-0.00550812	-0.0128702	-1.59983	-0.026406
CPAR2_102350	-0.00460339	-5.05316e-06	-0.0141324	-0.0132119	-0.0408922	-0.09367	-0.0284345	-0.0496375	-0.169413
CPAR2_102360	-0.00815376	-5.41237e-07	-0.0495129	0.00377835	-0.00678857	-0.0405132	-0.0345591	-0.125117	-0.015404
CPAR2_102370	0.0147851	3.44711e-06	0.0459319	-0.00956478	0.0260385	0.0579594	0.025656	0.35053	0.130088
CPAR2_102380	0.00229582	4.02061e-06	-0.0219464	0.0396557	0.0749592	0.0234506	8.72732e-05	-0.248741	-0.00484181
CPAR2_102390	0.0135798	6.95814e-06	0.0816717	0.0306724	0.0818022	0.107831	0.0184518	-0.1372	0.0533291
CPAR2_102400	-0.00392815	-6.76019e-06	-0.013271	-0.457228	-0.507802	-0.564746	0.0104272	0.143127	0.0160942
CPAR2_102410	-0.00142295	-1.96936e-06	0.00214558	0.0752536	0.30627	0.101227	0.00782443	-0.0679366	-0.0155247
CPAR2_102420	0.00970895	-5.75309e-07	0.0110383	0.420789	0.812334	0.272344	0.00494378	-0.184762	-0.0798449
CPAR2_102430	0.0113751	3.3507e-06	0.0754207	0.315694	0.425311	0.460329	0.0587924	0.231227	0.04283
CPAR2_102440	-0.00272047	-6.51731e-06	-0.0877605	-0.0261353	-0.065647	-0.0869404	-0.00303084	-0.151089	-0.0317748
CPAR2_102450	0.00430762	-2.01691e-07	0.0109525	-0.00405181	-0.0559244	0.0750216	0.0184318	0.284899	0.0442868
CPAR2_102460	-0.0204452	-2.72643e-06	-0.0540951	0.0129358	-0.0198144	0.0254928	0.0105602	0.467507	-0.0676104
CPAR2_102470	-0.0273102	-2.62363e-06	-0.257298	-0.219156	-0.319647	-0.130347	-0.00361524	0.117119	0.0654214
CPAR2_102480	0.0188762	4.53486e-06	0.0414225	0.0037581	0.0587322	0.0694952	-0.0441531	-0.448561	-0.0852071
CPAR2_102490	-0.000494394	4.87755e-08	-0.0168081	0.0270244	0.450071	0.183287	-0.0199374	0.0184513	-0.0912535
CPAR2_102500	0.00279973	-1.40331e-06	-0.0334774	0.00645614	0.117367	0.221966	-0.00870028	-0.0560512	0.0207081
CPAR2_102510	0.000952419	1.11528e-06	-0.0113004	-0.00309186	-0.00057649	0.0194758	0.00407273	0.170675	0.0158507
CPAR2_102520	-0.00232765	-1.00889e-06	-0.00341095	0.000743811	-0.00586833	0.0228959	0.0104144	0.199876	-0.0137292
CPAR2_102530	-0.0154393	5.75362e-06	0.0420874	0.0393565	0.0826325	0.0463042	0.00921305	0.177273	0.0496658
CPAR2_102540	-0.0112599	-7.68329e-06	0.046773	-0.0569848	-0.0946878	-0.287157	-0.0369096	0.265111	0.0213977
CPAR2_102550	0.0136496	-2.77265e-06	-0.00509009	-0.015752	-0.0172656	-0.00802049	0.0183032	0.36994	0.0697336
CPAR2_102560	0.00453942	4.58718e-06	0.0245567	-0.0486788	-0.0308988	0.00827167	-0.00286693	0.218024	-0.0217156
CPAR2_102570	0.00100167	1.84904e-06	0.0156718	0.0311065	0.031576	0.263796	0.39579	1.07278	0.16974
CPAR2_102580	0.00661151	1.19273e-06	0.0377171	-0.0042941	-0.00332324	-0.0179564	-0.0175786	0.281829	-0.142976
CPAR2_102590	0.0012411	-5.24326e-07	-0.000907812	0.011399	0.0325648	-0.000668895	-0.025825	-0.109598	-0.125713
CPAR2_102600	0.001262	-8.34546e-07	-0.000826702	-0.00953857	-0.0115517	-0.00916136	-0.0516836	0.00877434	-1.5787
CPAR2_102610	-0.00241054	-4.4787e-06	-0.0274897	-0.0457493	-0.0590823	-0.0460787	0.00569398	0.600329	0.0519639
CPAR2_102620	8.58468e-05	2.08093e-07	0.00037644	-0.00111892	-0.00126306	-0.00734286	-0.00622863	-0.134779	-0.0771288
CPAR2_102630	0.0117589	3.4401e-06	0.00622098	-0.0659192	-0.377678	-0.472528	0.0693978	0.127269	0.0473622
CPAR2_102640	-0.0130148	3.58588e-07	-0.0572976	-0.0510886	-0.181385	0.0871185	0.0054269	0.342211	0.0863302
CPAR2_102650	0.00200855	1.97449e-07	0.00389478	-0.0373114	-0.0090179	-0.0620287	-0.00243191	0.0406225	0.0574357
CPAR2_102660	0.0151921	3.09456e-06	0.0351092	-0.00714505	0.00754919	0.0245858	0.0101497	0.238692	0.0620123
CPAR2_102670	0.000740917	-2.1084e-06	-0.0235853	0.0202638	0.0789015	0.0603294	0.247529	0.438096	0.217323
CPAR2_102680	0.00788691	2.56804e-06	0.0269942	-0.0802534	-0.141481	-0.229567	0.00683493	-0.103229	0.0409766
CPAR2_102690	0.00287029	-1.98135e-06	0.000385327	0.120512	0.0923925	0.0767758	-0.0131097	0.2318	-0.0459457
CPAR2_102700	-0.0127878	-9.33525e-06	-0.0715809	0.0759759	0.00105341	-0.0330507	-0.0144873	0.0013731	-0.127776
CPAR2_102710	-0.0243052	2.94507e-06	-0.00674693	-0.013534	-0.102762	-0.107735	0.0108358	-0.159476	-0.00226969
CPAR2_102720	0.0114879	-3.85889e-06	-0.0178027	0.0112334	-0.00581643	-0.000542632	-0.0833909	-0.0966306	-0.067042
CPAR2_102730	0.0108229	2.65116e-06	0.0416157	0.0132743	-0.0130314	0.0538841	0.0115956	0.0257423	0.0590754
CPAR2_102740	0.00290996	3.99026e-08	-0.00614941	-0.00386887	-0.046095	-0.0242863	-0.0138189	-0.000242631	-0.0349821
CPAR2_102750	0.016865	6.22455e-06	0.0318547	0.0428148	0.138021	0.188376	0.284358	-0.0835707	0.171757
CPAR2_102760	0.00230408	9.24536e-07	-0.0210001	0.0207111	0.597287	0.0654199	0.0474699	-0.589938	0.0538195
CPAR2_102770	0.00490817	2.54615e-06	-0.00553542	-0.0245144	0.0235456	-0.0639363	0.00244455	0.239238	-0.00835154
CPAR2_102780	-0.0108791	-6.27905e-06	-0.0223886	0.111787	0.213667	0.0923497	-0.0396296	-0.245222	-0.00858225
CPAR2_102790	-0.000859911	-1.51138e-06	0.00868453	0.00481276	0.00636817	0.0170759	-0.0431444	0.193517	-1.14701
CPAR2_102800	-0.00338032	1.61777e-06	-0.030476	0.273757	0.305722	0.282884	-0.056614	0.269541	-0.183098
CPAR2_102810	0.00947586	6.71506e-06	0.0744757	-0.0173733	0.0147644	0.0650015	-0.014341	-0.150608	-0.00118801
CPAR2_102820	0.00194684	-2.97288e-06	0.00051264	0.0841342	-0.0255044	-0.0621147	0.0157687	0.0834545	-0.0719339
CPAR2_102830	-0.0163496	-7.7515e-06	-0.112109	-0.0536515	-0.401054	-0.306649	-0.0824909	-0.407592	-0.253657
CPAR2_102840	0.00436542	7.76893e-06	0.0340705	-0.11498	-0.465072	-0.387668	0.00222029	-0.575946	0.124213
CPAR2_102850	0.00546197	2.33005e-06	0.0359916	-0.0513119	-0.0416612	-0.0337762	-0.0044769	-0.287354	-0.0663117
CPAR2_102860	-0.00633409	-4.88391e-08	-0.0104483	-0.073813	-0.0956157	0.0870089	0.00111895	0.323551	0.126842
CPAR2_102870	0.0130673	1.28408e-05	0.0669511	0.0256812	0.0339733	0.0572031	0.0210294	0.273531	0.106705
CPAR2_102880	-0.0119774	-7.11291e-06	-0.0537436	0.00104761	-8.59827e-05	0.0252667	-0.0114104	-0.220485	-0.00935184
CPAR2_102890	0.00522938	1.63314e-06	0.0371633	0.115615	0.0356077	0.0550632	-0.0201022	-0.00765454	0.000575108
CPAR2_102900	0.000612769	-2.82141e-06	-0.0243628	-0.0355596	-0.00346119	-0.016297	0.017812	0.830768	0.0355538
CPAR2_102910	0.01575	-4.22063e-07	0.037355	-0.055262	-0.0581368	-0.0820971	-0.11336	-0.214528	-0.176636
CPAR2_102920	0.000695199	-4.57202e-07	-0.000774648	-0.00664907	0.0585591	0.0367155	0.00989927	0.504434	0.0245522
CPAR2_102930	-0.000718282	-1.52577e-06	-0.0307141	-0.0166177	0.00742441	-0.0320516	-0.0121911	0.159307	-0.0269735
CPAR2_102940	-0.0147533	-8.46712e-06	-0.0269794	-0.028019	-0.0638479	-0.133743	0.0106164	0.0906224	0.0486966
CPAR2_102950	0.0368519	7.97784e-07	0.0547135	-0.0411905	0.0425649	0.0243141	0.0179593	-0.00100411	0.0273131
CPAR2_102960	0.0786974	1.61399e-06	-0.0891722	-0.0872056	-0.159232	-0.162864	0.0758429	0.130835	0.0213062
CPAR2_102970	0.0223834	2.79737e-06	-0.00582563	-0.0446813	0.00401221	-0.0274396	0.0394854	0.291055	0.049229
CPAR2_102980	-0.0155124	-3.89893e-07	-0.0269607	0.0215393	0.0903017	0.152717	-0.000815392	-0.0305903	-0.00252499
CPAR2_102990	-0.00434804	-2.21496e-06	-0.00167719	0.0183321	0.0141948	-0.0285098	0.00102907	-0.134055	-0.0483227
CPAR2_103000	-0.0109415	4.55929e-06	-0.0322649	-0.28911	-0.305814	-0.355435	-0.00794483	-0.304175	0.0638108
CPAR2_103010	0.00332874	2.53981e-06	0.0296073	-0.0130867	-0.0749491	-0.0656428	-0.149764	-0.701902	-0.234179
CPAR2_103020	-0.00332372	-1.07869e-05	-0.055946	0.0435295	0.0396238	0.0309601	-0.0104255	0.201264	-0.0119633
CPAR2_103030	0.0306738	4.61956e-06	0.0913802	-0.0053897	-0.116674	0.0507164	-0.0262833	0.136071	0.00819863
CPAR2_103040	0.00431094	-2.32441e-06	-0.023014	-0.137986	-0.179146	-0.132606	0.00337598	0.0951172	0.0697002
CPAR2_103050	-0.00578243	4.18933e-06	-0.0209118	0.00254249	0.000374053	0.0440644	-0.00636607	0.063038	-0.217386
CPAR2_103060	0.00185659	1.78906e-06	0.00654049	0.0238781	0.0446767	-0.074917	-0.0164993	0.0687574	-0.170326
CPAR2_103070	0.00911115	4.89847e-06	0.0485429	-0.0249571	-0.0673	-0.0472955	-0.00132954	0.00671324	0.0231877
CPAR2_103080	0.00830758	1.33666e-06	0.000681277	-0.0317578	-0.0738753	-0.0307666	-0.0264421	-0.234112	-0.0306221
CPAR2_103090	0.00836744	2.06231e-06	-0.0240164	-0.0122897	0.0593518	-0.020068	-0.0578031	-0.541045	-0.144838
CPAR2_103100	-0.000994463	-1.1042e-07	0.00084411	-0.00250709	-0.000217542	0.00565196	0.00558086	0.0432283	0.00154186
CPAR2_103110	-0.0031509	-1.07442e-06	-0.010783	0.0156871	0.0396269	-0.00250224	-0.00859278	0.119335	-0.0358278
CPAR2_103120	-0.0346265	-1.00865e-05	-0.358562	0.234051	0.238964	0.187794	-0.00953153	-0.0152859	-0.0303379
CPAR2_103130	-0.00105993	-5.07283e-06	-0.0148929	-0.0575672	-0.0226808	-0.0593364	0.00435519	0.239565	0.00275652
CPAR2_103140	0.000745108	-2.93788e-06	-0.0111647	0.0547114	0.174597	0.117742	-0.00273061	0.0917445	-0.0337593
CPAR2_103150	0.00283708	-2.96152e-06	0.00995381	0.0490569	0.0707515	0.070285	0.0501129	0.0330753	0.174669
CPAR2_103160	-0.00835382	-6.10023e-06	7.26706e-05	0.185714	0.107206	0.0788121	0.0152281	0.0190341	-0.081663
CPAR2_103170	0.0336848	-5.24827e-06	0.00963129	-0.0440485	0.00642424	-0.0610125	-0.0398813	-0.0426166	-0.11707
CPAR2_103180	-0.00396117	-5.09016e-07	-0.00683456	0.0324598	-0.0864674	0.0946015	0.0632526	0.478845	0.181359
CPAR2_103190	0.00906106	-8.86957e-07	0.0602012	0.0802111	0.0907914	0.153273	0.0328103	-0.329813	-0.0394902
CPAR2_103210	-0.000182323	-6.12896e-06	-0.0301298	0.091078	0.129918	0.0141718	0.0154986	0.296341	0.00861309
CPAR2_103220	-0.00982663	-1.84692e-06	-0.159771	0.000299677	0.00767743	0.0187315	-0.00149513	-0.248006	-0.0689618
CPAR2_103230	-0.0245447	-4.83253e-06	-0.075907	-0.153508	-0.0840214	-0.12571	-0.0272299	-0.0820446	-0.1384
CPAR2_103240	0.00630485	-3.27076e-06	0.0335994	-0.161714	-0.146894	-0.222351	-0.0225719	-0.280645	-0.167986
CPAR2_103250	-0.0079076	-2.12627e-06	-0.000395792	0.0128612	0.0556296	0.070918	-0.0399633	-0.0883158	-0.0344452
CPAR2_103260	0.0041566	-2.81192e-06	-0.00317772	-0.190625	-0.106754	-0.120646	0.00314818	0.656103	0.078454
CPAR2_103270	0.0113318	-1.28434e-06	0.033153	-0.0632517	-0.0579279	-0.061825	-5.09887e-05	0.408405	0.105468
CPAR2_103280	-0.0504154	-9.3167e-06	-0.225991	-0.0434414	-0.0697154	0.074998	-0.0114587	-0.410052	-0.121567
CPAR2_103290	0.00997734	-2.19695e-06	0.024348	0.0379891	0.0591956	0.0845249	-0.0293737	-0.0302949	-0.0374001
CPAR2_103300	0.00222543	-4.10188e-07	-0.00308482	0.0086104	0.0996852	0.0485525	0.0365249	0.124037	0.281066
CPAR2_103310	-0.00451013	-1.14118e-06	-0.00595254	-0.0125842	0.0194562	0.0196963	0.0149422	-0.451492	0.028814
CPAR2_103320	-0.0026383	1.64197e-06	0.00208589	0.0115478	0.0501178	0.0758881	-0.00191445	-1.26858	-0.0172848
CPAR2_103330	0.0140956	7.91259e-06	0.0213214	0.311468	0.0636827	0.411437	-0.00362735	-0.0916062	0.019252
CPAR2_103340	-0.000548139	5.41344e-07	-0.00439267	-0.0105029	0.0150751	0.00332643	0.00291319	-0.147254	0.0125252
CPAR2_103350	0.002702	3.61534e-06	0.0024805	0.300401	0.416997	0.23122	0.0172834	-0.110279	-0.00952389
CPAR2_103360	0.0267574	8.82386e-06	0.216029	-0.00613739	-0.00840885	0.0301067	-0.0446819	-0.501784	-0.203531
CPAR2_103370	-0.00591488	1.3554e-07	-0.0353799	-0.0038369	0.228723	0.240043	0.0602656	0.276565	0.0701487
CPAR2_103380	-0.0103871	-2.23099e-06	-0.00814843	-0.0561451	-0.118684	-0.162525	-0.0614643	0.0319052	-0.0923689
CPAR2_103390	-0.00141677	4.58319e-06	0.0348474	0.0162193	0.0178501	0.074079	0.0180002	0.0114887	0.0174458
CPAR2_103400	0.00314048	-3.03562e-06	-0.0250326	0.033456	0.0773567	0.0444637	-0.00404193	0.233202	-0.0865451
CPAR2_103410	0.000479149	-2.94244e-07	-0.0114656	0.0264958	0.0480009	0.177112	0.00553016	0.630753	0.0547512
CPAR2_103420	0.016546	7.12873e-06	0.167176	-0.269719	-0.515249	-0.373283	0.0186454	0.0957742	0.00416464
CPAR2_103430	0.00143813	3.01063e-06	-0.032763	-0.0973437	-0.0347579	0.079519	-0.017575	0.133515	0.0365811
CPAR2_103440	0.000651947	-3.56324e-06	-0.04423	0.0248335	-0.0152209	0.0841001	0.00658356	-0.104967	-0.0523148
CPAR2_103450	0.000884715	-3.48375e-06	-0.0173681	0.0149339	0.0347358	0.0129177	-0.046469	-0.298471	-0.275949
CPAR2_103460	0.0180481	-3.63817e-06	0.00945579	0.075601	0.133705	0.0690695	0.0313169	0.133162	0.234595
CPAR2_103470	-0.00318694	-3.02595e-06	-0.0253584	0.00131439	0.0841425	0.0378115	0.0120125	0.443427	0.030514
CPAR2_103480	0.00398432	-7.3735e-07	-0.0268844	-0.00426528	0.0116463	0.0371979	0.0281719	0.0788537	-0.067936
CPAR2_103490	0.00824474	-1.66074e-07	0.00395433	0.0311171	0.120081	0.030461	-0.0048006	0.0214099	0.0089134
CPAR2_103500	-0.00776038	2.23315e-06	0.0140268	0.0826332	0.0179594	0.0613154	0.0256337	0.336822	0.185744
CPAR2_103510	-0.00064015	-2.18948e-06	-0.0127926	-0.124596	-0.0459458	-0.187032	-0.0453657	-0.569135	-0.310897
CPAR2_103520	-0.0093823	-3.80322e-06	-0.0580588	-0.170168	-0.0547418	-0.162431	-0.300106	-0.433034	-0.192506
CPAR2_103530	0.00974028	-5.48293e-06	-0.00387784	-0.00645461	0.0943493	0.0997115	0.0127932	-0.061795	0.0217434
CPAR2_103540	0.0989035	1.26311e-06	0.181748	-0.0321201	-0.0749844	0.005603	0.0266534	0.614597	0.0484277
CPAR2_103550	0.00441702	-1.734e-06	0.0147432	0.0357535	-0.0350035	-0.00263638	0.0243443	0.542939	0.118108
CPAR2_103560	-0.0086667	-3.36288e-07	-0.0510034	0.00969033	-0.0548475	-0.0892484	-0.00336368	-0.00747523	-0.0566899
CPAR2_103570	0.00777298	5.85729e-06	0.0287407	-0.0107892	-0.0122512	0.00943136	0.0019878	-0.235517	-0.0468323
CPAR2_103580	0.0201682	4.78614e-06	0.0839636	-0.0698358	-0.140444	-0.107778	0.0155315	-0.253997	0.0269686
CPAR2_103590	0.00410789	-2.21246e-06	-0.00138487	0.0156151	0.0345253	0.1268	0.00521956	0.35566	0.0900311
CPAR2_103600	-0.00235237	1.80991e-06	0.0126135	0.0414243	0.102485	0.0708371	0.0168962	0.244192	0.0776301
CPAR2_103610	-0.0122181	-7.09612e-07	-0.0286912	0.322127	0.212378	0.25034	-0.00626429	0.172962	-0.0354604
CPAR2_103620	0.0934234	8.30726e-06	0.209799	0.00779546	0.0592362	0.116006	-0.0201756	-0.21259	0.0869641
CPAR2_103630	-0.00501036	-3.33606e-06	-0.00948199	-0.0638935	-0.144936	-0.246156	0.0481157	0.185232	-0.0299369
CPAR2_103640	0.0216669	1.20445e-07	0.122784	0.133781	0.106401	0.052067	0.00391236	-0.0106924	-0.0649439
CPAR2_103650	0.0124262	-1.01073e-06	-0.00673975	0.229337	0.163466	0.176234	0.0282905	0.0941328	0.149428
CPAR2_103660	0.0231858	-6.66331e-09	0.0232238	0.0587945	0.0999102	0.0396039	0.037169	0.106866	0.0853483
CPAR2_103670	-0.000906201	-2.93993e-06	0.0260761	-0.0327768	0.0386139	0.0619839	0.0291723	0.412172	0.164145
CPAR2_103690	-0.0259079	-3.76916e-06	-0.11557	-0.0232804	-0.26525	0.0206888	0.0286722	1.57765	0.0400153
CPAR2_103700	-0.0149307	-1.8019e-06	-0.158024	0.0063985	0.00174147	-0.00137367	0.0210225	0.0554328	0.00675101
CPAR2_103710	0.011454	7.07068e-06	0.053674	0.0532255	-0.0477881	-0.0576914	-0.00906898	-0.173467	0.0265971
CPAR2_103720	-0.00122164	1.67328e-06	0.000244323	-0.0190768	-0.0253449	-0.16036	-0.0316329	-0.0561359	-0.40807
CPAR2_103730	0.01076	1.27928e-05	0.056507	0.0287748	0.00244376	0.00401044	-0.0298137	0.159061	-0.176007
CPAR2_103740	0.0396339	6.06511e-06	0.13712	-0.0264152	-0.0569099	-0.13467	0.0212218	0.396434	0.0187676
CPAR2_103750	0.00185411	-2.50978e-07	0.0206188	0.0670953	-0.03165	-0.0032303	-0.0659735	-0.806075	-0.176008
CPAR2_103760	0.00600757	1.26864e-06	0.0174036	-0.020856	-0.00999862	-0.0100715	0.00614859	0.0416877	0.0185646
CPAR2_103770	-0.0075564	-2.75227e-06	-0.0257752	0.047604	0.051705	0.0221825	-0.0229812	0.0480482	-0.0219664
CPAR2_103780	0.0138021	4.63533e-06	0.0430029	-0.0355179	-0.375997	-0.105231	-0.00328309	-0.224749	-0.0256141
CPAR2_103790	-0.012466	3.62958e-06	-0.0442639	0.0120922	-0.0247166	0.0491575	0.0108129	0.393059	0.30069
CPAR2_103800	0.00726347	3.34823e-06	0.0253238	-0.0110289	-0.0537825	0.196694	0.00899989	0.367983	0.237933
CPAR2_103810	-0.00305631	-6.30766e-06	0.00797466	0.0386273	0.050617	0.0123429	-0.0214958	0.0571416	0.0272145
CPAR2_103820	0.0151202	2.99386e-06	0.0463017	0.03435	0.0131604	0.0280907	-0.0135292	0.090588	0.0297801
CPAR2_103830	-0.00073802	-4.77996e-06	-0.0154262	-0.024338	-0.0533884	-0.0674919	0.00550762	0.21705	0.0758385
CPAR2_103840	-0.00554016	-3.56283e-06	-0.00502749	0.0474556	0.151266	0.16744	0.00176457	0.690241	-0.00484733
CPAR2_103850	-0.0307019	-3.43607e-06	-0.0237637	0.00658366	0.165066	-0.00264627	0.0165641	-0.232558	-0.00262249
CPAR2_103860	-0.00341248	-4.78488e-06	-0.00319488	-0.0375686	-0.113251	-0.170535	-0.0150702	0.379207	-0.109649
CPAR2_103870	0.0158083	3.39261e-06	0.0641492	0.00380458	-0.0822796	0.0263834	-0.117325	-0.322107	-0.168928
CPAR2_103880	0.00655261	6.31286e-06	0.0868835	0.0288186	0.086227	0.0629927	-0.00343631	-0.0795055	-0.0316563
CPAR2_103890	0.013063	9.71604e-06	0.0272833	0.10469	0.156277	0.167367	-0.0122392	0.061835	-0.0374495
CPAR2_103900	8.35989e-05	-1.4766e-06	0.0825368	-0.013681	-0.0233884	-0.0224752	-0.0255252	-0.121482	-0.160317
CPAR2_103910	-0.221354	-3.716e-05	-0.255384	-0.258206	-0.490809	-0.411538	0.121752	0.528099	0.201185
CPAR2_103920	-0.0151598	-8.18341e-06	-0.220327	-0.03124	-0.0369835	-0.0839642	0.0125836	0.290772	0.0106418
CPAR2_103930	-0.00420842	-4.58825e-06	-0.0464768	-0.0239856	-0.0249473	-0.0655427	0.0112354	0.112097	0.158715
CPAR2_103940	-0.00510254	-7.24386e-07	-0.0521987	0.00437038	-0.0769766	-0.000416834	0.00686076	0.327201	0.352403
CPAR2_103950	0.00648272	6.03972e-06	0.0593392	-0.083767	-0.0853614	-0.0877535	0.0215245	0.163522	0.030538
CPAR2_103960	0.00355775	2.14547e-06	0.0252893	-0.0500111	-0.149113	-0.15251	-0.0225736	-0.750992	-0.110366
CPAR2_103970	-0.00733698	6.44757e-06	0.00711847	-0.210014	-0.588254	-0.495602	0.0221037	-0.304782	0.131023
CPAR2_103980	-0.0120603	-2.23284e-06	-0.00785044	-0.0274152	-0.119168	-0.129073	0.0484144	-0.015243	0.0227674
CPAR2_103990	-0.00481563	3.02888e-06	0.0417479	-0.101416	-0.0469462	-0.0645732	0.00131116	0.0198162	0.0282196
CPAR2_104000	0.00793875	3.02882e-06	0.0249048	-5.33761e-05	-0.152342	-0.0859518	-0.0241907	-0.410236	-0.20325
CPAR2_104010	0.0125908	8.55468e-06	0.0843991	-0.224906	-0.143807	-0.127199	-0.0194288	-0.539078	0.00970423
CPAR2_104020	0.00962387	-9.47602e-07	-0.0232248	0.012392	-0.0213761	-0.0304676	0.00277357	0.0378847	-0.0706789
CPAR2_104030	0.0136911	4.60945e-06	0.0900724	0.00686853	-0.0815775	0.0355929	-0.00394043	-0.310567	-0.00668815
CPAR2_104040	0.00406094	4.19049e-06	0.0191634	0.0128393	0.0048643	0.0439767	-0.0344693	0.199314	-0.0470624
CPAR2_104050	-0.0120604	7.61148e-07	-0.0280504	-0.156369	-0.0885302	-0.0707586	0.021335	0.0844284	-0.0287512
CPAR2_104060	-0.00376907	3.08032e-06	-0.0071613	-0.0155793	-0.0695267	-0.0140169	0.00861489	-0.00572381	0.0657526
CPAR2_104070	0.00470106	-3.96526e-07	0.00770798	0.0054955	-0.0226828	-0.0370288	0.0115449	-0.112861	0.0665862
CPAR2_104080	0.00399081	-1.11607e-07	-0.00266122	0.0160119	-0.0676252	0.0109643	0.0282428	0.425287	0.270091
CPAR2_104090	-0.00280291	1.37494e-05	0.0232257	0.0143137	-0.0887772	-0.122252	-0.00245653	-0.111207	-0.0179774
CPAR2_104100	-0.0581704	-9.94526e-06	-0.078253	-0.0627557	-0.018882	-0.0733021	-0.105246	-0.0598579	-0.241818
CPAR2_104110	0.00546682	9.71829e-06	0.048278	0.040839	0.00188622	0.200045	-0.0212662	-0.300699	-0.0264158
CPAR2_104120	-0.010904	-5.19971e-06	-0.0338174	0.0268965	0.0792154	0.0789302	-0.020834	0.0975546	-0.0911121
CPAR2_104130	-0.00143472	7.72137e-07	-0.0232428	0.0440154	0.0593333	0.0956337	-0.020237	0.00150705	-0.00107489
CPAR2_104135	0.00373402	3.33638e-06	0.0212018	-0.0634768	-0.10212	0.0420181	-0.00283242	0.217418	0.0682843
CPAR2_104140	-0.00577389	-4.3079e-06	-0.0318547	-0.0136061	0.00232364	-0.15157	-0.0246465	-0.0417534	-0.0489756
CPAR2_104150	0.00277066	1.99125e-06	-0.0101627	0.0114173	0.0231523	0.0473159	0.0389658	0.715575	0.143581
CPAR2_104160	-0.0122864	-1.77399e-06	-0.0270798	-0.0597031	-0.0326541	-0.126243	0.0240517	0.471476	0.256893
CPAR2_104170	-0.00769155	-1.45757e-06	-0.0174099	0.0611923	0.117447	0.0260838	0.0103921	0.217916	0.116994
CPAR2_104180	0.0111734	-1.91245e-06	0.00752304	0.512117	0.589697	0.273343	0.140526	0.273996	0.349606
CPAR2_104190	0.0200316	-4.54093e-06	-0.0794993	0.0077207	-0.0337713	0.0218108	0.0172427	-0.04932	0.00840245
CPAR2_104195	0.0209129	6.73922e-06	0.17157	-0.00244355	0.052933	0.10914	-0.00230008	0.165182	-0.0246367
CPAR2_104200	0.000829604	4.62909e-06	0.0384321	0.0617428	0.143398	0.0869531	0.00452857	0.300964	0.0640878
CPAR2_104210	-0.00705249	-8.24673e-06	-0.0511726	-0.076859	-0.141335	-0.427916	-0.00963635	0.0840736	-0.117752
CPAR2_104220	-0.0284312	-6.78831e-06	-0.136454	0.00852208	-0.0200539	-0.0321487	0.00963997	-0.0505663	-0.00667587
CPAR2_104230	-0.000359259	-3.68584e-06	-0.0400453	0.0253425	0.0765882	-0.0088344	0.0160601	0.297486	0.044539
CPAR2_104240	0.0180752	7.40869e-06	0.0979262	-0.0709485	-0.0800415	-0.0657342	-0.00979915	-0.2456	-0.0060082
CPAR2_104250	-0.00426441	-5.84741e-06	-0.0240141	0.0580673	0.0813878	0.0144303	0.000318857	0.0712907	-0.000560427
CPAR2_104260	0.00214153	5.51886e-06	0.0290703	0.0262823	-0.0148874	0.127663	-0.0183256	-0.10878	-0.0457636
CPAR2_104270	-0.00361302	1.828e-06	-0.00429947	0.012696	0.0344928	0.0387641	-0.0126639	-0.0190669	-0.0114168
CPAR2_104280	0.0110911	3.25705e-06	0.0610794	-0.0229581	-0.0358781	-0.125421	0.160882	-0.263803	0.0528823
CPAR2_104290	-0.0393585	-6.86282e-06	-0.0944554	0.129267	0.0917117	0.0221324	-0.0718459	-0.433913	-0.121649
CPAR2_104300	-0.00396399	-3.83624e-06	-0.0636725	0.0333108	0.0117659	-0.0210002	-0.0359354	-0.272838	-0.22647
CPAR2_104310	0.00110396	1.71631e-06	0.00759511	-0.0933641	-0.0550937	-0.0973408	-0.0203501	0.212021	-0.00105866
CPAR2_104320	-0.0212508	1.01019e-07	-0.0665743	-0.0515549	0.00233144	0.138175	-0.0245096	-0.182604	-0.00624371
CPAR2_104330	-0.00530132	-2.26209e-06	-0.0378086	0.0190521	0.0876642	0.0899469	-0.0374444	0.26542	-0.0235969
CPAR2_104340	0.00788037	5.22055e-06	0.0534029	-0.0149195	-0.0235242	-0.01455	-0.0384631	-0.317765	-0.142205
CPAR2_104350	0.00162985	4.2132e-06	0.0402234	0.0259586	-0.0411449	-0.0442806	-0.0174206	0.154816	-0.0296801
CPAR2_104360	0.00487944	3.31415e-06	0.0135552	0.013875	0.0496529	0.0293792	-0.0269282	-0.130608	0.0542113
CPAR2_104370	-0.00836033	2.33589e-06	0.00392492	-0.237477	-0.525862	-0.356587	0.0269056	-0.383733	0.128287
CPAR2_104380	0.00329845	1.61909e-06	-0.00561696	-0.103274	-0.0838307	-0.0978336	-0.0288376	0.343039	0.0137513
CPAR2_104390	0.00388655	2.5205e-06	0.0283449	-0.0137727	-0.00395989	-0.0476177	0.00660347	-0.269014	0.0319065
CPAR2_104400	-0.00134052	-4.70914e-08	-0.017202	0.00248071	-0.00147564	0.168944	0.00423985	0.474148	0.0134256
CPAR2_104410	0.00851964	5.31062e-06	0.0281081	0.102712	0.142159	0.299898	0.0104899	-0.221717	0.0380181
CPAR2_104420	-0.00603254	-2.33445e-06	-0.0362448	0.039742	-0.0540609	-0.0142865	0.0063514	-0.092342	-0.0912017
CPAR2_104430	-0.00717929	-2.0344e-06	-0.0224809	0.0851828	0.125831	0.150699	0.390441	0.34082	0.274456
CPAR2_104440	-0.000611835	8.98901e-06	-0.0035964	-0.0698549	-0.0475549	-0.0721821	-0.0539228	-0.708439	-0.115718
CPAR2_104450	-0.0042927	-2.31084e-06	-0.0182462	0.00332462	0.0367507	0.00744038	-0.013265	0.00732926	-0.0392135
CPAR2_104460	-0.0035325	-3.48247e-06	-0.0218429	-0.000674504	0.0357011	-0.0491463	-0.602502	-1.02914	-0.688851
CPAR2_104470	0.000189669	-2.35951e-06	0.0130171	0.0397348	-0.0105849	-0.0030293	0.0237627	-0.085952	0.0546661
CPAR2_104480	0.00497026	3.10518e-06	0.0220495	0.0141556	0.0263057	-0.00782397	0.0358094	-0.227961	0.0200275
CPAR2_104490	0.00469197	4.01198e-06	0.0313685	0.0211003	0.00379976	0.0495828	0.00627896	-0.283541	0.0546896
CPAR2_104500	-0.0118596	1.41196e-06	-0.0716875	0.00841614	0.00503291	0.0147961	-0.00720178	-0.0380749	-0.270559
CPAR2_104510	-0.00421334	3.7211e-06	-0.00166776	0.0294588	0.0233649	0.141325	0.00140002	0.201591	-0.00101713
CPAR2_104530	0.844132	0.898415	0.0563759	-0.023158	-0.0359018	-0.0474967	0.00675159	0.665182	0.207462
CPAR2_104540	0.00255588	-3.94003e-06	-0.0038354	-0.0657961	-0.0845004	-0.0429573	0.0140861	0.277303	0.0207774
CPAR2_104550	-0.00790619	6.19171e-06	0.000602379	0.0263285	0.0752218	0.168557	-0.00552572	-0.152024	-0.053588
CPAR2_104560	-0.000459488	-2.67588e-06	-0.0228031	-0.0116866	-0.021419	0.0214347	-0.00308399	0.275664	-0.039265
CPAR2_104570	-0.00387439	-3.01027e-06	-0.0263268	0.0130046	-0.0285623	-0.0696756	0.023107	0.451742	0.0584651
CPAR2_104580	0.0155995	5.21847e-06	0.076061	-0.0509688	-0.242947	-0.125552	-0.00511893	-0.387051	-0.0263421
CPAR2_104590	0.00932217	8.65467e-06	0.0324809	-0.0456974	-0.0770081	-0.0773965	0.0135455	0.486472	0.129304
CPAR2_104600	0.0043095	2.57564e-06	0.0247345	-0.00579946	-0.0434203	0.0192801	-0.0203493	-0.816107	-0.168519
CPAR2_104610	-0.0053611	3.96171e-06	-0.0303177	0.37781	0.5831	0.706252	0.0104292	0.0224407	0.110412
CPAR2_104620	0.0107491	6.01894e-06	0.0436837	0.149258	0.383529	0.447351	-0.000586082	-0.215617	-0.0016971
CPAR2_104630	0.0161076	4.05592e-06	0.043647	0.0157228	-0.0423621	-0.0203608	0.00106762	1.03985	-0.0805223
CPAR2_104640	0.0042048	7.76671e-07	-0.00411313	-0.496836	-0.0751104	-0.0983721	-0.023297	0.737589	-0.0722974
CPAR2_104650	3.46347e-05	-2.43195e-06	0.00144887	-0.0494229	-0.15206	-0.0543091	0.0169766	0.787578	0.0536349
CPAR2_104660	0.0130448	2.84516e-06	0.0547258	-0.051476	-0.08813	-0.16969	0.0150161	-0.166987	-0.00172417
CPAR2_104670	0.00845406	-3.83818e-06	0.0844308	0.051365	0.0464648	0.0242445	-0.109605	-0.512074	-0.290668
CPAR2_104680	-0.0152363	-5.90835e-06	-0.126246	-0.0319225	-0.245457	-0.266096	0.0288958	-0.151012	-0.0540335
CPAR2_104690	0.00547401	2.92088e-06	0.0363154	-0.0863477	-0.113023	-0.0686801	-0.0203988	-0.0546916	-0.00097978
CPAR2_104700	-0.0048554	-5.13761e-07	-0.0316872	0.08243	0.0942246	0.112724	0.00784526	0.479392	-0.0042784
CPAR2_104710	-0.00804307	2.17698e-06	-0.0731198	0.00431164	-0.0227722	0.188002	0.0116308	0.162182	0.0793624
CPAR2_104720	-0.0142116	-1.95383e-06	-0.0109039	0.0103633	0.0463956	0.163898	0.0149505	0.100804	0.00346488
CPAR2_104730	0.0114513	-2.10745e-06	0.153569	0.1459	0.103479	0.071564	-0.0193041	-0.444106	-0.269412
CPAR2_104740	0.0346053	1.36576e-06	0.0223627	0.0639387	0.069325	0.0820066	0.0214865	-0.241765	-0.0311047
CPAR2_104750	-0.010646	-4.55951e-06	-0.0342959	-0.0653872	-0.057618	-0.0752297	0.0584039	-0.213393	-0.0542517
CPAR2_104760	0.00851178	8.62049e-06	0.0443384	0.017974	0.013478	0.176308	0.0262214	-0.0647718	0.0870371
CPAR2_104770	-0.0362645	-6.17343e-06	-0.0160239	-0.0081768	-0.0279664	-0.0474089	-0.000892894	0.0240012	-0.013913
CPAR2_104780	0.0276272	9.67455e-06	0.181334	0.125126	0.108642	0.140248	-0.000245298	0.0665511	0.0412409
CPAR2_104790	-0.00164665	-9.1324e-06	-0.00794268	0.00321762	0.0394903	0.0546812	-0.0243108	-0.124336	-0.0244978
CPAR2_104800	0.00897486	-9.03923e-06	0.0356007	-0.0277964	-0.0394165	-0.0455675	-0.0155891	-0.150876	-0.0637491
CPAR2_104810	0.00202045	-3.33207e-06	-0.00119735	0.0661174	0.189714	0.0410358	-0.0115105	-0.0180088	0.00276395
CPAR2_104820	0.0113082	7.10482e-06	-0.00672017	0.0160859	0.0737665	0.0739774	0.045228	0.596857	0.517607
CPAR2_104830	0.0154705	8.06353e-06	-0.0266352	-0.485661	-0.730142	-0.744022	0.486672	1.21947	0.58872
CPAR2_104840	0.0100871	-3.64059e-06	0.0240766	0.0717832	0.104513	0.197202	0.0134315	0.0248188	0.0688586
CPAR2_104850	-0.00687391	-4.61691e-06	-0.0204436	-0.141157	-0.123239	-0.181811	0.0230489	0.34587	0.0691382
CPAR2_104860	-0.00990665	-6.39228e-06	-0.0361038	-0.0648676	-0.0274371	0.00764034	-0.0757537	-0.0949778	-0.227122
CPAR2_104870	-0.0328936	-7.90294e-07	-0.154855	-0.0274026	-0.0393695	0.0220353	-0.0327023	-0.0597461	-0.0582143
CPAR2_104880	0.00408796	2.139e-06	0.0201037	-0.0109218	0.0228298	0.0325259	-0.0445842	-1.0808	-0.130792
CPAR2_104890	0.00808	5.51234e-06	0.0974682	-0.00163009	0.015275	0.0724071	-0.00876822	-0.0208624	0.0220833
CPAR2_104900	-0.0500248	-9.11137e-06	-0.301403	-0.00944624	-0.0983113	-0.127909	0.028685	-0.0514111	-0.116366
CPAR2_104910	0.0040299	2.56752e-06	0.0284723	-0.0229402	-0.114952	-0.0800741	-0.0429892	-0.236723	-0.145155
CPAR2_104920	-0.00910007	-7.81167e-06	-0.0380553	-0.0657664	0.0413119	-0.00985139	-0.0228613	0.0508904	0.124368
CPAR2_104930	0.00132141	-6.06247e-06	-0.00158672	0.0754569	0.295285	0.0820206	-0.00573969	0.253379	-0.0108755
CPAR2_104940	0.00976921	3.11495e-06	0.0180308	-0.0567914	-0.0380299	-0.0968926	-0.0127694	-0.133186	-0.0283108
CPAR2_104950	0.00854136	4.62169e-06	0.0590652	0.0433412	0.0594219	0.0508008	0.0269571	-0.408188	0.117197
CPAR2_104960	-0.00577379	-5.19933e-06	-0.0374195	0.00889458	0.0252555	-0.0390409	-0.0920259	0.00494226	-0.184755
CPAR2_104970	0.0249541	5.38561e-06	0.115627	0.0155546	-0.0252636	0.263277	-0.00413309	-0.281981	-0.0385424
CPAR2_104980	0.00623676	5.62887e-07	0.0491916	0.033424	-0.0245706	0.0634027	0.0915262	0.25481	0.143327
CPAR2_104990	-0.000258601	-5.20257e-06	-0.0314099	-0.0249833	-0.0127477	-0.0571962	-0.00227856	0.278264	-0.00823371
CPAR2_105000	0.0137393	1.0787e-05	0.0462643	0.0310539	0.0584781	0.0724101	-0.0163091	-0.240173	-0.0395231
CPAR2_105010	0.00457314	2.63109e-06	0.0263937	0.0257096	0.00188239	0.0394229	-0.0135371	-0.925718	-0.024092
CPAR2_105020	0.00329507	3.65846e-08	-0.00348037	-0.0353463	-0.0452634	-0.121462	0.0428897	-0.186797	-0.00482847
CPAR2_105030	0.000542896	1.61236e-06	0.0174934	-0.0286781	0.0147919	0.0080589	0.0261462	0.318995	0.0925156
CPAR2_105040	-0.00389711	2.05065e-06	-0.0251326	0.0556006	0.031907	0.0942018	-0.020775	-0.318271	-0.0721142
CPAR2_105050	0.0187174	5.51274e-07	0.0859758	0.108273	0.0649482	0.0445752	-0.392573	-0.614816	-0.543085
CPAR2_105060	0.0154149	5.94577e-06	0.147742	0.0672512	0.0933229	0.224676	0.00678655	0.166964	0.0618674
CPAR2_105070	-0.00636689	-3.8967e-06	-0.000130188	0.0100759	0.0340767	0.0106418	-0.00658314	-0.405048	-0.0260041
CPAR2_105080	0.00152264	-3.74737e-06	-0.0167431	-0.00745403	-0.0362271	-0.0938416	0.059238	0.00350368	0.0473702
CPAR2_105090	0.00299978	3.71669e-06	0.0153138	-0.179771	-0.44587	-0.250262	-0.0364452	-0.686018	0.011956
CPAR2_105100	0.00660874	3.67743e-06	0.0340151	-0.0337729	-0.0756654	-0.0369065	-0.0320309	-0.849399	-0.0876172
CPAR2_105110	-0.010163	3.8587e-06	0.00968377	-0.0785048	-0.0411989	-0.187929	0.0269579	-0.347628	0.0179015
CPAR2_105120	0.471128	1.27806e-05	0.39768	0.097446	0.0857286	0.130871	0.0221627	0.0855785	0.0956638
CPAR2_105130	0.0142888	-1.55367e-06	-0.0173783	-0.0475774	-0.0634239	-0.079147	0.019572	0.400652	-0.0733812
CPAR2_105140	-0.000574163	-2.84926e-06	-0.0136138	0.0724195	0.0569343	-0.0287479	0.0196496	0.0831866	-0.0769736
CPAR2_105150	-0.00114521	1.19736e-07	-0.00792959	0.020983	0.0161222	0.0432845	-0.025971	-0.0845217	-0.0159162
CPAR2_105160	0.00688609	-5.95612e-06	-0.00424471	0.0518029	0.230503	0.213052	-0.0363979	-0.216053	-0.0173695
CPAR2_105170	0.192491	1.51841e-05	0.306285	-0.0658364	-0.0877598	-0.10495	-0.00233429	-0.049904	-0.0327004
CPAR2_105180	-0.0228439	3.13411e-06	0.0464248	-0.0221156	-0.0317741	-0.0301481	-0.0112807	-0.0324547	-0.0124784
CPAR2_105190	0.0028546	1.61769e-06	0.0220213	-0.0131443	-0.0520372	-0.0200452	0.00387772	-0.959483	-0.0208992
CPAR2_105200	0.0236925	7.47651e-06	0.0947444	0.00931853	-0.0308476	6.68456e-05	-0.022992	-0.0202993	-0.0538603
CPAR2_105210	0.00773891	-4.27986e-06	-0.0110576	0.085506	0.141631	0.0947898	0.000249479	0.15129	0.0762678
CPAR2_105220	-0.00514191	-1.20231e-06	-0.0124995	-0.0196532	0.0345559	0.119552	0.0142063	0.203738	0.180937
CPAR2_105230	0.00566801	-2.91286e-06	-0.0167149	-0.00268177	0.0541614	0.13785	0.00165955	0.567984	0.0564599
CPAR2_105240	0.00526635	3.30099e-06	0.0366067	-0.0183017	-0.032693	-0.00317205	-0.00875897	-0.0098795	-0.0115977
CPAR2_105250	-0.00909364	-5.80111e-06	-0.0391429	-0.119555	-0.163287	-0.0904745	-0.018045	0.20135	0.079084
CPAR2_105260	0.0221227	6.26075e-06	0.123583	0.0598566	0.121251	0.136434	-0.286068	1.00489	-0.428383
CPAR2_105270	-0.000346755	-1.61905e-06	-0.00410167	-0.495745	-0.667051	-0.316136	-0.000393238	0.684892	0.0283539
CPAR2_105280	-0.0441745	1.94276e-06	-0.0555108	-0.00869366	-0.0229601	0.00266856	-0.0028002	-0.0428044	-0.114996
CPAR2_105290	-0.00746348	-5.72614e-06	-0.0362124	0.138648	0.0567013	0.070317	-0.0455359	0.123959	-0.127999
CPAR2_105300	-0.00313554	-5.01663e-06	-0.0733046	-0.161507	-0.151584	-0.31757	-0.0212928	0.106463	-0.140201
CPAR2_105310	0.0109635	3.31938e-06	-0.00846651	-0.0504914	-0.0423361	0.0309516	-0.00600317	0.0281785	0.0613834
CPAR2_105320	-0.0313934	-1.09838e-05	-0.0419715	-0.0440445	-0.131944	-0.0628341	0.0225943	0.0173883	0.113301
CPAR2_105330	0.00147432	-5.91647e-06	-0.00503271	-0.0082876	0.0373006	-0.00779882	-0.00799589	0.197215	0.0159492
CPAR2_105340	-0.0318081	-3.07865e-05	-0.238004	-0.0185873	-0.0369157	-0.148845	-0.018296	0.127112	-0.0971748
CPAR2_105350	0.00522219	-3.11866e-06	0.0322928	-0.0181339	-0.0624958	-0.0303138	0.00752172	-0.18823	-0.0417975
CPAR2_105360	-0.00121501	-8.01399e-07	-0.0136219	0.000563852	-0.00494268	-0.00404413	-0.0650549	-0.440347	-0.130286
CPAR2_105370	0.00913348	5.40054e-07	0.00236369	0.283533	0.370326	0.252021	-0.0105779	-0.177898	-0.0818946
CPAR2_105380	0.00620407	1.71213e-06	0.0208904	0.00491976	-0.0286545	-0.0428513	0.00133727	0.0925842	-0.0263256
CPAR2_105390	-0.00400065	1.15452e-05	0.0698999	-0.0834596	-0.0492792	-0.0553655	0.01266	0.077552	-0.00751883
CPAR2_105400	-0.00813738	-7.41129e-06	-0.016522	0.00456407	-0.0292872	-0.0669365	-0.0422837	0.0782125	-0.0465076
CPAR2_105410	-0.00539826	-1.62164e-06	-0.00419395	-0.0412935	-0.0273007	-0.0386065	-0.020743	-0.0103724	-0.0708555
CPAR2_105420	0.00339104	-1.40146e-06	0.0233329	0.0228203	0.0619994	0.0705862	0.00463649	0.351956	0.159312
CPAR2_105430	0.0151248	2.79976e-06	0.0801685	-0.0368107	-0.0651422	-0.00419669	0.0127045	-0.176104	0.0840866
CPAR2_105440	0.0171605	-6.4489e-07	0.0251235	0.0851329	0.210752	0.184134	-0.0348546	-0.923792	-0.205697
CPAR2_105450	0.00754843	3.79496e-06	0.032067	0.0110695	0.0224229	0.0932144	-0.0446623	-1.00486	-0.0409268
CPAR2_105460	-0.00272456	-7.01728e-06	-0.0405742	0.0302474	0.0999575	0.116291	0.00541898	-0.046794	0.199176
CPAR2_105470	-0.00463219	-4.60447e-06	-0.0299988	-0.0220862	0.0379765	0.0124486	0.0119481	0.0761807	0.0983247
CPAR2_105480	0.00529091	-1.20351e-06	-0.00488353	-0.0615221	-0.126509	0.113349	0.00748929	0.435052	0.0248714
CPAR2_105490	-0.000717757	-9.95884e-07	0.0199262	-0.0519296	-0.0670105	-0.132996	-0.039131	-0.0379159	-0.0921592
CPAR2_105500	-0.0107703	-2.30306e-06	-0.045083	0.0186235	0.026958	0.00538333	-0.0425645	0.0225011	-0.205721
CPAR2_105510	-0.00231535	9.31776e-07	-0.0105308	0.0055696	0.0484954	0.116665	-0.00652084	-0.0112491	-0.00177628
CPAR2_105520	-0.00563344	-4.8699e-06	-0.0105959	0.698387	1.15193	0.967136	0.0399403	-0.516515	0.886537
CPAR2_105530	-0.00121392	3.5497e-08	0.00523292	1.70789	2.82067	2.20691	-0.0051022	-0.840219	-0.00863543
CPAR2_105540	-0.00144291	-1.35331e-06	-0.0102284	0.578974	0.938707	0.91393	0.0499808	0.0469667	0.182643
CPAR2_105550	0.00950639	-4.54442e-07	-0.0030796	-0.0007974	-0.012479	-0.0336302	0.00164955	-0.772022	-0.241914
CPAR2_105560	0.0215577	1.28612e-06	0.0561439	0.0312879	-0.0198351	-0.082089	0.0104585	-0.17765	0.11652
CPAR2_105570	0.00320104	8.88928e-06	0.0551399	-0.0113712	0.0160607	0.0988612	0.0262434	0.162895	0.0889177
CPAR2_105580	-0.000344912	-9.90696e-07	-0.0200645	0.0124179	0.0713549	0.041016	-0.032064	-0.0249778	-0.158166
CPAR2_105590	0.00898393	4.147e-06	0.0436435	-0.000247589	-0.020378	-0.0649705	0.0140384	-0.0507321	0.0133556
CPAR2_105600	0.0161351	5.01398e-06	0.0630216	-0.0556229	-0.138023	-0.0191335	-0.0213292	-0.260086	-0.028063
CPAR2_105610	-0.00262701	-2.7309e-06	-0.0496248	-0.0304071	-0.0258849	-0.0974862	0.0282278	0.034735	0.0170878
CPAR2_105620	0.00516773	8.34815e-06	0.0171173	-0.00783519	-0.00264955	-0.00672141	-0.00231741	-0.149642	0.0508061
CPAR2_105630	0.0070477	1.37821e-07	0.0177099	0.131467	0.206799	0.0993695	0.0397566	0.119675	0.193404
CPAR2_105640	-0.280408	-1.69097e-05	-0.515887	-0.0224084	0.05414	0.0489632	-0.0280341	-0.75041	-0.270637
CPAR2_105650	0.0172865	9.2836e-06	0.179904	-0.0600627	-0.102428	-0.021627	0.00187835	-0.110714	0.0116726
CPAR2_105660	0.0361669	1.55653e-05	0.146965	-0.0460886	-0.121233	-0.113553	0.010264	-0.0838028	-0.000771417
CPAR2_105670	0.0109841	-2.46517e-06	0.0279274	0.0643743	0.159718	0.128039	0.0214627	-0.050124	0.0480532
CPAR2_105680	0.00594436	1.15842e-07	0.0287616	0.0406349	0.136829	0.143048	-0.0136307	0.895526	0.00887678
CPAR2_105690	0.0155309	6.60646e-06	0.0814232	0.0103036	0.0510151	0.0363538	-0.00397793	-0.679789	0.00908472
CPAR2_105700	-0.00203497	3.10131e-06	-0.00815287	-0.0251662	0.0313326	-0.0588712	0.0252507	-0.443616	0.147976
CPAR2_105710	-0.00326678	4.44813e-06	-0.0264282	-0.168506	-0.169749	-0.565014	-0.0175209	-0.122061	-0.218632
CPAR2_105720	0.0203533	3.26026e-06	0.0455972	0.289773	0.117173	0.138766	-0.0180569	-0.216836	-0.0288308
CPAR2_105730	0.0452094	7.55042e-06	0.211176	0.0891114	0.164895	0.220721	0.0201851	-0.507385	-0.00856634
CPAR2_105740	-0.000928169	2.34624e-07	-0.00294252	0.015197	0.0296835	0.031605	-0.00338684	-0.459694	-3.17985e-05
CPAR2_105750	-0.000268373	7.57995e-08	-0.00080669	-0.000392526	-0.000763381	0.000595057	0.000141008	-0.0645735	-0.0218396
CPAR2_105760	-0.00749861	-4.42309e-06	-0.0136417	0.0676851	0.112579	0.229695	0.013629	0.257177	0.071816
CPAR2_105770	0.0131889	-2.47517e-06	0.0107561	-0.218088	-0.223684	-0.21812	0.0483114	0.0481419	0.0743022
CPAR2_105780	0.0293937	9.52728e-07	0.0100686	0.109257	0.169892	0.168736	0.00753098	0.382778	0.0352533
CPAR2_105790	0.0570922	1.36592e-05	0.0382934	0.105589	0.216523	0.195158	0.0143643	0.287754	0.0620738
CPAR2_105800	-0.00704875	1.15711e-06	0.0144455	0.0599339	0.0303185	0.0532046	-0.00259537	-0.072965	-0.0451142
CPAR2_105810	0.0172391	-3.3716e-07	0.0473614	-0.0400475	-0.0433241	-0.0246707	0.00217215	0.0391085	0.0889447
CPAR2_105820	0.0188976	4.5217e-06	0.0680304	0.0273185	-0.14928	0.0191682	-0.0345146	0.0459406	-0.0626335
CPAR2_105830	0.0114514	8.9656e-06	0.0127988	-0.00578472	-0.0219705	0.0379904	0.0298794	0.0539747	0.158533
CPAR2_105840	-0.0192916	-5.26635e-07	-0.0384907	-0.214545	-0.123683	-0.119652	0.00494927	0.445524	0.141617
CPAR2_105850	-0.0119231	-4.15223e-06	-0.0353521	0.0734195	0.116595	0.0837277	-0.0174235	-0.0193021	-0.0236209
CPAR2_105860	-0.00336836	-5.11842e-06	-0.0205222	0.0071926	0.00738245	-0.0538443	0.0383354	0.145499	0.102623
CPAR2_105870	-0.0305947	-7.96001e-06	-0.165066	-0.0492511	-0.0560035	0.0201823	0.0106198	0.343596	0.118296
CPAR2_105880	-0.215077	-9.41411e-06	-0.259007	-0.072412	-0.136204	-0.101877	-0.0160355	-0.140137	-0.148706
CPAR2_105890	-0.00243877	-2.38429e-06	-0.0387153	0.00543152	0.117125	0.0624117	0.105186	0.176889	0.0142138
CPAR2_105900	-0.00564875	8.52074e-06	-0.0359107	-0.0837297	-0.188588	-0.237884	0.0346198	0.0409555	0.126933
CPAR2_105910	0.00204358	4.37964e-06	0.0251454	0.0176585	0.0637291	0.0691433	0.0114336	0.162783	0.197532
CPAR2_105920	0.00721452	1.14214e-06	0.0294622	-0.0146396	-0.168063	-0.0812255	-0.0735974	-0.675257	-0.235095
CPAR2_105930	-0.0170839	1.50322e-06	-0.0302194	-0.0911588	-0.0956695	-0.0899475	-0.0382521	0.0706806	0.0433763
CPAR2_105940	0.00362854	-6.67082e-06	-0.0314315	0.011378	-0.0296399	-0.0418126	0.0273916	0.128183	-0.0588776
CPAR2_105950	0.00384446	-2.36024e-06	0.0367457	0.101004	0.0625407	0.076547	0.0311581	0.201498	0.00688821
CPAR2_105960	-0.010532	5.32188e-06	0.0130395	-0.211883	-0.389023	-0.33386	0.00850922	-0.345256	0.0995485
CPAR2_105970	0.00262761	1.24977e-05	0.0399343	-0.0774849	-0.415845	-0.318691	0.0204368	-0.253486	0.200464
CPAR2_105980	-0.0099195	2.94178e-06	-0.00851854	-0.271673	-0.529912	-0.374959	0.016485	-0.280995	0.141163
CPAR2_105990	0.001377	-4.66089e-06	-0.0354971	0.127372	0.253832	0.149516	0.0309729	0.40098	0.207528
CPAR2_106000	-0.0095749	-7.12103e-06	-0.285009	-0.0170608	-0.0303135	-0.00663763	0.0429279	-0.0921582	0.0244669
CPAR2_106010	0.00862275	9.22136e-06	0.0527085	0.0568534	0.0512861	0.00524746	-0.0193124	0.11613	0.0335521
CPAR2_106015	0.00162881	-2.62445e-06	-0.0158364	0.137162	0.0910896	0.0521817	-0.00490733	0.311101	0.0324154
CPAR2_106020	-0.0207672	-4.79644e-07	-0.0576826	-0.015026	-0.0875527	-0.00603002	-0.00572657	0.207459	0.046989
CPAR2_106030	0.0122234	2.85677e-06	0.0638336	-0.0200302	-0.0733076	-0.0255713	-0.0567341	-0.100652	-0.0167954
CPAR2_106040	-0.00258988	-6.03069e-06	0.0186371	-0.0425085	-0.00313905	-0.0541889	-0.0616227	-0.0698372	-0.0260249
CPAR2_106050	-0.0110636	-9.92912e-06	-0.0631599	0.00593666	0.0368012	0.0506731	-0.00962939	0.0165002	0.0852864
CPAR2_106060	-0.00422484	-2.39448e-06	-0.0442888	-0.10232	-0.113923	-0.0875509	-0.00882422	0.0870243	0.000837296
CPAR2_106070	-0.00932638	-6.77272e-06	-0.0726092	-0.094464	-0.279327	-0.121481	0.0171135	0.386465	0.0369526
CPAR2_106080	0.0210169	-1.37093e-05	-0.0200714	0.312381	0.146505	0.25185	-0.0663117	-0.0637807	-0.214386
CPAR2_106090	0.00724675	3.54457e-06	-0.00556458	0.0538489	0.144488	0.153732	0.0730992	-0.0940873	0.182603
CPAR2_106100	0.0171055	1.02648e-06	0.0347062	-0.012679	0.052106	0.103037	0.0146732	-0.287262	0.126383
CPAR2_106110	0.00807067	2.21368e-06	0.0252056	0.00550463	-0.0507198	-0.0542747	-0.180817	-1.12214	-0.415738
CPAR2_106120	-0.000387143	-2.21995e-06	-0.00806283	0.00679605	0.017958	-0.00132072	-0.0275342	-0.974904	-0.109129
CPAR2_106130	-0.0120984	-6.71938e-06	-0.0600402	-0.511744	-0.362122	-0.452918	0.011444	-0.183843	0.0996702
CPAR2_106140	-0.00959788	-6.06336e-06	-0.044784	-0.445972	-0.390707	-0.508372	-0.00917193	-0.533071	0.0192924
CPAR2_106150	-0.0056478	-2.98789e-06	-0.0124763	0.0102047	0.0156279	0.0449448	-0.00318801	0.203693	0.0128392
CPAR2_106160	-0.0109095	-5.35758e-06	-0.015373	-0.306408	-0.200023	-0.123641	0.00233384	-0.139006	0.0980407
CPAR2_106170	-0.0159305	-8.26255e-06	-0.0575626	-0.415709	-0.270372	-0.485504	0.00881936	-0.255437	0.298455
CPAR2_106180	0.00342741	2.31144e-06	0.0218897	0.0270792	-0.0083859	0.0386994	-0.00207203	-0.346079	0.06979
CPAR2_106190	0.00719923	5.69726e-06	0.0348552	-0.00265503	-0.00500341	0.0925789	-0.0296469	-0.102259	-0.0614741
CPAR2_106200	-0.00969533	-5.308e-06	-0.0413699	-0.0498087	-0.0690683	-0.0748493	-0.0258446	-0.164689	-0.198677
CPAR2_106210	-0.00114771	-3.64943e-06	-0.0279351	-0.0228637	-0.01153	0.011397	-0.382105	-0.102817	-0.411975
CPAR2_106220	-0.0173295	-3.88652e-06	-0.0654575	-0.0881792	-0.0991265	-0.0801262	-0.00176045	0.0536726	-0.0124693
CPAR2_106230	0.000652316	1.95275e-06	0.0136029	-0.0764807	-0.155272	-0.212838	0.0253567	-0.0330457	-0.0134808
CPAR2_106240	-0.0186872	-2.13827e-06	-0.0227876	-0.0283099	-0.039567	-0.0262442	-0.00213802	-0.165155	0.000461987
CPAR2_106250	-0.0992522	-8.67144e-06	-0.0344228	-0.0806006	-0.213246	-0.141266	-0.00164377	-0.0910963	0.0226642
CPAR2_106260	0.00820273	-2.97038e-06	-0.0114991	-0.144878	-0.156957	-0.18752	0.0238984	0.443422	0.108364
CPAR2_106270	-0.00703403	-1.65678e-06	-0.00927308	-0.0153081	0.000190741	-0.0152997	0.00852598	0.145366	-0.068695
CPAR2_106280	-0.00584932	-5.55556e-06	0.0349086	-0.011692	-0.0240924	0.0571047	-0.0405681	-0.0723399	-0.0975979
CPAR2_106290	0.00789729	4.81773e-06	0.043959	0.0254221	0.065001	0.297018	0.00149491	0.0544088	0.00251677
CPAR2_106300	-0.00676879	-2.32159e-07	0.0300948	-0.0706438	-0.0999449	0.0492796	-0.0212265	-0.126599	-0.00774818
CPAR2_106310	0.00314266	-4.00221e-06	-0.0183341	0.00694263	-0.0131762	-0.0494122	0.00102797	0.17128	0.00339773
CPAR2_106320	0.0153405	1.4688e-05	0.0480333	-0.0197468	-0.158028	0.103894	0.0158254	-0.129636	0.0668584
CPAR2_106330	-0.00838554	3.79148e-06	-0.0315067	-0.0116337	0.00467825	-0.115996	-0.000363047	-0.192649	-0.0307146
CPAR2_106340	0.00116955	-1.32984e-06	-0.0195177	-0.0598467	-0.0970338	-0.169496	-0.0496379	-0.375422	-0.179373
CPAR2_106350	0.00228243	3.58856e-06	-0.00851317	-0.0134638	-0.0204838	-0.0564286	0.0326522	-0.310143	-0.00991553
CPAR2_106360	-0.0028196	1.82534e-06	-0.0211816	-0.00321128	0.0244803	-0.00700999	0.00463519	-0.239815	-0.0862713
CPAR2_106370	0.00155455	2.72577e-06	0.0529158	0.00279189	0.014456	0.0763048	-0.0399617	-0.13107	-0.129924
CPAR2_106380	-0.000248774	5.23186e-06	0.0333875	0.0168523	-0.0304495	0.0491219	-0.0393341	-0.538573	-0.0626429
CPAR2_106390	-0.0227159	-8.40961e-06	-0.0798542	0.0291474	0.0154655	0.0173237	-0.0307176	0.0137567	-0.0472186
CPAR2_106400	0.0143138	-3.68265e-06	-0.0221593	0.0351279	-0.0876538	-0.225892	0.0528913	-0.586326	0.0634238
CPAR2_106410	-0.0248379	-2.71067e-07	0.000618381	-0.105486	-0.117461	-0.100186	0.000816973	-0.610762	-0.0477655
CPAR2_106420	0.00197159	-1.18646e-05	0.0127956	0.0893121	0.0603149	0.133874	-0.0189511	0.108826	-0.0330877
CPAR2_106430	0.00603162	3.63997e-06	0.0236032	-0.00516864	-0.0527214	-0.00435727	-0.0294665	-0.889315	-0.0442472
CPAR2_106440	-0.0148749	1.42538e-06	-0.00453106	-0.153507	-0.32046	-0.178646	0.00509024	-0.26	0.102671
CPAR2_106450	-0.0242758	-2.88229e-06	-0.0256565	-0.031683	-0.0819559	-0.129705	-0.266768	-0.320421	-0.196959
CPAR2_106460	-0.0164323	-2.14564e-06	-0.0561218	-0.083069	-0.0821075	-0.0143802	-0.0258085	-0.278194	-0.260994
CPAR2_106470	0.0136434	3.31529e-06	0.0713407	-0.00965342	-0.016264	0.0950429	-0.0575942	0.135545	-0.0085022
CPAR2_106480	0.00729955	9.25878e-08	0.0386105	0.11393	0.0513553	0.196264	-0.0169012	0.104324	0.0595421
CPAR2_106490	-0.012609	-5.1304e-06	-0.0126639	-0.0294008	0.00336218	-0.0342657	-0.000417668	0.143276	0.00948165
CPAR2_106500	-0.0131415	-2.81001e-06	-0.0464577	-0.0674165	-0.233674	-0.0731488	0.00973253	1.4405	-0.0173368
CPAR2_106510	0.00370117	-2.71257e-07	0.00167697	-0.0334398	-0.0800385	-0.143397	-0.0710561	-0.107489	-0.0932511
CPAR2_106520	0.000753261	-4.37654e-07	-0.00629707	-0.0201099	0.067021	0.0296283	0.00348619	0.306758	0.0880341
CPAR2_106530	0.00181906	4.507e-06	0.00715433	0.0364541	0.0678948	0.0295697	0.00644073	-0.285129	0.0561136
CPAR2_106540	-0.000969786	4.19886e-06	0.0277027	-0.0310374	0.0245828	0.0251047	-0.0520999	-0.10013	0.0238962
CPAR2_106550	0.00947585	7.26885e-06	0.0975776	0.037178	0.0619151	0.0258105	-0.0101263	-0.0725554	0.0797034
CPAR2_106560	0.0371141	7.3783e-06	0.0397043	0.164456	0.139167	0.177717	-0.018452	0.0889524	0.0233634
CPAR2_106570	0.0112557	3.42939e-06	0.035894	0.0610251	0.128635	0.18765	-0.0188864	-0.769629	-0.0582955
CPAR2_106580	0.0178858	5.10352e-06	0.0640337	0.0206901	0.049621	0.111767	-0.0279105	-0.462459	-0.0160209
CPAR2_106590	0.0224046	2.37491e-06	0.0799951	-0.00687998	0.0386636	0.0330165	-0.0296944	-0.264525	-0.0225619
CPAR2_106600	-0.0219132	-6.41124e-06	-0.067599	-0.211031	-0.266535	-0.292341	-0.0134899	0.13233	0.0244703
CPAR2_106610	0.0172339	4.51653e-06	0.07178	0.0165226	-0.0828068	-0.0417793	0.0242398	0.0945598	0.0432443
CPAR2_106620	0.00355175	-4.90003e-07	-0.0276473	-0.00645866	0.0879151	-0.0170623	0.052932	0.206651	0.356957
CPAR2_106630	0.0145065	-3.73695e-06	0.0296367	0.0101104	0.0609264	0.00953111	-0.00727487	-0.070896	-0.014349
CPAR2_106640	0.00471197	-4.03565e-06	-0.0327833	0.0100283	-0.0469179	-0.060529	0.0763663	0.139001	0.0668458
CPAR2_106650	0.0094948	1.42138e-07	0.0670667	0.0292415	0.0944331	0.0732612	0.122408	0.185511	0.277786
CPAR2_106660	-0.00221766	-1.48806e-06	0.0834715	-0.00592004	0.0242912	-0.0107918	0.0203503	0.132013	0.097737
CPAR2_106670	-0.00807037	-6.33695e-06	-0.0437885	0.218185	0.253685	0.279589	0.020684	0.728424	-0.00176803
CPAR2_106680	0.00079995	-3.7022e-06	-0.00503861	-0.0292167	-0.0740008	-0.0063014	0.0188618	0.171477	-0.0363172
CPAR2_106690	-0.00212542	-1.89176e-08	0.00949037	0.106295	0.123363	0.196741	0.0314	0.511177	0.0182184
CPAR2_106700	-0.00784384	-2.18457e-06	-0.0127281	1.2408	1.70671	1.59023	0.0641774	1.41874	0.329664
CPAR2_106710	0.00805933	5.3118e-06	0.0400488	0.0322577	0.0930358	0.279412	0.00149185	-0.473573	0.0737315
CPAR2_106720	0.0195656	9.93528e-06	0.202404	0.0980655	0.0865364	0.181084	-0.00275169	-0.245244	-0.0185676
CPAR2_106730	-0.00921327	-5.9389e-06	-0.081509	0.0394441	0.0434253	0.0980153	-0.0423713	0.347202	-0.232257
CPAR2_106740	0.00279597	3.95027e-06	0.0357159	-0.0105084	0.00633315	0.00446023	-0.0169764	-0.241649	-0.0858158
CPAR2_106750	0.0504181	-7.38533e-06	0.00670866	-0.0143776	0.0321743	-0.0267875	0.0290605	0.117378	0.0369266
CPAR2_106760	0.00968349	5.46315e-06	0.05389	-0.187609	-0.192679	-0.199415	-0.0216424	-0.505113	-0.0697951
CPAR2_106770	0.00155874	9.41995e-06	0.0451215	-0.0956795	-0.0498802	-0.0262137	0.0157634	0.0721166	0.0355842
CPAR2_106780	-0.0104177	-2.32763e-06	0.000563006	-0.119792	0.0106145	0.0368144	-0.00588054	0.046614	0.067103
CPAR2_106790	-0.0124853	-3.55935e-06	-0.00467104	-0.02656	0.0255886	0.059665	0.0105806	-0.28633	0.0338011
CPAR2_106800	-0.00270119	-1.96569e-06	-0.0222174	-0.0156921	0.0159493	-0.0805072	-0.0253346	0.0651731	-0.0337667
CPAR2_106810	-0.0398872	-4.75761e-06	-0.0325326	-0.00148187	0.0116968	0.00173915	-0.00256267	0.111719	-0.0619005
CPAR2_106820	0.0502541	-1.10192e-05	-0.0190911	-0.0362661	0.00818992	-0.0207828	-0.0542679	0.124365	-0.282137
CPAR2_106830	0.00327498	9.0198e-07	0.004115	-0.0631198	-0.0236347	-0.00340813	0.00469795	-0.112669	0.0322345
CPAR2_106840	0.0167483	5.24617e-06	0.039457	-0.133443	-0.195924	-0.192694	-0.0041465	-0.0523159	0.00647886
CPAR2_106850	0.0162677	2.50705e-06	0.0643721	-0.211991	-0.171059	-0.412779	0.00116325	0.0683371	-0.0289055
CPAR2_106860	0.00737177	2.1439e-06	0.0533436	0.00825129	-0.0261046	0.0376205	0.0154992	0.136189	0.0323163
CPAR2_106870	0.00829777	1.29603e-05	0.0228961	0.0213434	0.0489463	0.0763316	0.0448859	0.0395483	0.0386867
CPAR2_106880	0.0165329	3.55091e-06	0.0752784	-0.0531502	-0.0499615	-0.0517408	-0.178737	-0.891298	-0.284837
CPAR2_106890	-0.0138062	8.29303e-06	-0.042091	0.00297947	-0.0807313	-0.00166524	-0.0142852	-0.167018	-0.0672224
CPAR2_106900	0.0245045	5.4329e-06	0.0829697	0.0575237	0.107587	0.0947506	-0.0868873	-0.632974	-0.364661
CPAR2_106910	-0.0143082	-1.61055e-06	-0.0301352	-0.152037	-0.0972436	-0.48786	-1.83063	-3.25735	-1.93045
CPAR2_106920	0.015588	1.34515e-06	0.0135531	0.0464642	0.011266	-0.0527221	-0.0557734	-0.613515	-0.334914
CPAR2_106930	0.535437	5.86186e-06	0.0544028	0.20569	0.250491	0.369265	-0.0668263	-0.993135	-0.0657945
CPAR2_106940	-0.00137223	4.06471e-07	-0.0453325	0.237612	0.11097	0.0437229	-0.0492406	-0.980121	-0.344523
CPAR2_106950	-0.00539338	3.6612e-06	-0.0145913	-0.0903983	-0.0505537	-0.147224	-0.00266977	-0.362238	0.034573
CPAR2_106960	-0.0120861	6.84241e-06	-0.032626	-0.196467	-0.174105	-0.3233	0.0129778	-0.859885	0.101728
CPAR2_106970	0.00384942	5.248e-06	0.00118041	0.030127	0.092208	0.0811491	-0.308508	-0.228654	-0.209309
CPAR2_106980	0.0019067	-6.56657e-07	0.00752492	0.113704	0.209148	0.139148	-0.0319198	-0.176203	-0.128296
CPAR2_106990	0.00516515	-2.05387e-08	-0.00645782	0.0406567	0.141873	0.100321	-0.025435	-0.20684	-0.473338
CPAR2_107000	0.00949907	4.11555e-06	0.0500866	-0.00670085	0.0310706	0.00133108	-0.0402581	-0.239567	-0.712183
CPAR2_107010	-0.00834647	3.13832e-07	-0.0471142	-0.121533	-0.214066	-0.0950483	-0.0211275	-0.591632	-0.112193
CPAR2_107020	0.000747114	3.52325e-06	-0.0350948	-0.161265	-0.0636849	0.0251985	-0.0144127	-0.146247	-0.13517
CPAR2_107030	0.0071644	-5.57883e-07	-0.000937103	-0.132142	-0.0793969	-0.0500417	-0.00368879	0.827872	0.0434746
CPAR2_107040	0.00351603	-3.45243e-06	-0.0170174	-0.100331	-0.157599	-0.161814	0.00172627	0.442994	0.0786694
CPAR2_107050	-0.00811126	-4.32397e-06	-0.0403687	-0.055462	-0.042101	-0.0417471	-0.0270426	-0.144409	0.0088555
CPAR2_107060	-0.255675	-1.07119e-05	-0.258451	-0.0214772	-0.0295923	-0.0224993	0.0132266	-0.0379197	-0.0148541
CPAR2_107070	0.00459215	-1.87613e-06	-0.0183399	0.0829408	0.113138	0.149256	0.0154154	0.116631	0.119621
CPAR2_107080	-0.0076232	-7.26262e-06	-0.0247853	0.133119	0.18879	0.177505	0.0156766	0.2662	0.0349075
CPAR2_107090	-0.0127383	1.95268e-06	-0.0794181	-0.0401635	-0.0253554	0.035929	-0.00703301	-0.284145	-0.0677924
CPAR2_107100	-0.0106802	9.60597e-08	-0.0527016	-0.158036	-0.0935048	0.0102001	-0.010742	-0.340412	-0.0757305
CPAR2_107110	0.0539566	2.09593e-05	0.151647	-0.00604648	0.00747505	-0.0326468	-0.010271	0.441154	0.00749113
CPAR2_107120	0.00814349	3.64006e-06	0.0453795	0.0550369	0.088874	0.141667	0.002418	-0.294344	-0.0013473
CPAR2_107130	0.00359863	1.94012e-06	0.0226147	0.00968376	-0.0623207	-0.0119166	-0.00178392	-0.831315	-0.0477698
CPAR2_107140	0.00915649	3.65947e-06	-0.00672087	0.0248233	0.0989174	0.133738	-0.029274	-0.522052	-0.121776
CPAR2_107150	0.00343239	-2.77965e-07	-0.00903159	0.16653	0.361897	0.379113	0.0210387	-0.0746692	0.339077
CPAR2_107160	-0.0152113	1.93424e-06	-0.158652	-0.0403504	-0.0150512	-0.150548	-0.0792383	-0.313683	-0.0934292
CPAR2_107170	0.0531198	1.26734e-05	0.196341	0.0280389	0.0704379	0.0109908	-0.0207277	0.19038	-0.0244521
CPAR2_107180	-0.00982428	5.62085e-06	-0.0115802	0.0650294	0.143692	0.26745	0.00732428	0.222189	-0.0162118
CPAR2_107190	0.00199154	-3.42741e-06	-0.00221754	0.0767852	0.103171	0.125144	-0.00277158	0.0394685	-0.0595212
CPAR2_107200	0.00322466	-2.34024e-07	-0.00193104	-0.0225629	-0.0263211	-0.0102197	0.00309793	0.193245	-0.0118449
CPAR2_107210	0.00470985	2.59238e-06	0.0280099	0.016426	-0.0044999	0.0479482	-0.0214034	-0.728525	-0.00664432
CPAR2_107220	0.000316059	-1.35645e-05	0.0122664	0.00225173	0.0285299	-0.00204712	-0.0349177	-0.00538616	-0.191521
CPAR2_107230	-0.00428614	-6.26637e-07	-0.0068808	0.0034116	-0.00822239	-0.00264456	-5.59641e-05	-0.139657	-0.00807424
CPAR2_107240	-0.0252533	-9.7977e-06	-0.0513914	-0.0208262	0.0159006	0.0179751	-0.0327127	-0.051975	0.0917863
CPAR2_107250	0.00591585	9.45032e-07	0.0745877	-0.0306772	-0.0286425	-0.0411641	-0.0462015	0.0190508	0.0456813
CPAR2_107260	0.0237972	9.90064e-06	0.100593	0.0465827	0.126625	0.131593	-0.120125	-0.45224	-0.0107213
CPAR2_107270	0.00413452	3.01882e-06	0.0248529	0.0532097	0.0421985	0.028383	-0.0206486	-0.0481565	0.0454176
CPAR2_107280	0.00347146	1.80231e-06	0.0125436	0.122221	0.176371	0.0658787	-0.0170416	-0.865693	-0.121498
CPAR2_107290	0.00387829	4.16395e-07	0.0295092	0.0351219	-0.034837	-0.069868	-0.0510873	-0.42447	-0.297938
CPAR2_107300	0.0101986	9.55334e-06	0.183058	-0.0128065	0.0491966	0.0808504	0.0433657	-0.318117	0.121449
CPAR2_107310	0.00486783	-3.1787e-06	-0.00892852	-0.0397216	-0.0305183	-0.0634114	0.0152975	0.133995	-0.012482
CPAR2_107320	-0.00139875	5.60966e-07	-0.00567993	-0.0347063	-0.105933	-0.0955962	0.0383043	-0.121596	-0.00194118
CPAR2_107330	-0.0131597	-2.36373e-06	-0.0585796	-0.0357082	-0.228979	-0.073463	0.00833169	1.19205	0.0130475
CPAR2_107340	-0.0880726	1.22307e-05	-0.00209605	0.00473631	0.0923676	0.0585393	0.00487882	0.0885282	0.00807071
CPAR2_107350	0.000846883	9.67021e-07	-0.000440174	-0.0058132	0.00396639	0.0079424	-0.00748703	-0.400975	-0.0739364
CPAR2_107360	-0.000119263	-5.70429e-08	-0.000513652	0.00383232	-0.00028513	0.00991296	-0.00173659	-0.0716022	-0.0139518
CPAR2_107370	-0.00557961	-1.88505e-06	-0.0800267	-0.00874721	-0.00813681	0.00835997	-0.0113943	-0.0298179	-0.0335501
CPAR2_107380	0.00603966	-8.00795e-07	0.0251707	0.0108944	0.0306795	0.0127319	-0.0163217	0.0407583	-0.0494976
CPAR2_107390	0.00810648	4.82366e-07	0.0253821	-0.07098	-0.207109	-0.256793	-0.0163828	-0.775763	-0.115972
CPAR2_107400	0.00727379	4.28951e-06	0.0473588	0.0159727	0.00577467	0.132676	-0.00501615	0.00553962	0.0906031
CPAR2_107410	0.00609998	3.99049e-06	0.0407273	-0.0193341	-0.0487152	0.0953418	-0.0138612	0.0338289	0.0293593
CPAR2_107420	0.00168973	2.46841e-07	0.0147645	0.0145491	-0.0705107	-0.104898	0.0342261	-0.0474423	0.00726799
CPAR2_107430	0.0105729	3.04762e-06	0.0415955	0.08202	0.137414	0.187459	0.00708826	0.376692	-0.0328646
CPAR2_107440	-0.0217949	-2.43875e-06	-0.112143	-0.0188902	-0.0493419	0.013304	-0.115671	-0.808099	-0.152907
CPAR2_107450	-0.00198335	-3.33242e-07	0.00103804	0.00702891	0.0234887	0.00208723	-0.00617435	-0.0645677	-0.0165117
CPAR2_107460	-0.00208497	-3.67762e-07	-0.0165324	-0.00585204	0.072358	0.0427795	-0.00405267	0.857245	0.00660479
CPAR2_107470	0.0062402	9.54343e-06	0.051649	-0.124859	-0.4331	-0.221712	-0.00361565	-0.214698	0.0548353
CPAR2_107480	-0.0101348	-3.6117e-06	-0.033573	0.0620268	0.197725	0.380987	-0.021269	-0.185881	-0.0923451
CPAR2_107490	-0.00465416	-6.84476e-06	-0.0106612	0.0492312	0.0539756	0.00756629	-0.00530891	0.224854	-0.071904
CPAR2_107500	-0.0190963	-5.04695e-06	-0.418329	0.0841041	-0.0293854	-0.0634599	-0.0370868	-1.09981	-0.59424
CPAR2_107510	0.00237019	-2.99455e-06	-0.00970952	-0.0378822	0.0342006	0.0182239	0.0151445	0.582938	0.045763
CPAR2_107520	-0.00903779	-9.29419e-06	-0.0254419	0.0734912	0.0355224	-0.00519969	0.0452735	0.202318	0.0985284
CPAR2_107530	0.0241881	3.31005e-06	0.086481	-0.0138232	0.00108213	0.189459	-0.234512	-0.10618	-0.0584896
CPAR2_107540	0.0251842	8.837e-06	0.0556168	0.0806373	-0.0448527	0.173736	-0.0058423	-0.239877	-2.11543e-05
CPAR2_107550	0.00978257	9.2229e-06	0.0378865	-0.00971191	-0.00832628	0.0366117	-0.0104147	-0.335132	-0.0166426
CPAR2_107560	-0.00484893	1.29412e-06	-0.0132106	-0.0259271	0.00968034	-0.0656098	0.00432386	-0.0225309	-0.0394526
CPAR2_107570	-0.000144885	3.67855e-07	-0.00141753	-0.0096716	-0.0237038	-0.0440961	-0.00601731	-0.0696235	-0.00238247
CPAR2_107580	-0.00487004	-3.60678e-06	-0.0280765	-0.0609843	-0.0466632	-0.610569	-0.0260689	-1.04636	-0.397369
CPAR2_107590	-0.00439826	1.29475e-07	0.00846424	0.0549726	0.213309	0.249966	-0.00625604	-0.0532322	0.0188869
CPAR2_107600	-0.00050273	2.20569e-07	-0.0176712	0.0109794	0.0280409	-0.0136143	-0.0239763	-0.163306	-0.0590009
CPAR2_107610	-0.00682041	2.94962e-06	-0.0107673	-0.0409797	-0.0799961	-0.043227	0.0179894	-0.159371	-0.0273574
CPAR2_107620	-0.0106069	-3.69855e-06	-0.00949164	0.0101389	0.0115946	-0.0158714	-0.0158931	-0.132529	-0.160924
CPAR2_107630	0.0113652	4.57371e-06	0.0388797	-0.0310469	-0.0461049	-0.0884867	-0.0200906	-0.830787	-0.120204
CPAR2_107640	0.00576621	1.80478e-06	0.0282374	0.0280353	-0.0179292	0.0286979	-0.0918107	-0.362964	-0.103872
CPAR2_107650	-0.0256395	-3.89265e-06	-0.0485732	-0.0541173	-0.0391241	0.0492051	-0.0289372	-0.0189036	-0.0322144
CPAR2_107660	0.00385959	-5.39553e-07	0.0118196	-0.00522043	-0.0564132	-0.14179	-0.00620243	0.244411	-0.0835097
CPAR2_107670	0.017865	5.89575e-06	0.0307752	0.122076	0.171003	0.199126	-0.106899	-0.659362	-0.223162
CPAR2_107680	0.000306759	-4.91858e-06	-0.0445536	-0.0582971	-0.107351	-0.209764	0.0164665	0.0918175	-0.026944
CPAR2_107690	-0.00535041	-4.75189e-06	9.07668e-05	-0.0150302	-0.0238479	-0.0483638	-0.00268078	0.39797	-0.0620196
CPAR2_107700	0.00349852	-5.19479e-07	-0.00286115	-0.0259192	-0.0479393	-0.14835	-0.0108656	-0.0482876	-0.0112753
CPAR2_107710	-0.011707	3.34903e-06	-0.0307084	0.00356602	0.056199	0.107873	0.0664285	0.386697	0.143718
CPAR2_107720	0.0126974	-3.95115e-06	-0.00922173	-0.0057901	0.0210921	0.0880445	-0.0274688	0.107599	-0.0240823
CPAR2_107730	-0.00351466	1.20383e-05	-0.00298392	0.0520279	0.0665971	0.118187	0.0229097	-0.256816	0.0565177
CPAR2_107740	0.00553378	6.35968e-07	0.0607098	0.042135	0.0788532	0.0939039	0.0133383	0.0474837	0.0262096
CPAR2_107750	-0.00968412	-1.39543e-06	-0.0173647	-0.0128374	-0.0699451	-0.090308	0.029154	-0.366721	0.029321
CPAR2_107760	0.00693298	1.17856e-05	-0.00309182	0.0489276	0.124952	0.132836	0.025465	0.254749	-0.0101526
CPAR2_107770	0.00389056	4.94118e-06	0.0235572	0.002859	-0.0256866	-0.0486086	-0.00452762	-0.13864	0.0238874
CPAR2_107780	-0.00809593	-1.35268e-06	-0.0925612	-0.0125215	-0.00422711	-0.0121094	0.024156	0.413986	0.030244
CPAR2_107790	0.0106769	3.7719e-06	0.0408558	0.049343	0.1339	0.102575	-0.0591616	-0.243691	-0.0382215
CPAR2_107800	-0.0343207	-1.50542e-05	-0.0970677	0.00614927	0.0560122	-0.00581153	-0.0215441	-0.105061	-0.00914807
CPAR2_107810	0.0158538	-2.72393e-06	0.0156074	-0.0614425	-0.0228766	-0.015243	0.00524931	0.444106	-0.0219573
CPAR2_107820	0.0100518	-1.25546e-05	0.0329664	-0.0199011	0.00126811	0.00111833	-0.0218634	-0.17016	-0.0453819
CPAR2_107830	0.019007	5.35727e-06	0.114249	-0.0278661	-0.108527	-0.00363836	-0.00551218	-0.494067	-0.0357628
CPAR2_107840	-0.00533278	-5.27479e-06	0.02094	-0.0228455	0.0149494	-0.0243936	-0.167528	-0.582447	-0.194947
CPAR2_107850	0.00832996	-5.71403e-06	0.0273818	0.0127586	0.0246417	0.0337583	-0.0497207	0.0850677	-0.0652859
CPAR2_107860	-0.00572741	-9.03627e-06	-0.00160806	-0.147576	-0.13587	-0.169346	-0.0187145	0.205506	0.0249483
CPAR2_107870	0.00520576	2.79904e-06	0.0297839	0.00132637	-0.0683258	-0.104974	-0.204001	-0.675063	-0.229965
CPAR2_107880	0.0140682	4.21447e-06	0.0324961	0.0483552	0.0777714	0.192597	-1.42829e-05	-0.172856	-0.046479
CPAR2_107890	0.0159614	1.19733e-06	0.0652937	0.0200856	0.00388694	0.0447381	0.0119593	-0.1525	-0.0446848
CPAR2_107900	-0.00190964	-6.84857e-06	-0.0286954	-0.200527	-0.233408	-0.323766	-0.070518	-0.0569667	-0.169451
CPAR2_107910	-0.000718028	-4.0816e-06	-0.0228107	-0.0775826	-0.0685109	-0.0782629	0.0088697	0.512204	0.0445261
CPAR2_107920	-0.00471674	-9.834e-07	-0.0441012	0.0164378	-0.0671434	0.0067029	0.118664	0.553618	0.299051
CPAR2_107930	-0.00153021	7.87569e-07	-0.00747566	0.074256	0.0835903	0.244954	0.0161664	0.273789	0.0585196
CPAR2_107940	-0.0250262	8.53903e-07	-0.0351918	-0.008997	-0.0389474	-0.155919	-0.287731	-1.3224	-0.36281
CPAR2_107950	0.0150538	2.32343e-06	0.00381196	0.00773806	0.00627391	-0.0292361	-0.044118	-0.14091	0.0460339
CPAR2_107960	-0.00289211	-1.39897e-06	-0.0256987	0.047134	0.126443	0.0665157	0.0159566	0.443362	0.00185566
CPAR2_107970	0.0189045	4.23796e-06	0.101639	0.0767691	0.190373	0.0481028	-0.016519	-0.173141	-0.0101942
CPAR2_107980	-0.00273451	-3.96237e-06	-0.0390596	0.0227533	0.0108659	0.0303139	0.0086131	0.234432	0.0394176
CPAR2_107990	0.00206104	-5.32552e-07	-0.0116193	-0.0156594	0.00486062	0.00487264	-0.00603595	-0.0365942	-0.041502
CPAR2_108000	-0.00197458	1.32507e-06	-0.0240749	-0.106027	-0.0964222	-0.326696	0.0140171	0.0926501	0.190946
CPAR2_108010	-0.000709541	-1.03435e-06	-0.0132107	0.000903364	0.00730595	0.0343732	-0.00253705	0.166642	0.0678238
CPAR2_108020	-0.0172706	-5.3605e-07	-0.0162031	0.0456879	0.0658463	0.0819208	-0.0116573	-0.0250529	0.010886
CPAR2_108030	0.00512561	2.36647e-06	0.0266014	0.0343242	0.0202566	0.0717295	-0.00577932	-0.721255	-0.063555
CPAR2_108040	0.00413807	2.31379e-06	0.0263874	0.0164264	0.00138899	0.0696962	-0.0176	-0.859796	-0.0305283
CPAR2_108050	-0.00765828	-1.03784e-05	-0.0287544	0.0242364	0.0346768	-0.0362152	0.0151303	-0.132161	-0.0489637
CPAR2_108060	-0.00560641	-4.712e-07	0.010476	-0.0200533	-0.0535392	-0.0636173	-0.00778396	-0.0414283	-0.0111985
CPAR2_108070	0.000339163	3.38528e-07	-0.00877457	-0.00929872	0.00134712	0.0123209	-0.00887434	-0.120098	-0.0381965
CPAR2_108080	0.00718172	3.19743e-06	0.0245293	-0.0378321	-0.103897	-0.148549	-0.0221435	-0.279037	-0.0132343
CPAR2_108090	-0.0127066	6.55541e-06	-0.0114193	-0.0767637	-0.0425992	-0.114573	-0.00133774	-0.140447	-0.0563185
CPAR2_108100	0.00799438	-1.06468e-06	0.0268558	-0.0511984	-0.139748	-0.107516	0.0116976	0.0234713	-0.0197008
CPAR2_108120	0.0243608	8.30919e-06	-0.0129628	0.104332	0.0891821	0.107301	0.0176212	-0.0448794	0.0356141
CPAR2_108130	-0.00290875	-5.52841e-06	-0.0602238	-0.105372	-0.0335226	-0.153288	0.024233	0.132505	0.0724137
CPAR2_108140	-0.000433048	1.59942e-06	0.00668831	-0.00506556	-0.0475823	-0.0591857	-0.0583453	-0.319474	-0.0839773
CPAR2_108150	-0.00393213	1.30981e-06	-0.00570091	-0.0244681	-0.0373568	-0.0129079	0.00375422	0.287314	0.036959
CPAR2_108170	-0.00938064	-4.51613e-06	-0.0472597	-0.00578302	-0.0233359	-0.014564	0.0177433	-0.015748	0.114248
CPAR2_108180	0.00311762	6.88006e-07	-0.0108838	-0.0184915	-0.0321769	-0.0546207	-0.0206622	-0.317047	-0.0280546
CPAR2_108190	-6.37515e-05	-3.47203e-06	-0.0384616	0.0221615	0.0203773	-0.0981873	-0.0219235	-0.0910293	-0.0691339
CPAR2_108200	0.0163201	4.60199e-06	0.00535144	0.0402596	0.220258	0.167202	0.0940718	0.387789	0.266679
CPAR2_108210	-0.0238901	-8.9117e-06	-0.158232	0.0651846	0.0636105	0.0525512	-0.00582569	-0.0485532	-0.036214
CPAR2_108220	-0.00661649	-3.22515e-06	-0.00694581	-0.0381303	-0.0253011	-0.0987798	-0.0040196	-1.03698	-0.00929907
CPAR2_108230	-0.0090308	-4.09554e-06	-0.0301056	1.14509	1.48305	0.778428	-0.0036978	-0.107471	-0.0241143
CPAR2_108240	-0.00033116	-9.85801e-07	0.0209209	-0.0202303	0.0668456	0.0725558	0.0517109	0.226358	0.0311752
CPAR2_108260	0.00947297	7.33619e-06	0.0953542	0.138293	0.129486	0.171754	0.0110298	-0.0182775	0.0215135
CPAR2_108270	0.0250648	8.73819e-06	0.177481	0.48357	0.430328	0.402239	0.00156899	0.0238302	-0.105784
CPAR2_108280	-0.00875147	1.93158e-07	-0.0403894	-0.0176656	-0.011423	-0.0842768	-0.00550236	-1.21732	0.013795
CPAR2_108290	0.000481544	6.13919e-06	-0.0120057	-0.049905	-0.0321237	-0.169651	0.042696	0.020102	0.0718789
CPAR2_108300	-0.00738976	-9.60185e-07	0.00518372	0.00913209	-0.00531419	0.0227801	0.0361369	0.326648	0.0879681
CPAR2_108310	0.0032729	6.90323e-07	-0.0020311	0.0434438	0.216108	0.202585	0.0391914	0.353785	0.0471863
CPAR2_108320	-0.000407482	-4.11904e-07	0.000229546	0.0202643	0.0399034	0.0148819	-0.00137536	-0.0557498	-0.00596647
CPAR2_108330	-0.00716718	-6.64593e-06	-0.0247884	0.132023	0.301707	0.188547	0.00241967	-0.041614	0.119246
CPAR2_108340	-0.00122909	-1.58094e-06	-0.00695869	-0.0155188	-0.0523111	-0.00814266	-0.00344653	0.192126	-0.0258391
CPAR2_108350	-0.00962915	-2.3865e-06	-0.033292	-0.0223149	-0.0657484	-0.110381	-0.00492247	0.135877	-0.0359696
CPAR2_108360	-0.0033358	-1.30857e-06	-0.0139828	-0.0183265	-0.0595118	-0.0454337	0.0156491	-0.94928	-0.0406812
CPAR2_108370	-0.00509114	-1.62447e-06	-0.0176605	-0.0187237	-0.0552054	-0.0368062	-0.0396565	-1.41542	-0.833501
CPAR2_108380	0.0128804	3.30046e-06	0.0306777	0.110778	0.0953552	0.0539618	-0.102687	-1.05312	-0.691541
CPAR2_108390	-0.00666398	-4.61029e-06	-0.025944	0.0155688	0.0530126	-0.00626335	-0.00491896	-0.262531	0.0989153
CPAR2_108400	0.00579641	-7.25781e-06	-0.00231622	0.0706681	0.0767959	0.0629625	0.0176056	0.0426266	0.0519668
CPAR2_108410	-0.00580512	-9.09463e-06	0.0311195	-0.0331266	-0.0157762	-0.0300459	0.00419103	0.277384	-0.0754983
CPAR2_108420	5.67897e-05	3.42282e-06	0.0370688	-0.200555	-0.400103	-0.343457	0.0131768	-0.253339	0.00927785
CPAR2_108430	-0.00231586	-8.96409e-07	-0.00588801	-0.187938	-0.109711	-0.130253	-0.0542379	0.0973116	-0.124362
CPAR2_108440	0.00412175	-3.05218e-06	-0.0128856	-0.00385134	0.00760929	0.0399575	-0.0588331	0.36706	-0.0808798
CPAR2_108450	0.0057344	4.26915e-05	0.0574988	-0.0785597	-0.101266	-0.05229	0.0271433	0.232333	0.0166902
CPAR2_108460	-0.0167707	-4.65943e-06	-0.473662	-0.0490058	-0.174812	-0.042028	5.7245e-05	0.404323	0.06199
CPAR2_108470	-0.000863197	-4.34221e-06	-0.0125854	-0.00415349	-0.0296024	-0.0363272	-0.0399585	-0.0767696	-0.0200506
CPAR2_108480	-0.0161264	1.46721e-07	-0.0789808	-0.0919422	-0.0264286	-0.0237357	-0.0115725	-0.216769	0.0233911
CPAR2_108490	-0.131027	-2.00812e-07	-0.0800831	-0.119471	-0.0878092	-0.187174	0.00824808	0.0923156	0.219527
CPAR2_108500	-0.00113317	-4.61024e-06	-0.0387546	0.00438358	0.0260682	0.0389067	0.0764146	0.258683	0.0591834
CPAR2_108510	-0.00167884	-2.57862e-06	-0.0521179	0.0403293	0.017751	0.0641624	-0.0185492	-0.0132464	-0.0467152
CPAR2_108520	0.00659463	1.31812e-07	-0.00881933	0.0121521	-0.0262227	-0.0508204	-0.120912	0.128553	-0.164183
CPAR2_108530	-0.00589603	-8.45928e-06	-0.0465688	0.00537328	0.0437822	-0.0350053	-0.359807	-0.43609	-0.330627
CPAR2_108540	-0.0184619	1.10804e-06	-0.0485663	0.0112391	-0.0166296	-0.00817152	-0.0790782	0.00338336	-0.0295412
CPAR2_108550	-0.0304436	-8.81983e-06	-0.0455809	0.0205983	0.0489154	0.126096	-0.0766141	0.0702831	-0.0727021
CPAR2_108560	-0.0142851	1.27101e-05	-0.0357603	0.0425023	0.0034314	-0.00398626	0.0114042	-0.375475	0.0320758
CPAR2_108570	0.00652412	1.55133e-06	0.00818007	0.0498485	0.221047	0.129193	0.0277364	-0.0907263	-0.000152864
CPAR2_108580	-0.0631008	-1.2145e-06	-0.245335	-0.0121934	-0.037151	-0.0231169	-0.000380309	-0.00734121	-0.00969977
CPAR2_108590	-0.0184988	-1.49424e-05	-0.0464587	-0.0858126	0.00773803	-0.0748497	-0.0164925	0.164948	0.0250674
CPAR2_108600	0.00378759	2.58985e-06	0.0274885	-0.0189869	-0.0720684	-0.0288343	-0.01134	-0.959351	-0.0611353
CPAR2_108610	0.012815	1.56836e-06	0.0145313	-0.0239106	-0.0643595	0.00204729	-0.0238297	0.619874	0.100212
CPAR2_108620	-0.0256595	-7.13958e-06	-0.0251631	-0.0870344	-0.0112793	0.0583763	0.00154678	0.0109173	-0.0364638
CPAR2_108630	-0.0102694	4.55908e-06	0.0021125	-0.0619129	-0.0115992	-0.0065745	-0.00732958	0.0129257	-0.0351463
CPAR2_108640	-0.0047711	-6.18848e-06	-0.0550361	0.0190082	0.0373923	0.0276302	0.0189929	0.173502	-0.0192972
CPAR2_108650	0.0462376	7.47159e-06	0.270927	-0.0241605	-0.0606178	0.00349321	0.00104743	0.0174001	0.00675814
CPAR2_108660	0.00625443	1.3547e-06	0.0216979	0.0347544	0.0433016	-0.0403634	0.00627854	-0.122293	0.039063
CPAR2_108670	0.0503904	7.34506e-06	0.283259	-0.0316728	-0.0370167	0.0765296	-0.0539866	0.0176098	-0.0807224
CPAR2_108680	-0.00629997	1.61318e-05	0.0283327	-0.00404628	-0.0230123	-0.00775738	-0.00630333	-0.10686	0.027238
CPAR2_108690	0.00814101	1.43695e-06	-0.01862	-0.0311964	-0.0352757	0.061609	0.0161314	0.903809	0.0620707
CPAR2_108700	-0.00876036	-5.02493e-06	-0.0351031	-0.0167407	0.0346341	-0.0506864	-0.0428998	0.0657641	-0.0938753
CPAR2_108710	-0.026888	-7.19574e-06	-0.0661591	-0.0784736	-0.0812896	-0.0817839	-0.0118403	0.11994	0.0236882
CPAR2_108720	0.00114228	-3.9154e-06	-0.0194977	-0.0377462	-0.0224815	-0.171584	-0.00374346	-0.470729	-0.0210681
CPAR2_108740	-0.00312579	1.07097e-06	0.0189033	-0.0946154	-0.288359	-0.333542	0.0346965	-0.273618	0.0241345
CPAR2_108750	-0.0176998	-5.16949e-06	-0.0365973	0.126134	0.0104835	-0.0466364	-0.0156344	0.389663	-0.073496
CPAR2_108760	0.0016197	2.13254e-06	-0.00144506	-0.437577	-0.620177	-0.595411	0.143374	-0.154701	0.0336593
CPAR2_108770	-0.000132792	-6.72777e-06	-0.0351067	0.059845	0.171258	0.215193	-0.215026	-0.770203	-0.0835968
CPAR2_108790	-0.0143986	-1.15448e-05	-0.0821713	-0.0203288	-0.000788803	-0.0482056	-0.222194	-0.174747	-0.191202
CPAR2_108800	-0.0083129	-5.37391e-06	-0.0532127	0.0131826	0.00502674	0.0788707	-0.0205464	0.0907775	-0.00593003
CPAR2_108810	0.00632676	3.65749e-06	0.0472289	0.015503	-0.0266824	0.0275133	-0.00164675	-0.105009	-0.0295315
CPAR2_108820	-0.0115176	-1.08346e-05	-0.208475	0.0159245	-0.0152484	-0.0308946	1.38653e-05	-0.0156543	0.0281712
CPAR2_108830	-0.00270564	-3.98573e-06	-0.0351277	0.00489041	0.0137805	0.00635534	0.000992863	-0.171695	-0.0154582
CPAR2_108840	0.0172948	8.08999e-06	0.0436252	-0.000889932	-0.0539484	-0.0266273	0.00326201	0.061404	-0.045375
CPAR2_108850	0.00436443	-7.35205e-07	0.0213093	0.307055	0.107223	0.155504	0.00567984	0.0495618	-0.0219547
CPAR2_108860	-0.00915002	2.49301e-06	-0.0365632	-0.0229561	-0.0165862	-0.0104003	0.0266536	0.306268	0.428406
CPAR2_108870	0.0225049	1.22968e-05	0.0577159	-0.000410936	0.0384671	0.00765976	0.0117185	0.399048	0.00706099
CPAR2_108880	-0.00914488	-5.8107e-06	-0.037605	-0.00578348	-0.000619986	-0.00602753	0.00189349	0.326545	0.120962
CPAR2_108890	-0.00700596	-4.75487e-06	-0.202633	-0.179566	-0.12845	-0.257066	-0.0187093	0.00890666	-0.306275
CPAR2_108900	-0.0193461	-1.11447e-05	-0.268439	-0.0276693	-0.036904	-0.0560276	-0.106912	-0.00173903	-0.0972321
CPAR2_108910	0.00561403	-2.67637e-06	-0.000959335	-0.0324025	-0.0494024	0.000304047	0.0343105	0.689061	0.104276
CPAR2_108915	0.0103067	2.78473e-06	0.0345288	0.0490688	0.112429	0.204658	0.00411714	-0.00891452	0.0282341
CPAR2_108920	0.0130242	4.1978e-06	0.0777324	-0.00234196	-0.104425	0.0568743	0.00636674	-0.225425	0.00715403
CPAR2_108930	-0.0320953	-7.91104e-06	-0.098096	-0.0561917	-0.153639	-0.157634	-0.0139144	-0.239938	-0.0165835
CPAR2_108940	0.0264559	2.90487e-07	0.0912573	0.0988684	0.0379403	0.0432369	0.0212503	0.511532	0.0221683
CPAR2_108950	-0.0010103	7.38689e-07	0.0171697	0.015835	-0.0665356	0.143288	0.00228897	-0.00805028	-0.00961705
CPAR2_108960	-0.00954	1.51204e-06	-0.0100806	-0.11554	-0.0673907	-0.00532638	0.0129466	-0.0632054	0.0478007
CPAR2_108970	-0.00829633	7.80928e-07	-0.0573236	-0.0139327	-0.0107157	-0.0548727	-0.000372695	-0.02855	-0.0301258
CPAR2_108980	0.0102973	3.66305e-06	0.0295829	0.073139	0.0631728	0.180759	-0.00707882	-0.296162	-0.00367227
CPAR2_108990	-0.010159	-4.98196e-06	-0.073625	-0.0031859	-0.0220991	-0.0459323	-0.0331032	-0.0609861	-0.112971
CPAR2_109000	0.0155611	1.42576e-06	0.0157449	-0.0170289	0.0406405	-0.0730019	0.000678081	0.309245	0.117256
CPAR2_109010	-0.00332461	-2.22957e-06	-0.00333926	-0.000122572	0.00234314	-0.0188276	-0.0492745	0.0153106	-0.021446
CPAR2_109020	-0.0210862	-6.64044e-06	-0.0288718	-0.0233516	0.02101	-0.0750589	0.0196749	-0.0240167	0.0449459
CPAR2_109030	-0.00704209	5.94929e-07	-0.0247395	-0.138638	-0.0924134	-0.163629	-0.0043383	0.0841007	0.100709
CPAR2_109040	-0.0067534	2.67175e-06	-0.0157032	-0.0283589	-0.0790118	-0.233725	0.0240593	-0.268544	0.0534925
CPAR2_109050	-0.00630751	6.85939e-06	0.00337149	-0.0833804	-0.0274532	0.00740559	0.346118	0.151958	0.476279
CPAR2_109060	-0.00579262	-3.74027e-06	-0.0224397	-0.0159595	-0.0331216	-0.0700657	0.008373	-0.268379	-0.0936078
CPAR2_109070	0.00819216	9.62811e-07	-0.0218782	-0.0307955	-0.13404	-0.0256956	-0.0200576	0.133424	-0.0512955
CPAR2_109080	0.0167971	6.25621e-06	0.034834	0.0168598	0.023087	-0.0160432	-0.00520732	-0.10163	0.00615802
CPAR2_109090	-0.0015846	-3.66294e-06	-0.0243077	-0.0160109	-0.0398367	-0.0230325	0.0075505	-0.0606034	0.0484567
CPAR2_109100	-0.00109305	-3.16407e-06	-0.0165673	-0.0247562	-0.0453147	-0.029877	-0.000306022	0.135844	0.0124032
CPAR2_109110	0.0262377	1.54261e-05	-0.025954	0.149902	0.276032	0.133062	0.03118	0.257339	-0.0176046
CPAR2_109120	-0.00526462	1.55281e-06	-0.00610132	-0.141639	-0.164806	-0.187846	0.0606027	0.23553	0.168695
CPAR2_109130	-0.039961	-3.47846e-06	-0.260188	-0.0512637	-0.308241	-0.120263	0.0039255	-0.188937	-0.0459228
CPAR2_109140	-0.00432602	3.65072e-07	-0.000951444	0.00511382	-0.0282004	-0.00333997	-0.00422654	0.150424	-0.0218284
CPAR2_109150	0.0114424	9.44108e-06	0.0445948	-0.0491215	-0.197482	-0.0871213	0.0145642	-0.19002	0.0302935
CPAR2_109160	-0.00284478	-1.36442e-06	-0.0326633	-0.0179641	0.0708576	-0.00171644	0.0324072	0.439671	0.0717059
CPAR2_109170	-0.00494811	2.06261e-06	0.00520047	-0.244813	-0.442361	-0.197526	0.0166909	-0.277835	0.130238
CPAR2_109180	0.00225313	1.84341e-06	0.0192949	-0.353064	-0.353618	-0.332467	0.0153751	-0.880142	0.010949
CPAR2_109190	0.0151434	3.48923e-06	0.0204671	-0.0492085	-0.110166	-0.167524	-0.0445874	-0.71502	-0.286985
CPAR2_109200	0.0466143	6.00431e-06	0.112504	-0.0102153	-0.0287219	-0.0107212	0.0659271	-0.0250856	0.321649
CPAR2_109210	-0.0272989	-5.26103e-06	-0.0308169	-0.015955	0.0162751	0.000318131	-0.0745219	-0.251714	0.00394726
CPAR2_109220	-0.00881678	-3.72173e-06	0.00904981	0.0390623	-0.0199774	0.0211687	-0.00888877	-0.590864	-0.0287964
CPAR2_109230	0.0022394	-3.78919e-06	-0.0263494	-0.0244913	-0.0165677	-0.0537268	-0.0225185	0.0309022	-0.113829
CPAR2_109240	-0.0148761	-4.66478e-06	0.0257633	-0.217363	-0.257949	-0.260894	-0.0229385	-0.0635599	-0.0248884
CPAR2_109250	-0.0142315	-7.02763e-07	-0.0153164	-0.173306	-0.553025	-0.321068	-0.0226331	-0.296955	0.0536873
CPAR2_109260	-0.0124639	-2.05682e-05	-0.0362848	0.0780854	0.105166	-0.0017665	-0.0313316	0.0506658	-0.0996248
CPAR2_109270	0.0108588	3.21361e-06	0.0352869	-0.0293271	-0.0699075	-0.0308209	-0.00598294	-1.70263	0.0169271
CPAR2_109280	0.0489688	6.32963e-06	0.0395733	0.142658	0.188922	0.29935	0.00886116	0.69516	0.0757999
CPAR2_109290	0.0101794	3.79112e-06	0.0761323	-0.0575318	-0.0771774	-0.0315292	0.00349199	-0.265397	0.00524753
CPAR2_109300	-0.00883886	-3.27869e-06	-0.0344745	-0.0381143	0.00136955	-0.0759972	0.0112662	0.325848	0.0344636
CPAR2_109310	-0.00999955	-5.69088e-06	-0.0984647	-0.0555884	0.0142516	-0.0687588	-0.00610724	0.047882	0.0344948
CPAR2_109320	0.00119588	-4.05221e-06	-0.00857143	0.0170363	-0.0313961	-0.0923481	-0.00120553	0.19074	-0.0191965
CPAR2_109330	0.00810487	3.55896e-06	0.0126856	-0.14435	-0.252067	-0.221534	-0.0195666	0.191252	-0.0415379
CPAR2_109340	-0.00480498	6.46029e-06	0.0464687	-0.0846921	-0.081025	-0.0516283	0.00957628	-0.221036	0.016337
CPAR2_109350	0.022298	9.83711e-06	0.131594	-0.00944751	-0.220979	-0.0227322	-0.00269089	-0.0362596	0.0101424
CPAR2_109360	0.00123891	-4.29862e-06	0.00948002	-0.011969	-0.134761	-0.187574	-0.00699984	-0.00312517	-0.0551088
CPAR2_109370	0.033752	6.24425e-06	0.165723	-0.0120922	-0.20175	-0.0297619	0.00748091	-0.161942	0.0128512
CPAR2_109380	-0.00211094	-8.43122e-07	0.00267743	-0.0349534	0.0335796	0.0454496	-0.00872106	0.22341	0.0155039
CPAR2_109390	0.0165141	2.40317e-06	0.0359844	0.0421267	0.17307	0.199742	-0.0301407	-0.636423	-0.0709136
CPAR2_109400	-0.00771674	-2.75273e-06	-0.0150976	-0.0207729	-0.0648497	-0.0793532	-0.0123814	-0.0885362	0.0156845
CPAR2_109410	-0.00298886	-5.98529e-07	-0.0127093	0.0117337	0.0310836	-0.0533397	0.0153429	0.091164	-0.065896
CPAR2_109420	-0.204116	-1.45327e-05	-0.227401	-0.0482495	-0.076664	-0.0929105	-0.0299789	-0.0596394	-0.0218053
CPAR2_109430	0.0276204	1.70097e-05	0.30578	0.0342446	-0.039687	0.0552126	0.0255742	-0.0204478	0.102104
CPAR2_109440	0.00346986	-1.37198e-06	-0.000183949	0.0282325	-0.0679862	-0.0214097	0.0129051	0.00107091	-0.154222
CPAR2_109450	0.0030948	-2.08874e-06	-0.0164464	0.0628096	0.121292	0.173216	0.000358716	0.0219989	0.020374
CPAR2_109460	-0.0046935	-2.98258e-06	-0.00480176	-0.0125882	-0.0415137	-0.027782	-0.0200702	-0.0755088	-0.0125255
CPAR2_109470	0.0170747	4.35452e-06	0.0342939	0.0548985	0.13182	0.334898	-0.0188992	-0.54126	-0.0915918
CPAR2_109480	-0.00203223	8.56637e-06	0.0339916	-0.0443113	-0.172175	-0.153129	0.00962163	-0.361788	-0.0033438
CPAR2_109490	-0.00914247	-2.27051e-06	0.0239841	-0.0544117	0.0407808	-0.127034	-0.0305025	0.301531	-0.0270622
CPAR2_109500	-0.000644345	8.79763e-07	-0.0360922	-0.108564	-0.126731	-0.19757	0.0162021	0.905951	-0.0294182
CPAR2_109510	-0.0063551	-4.95422e-06	-0.00924152	-0.114038	-0.116883	-0.265578	-0.180336	-0.375626	-0.31416
CPAR2_109520	-0.093231	-1.78997e-05	-0.210855	-0.0247102	-0.0369642	-0.114859	0.0590856	0.416322	-0.165062
CPAR2_109530	-0.00270736	-2.93885e-06	0.00260372	-0.253398	-0.224439	-0.264178	0.00608389	-0.393217	-0.0604022
CPAR2_109540	-0.00325384	-6.0906e-06	-0.0359629	-0.0252624	-0.0507723	-0.0779585	-0.128662	-0.135047	-0.105546
CPAR2_109545	-0.000399103	3.24501e-06	0.00689838	-0.024066	-0.0341154	-0.0413113	-0.000325818	-0.408436	-0.0394214
CPAR2_109550	0.00499721	3.09409e-06	0.0259064	-0.0019861	-0.0696587	0.0140535	-0.00700316	-0.530935	-0.00246058
CPAR2_109560	-0.0136145	9.7144e-07	0.00786615	-0.0298798	-0.0749809	-0.0958868	-0.0300703	-0.736293	-0.185545
CPAR2_109570	-0.00697552	5.26275e-06	4.75758e-05	-0.0771403	-0.168288	-0.136911	-0.0085108	-0.217367	-0.0433665
CPAR2_109580	0.0097761	-1.41224e-06	0.0136372	0.196594	0.124191	0.143912	0.0171456	0.221303	0.043377
CPAR2_109590	-0.0110553	-4.13096e-06	-0.0598442	0.0609069	-0.0684407	0.0521874	0.371979	0.728402	0.029517
CPAR2_109600	-0.00217609	-2.92864e-06	-0.0222085	0.0201601	0.0544995	0.00572426	-0.0674543	-0.243717	-0.187929
CPAR2_109610	0.01095	5.62272e-06	0.0553593	-0.0899759	-0.284925	-0.274791	-0.00905953	-1.11588	-0.0999996
CPAR2_109620	-0.0433933	1.47764e-06	0.0446538	0.00590494	-0.0621731	-0.0927588	0.0109388	-0.552055	-0.0872577
CPAR2_109630	-0.00994862	9.17302e-06	0.0255035	-0.126921	-0.386177	-0.244248	0.0131753	-0.293877	0.114005
CPAR2_109640	0.00250343	-1.52971e-06	-0.000120297	-0.0283856	-0.0769045	-0.0638675	-0.000943142	0.0453072	0.0222376
CPAR2_109650	0.0217988	8.66078e-06	0.115836	-0.131264	-0.139928	-0.0430475	-0.0500825	-0.605973	-0.0516486
CPAR2_109660	0.00405185	6.48573e-06	-0.0668373	-0.018631	-0.0286886	-0.114786	-0.0110808	-1.17169	-0.0433523
CPAR2_109670	-0.00482294	-1.78583e-06	-0.0288792	0.00151164	-0.0377396	-0.0668415	-0.0117433	0.0383367	-0.0236883
CPAR2_109680	0.000805357	-4.13739e-06	-0.0744923	0.0127757	-0.0540634	-0.0317131	0.00684252	-0.00787526	-0.021614
CPAR2_109690	0.0179426	-3.21434e-07	0.00495089	0.154183	0.26517	0.234737	-0.387316	0.0526122	-0.279887
CPAR2_109700	-0.00546379	-3.06892e-06	-0.0373516	-0.0582669	-0.0288432	0.00142686	-0.01102	0.349768	0.106681
CPAR2_109710	0.00505454	3.91131e-06	0.032975	0.00888649	0.0669608	0.0158649	0.00896045	-0.0108491	0.079053
CPAR2_109720	0.0226326	9.39094e-06	0.133406	-0.00588647	-0.0616601	0.109188	0.0141025	0.0172286	0.0943506
CPAR2_109730	-0.0241866	-1.91515e-06	-0.088608	-0.0491429	-0.00824742	-0.0602164	0.00226782	0.155482	0.0255422
CPAR2_109740	-0.000225811	8.4326e-06	0.026521	-0.0222321	-0.0425354	-0.0902611	-0.0227472	-0.133991	-0.0149319
CPAR2_109750	0.0149612	1.35877e-06	0.0136983	-0.0970378	-0.147697	-0.0827773	0.00192	0.578855	0.0325047
CPAR2_109760	-0.00438233	-4.23949e-06	-0.0433654	0.0324859	0.0505121	0.0601945	-0.00968066	-0.360355	-0.130775
CPAR2_109770	-0.000853198	-3.65267e-06	-0.039747	0.195709	0.147474	-0.0189079	0.0106175	-0.125052	-0.0653081
CPAR2_109780	0.00553129	-1.90128e-06	-0.0398755	0.0788986	0.121285	-0.0414957	0.052039	-0.155037	-0.0325427
CPAR2_109790	0.00498843	1.24247e-06	-0.00443771	0.0163518	-0.0629541	-0.0674493	-0.00621121	-0.943396	-0.416205
CPAR2_109800	-0.00340827	-2.66777e-06	-0.0213373	0.0203227	0.0700168	0.0391483	-0.0113494	-0.436592	-0.0672865
CPAR2_109810	0.00575957	2.39585e-06	0.0262733	0.00254903	-0.0442627	0.00479226	0.00358668	-1.11262	-0.0780718
CPAR2_109830	0.00588419	3.69756e-06	0.0319881	0.00121884	-0.0141233	-0.00747057	-0.0502824	-0.67531	-0.32598
CPAR2_109840	0.0186466	-1.89766e-06	0.065264	-0.0523899	-0.0442952	-0.122244	-0.110334	-0.476218	-0.20313
CPAR2_109850	0.00443048	2.80156e-06	0.041618	-0.0151552	-0.100142	-0.0432441	-0.0312017	-1.00235	-0.0691925
CPAR2_109860	0.00242429	-4.73519e-06	-0.00410125	0.0358989	0.0668953	0.0408529	0.0236714	0.0906432	0.257675
CPAR2_109870	0.305925	-6.80719e-07	0.0175052	0.0266602	0.0613913	0.024095	-0.058189	-0.482583	-0.447447
CPAR2_109880	-0.00668532	-2.04898e-06	0.00261048	0.00463702	0.0800544	0.0716995	-0.00211152	0.110131	-0.0936265
CPAR2_109890	-0.18494	-5.40408e-06	-0.0778795	-0.0990813	-0.0819901	-0.152948	-0.049322	-0.800324	-0.262035
CPAR2_109900	-0.000595574	7.10117e-07	-0.0385249	0.0332492	0.039218	0.0752996	-0.0049065	-0.714554	-0.123236
CPAR2_109910	0.00657391	1.44852e-06	0.0262046	0.0340888	0.12668	0.0819576	0.0170141	0.282055	0.0724603
CPAR2_109920	0.00102743	-5.11659e-07	-0.00020866	0.0182991	0.0294407	0.0510324	0.0161141	0.114724	0.025241
CPAR2_109930	0.00263762	-5.36451e-06	-0.00962758	0.165993	0.239934	0.100566	0.000410505	0.0153576	0.0812488
CPAR2_109940	0.392983	1.38599e-05	0.336476	0.0180154	-0.0443934	0.0683644	0.00432476	0.0302693	0.0220743
CPAR2_109950	0.00502594	1.62141e-06	0.0235853	-0.0466934	-0.143334	-0.108541	-0.0171847	-0.965111	-0.243862
CPAR2_109960	-0.00992052	-3.47854e-06	-0.039026	-0.0365586	-0.0767567	-0.0285552	-0.0116376	-0.0275844	-0.0309191
CPAR2_109970	-0.0398004	-9.83959e-06	-0.122211	-0.0322761	-0.108474	0.0942786	-0.00279258	0.282549	0.121531
CPAR2_109980	-0.00827447	4.38345e-07	-0.0101723	0.00768832	-0.0287957	-0.017169	0.00263651	-0.105759	-0.0824448
CPAR2_109990	0.00642622	1.28041e-05	0.00496925	-0.0159301	0.019609	-0.0186163	-0.0376042	-0.134399	-0.155222
CPAR2_110000	-0.000468179	9.27094e-06	0.038299	0.0124189	0.00813223	0.0264489	0.00225712	-0.0890375	0.0479888
CPAR2_110010	-0.00211794	-1.75209e-06	0.000151503	-0.0368596	-0.045743	-0.122301	0.0376644	0.0600644	-0.0460948
CPAR2_110020	-0.00237564	-6.56178e-06	-0.000159128	0.0672167	0.0425599	0.119842	0.00677813	-0.329246	0.0939104
CPAR2_110030	-0.0106139	-1.49835e-06	-0.0373371	-0.115989	-0.106485	-0.147284	0.0551798	0.162827	0.156431
CPAR2_110040	0.00499781	3.97343e-06	0.0333075	-0.01057	-0.186878	-0.12322	-0.000330339	-0.521037	0.0025878
CPAR2_110050	-0.00415326	-9.33589e-06	-0.0628776	0.0091473	-0.0103844	-0.00947799	-0.0196545	0.167887	-0.0739219
CPAR2_110060	-0.00615254	1.19944e-06	-0.0142988	-0.0573787	-0.0972076	-0.0446374	-0.00215408	-0.0194751	-0.0117947
CPAR2_110070	-0.0106914	4.89852e-07	-0.011545	0.0115837	-0.0412102	-0.0769255	0.285998	0.296332	0.0256316
CPAR2_110080	0.0055667	5.27542e-06	0.0406636	-0.0790043	-0.242893	-0.101622	0.0125451	-0.701189	0.041886
CPAR2_110090	0.619864	9.3519e-06	0.380834	-0.0268022	-0.0204452	-0.0625276	-0.0892682	0.57232	-0.071989
CPAR2_110100	0.00193625	-9.15316e-07	-0.00252332	0.0616851	0.0707252	0.048131	-0.0157081	0.25815	-0.0425193
CPAR2_110110	-0.00209053	-4.00878e-06	0.0120142	0.0380373	0.053393	0.0531503	-0.0242705	0.0925652	0.0785663
CPAR2_110120	-0.0284524	-2.11395e-06	-0.313725	0.00679193	0.0275003	0.0420023	-0.0303296	-0.328776	-0.248748
CPAR2_110130	-0.0430351	1.31727e-06	-0.139101	0.0388738	0.0809541	0.129989	-0.0245622	-0.195679	-0.12417
CPAR2_110140	0.0174389	5.27584e-06	0.0989143	-0.0118685	-0.0656569	0.0301252	0.000532836	-0.0188196	0.0547142
CPAR2_110150	0.000629193	-2.87739e-06	-0.0185802	-0.195424	-0.0536226	-0.0588024	0.0233081	-0.700437	0.013009
CPAR2_110160	-0.0107529	-5.39486e-06	-0.0563602	0.0466204	0.189512	0.0597184	-0.0177994	0.00835909	-0.118248
CPAR2_110170	-0.010399	-2.899e-06	-0.0779712	0.0424282	0.252353	0.328454	-0.242042	-0.069034	-0.0960562
CPAR2_110180	-0.00385047	-4.28041e-06	-0.0448084	0.0130121	-0.0132142	-0.0538084	-0.00590443	-0.254042	-0.0658987
CPAR2_110190	0.016449	1.12539e-05	0.0405667	-0.00705111	0.0105714	0.0309755	-0.0218617	-0.199659	0.0308671
CPAR2_110200	0.00655421	-6.40805e-07	0.0140284	-0.0302988	0.00118195	-0.0884517	-0.0356384	-0.211177	-0.0245595
CPAR2_110210	-0.00252335	-5.06527e-07	-0.0209029	0.0204948	-0.0269651	0.0209302	0.0355107	-0.263974	0.0982729
CPAR2_110220	-0.00762969	-5.81244e-06	-0.046811	-0.0238574	-0.0364106	-0.0511143	-0.0279819	0.111994	0.0198111
CPAR2_110230	-0.0240534	-4.44679e-06	-0.0486388	-0.031685	-0.0401099	-0.0159552	-0.0136115	0.169884	0.0256161
CPAR2_110240	-0.00395968	-1.90566e-06	-0.00699337	-0.0127731	-0.00936369	-0.0400274	-1.41189e-06	0.0474334	0.0131739
CPAR2_110250	0.0052292	3.60946e-06	0.0242965	0.00493774	-0.0981995	0.00529825	0.00835658	-0.574105	0.0268309
CPAR2_110260	0.00178986	7.4502e-07	0.0157683	0.00984816	-0.124913	-0.163667	0.0185946	-0.596315	-0.0387709
CPAR2_110270	0.00425679	2.04556e-06	0.0218205	-0.101253	-0.0455606	-0.0670085	0.0112185	0.131918	0.0241209
CPAR2_110280	-0.0318508	7.99865e-06	-0.00321132	-0.00841436	-0.0153848	0.0184131	0.0191663	0.524168	0.360546
CPAR2_110290	-0.0112336	3.41415e-06	-0.000981304	-0.237189	-0.427731	-0.349391	0.0112828	-0.326075	0.143517
CPAR2_110300	-0.0235055	-1.25939e-05	-0.238531	0.0601985	0.0383308	0.0205271	-0.00745826	0.107193	-0.158929
CPAR2_110310	-0.00789828	4.22424e-06	0.0162467	-0.265325	-0.475137	-0.383268	0.027213	-0.313002	0.20454
CPAR2_110320	0.00881582	5.24318e-06	0.0516076	-0.0497206	-0.16082	-0.189196	-0.0258371	-0.903634	-0.097224
CPAR2_110330	-0.0152939	-1.31794e-06	-0.0682997	-0.267292	-0.272063	-0.39244	0.039098	-0.394143	-0.0307817
CPAR2_110340	-0.0215408	-9.13445e-06	-0.0802812	-0.0206897	-0.0401602	-0.0355788	0.0137813	0.178787	0.0292381
CPAR2_110350	-0.00541453	-1.42761e-06	-0.0334165	-0.0111285	-0.0235596	-0.00572947	0.010196	-0.175783	0.0623254
CPAR2_110360	-0.0117405	-1.32852e-05	-0.0877815	-0.0379162	-0.161435	-0.290111	-0.0660468	-0.851149	-0.540623
CPAR2_110370	-0.0092929	-6.95409e-06	-0.0293618	0.00818077	0.00615673	-0.0234133	-0.031752	-0.394656	-0.184258
CPAR2_110380	-0.0120856	-2.84561e-06	-0.0391368	-0.000414403	-0.0595612	-0.0488429	-0.0684051	0.0647032	-0.0901882
CPAR2_110390	-0.00180448	-2.8795e-06	-0.0213475	-0.0152457	-0.0443555	-0.172364	-0.0195128	-0.0144219	-0.0458573
CPAR2_110400	0.00114227	-2.13303e-06	-0.00987461	-0.0210449	-0.0680913	-0.0502263	0.000405548	0.359986	0.00407567
CPAR2_110410	0.00230197	-2.23004e-06	-0.0145536	-0.0146845	-0.024835	0.00356324	0.0183729	0.494674	0.043675
CPAR2_110420	-0.00155326	-1.87685e-06	-0.00879716	-0.00588642	-0.017765	-0.0178119	0.00415612	0.395778	0.0103751
CPAR2_110430	0.00205699	-2.83347e-06	0.0106841	0.00940073	0.104078	0.10931	-0.0313198	0.0272911	-0.596372
CPAR2_110440	-0.0025502	3.61948e-06	0.0115915	0.00531826	-0.0127911	-0.029452	-0.041842	-0.115953	-0.0227917
CPAR2_110450	0.00484337	3.68216e-06	0.0447166	0.0109231	-0.0075591	0.0542771	0.00620776	-0.265461	0.0990705
CPAR2_110460	-0.00569818	-2.01442e-06	-0.0326091	-0.0216067	-0.022031	-0.105886	-0.0155711	0.0213442	-0.180954
CPAR2_110470	0.0146136	1.55716e-06	0.0770609	-0.0457889	-0.153016	-0.103252	-0.0373584	-0.371699	-0.0789242
CPAR2_110480	0.000482378	2.76854e-06	0.0247017	-0.123151	-0.18907	-0.105005	-0.00267255	-0.0687894	-0.0881315
CPAR2_110490	-0.00694048	-5.63844e-06	0.000491083	0.0572636	0.189648	0.0519163	0.0108555	0.19181	-0.10238
CPAR2_300020	0.021661	1.0425e-06	0.00515475	0.0119919	-0.0166527	-0.0242502	-0.00134446	0.096303	-0.0162852
CPAR2_300030	0.0207127	7.63447e-06	0.00453895	0.070154	0.0541592	0.453516	0.0232869	0.287707	0.330557
CPAR2_300040	-0.00551347	-5.56316e-06	-0.034367	0.0960984	0.176541	0.206426	0.0081683	0.393136	0.0543819
CPAR2_300050	0.000341136	6.60111e-07	-0.0473049	-0.00769718	0.0191946	-0.0101902	-0.0428859	-0.0504305	-0.137814
CPAR2_300060	-0.0035352	6.16246e-06	-0.0135954	-0.0173299	0.00804536	-0.0100854	0.0281152	0.00322788	0.0752479
CPAR2_300070	0.0131206	4.49171e-06	0.0657162	0.012891	-0.00279472	0.0281908	-0.0708847	-0.177023	-0.146096
CPAR2_300080	0.00559527	1.15648e-06	0.00253495	0.0711283	0.075615	0.107457	-0.0137663	-0.0564527	-0.0846046
CPAR2_300090	-0.0133607	3.20754e-06	0.0167021	-0.0227102	-0.0139849	-0.0127014	0.0545608	-0.0032586	-0.0293116
CPAR2_300100	-0.0119639	-5.6956e-06	-0.02781	-0.105651	-0.119227	-0.287947	0.0045928	-0.0872377	-0.049149
CPAR2_300110	-0.00052331	-6.76335e-06	-0.239574	0.0332158	-0.0227476	-0.00146606	0.0561502	0.124098	-0.0277793
CPAR2_300120	-0.00982964	-2.49244e-06	-3.53384	0.00290919	0.00779474	0.001758	-0.0210063	-0.284907	-0.34736
CPAR2_300130	-0.00878409	-2.06291e-06	-1.64369	0.0121298	0.0296931	0.0290792	-0.013835	-0.552653	-0.0281337
CPAR2_300140	-0.00684353	7.15483e-07	0.0172578	0.0510054	0.115465	0.104945	-0.00632936	0.188923	0.0156614
CPAR2_300150	0.0163086	1.01435e-05	0.0346238	0.0872997	0.194842	0.207726	0.00815437	0.197532	0.0291608
CPAR2_300160	0.0106408	2.6733e-06	0.0313265	0.0898862	0.0651302	0.15447	-0.00420273	-0.08445	0.00965691
CPAR2_300170	0.00851001	3.97777e-06	0.0233339	0.0207511	0.0459288	0.06076	-0.00688245	0.0606974	0.052281
CPAR2_300180	0.0111863	6.0256e-06	0.0583591	-0.0180428	-0.0431942	0.0775428	-0.00120385	-0.748524	0.0464123
CPAR2_300190	0.00422462	-3.07495e-06	-0.0397931	0.000664205	0.0222031	-0.0128066	0.0320671	0.71727	0.00400955
CPAR2_300200	0.00366191	1.16777e-05	0.00686997	-0.0355779	-0.00570223	-0.202883	0.0263582	0.243751	0.056983
CPAR2_300210	-0.0279991	-7.87229e-06	-0.195776	0.0138871	0.0767266	0.00194711	-0.0458376	-0.487114	-0.0818692
CPAR2_300220	0.00634385	-2.37189e-06	-0.00256701	0.0245538	-0.0137643	0.0252245	0.00500942	0.0822845	0.0990479
CPAR2_300230	0.015754	5.49185e-06	0.113146	-0.104925	-0.326548	-0.189013	-0.032582	-0.209934	-0.0128077
CPAR2_300240	0.0019673	7.49699e-06	0.0387943	-0.0447537	-0.327192	-0.144521	0.0302845	-0.15521	0.331999
CPAR2_300250	-0.000686972	-2.2037e-06	-0.0196216	0.0294683	0.0486934	0.0659608	0.00204642	-0.129671	0.0151009
CPAR2_300260	0.0020648	7.34755e-06	0.0274276	0.0156565	0.0766123	0.0523797	0.0679519	0.279948	0.0710281
CPAR2_300270	-0.0110636	2.43397e-06	-0.0181033	-0.0864236	-0.35363	-0.330968	0.00736687	-0.269178	0.10559
CPAR2_300280	0.00922438	1.2162e-06	0.0346492	-0.0502509	-0.118964	-0.0707053	-0.00328266	0.035011	-0.0291238
CPAR2_300290	0.0141545	1.86607e-06	0.0426436	-0.0201947	-0.15314	-0.122122	-0.028852	-0.0219508	-0.0333743
CPAR2_300300	0.00474933	1.46765e-06	0.0208594	-0.0206113	-0.151123	-0.1847	-0.0121815	-0.953405	-0.0537619
CPAR2_300310	0.00129523	-8.61646e-06	0.00440035	0.0582159	0.17203	0.125973	-0.0363124	0.129662	0.0137469
CPAR2_300320	-0.0070425	-6.12477e-06	-0.0237992	-0.00438124	0.0187505	-0.00135591	-0.46408	-0.367485	-0.399732
CPAR2_300330	-0.000197792	-1.8101e-06	0.00028378	0.0209301	-0.0344369	-0.0456364	-0.0683597	-0.215622	-0.366888
CPAR2_300340	-0.00926464	-5.74858e-06	-0.140237	-0.00777127	0.0566712	0.0993343	0.0652644	0.32329	0.292704
CPAR2_300350	0.0562181	-1.20223e-05	0.149966	0.0355061	0.0501516	0.006726	-0.329081	-0.455506	-0.27542
CPAR2_300360	-0.0139769	-4.74219e-06	-0.0507324	-0.0578879	-0.0769964	-0.135277	-0.0220594	0.271638	-0.0555961
CPAR2_300370	0.00132444	4.64715e-06	0.0484944	0.0168996	0.0264451	0.0464605	-0.00677376	-0.379932	-0.0110639
CPAR2_300380	0.00314048	3.63755e-06	0.0402972	0.0351518	0.029008	-0.00436914	-0.0173906	-0.426705	-0.0114879
CPAR2_300390	0.00442555	2.09489e-06	0.0280873	0.00604057	-0.0201511	0.00224628	-0.0392291	-0.706158	-0.046815
CPAR2_300400	0.0306515	5.35032e-06	0.0366258	0.20006	0.234691	0.203745	0.000464717	-0.109263	-0.00406362
CPAR2_300410	0.0127714	-3.79394e-06	-0.0193975	0.0703935	0.186265	0.218368	0.0437865	0.103144	-0.021861
CPAR2_300420	0.00885714	-8.88599e-07	-0.0143909	0.0107631	0.037257	-0.0318533	0.0116658	0.221861	0.00276601
CPAR2_300430	-0.000228626	1.92938e-06	0.00672087	-0.184635	-0.456302	-0.209921	-0.0246628	-0.298549	-0.0309506
CPAR2_300440	-0.00366367	1.70969e-06	0.0419596	0.0230204	0.0455891	0.0517002	-0.00738907	0.165238	-0.0812769
CPAR2_300450	-0.0247066	3.10518e-07	0.00857077	-0.057433	-0.034434	-0.0485183	0.0101825	-0.0213203	-0.0103386
CPAR2_300460	-0.00470036	1.38365e-05	0.0376159	0.0348021	0.142212	0.22804	0.0129685	0.0991231	0.0353164
CPAR2_300470	-0.00453072	3.35972e-06	-0.0189754	-0.00545694	0.0441561	-0.0129311	-0.0175542	-0.120957	-0.037808
CPAR2_300480	-0.0228688	1.46227e-06	-0.0731342	-0.0869377	-0.0821762	-0.170465	0.0235406	0.118065	0.097525
CPAR2_300490	-0.00205258	-8.39425e-06	-0.0275541	0.0610306	0.0284938	0.0292578	0.0359093	0.376475	0.0691891
CPAR2_300500	-0.0253027	-3.93005e-06	-0.0592343	-0.0587482	-0.0407502	-0.034326	0.00765976	0.187013	0.0268427
CPAR2_300510	0.0104934	5.96526e-06	0.0323567	0.0887746	0.020251	0.105674	-0.00202725	-0.17185	0.0109537
CPAR2_300520	0.421269	8.34648e-06	0.257024	0.0216631	-0.034862	0.0230921	-0.00473558	-0.0583183	0.0351925
CPAR2_300530	0.00703477	3.51048e-06	0.0419358	0.177135	0.202921	0.181153	-0.0993999	-0.439307	-0.0860973
CPAR2_300540	0.00930457	3.96211e-06	0.0514328	0.021989	0.00480622	-0.0143305	0.00285296	0.160689	-0.0238548
CPAR2_300550	0.0113364	7.63328e-06	0.063362	0.0815983	0.10821	0.101307	-0.146092	-0.588474	-0.249971
CPAR2_300560	0.0118989	4.97429e-06	0.0250809	0.191129	0.252925	0.27587	-0.0258294	-0.107205	0.00814346
CPAR2_300570	0.00204314	-4.75877e-06	0.00399272	0.0237036	0.0663315	0.073449	-0.0752009	-0.617768	-0.411773
CPAR2_300580	0.000564465	-7.46366e-07	0.00696853	-0.00105681	0.0232109	0.00675789	-0.000438848	0.0135885	-0.00287533
CPAR2_300590	-0.000547377	-1.02578e-06	0.0374545	0.0809467	0.0659169	0.0879456	-0.000775606	-0.0670315	-0.034283
CPAR2_300600	0.00368274	-1.31265e-06	0.0170821	0.00475101	0.00916368	0.00619537	-0.00309565	0.0419135	-0.0266421
CPAR2_300610	0.00663688	-9.89763e-07	0.0278668	0.0199111	0.0252229	0.0596427	-0.00226003	0.0397287	-0.0197966
CPAR2_300620	0.000375135	6.8894e-07	0.00449739	0.0175477	-0.0160296	0.0623784	0.0028442	0.0776072	0.00786823
CPAR2_300630	0.00191668	-4.67777e-07	0.00976977	0.0172819	0.0337453	0.0395055	0.00136389	0.0381127	0.00625542
CPAR2_300640	0.00150792	-4.66623e-06	-0.0147356	0.0639479	0.138134	0.0406287	0.00424247	0.05498	0.00668767
CPAR2_300650	0.00782838	5.86515e-06	0.0443079	-0.0324064	-0.139903	-0.0497435	0.0207531	-0.235812	0.0408964
CPAR2_300660	0.00522369	8.05025e-07	-0.031133	0.0555555	0.116934	0.326956	0.0682238	0.313445	0.287224
CPAR2_300670	0.00466236	-3.47792e-08	-0.0286956	0.00387895	0.0846186	0.0351576	0.65761	1.39154	0.655471
CPAR2_300680	-0.00729873	-3.11567e-06	-0.0517507	-0.139167	-0.0752423	-0.0917946	0.00111018	0.500212	-0.0438723
CPAR2_300690	-0.00734982	6.99426e-06	0.0229584	0.0766665	0.161761	0.157075	-0.0166209	-0.0970599	-0.182979
CPAR2_300700	0.00673396	5.4091e-06	0.0362806	0.0573909	0.143088	0.136222	-0.186727	-0.474704	-0.153994
CPAR2_300710	0.0139575	4.37707e-06	0.0347671	0.0544148	0.154883	0.161744	-0.0125826	-0.218343	0.0722906
CPAR2_300720	0.0461614	-1.26826e-06	0.233889	0.0768694	0.108351	0.118105	-0.0180407	0.317821	-0.00465717
CPAR2_300730	-0.00579911	-1.97131e-06	-0.0912879	0.0429586	0.101902	0.0661637	-0.0405063	-0.184903	-0.833047
CPAR2_300740	-0.0130034	-7.09843e-06	-0.105118	0.0189041	0.105995	0.0544002	-0.454534	-0.423002	-0.363132
CPAR2_300750	-0.0249293	-1.3604e-06	-0.180141	0.0430817	0.147744	0.038195	-0.0144909	0.275495	-0.12769
CPAR2_300760	-0.00308612	7.08944e-07	0.00641018	0.107722	0.188399	0.088401	-0.0372491	-0.45116	-0.323097
CPAR2_300770	0.00208394	2.32667e-06	-0.0151072	0.519823	1.19332	0.6366	0.00278729	-1.61785	-0.0960972
CPAR2_300780	0.00139918	6.74914e-08	-0.0227183	0.0175371	0.0171187	-0.0391978	-0.0653333	-0.388156	-0.0293903
CPAR2_300790	0.00534234	3.26907e-06	0.0203597	-0.0074753	-0.00355206	-0.124305	-0.0684751	-1.72199	-0.651637
CPAR2_300800	0.00792308	-2.57377e-07	0.00428502	0.122764	0.079157	0.124721	0.0453797	0.112222	0.149965
CPAR2_300810	0.00833326	2.8759e-06	0.0393833	0.00859398	-0.0217875	-0.0417457	0.0160961	-0.00262625	0.0220549
CPAR2_300820	0.00497196	2.22509e-06	0.0231113	0.00929824	-0.0493719	-0.040882	-0.0141126	-0.881611	-0.170725
CPAR2_300830	0.00552247	1.57726e-06	0.0662079	0.0422686	-0.00650419	0.190309	-0.0820642	-0.22624	-0.173213
CPAR2_300840	-0.0112414	-5.46165e-06	-0.0589659	0.0333205	0.129634	0.0512807	0.0263366	0.0659119	0.211632
CPAR2_300850	0.00726611	3.11891e-06	0.0524052	-0.0432104	-0.159435	-0.139754	0.0162584	0.198834	-0.000252657
CPAR2_300860	0.00656069	1.73709e-06	0.00445116	0.0162184	0.0393367	-0.0114175	-0.00578128	0.125885	-0.0171464
CPAR2_300870	0.00979522	1.13843e-05	0.0761454	-0.00686668	-0.107445	0.0295893	0.0545823	0.0701317	0.257266
CPAR2_300880	-0.0221582	-8.13399e-06	-0.0475073	-0.0533252	-0.090242	-0.0390381	-0.00589804	-0.0617114	-0.0259139
CPAR2_300890	-0.00534742	-4.2923e-06	-0.0176685	-0.0511716	-0.0975054	-0.126721	0.0194636	0.269505	0.0242711
CPAR2_300900	0.00232847	-2.25595e-06	-0.033657	-0.207286	-0.292378	-0.434714	-0.0348448	-0.196655	-0.157241
CPAR2_300910	-0.00764083	3.06871e-06	0.00835828	-0.0080318	-0.0491348	0.0164616	-0.0325325	-0.389687	-0.0721093
CPAR2_300920	-0.006992	-2.02951e-06	-0.0251266	-0.00816618	0.059935	0.0757082	0.00975695	0.242126	0.118267
CPAR2_300930	0.00296096	-1.696e-06	0.00161125	-0.0050626	-0.0775658	-0.0938516	0.00421407	-0.159443	0.0018556
CPAR2_300940	0.0249481	8.43233e-06	0.162478	-0.030073	0.0186175	0.0306138	-0.0240063	-0.00220851	-0.0143452
CPAR2_300950	-0.00634601	1.26635e-06	0.0194544	-0.00476399	-0.0133633	-0.0434613	-0.0122934	-0.0548577	0.0449799
CPAR2_300960	0.00102497	3.50919e-06	-0.000947676	-0.0269792	0.0644543	0.140753	-0.0215801	-0.191183	0.00126754
CPAR2_300970	-0.00191304	-7.70108e-07	0.00392462	0.0240912	0.0554335	0.112575	0.0240304	-0.103184	0.132362
CPAR2_300980	0.070756	5.85635e-06	0.180921	-0.0228144	-0.0532043	-0.0659649	-0.0309469	-0.293146	-0.0965054
CPAR2_300990	0.021813	8.39696e-06	0.14769	-0.0419438	-0.144429	-0.0998021	0.00649074	-0.137088	-0.0107002
CPAR2_301000	0.00539825	-9.21093e-08	-0.0200027	-0.263366	-0.0550649	-0.0228334	0.00418409	0.927073	0.0364653
CPAR2_301010	0.00570882	-7.01619e-06	0.00143151	-0.03831	-0.0377997	-0.0448347	0.00350217	0.238667	0.00926624
CPAR2_301020	-0.0546744	-8.29366e-07	-0.858535	-0.343634	-0.3072	-0.717182	-0.0183139	-1.38	-0.481276
CPAR2_301030	-0.000214134	-1.15984e-06	-0.00995478	-0.00794218	-0.00107599	0.00781929	0.0665504	-0.021669	0.245682
CPAR2_301040	0.007529	-3.69941e-06	0.034987	0.0581008	0.0442326	-0.00457353	-0.0443795	-0.0186161	-0.188692
CPAR2_301050	0.00600702	3.06158e-06	0.0333899	0.0316322	0.0143121	0.14923	-0.00205483	-0.34911	0.0116017
CPAR2_301060	0.00353884	1.2808e-06	0.0221701	-0.00340238	-0.153247	-0.136286	-0.039772	-0.984943	-0.256826
CPAR2_301070	-0.00603464	-3.27432e-06	-0.0291579	0.0453044	0.14707	0.163022	0.013162	0.0943445	0.0699702
CPAR2_301080	-0.0240091	-1.73729e-05	-0.103011	0.0522165	0.0811192	0.0512356	0.00437985	0.0503687	0.00633055
CPAR2_301090	0.00429529	1.41402e-06	-0.0204211	0.0640687	0.0412434	0.00995568	-0.00105849	0.194815	0.0432733
CPAR2_301100	0.00995814	4.07497e-06	0.0262494	-0.0395061	-0.0382483	-0.112292	-0.00350923	0.220653	-0.0312036
CPAR2_301110	0.00383149	4.74779e-07	0.0771067	-0.0081641	-0.070221	-0.0728311	-0.00739793	-0.110788	-0.0663403
CPAR2_301120	-0.0102073	-3.39423e-06	-0.0633576	0.00278046	0.0329879	0.0753445	-0.00440868	0.101625	-0.0426908
CPAR2_301130	-0.00182139	-4.19809e-07	-0.00505165	0.0126238	0.00573782	0.0266624	0.00512263	0.567143	-0.0459891
CPAR2_301140	-0.00528783	-3.15184e-06	-0.0301885	-0.022351	0.0406984	-0.0321807	-0.00911249	0.0294239	-0.097506
CPAR2_301150	-0.197683	-4.13449e-06	-0.0620981	-0.0124618	-0.0166815	-0.0874957	-0.346176	-0.301546	-0.346647
CPAR2_301160	0.00429302	2.27997e-06	0.0103083	-0.0142158	-0.0784412	-0.16425	-0.00565381	0.0240775	-0.00023662
CPAR2_301170	-0.000174482	-6.30053e-07	-0.0140968	-0.0549733	-0.0830503	-0.0999404	-0.0089834	-0.33687	-0.0882904
CPAR2_301180	0.00583473	1.10195e-05	0.0183374	-0.053959	-0.0309673	-0.0118567	-0.020493	-0.262783	0.0369062
CPAR2_301190	-0.00554175	1.75633e-06	0.0627715	-0.00258456	0.0296284	-0.0412683	-0.0164467	0.0979507	0.0122553
CPAR2_301200	0.00951487	-5.94597e-07	0.0136887	0.0973147	0.0743346	-0.00551606	-0.0346287	-0.206575	-0.0325383
CPAR2_301210	0.00805031	-1.62149e-06	0.0175726	0.0241566	0.0558788	0.0475761	0.00559659	-0.192815	-0.000499164
CPAR2_301220	0.000850103	2.41014e-06	0.012636	-0.0557665	-0.105588	-0.0597963	0.00305541	0.533325	-0.0417154
CPAR2_301230	0.348669	9.82015e-06	0.439534	0.0328297	0.0151438	0.108022	0.00487222	0.0492489	0.0257121
CPAR2_301240	-0.00642722	-6.61793e-07	-0.000119644	-0.0389009	0.0202483	0.0188341	0.00915309	0.150925	0.0865826
CPAR2_301250	0.00571014	7.58016e-06	0.0227684	-0.00618011	0.0322265	0.0203875	0.0122624	0.0361948	0.0950506
CPAR2_301260	-0.0056699	8.29496e-07	-0.0521633	-0.404076	-0.339934	-0.332308	-0.0082793	0.286108	0.0123297
CPAR2_301270	0.0105824	2.18591e-07	-0.00135586	0.0636783	0.120723	0.117776	-0.00833965	0.0398556	0.0559273
CPAR2_301280	-0.00248636	-2.28343e-06	-0.014152	0.066519	0.126875	0.0469583	-0.0139965	-0.0351507	0.0159345
CPAR2_301290	0.000894348	-5.13142e-06	-0.0270672	0.0583467	0.0893514	0.028468	-0.501478	-0.816265	-0.459731
CPAR2_301300	-0.0090885	6.33064e-08	-0.242265	0.0121446	0.0205216	-0.022277	-0.0482147	-1.52427	-0.224103
CPAR2_301310	-0.0209878	-1.29084e-05	-0.331716	0.181911	0.333566	0.133817	-0.822349	-1.70873	-0.780766
CPAR2_301320	-0.00389559	-4.22189e-06	-0.013078	0.47863	0.436016	0.425494	0.0189815	-0.266907	0.0102896
CPAR2_301330	0.218358	1.42528e-05	0.0511536	-0.0392761	-0.0454065	-0.286862	-0.00643393	0.201306	-0.401982
CPAR2_301340	-3.32188e-05	2.02334e-06	-0.00384519	-0.00249947	0.0530559	-0.0147869	-0.0592394	-0.764767	-0.12264
CPAR2_301350	-0.0171605	-7.32599e-06	-0.187116	-0.229231	-0.0785745	-0.122533	-0.00925219	-0.494757	-0.0116272
CPAR2_301360	0.00632449	-4.63686e-07	0.0426036	0.00482493	-0.0200855	0.0189412	0.0123653	-0.525889	-0.0375233
CPAR2_301370	0.00534643	2.7699e-06	0.0242749	0.0157901	-0.0236399	0.00554255	0.00508572	-0.634087	-0.155223
CPAR2_301380	0.0016536	5.92512e-07	0.0188224	0.0764396	0.0122258	-0.016923	-0.0588264	-0.510836	-0.24453
CPAR2_301390	0.00347651	-1.50189e-06	-0.0297122	-0.0200286	-0.10027	-0.0365239	0.00735264	0.446491	0.028151
CPAR2_301400	0.00109965	-1.27224e-06	-0.0211186	-0.000411856	-0.00137217	-0.0160101	0.0477675	0.428073	0.017433
CPAR2_301410	0.00928994	7.33127e-07	-0.0154799	-0.0105141	-0.0140523	-0.136404	0.0948892	-0.0652885	0.407043
CPAR2_301420	-0.0404235	-5.05581e-06	-0.143258	-0.0676484	-0.095993	-0.192287	-0.00277106	0.348128	-0.0873981
CPAR2_301430	-0.00310136	-3.9033e-06	-0.0225228	-0.00407018	0.023544	-0.114791	-0.363649	-0.46497	-0.404501
CPAR2_301440	0.00133516	-5.66798e-06	-0.0201077	0.158018	0.158585	0.0728144	-0.311546	-0.70789	-0.347947
CPAR2_301450	-0.00258609	-1.47895e-08	-0.0248324	0.0576247	0.37046	0.282718	0.0488049	1.89559	0.314248
CPAR2_301460	0.00585419	6.24886e-06	0.088714	0.183637	0.236917	0.230141	0.0582338	0.940005	0.216363
CPAR2_301470	-0.0121374	-1.07245e-06	-0.0231093	-0.0273627	-0.260464	-0.269986	0.268475	0.471569	0.0597166
CPAR2_301480	0.00725294	3.39486e-06	0.035028	0.00266342	-0.0493418	0.000295129	-0.0392923	-0.637545	-0.149466
CPAR2_301490	0.0050769	1.97203e-06	0.0236278	0.0146147	0.0308654	0.0420013	-0.0331252	-0.849803	-0.0940333
CPAR2_301500	0.0105224	-8.70212e-07	0.0372644	0.0194454	0.00961186	-0.0429449	-0.0187241	-0.0569879	-0.0499734
CPAR2_301510	-0.00013593	7.12508e-08	0.00990639	-0.00580099	-0.0485041	-0.0391744	0.021776	0.0526358	-0.00453545
CPAR2_301520	-0.037729	-6.04328e-06	-0.220142	-0.00033048	-0.0188783	0.0423278	-0.0468131	0.0201827	-0.125307
CPAR2_301530	0.0177591	5.94056e-06	0.0155551	0.0191811	0.0223144	0.0200263	-0.00936652	0.0888133	-0.0265897
CPAR2_301540	-0.00565041	6.21594e-07	-0.244449	-0.0230974	-0.110035	-0.135186	-0.120436	-0.322767	-0.275267
CPAR2_301550	0.010693	5.34318e-06	0.0468377	0.0153213	-0.00738149	0.0620815	-0.00774786	-0.2728	-0.0175915
CPAR2_301560	0.0193513	5.68089e-06	0.122303	-0.00972294	-0.00843766	0.0620736	-0.00224982	0.0921109	0.00309701
CPAR2_301570	0.00278682	-9.64956e-07	0.00576148	-0.0972942	-0.125383	-0.157965	0.00961672	0.392708	0.00335845
CPAR2_301580	0.0119368	4.12857e-06	-0.0321297	0.0307953	0.0472384	0.0199462	0.00112197	-0.0384083	-0.0178813
CPAR2_301600	-0.00216881	1.86828e-06	0.00602636	-0.0225554	-0.0433283	-0.115969	-0.00179409	-0.22331	-0.0188653
CPAR2_301610	-0.00966878	-1.14194e-05	-0.0766153	0.863748	0.759155	0.470198	-0.0214715	-0.786025	-0.107276
CPAR2_301620	-0.00437951	-3.70195e-06	-0.0181571	-0.0139511	0.0330064	-0.0145207	-0.225211	-0.354886	-0.192121
CPAR2_301630	-0.00212662	-1.95021e-06	0.0161323	0.0200791	0.0361393	0.107417	0.00176013	0.102259	0.00934841
CPAR2_301640	-0.0086981	4.98742e-06	0.0172824	-0.039592	-0.0096805	0.0453265	-0.0209372	-0.070322	-0.0649346
CPAR2_301650	-0.0158919	-2.94459e-06	-0.0335768	0.0160192	0.0660332	0.082511	-0.00503441	-0.384509	-0.0687077
CPAR2_301660	-0.00576457	-6.56734e-06	-0.0530828	0.0102573	0.140201	0.0699645	-0.13838	-0.990034	-0.30463
CPAR2_301670	0.00310583	2.11971e-06	0.0247926	-0.00275053	-0.0632746	-0.0054387	-0.0237055	-1.16174	-0.0964962
CPAR2_301680	-0.00161528	1.97598e-06	0.0193787	-0.0564205	-0.0534048	-0.0591168	-0.029295	-1.02672	-0.39051
CPAR2_301690	0.00769395	4.87156e-06	0.0345997	-0.0676873	-0.172592	-0.19679	-0.0275002	-0.27839	-0.19134
CPAR2_301700	0.00596667	7.93318e-07	0.0327047	0.0227499	-0.0668007	-0.0277718	0.0125225	-0.0874871	-0.0904467
CPAR2_301710	0.0163382	3.92164e-06	0.113428	-0.0799352	-0.141686	-0.117983	-0.0402543	-0.160311	-0.0709844
CPAR2_301720	-0.0156584	-2.9338e-06	-0.0592495	-0.0555072	-0.0903663	0.0227516	-0.00831972	0.154068	0.0343299
CPAR2_301730	-0.00260262	-1.98099e-06	-0.0142738	-0.0141718	-0.0105726	-0.0164127	-0.00486671	0.353244	0.0324333
CPAR2_301740	0.00628718	1.25644e-06	0.0279568	0.00456636	0.0123019	-0.0299818	-0.00659018	-0.0807083	-0.0416135
CPAR2_301750	-0.00493946	-8.57012e-08	0.0232417	-0.0218043	0.0241293	0.0420828	-0.0179787	0.0255491	0.00280209
CPAR2_301760	0.0163081	4.59136e-06	0.0191069	-0.00712787	0.00656139	-0.098899	0.020338	0.591821	0.0582326
CPAR2_301770	0.0106474	1.02579e-05	0.0137178	-0.00544837	-0.00234229	-0.0728775	0.0334711	0.518412	0.176876
CPAR2_301780	-0.00188701	-3.18072e-07	0.0382473	-0.0659347	-0.0935539	-0.0873945	0.0466419	0.0704298	0.0161997
CPAR2_301790	-0.00575822	-7.09699e-06	-0.465576	-0.501926	-0.468262	-0.6742	-0.00177725	0.413949	-0.0563683
CPAR2_301800	0.00721592	-1.10295e-06	-0.019708	-0.140465	-0.150766	-0.215128	0.0422853	0.0990098	-0.0787715
CPAR2_301810	0.00631875	2.34993e-06	0.0353743	-0.0224713	-0.188631	-0.0817227	0.0144425	-0.677301	-0.108479
CPAR2_301820	-0.0284875	-8.13686e-06	-0.116977	-0.0559056	-0.0013105	-0.143725	-0.0410743	-0.370797	-0.0513052
CPAR2_301830	0.00359889	3.74489e-06	0.0349045	0.0191772	0.070339	0.198517	-0.00677819	-0.161489	-0.118933
CPAR2_301840	0.00818139	3.53982e-06	0.0024209	0.0110418	0.100081	0.0398156	-0.0244654	-0.190478	-0.141385
CPAR2_301850	-0.0110203	-1.15168e-05	-0.0771092	0.00768366	0.070696	-0.00350995	-0.025013	0.0831558	-0.0352638
CPAR2_301860	0.000263476	-3.71855e-07	-0.0164894	0.0367052	0.0706817	0.0259736	0.065512	0.413198	0.0242442
CPAR2_301870	-0.00362405	-4.5578e-06	0.00878113	0.00567321	0.0146561	0.0528444	-0.00835174	0.227841	-0.0415636
CPAR2_301880	-0.000718301	-5.61272e-07	-0.00165896	-0.00040645	0.0124738	0.0225138	0.0047602	2.75065	0.0288314
CPAR2_301890	0.00601445	-5.24183e-06	-0.00793745	0.0342517	0.103456	0.0352772	-0.0170015	0.180096	-0.0812762
CPAR2_301900	-0.00879107	-6.1904e-06	-0.0316564	0.0457079	-0.0111314	0.090809	-0.00378224	-0.0453229	-0.050338
CPAR2_301910	-0.108955	-1.74452e-05	-0.0635378	-0.0451035	-0.0842125	-0.0967789	-0.0100677	-0.149955	-0.0409516
CPAR2_301920	0.0130629	7.77201e-06	0.0670702	0.0201897	0.0485434	0.0790834	0.00196526	-0.0964675	0.0387187
CPAR2_301930	0.00692073	1.7645e-06	0.0277769	-0.0475186	-0.0518184	-0.080008	-0.0592647	0.185961	0.0528516
CPAR2_301940	-5.3935e-05	-1.40368e-06	-0.0199981	0.0278083	0.0276436	0.0569143	-0.0127118	0.0840592	-0.0312737
CPAR2_301950	0.00662125	8.42924e-06	0.0388881	-0.0354192	-0.0245604	0.0383673	0.0394588	-0.0196248	-0.0276309
CPAR2_301960	-0.00310909	-5.64634e-06	-0.0432182	0.0696769	0.105156	0.0568674	0.00841397	0.173093	-0.0157991
CPAR2_301970	-0.00046274	-2.27426e-07	-0.00523983	-0.0522496	-0.101423	-0.0751459	0.0190052	-0.18452	0.0439901
CPAR2_301980	0.0134596	5.15299e-06	0.0298711	0.0887107	0.205018	0.0957057	-0.00699006	-0.191224	0.00790021
CPAR2_301990	-0.00351172	1.75792e-06	-0.00996234	0.073152	0.143418	0.079832	0.0178911	0.361268	0.0897151
CPAR2_302000	-0.0106232	-8.11841e-06	-0.0452526	-0.0171523	0.0545392	-0.0612854	-0.132627	-0.42275	-0.23247
CPAR2_302010	0.0027946	-6.61237e-06	0.00459292	-0.0198023	0.0215198	0.017905	0.0203357	0.233941	0.0469188
CPAR2_302020	-0.00333636	-1.36778e-08	-0.0238779	0.011384	0.0932526	0.0724953	0.0588035	0.476692	0.481521
CPAR2_302030	0.00637521	3.49571e-06	0.0208199	-0.0285185	-0.0649823	-0.110899	-0.0646873	-0.507701	-0.148639
CPAR2_302040	-0.00256655	1.69598e-06	0.000824207	-0.118973	-0.102354	-0.111403	-0.0579061	0.288824	-0.0241777
CPAR2_302050	0.0111101	2.76531e-06	-0.00894375	-0.0963743	0.0224676	0.0635934	-0.00785975	0.153567	0.00244295
CPAR2_302060	-0.00104325	6.94783e-07	0.0321239	-0.252036	-0.376249	-0.346943	-0.0147332	-0.62557	-0.0730964
CPAR2_302070	-0.00520297	-1.44836e-05	-0.0721901	-0.0440215	0.0045178	-0.0842507	-0.0492678	-0.0419448	-0.0550888
CPAR2_302080	0.00138659	2.89949e-07	-0.0276052	0.00918812	0.0275504	0.0642321	-0.00134966	0.152087	-0.0221774
CPAR2_302090	-0.00108661	1.88983e-05	0.00669793	-0.139771	-0.135339	-0.0774937	0.00656371	-0.351123	0.00549033
CPAR2_302100	-0.0124721	-8.30056e-06	-0.0565776	-0.032095	-0.0943329	-0.206752	-0.0226909	-0.263477	-0.0932856
CPAR2_302110	-0.0177183	-2.11556e-06	-0.0321052	-0.177579	-0.156395	-0.132214	0.0204618	-0.00200839	0.00773752
CPAR2_302120	0.0254283	6.90915e-06	0.0368382	0.091855	0.12043	-0.028825	-0.039796	-0.288357	-0.103128
CPAR2_302130	0.00200894	-2.23481e-06	0.0544881	-0.0446577	-0.0102112	-0.0957566	-0.012396	0.234448	-0.797015
CPAR2_302140	-0.000141258	4.84542e-08	0.00398835	0.113373	0.049663	0.162299	0.0606017	0.172003	0.0647618
CPAR2_302150	0.00386083	1.90399e-06	0.0258767	0.00029935	-0.0248348	-0.0428551	-0.000615004	-0.424632	-0.0408645
CPAR2_302160	-0.0154149	1.43729e-06	0.0226218	-0.157324	-0.476652	-0.293262	0.0215393	-0.258895	0.119767
CPAR2_302170	0.000827366	2.05553e-06	-0.0182111	0.0585378	0.00606938	0.0226323	0.015332	-0.00750212	0.1467
CPAR2_302180	0.0202049	3.83387e-06	0.0902793	-0.00513283	-0.0233433	0.0149066	-0.00616501	0.052543	0.00684954
CPAR2_302190	0.000469577	1.37714e-06	0.0230145	0.0634297	0.110304	0.109877	-0.0229038	-0.11354	0.0108538
CPAR2_302200	0.0262389	-3.22074e-07	0.0800579	-0.00121314	-0.0343996	-0.0374172	0.0167879	0.693191	0.00948532
CPAR2_302210	0.00830274	2.85519e-06	0.0326429	0.0232577	-0.0518186	0.109987	-0.0156265	-0.71499	-0.0332499
CPAR2_302220	-0.00212472	-5.03677e-06	-0.0300287	0.186419	0.0870542	0.0301812	0.030304	0.409099	0.0562327
CPAR2_302230	0.00303768	-3.30118e-06	-0.0278322	-0.0247266	0.0306823	0.139282	-0.150756	-0.831386	0.0990527
CPAR2_302240	-0.00639984	-1.76823e-06	-0.031891	-0.00980364	0.00898986	-0.0125538	0.0475081	0.923034	0.229074
CPAR2_302250	0.000636107	-5.04055e-06	-3.0275e-05	-0.0322466	-0.0608754	-0.147641	-0.0206262	-0.163821	-0.0389015
CPAR2_302260	0.00761622	8.47374e-06	0.071335	0.0317034	0.0101766	0.0269194	0.0371799	0.198169	0.0832703
CPAR2_302270	0.0971114	1.44246e-05	0.203954	-0.00492804	0.108285	0.187259	-0.0127256	0.0342008	0.0139229
CPAR2_302280	0.00882289	7.77422e-06	0.00676698	0.0505244	0.0596858	0.0720935	0.00880252	-0.0598141	0.0185153
CPAR2_302290	-0.0121892	2.63924e-06	0.0145778	-0.0228056	-0.0342543	-0.0151587	0.0139027	0.09778	0.0696404
CPAR2_302300	-0.000901112	-3.35826e-06	-0.0274168	-0.0223177	0.0270941	0.0584971	-0.00740511	-0.12189	-0.0084011
CPAR2_302310	0.0162462	5.67937e-06	0.0859847	-0.0827496	-0.106362	-0.106698	-0.0453601	-0.232813	-0.10487
CPAR2_302320	0.0141704	1.91734e-05	0.0500298	0.0991412	0.0418187	0.0537697	0.0275996	0.103948	0.260206
CPAR2_302330	0.0008112	7.03105e-07	0.0146751	0.022386	-0.0287467	-0.0201518	0.0490707	-0.204401	0.0947024
CPAR2_302340	0.00339674	1.23809e-06	0.0196612	-0.0220099	-0.0795657	-0.120159	-0.0196012	0.169317	-0.111952
CPAR2_302350	-0.00888524	-4.91778e-06	-0.0299232	-0.00570447	-0.0667044	-0.06349	-0.00402426	0.0654046	-0.0506015
CPAR2_302360	-0.00406372	-2.04704e-06	-0.0208169	-0.0280171	0.0124963	0.0126396	0.00386212	0.27734	-0.0043006
CPAR2_302370	0.0062555	3.23749e-06	0.0433518	-0.00527343	-0.129413	-0.0648683	-0.0106517	-0.208529	-0.0601681
CPAR2_302380	0.00357377	-2.58109e-06	0.00922707	0.00171936	-0.00215762	-0.018187	0.0440368	-0.00641329	0.0867901
CPAR2_302390	0.0159439	1.1619e-05	0.0946156	-0.103726	-0.200224	-0.168708	0.00512858	-0.315941	0.000976383
CPAR2_302400	-0.0229157	-4.85342e-06	-0.0394937	-0.0151353	-0.0701961	0.10366	-0.0264322	0.15739	-0.0488508
CPAR2_302410	0.0150663	6.02142e-06	0.0530436	0.0107725	0.0799191	-0.020305	0.0171945	0.0615848	0.0723354
CPAR2_302420	0.035959	1.01583e-05	0.332603	0.0125167	-0.0364863	-0.0406258	0.0127469	-0.0918414	0.0164254
CPAR2_302430	0.00784482	1.02144e-06	0.0356352	-0.000770908	-0.141531	-0.0444378	0.00273649	-0.369309	-0.0816004
CPAR2_302440	0.0316431	5.74716e-06	0.0706555	0.0615721	0.0134983	-0.0622902	-0.00769298	0.32298	-0.0931496
CPAR2_302450	-0.000176097	-4.55688e-07	-0.00892001	0.00179375	-0.00463707	-0.0105288	0.00288019	0.0887943	-0.000341737
CPAR2_302460	-0.0147569	-7.76418e-06	-0.0575859	0.239019	0.312986	0.148542	-0.0354988	-0.241565	-0.077003
CPAR2_302470	0.0239965	6.46123e-06	0.0683504	-0.0618812	-0.200038	-0.101512	0.0317308	-0.00873189	0.0938905
CPAR2_302480	0.00891947	6.53629e-06	0.0640052	0.0613792	-0.00554877	-0.00966355	-0.0128836	-0.467977	-0.0420171
CPAR2_302490	0.0135195	9.40642e-07	0.0262386	0.0513505	0.0627732	0.0373167	-0.0547673	-0.735412	-0.263449
CPAR2_302500	0.00824427	4.02946e-06	0.0383157	0.00442819	-0.0230645	-0.0473399	0.0353618	-0.155182	0.0578696
CPAR2_302510	-0.0112889	-6.51494e-06	-0.0173817	-0.00657177	0.0160327	-0.00618168	-0.0280247	-0.625107	-0.191576
CPAR2_302520	0.00174298	3.27454e-06	-0.00171467	-0.11898	-0.0899052	-0.0989185	-0.0722904	0.102128	-0.296415
CPAR2_302530	0.00867406	2.15905e-07	0.0119321	0.0637447	0.0613923	0.0276615	0.0242801	0.0900875	0.17832
CPAR2_302540	0.00303054	1.43939e-06	-0.01248	0.223969	0.333422	0.107602	-0.0199528	-0.448057	-0.0812503
CPAR2_302550	-0.000437286	-4.97115e-06	-0.0211614	-0.0433472	-0.116769	-0.26259	0.0285255	0.110713	-0.0131682
CPAR2_302555	0.00303524	2.16734e-07	-0.0325197	0.0271899	0.03572	0.00427424	-0.0295868	-1.17724	-0.178422
CPAR2_302560	0.00246704	1.38582e-06	-0.00973464	0.094283	0.00407072	0.00079112	-0.0122892	0.102526	-0.0897494
CPAR2_302570	-0.00233864	-3.62329e-06	-0.0318592	-0.019984	0.0366293	0.0665298	0.0071694	0.275213	0.153168
CPAR2_302580	0.0140765	2.68161e-06	0.0432508	0.188433	0.0233363	0.0308023	-0.0282079	-1.12903	-0.315808
CPAR2_302590	-0.0113361	-6.69405e-06	-0.0328433	0.0410302	-0.0316811	-0.261316	-0.0478604	-0.449617	-0.377307
CPAR2_302600	0.00158857	2.92965e-06	-0.0128355	-0.0477088	-0.0517829	-0.195075	-0.0182538	-0.452066	-0.0544082
CPAR2_302610	0.00251691	-3.60777e-07	-0.0114494	-0.0266385	-0.00294182	0.0045847	0.000931194	0.464374	-0.000481832
CPAR2_302620	0.00125606	3.73762e-06	0.00836042	-0.0873838	-0.0576275	-0.191051	-0.062068	-0.58388	-0.117232
CPAR2_302630	0.00742195	1.11672e-06	0.0418622	0.00949761	-0.0150437	-0.0218998	-0.0784593	-0.429398	-0.0773011
CPAR2_302640	-0.00504131	4.13396e-06	-0.0120003	0.0389239	0.125972	0.176091	0.000932222	-0.196902	-0.0454523
CPAR2_302650	-0.00641209	1.90906e-06	-0.0259802	-0.15895	-0.246117	-0.493218	0.0180986	-0.663731	0.327567
CPAR2_302660	0.00406279	-7.09506e-06	0.00475885	0.0720417	0.0516072	0.0452768	-0.011374	0.104436	0.0294635
CPAR2_302670	0.00897314	4.66176e-06	0.0530292	-0.0204262	-0.0772827	-0.103004	0.0165511	-0.411409	-0.0837741
CPAR2_302680	0.00979368	5.36422e-06	0.0481501	0.146293	0.0401992	0.14569	0.00975201	-0.0745874	0.0212749
CPAR2_302690	0.0156749	5.09293e-06	-0.0139339	-0.00610888	0.0107149	0.0370857	-0.0435581	-0.0942439	-0.196407
CPAR2_302700	0.00631195	-7.45525e-07	-0.0244644	0.258127	0.299001	0.230192	-0.013971	0.178955	-0.0334505
CPAR2_302710	0.0250807	6.48079e-06	0.161754	0.0519887	-0.168738	0.0784205	0.0135414	0.00303729	0.00949968
CPAR2_302730	0.0363887	8.68549e-06	0.0936877	-0.00242148	-0.0965418	0.0346955	0.0106625	0.845982	0.0539682
CPAR2_302740	0.00191906	-2.03702e-06	-0.0229748	-0.016248	0.0102757	0.034908	-0.011735	0.442913	-0.00381243
CPAR2_302750	-0.00340229	3.59751e-07	-0.0070586	0.0781961	0.107778	0.148296	0.0219564	0.0301762	0.0433086
CPAR2_302760	-0.00808275	-3.41904e-06	-0.0553203	0.0443266	0.0269441	0.233823	0.00488614	0.19851	0.0587251
CPAR2_302770	-0.00839877	-2.304e-06	-0.0310965	-0.0114468	-0.0720553	0.00426579	0.0401552	0.940756	0.267076
CPAR2_302780	0.000223276	2.19469e-06	-0.00922595	0.0584671	0.061675	0.251466	-0.0074987	0.35554	-0.0456262
CPAR2_302790	0.00216343	-1.15594e-07	0.0110383	0.00346347	-0.0144353	0.0336556	0.00236833	0.736487	-0.00976564
CPAR2_302800	-0.00308839	-2.87604e-06	-0.0443895	0.0409571	0.0608597	-0.000707337	-0.0321499	0.193502	-0.0786064
CPAR2_302810	-0.00380663	-5.34661e-06	-0.00365967	-0.0525823	-0.0465156	-0.0779523	0.0342068	0.487786	0.0171109
CPAR2_302820	0.00311233	1.02285e-07	0.000857177	0.00285349	0.00156891	-0.000653755	0.00245171	0.353666	0.0142941
CPAR2_302830	-0.0341801	-1.20068e-05	-0.144902	-0.0548811	-0.00964986	-0.118721	-0.0340676	0.0514676	0.00810909
CPAR2_302840	0.00236838	1.05938e-05	0.0503419	-0.0340814	0.0114739	0.0287405	-0.218279	-0.0955396	-0.00303152
CPAR2_302850	0.00587283	4.61165e-06	0.0504791	-0.0490862	-0.21909	-0.0992657	0.00991333	-0.158483	0.0138482
CPAR2_302860	0.00142499	6.46486e-06	0.0423498	-0.00888274	-0.063801	-0.0149805	-0.0062783	-0.275196	-0.0387802
CPAR2_302880	-0.00184378	-5.52302e-06	-0.0168526	0.0184322	-0.000951162	-0.10035	-0.0296057	-1.19209	-0.444379
CPAR2_302890	0.0213222	-1.23185e-06	0.143185	0.367731	0.550158	0.430822	-1.55432e-05	0.0788743	-0.00198245
CPAR2_302900	0.00419522	-1.04056e-06	0.000706864	0.0829803	0.187941	0.110994	0.00283694	0.0323142	0.0125082
CPAR2_302910	-0.00989803	-6.39821e-06	-0.0647626	0.0593288	0.0656075	0.137972	-0.2468	0.169692	-0.351251
CPAR2_302920	0.00350058	3.49012e-06	0.054274	-0.0343251	-0.0410781	-0.0945962	-0.0124721	0.162262	0.0338119
CPAR2_302930	0.00333517	-2.73027e-06	-0.043165	-0.0390371	-0.0169731	-0.0682473	0.00748467	0.0303521	0.0485637
CPAR2_302940	0.00851645	-8.68689e-06	-0.0158461	0.127965	0.0683572	0.0121833	-0.0428633	0.274807	-0.179022
CPAR2_302950	0.00356272	-3.22155e-06	-0.00943153	-0.0289097	0.0359506	-0.0730047	0.130474	0.527985	0.101742
CPAR2_302960	-1.48324e-05	-9.88953e-07	-0.00175668	0.0190275	0.0699863	0.0505647	-0.0609981	-0.860144	-0.0128399
CPAR2_302970	0.00505193	2.72475e-06	0.0241817	-0.0151661	-0.090281	-0.00892612	-0.367601	-1.00273	-0.481058
CPAR2_302980	0.0148107	9.65184e-07	0.0382514	-0.0103937	-0.0851237	-0.056385	-0.0722179	-0.151418	-0.677406
CPAR2_302990	0.00774544	4.72293e-06	-0.000484927	-0.0271901	-0.102996	-0.112426	-0.0236117	-1.09355	-0.218271
CPAR2_303000	0.00123375	8.5077e-07	-0.0200509	0.0209115	0.0228379	0.0867099	0.0198586	0.0351941	-0.022433
CPAR2_303010	0.00100448	-1.40296e-06	0.00800228	-0.0143105	0.00535252	-0.0716884	0.00353559	-0.191391	0.00247497
CPAR2_303020	0.0109367	6.01265e-06	0.0605648	0.0414066	-0.0284073	0.0600997	0.0096143	-0.151659	0.0495425
CPAR2_303030	0.0170969	4.5895e-06	0.0689729	-0.0563683	-0.263763	-0.226133	0.0130809	-0.130472	0.00840789
CPAR2_303040	-0.00247898	4.78186e-08	-0.0368724	0.00652691	0.055248	0.136089	-0.0261275	-0.05847	-0.130309
CPAR2_303050	0.00374285	-2.5412e-06	-0.0235902	-0.0296441	-0.00370805	-0.00267988	-0.0244061	-0.184937	0.0626717
CPAR2_303060	0.00397424	-3.5853e-06	-0.0190479	-0.00533939	-0.0594844	-0.109167	0.00948551	-0.0583498	0.00403026
CPAR2_303070	-0.00293589	-4.14173e-06	-0.0272112	0.12007	0.249679	0.27666	-0.462142	-0.149953	-0.192496
CPAR2_303080	-0.00885091	1.7481e-06	-0.00388195	-0.0386219	-0.141276	-0.0237235	0.0278974	-0.158259	0.0174128
CPAR2_303090	0.00775376	1.56827e-06	0.0458163	0.081064	0.0861348	0.0789931	0.0279976	-0.0190023	0.0208904
CPAR2_303100	-0.0190453	-2.12439e-06	-0.633913	0.00733768	-0.322435	-0.0832464	-0.0113069	-0.733662	-0.0978864
CPAR2_303110	0.00195894	-4.35674e-06	-0.0191534	0.170771	0.0197507	-0.00901231	0.0150416	0.0302316	-0.0379751
CPAR2_303120	-0.0309788	-9.65658e-06	-0.369906	0.130057	0.250391	0.210038	-0.0167665	-0.592731	-0.141816
CPAR2_303130	0.00141138	-4.28493e-08	-0.0774163	0.0341934	0.182002	0.132445	-0.00296352	0.415954	-0.00712316
CPAR2_303140	0.00659602	3.56555e-06	0.0393912	0.141472	0.200323	0.262625	-0.0276177	-0.0342193	0.0580911
CPAR2_303150	0.00639789	2.01027e-07	0.00176428	0.0525412	0.0682582	0.0513726	-0.0303831	-0.0324481	-0.0769244
CPAR2_303160	0.0153507	4.36809e-06	0.114394	-0.0373485	-0.120226	-0.216848	-0.0363772	-0.364327	-0.0635728
CPAR2_303170	0.0092103	3.64193e-06	0.0489897	0.0493175	0.0277643	-0.0157979	0.00530136	-0.174879	0.126174
CPAR2_303180	0.0927126	1.56296e-05	0.150643	0.0644923	0.0393641	0.053595	-0.00787324	-0.275703	0.0140546
CPAR2_303190	7.77667e-05	-1.09385e-06	0.00619262	0.0113642	0.0294502	-0.00451742	0.0091433	1.03095	-0.0342638
CPAR2_303200	0.0438809	1.64548e-05	0.0674987	0.0437212	0.0679966	0.151031	0.0145994	0.12002	0.0647923
CPAR2_303210	0.0108733	4.65059e-06	0.0632573	0.0325944	-0.0130124	0.0168359	-0.00188811	-0.476386	-0.00223543
CPAR2_303220	0.00780808	3.20864e-06	0.0351971	0.145708	0.028456	-0.00411411	0.00503195	-0.246636	-0.0691775
CPAR2_303230	0.000762847	-2.27687e-06	-0.000986249	0.0580042	0.0699967	0.0188573	0.00606718	-0.0164246	-0.0230343
CPAR2_303240	0.00808056	3.04282e-06	0.0368757	0.0285214	0.0149117	0.101605	-0.0467442	-0.15378	-0.0183136
CPAR2_303250	0.00745886	3.98663e-06	0.0409363	0.00611107	-0.00248333	0.0331118	-0.0110435	-0.202013	0.143852
CPAR2_303260	0.00798599	6.78602e-07	0.0082859	0.00606278	0.0883368	0.105637	0.0403358	0.214315	0.130198
CPAR2_303270	-0.00617603	-2.39309e-06	-0.995067	-0.595563	-0.546044	-0.814677	0.00580426	-0.0265662	-0.0978637
CPAR2_303280	0.0147411	3.14207e-06	0.0241896	0.0267119	0.046745	0.0155273	-0.0647619	-0.480539	-0.0785741
CPAR2_303290	0.00406636	-5.41137e-06	-0.0300609	-0.00740135	-0.0196361	0.0163949	0.00105604	0.147045	-0.00960965
CPAR2_303300	0.00106588	-3.60755e-06	-0.0224791	0.0298562	0.0313744	0.0422549	-0.00665006	0.0734463	-0.0441214
CPAR2_303310	-0.00352281	-4.25762e-06	-0.0327814	-0.0117021	0.0248483	-0.0759455	-0.00867205	-0.021193	-0.0669586
CPAR2_303320	0.000797666	-1.97593e-06	-0.010672	-0.0263904	-0.0485136	-0.0600961	-0.0188097	-0.263268	-0.0414214
CPAR2_303330	-0.00780975	-5.43395e-06	-0.0267776	0.0190356	0.0279887	-0.0175272	-0.383795	-0.455978	-0.378134
CPAR2_303340	-0.00219751	-7.73129e-06	0.00538669	-0.000347083	0.023092	-0.0797573	-0.0201396	-0.122368	-0.0875751
CPAR2_303350	-0.0169605	-4.54177e-06	-0.0253514	-0.0793836	-0.0637974	-0.0842865	-0.023741	-0.111133	-0.0157981
CPAR2_303360	0.0167146	5.0749e-06	0.0944463	-0.0113651	-0.117167	-0.00766127	0.0112825	-0.0742285	0.0197692
CPAR2_303370	-0.00492075	-5.46107e-06	-0.0149885	-0.356801	-0.48907	-0.532365	-0.012244	0.138909	-0.244126
CPAR2_303380	0.0122634	7.98126e-06	0.0614013	0.0256763	0.0786688	0.190516	-0.0261737	-0.231787	-0.000370633
CPAR2_303390	-0.00804537	-3.38128e-06	-0.0262872	-0.115629	-0.140571	-0.227897	-0.00188031	0.228517	0.0431515
CPAR2_303400	-0.000156078	-6.06412e-06	-0.0048602	0.130248	0.156339	0.207198	-0.0461115	-0.0978503	-0.0366195
CPAR2_303410	-0.031027	1.5695e-06	-0.0703498	-0.00908881	0.0713197	0.041514	-0.306176	-0.395864	-0.175884
CPAR2_303420	0.0107186	7.35988e-06	0.0258087	-0.00748498	-0.00959515	-0.00176399	-0.0365887	-0.00706317	0.00658869
CPAR2_303430	0.00642105	9.0524e-06	0.120444	0.0416659	0.0619406	0.10809	-0.0196794	0.0840514	-0.011957
CPAR2_303440	-0.00144635	1.27173e-07	-0.0495094	0.00764614	-0.0417035	0.00394446	-0.0531705	-0.0528934	-0.35253
CPAR2_303450	-0.00872505	7.45497e-07	-8.84748e-06	-0.146311	-0.174603	-0.234727	-0.369238	-0.714715	-0.344098
CPAR2_303460	0.0159333	9.66561e-06	0.105883	0.0492411	0.181983	0.485252	-0.00900589	-0.0430476	-0.0401106
CPAR2_303470	0.00239729	4.11019e-06	0.0244184	0.0178767	0.0468361	0.0651763	-0.0041561	0.144274	0.00420363
CPAR2_303480	-0.00830754	-2.49596e-06	-0.00385193	-0.0741718	-0.0526159	-0.0224686	-0.0278175	0.176487	-0.0186176
CPAR2_303490	0.0054795	1.78915e-06	0.0539172	-0.046519	-0.0591351	-0.0667504	0.0190113	0.0120685	-0.0380919
CPAR2_303500	0.0191879	8.10097e-06	0.06164	-0.0823653	-0.0898666	-0.18915	0.0643139	0.0366091	0.0439682
CPAR2_303510	0.0113819	-9.63103e-07	-0.00393384	0.0113872	-0.0239892	-0.126094	0.00100637	0.0465123	-0.0346963
CPAR2_303520	-0.00763253	-5.31145e-06	-0.0505231	-0.0125871	-0.00294057	-0.158181	0.000338525	-0.0701962	-0.0262579
CPAR2_303530	-0.0101359	-6.72718e-06	-0.0270509	0.1825	0.108964	0.114477	-0.299369	-0.734066	-0.529044
CPAR2_303540	-0.00305531	4.3545e-06	0.073555	-0.0108165	0.00945616	-0.0132831	-0.0292375	-0.217911	-0.0734574
CPAR2_303550	-0.0356003	-2.45143e-05	-0.122853	0.00484534	0.0166593	-0.0103059	-0.0363581	-0.181853	-0.365539
CPAR2_303560	-0.0246376	-1.86728e-06	0.0229585	0.0402786	0.00780111	0.0104647	-0.00255285	-0.080111	-0.037464
CPAR2_303570	-0.0328902	-8.5833e-06	-0.0614609	-0.101167	-0.101471	-0.0591114	-0.0823227	0.107909	-0.168375
CPAR2_303580	-0.00328742	-5.29498e-06	-0.03741	0.00934314	-0.0408893	0.0238524	0.00222274	0.0191976	-0.0870066
CPAR2_303590	0.0139889	-3.26535e-06	0.00690945	-0.0623585	-0.0268749	-0.0518552	0.00223064	0.0756244	0.00366036
CPAR2_303610	0.00360586	3.41411e-06	0.0375644	-0.0244812	-0.0523663	0.0248064	0.00289597	-0.145636	0.0314177
CPAR2_303620	0.00201732	2.50076e-06	0.0191878	0.0997624	0.151374	0.0569915	0.0213075	0.159804	0.0311991
CPAR2_303630	0.0097841	4.7261e-06	0.0403968	0.0499131	0.0278641	0.0475748	-0.00637898	-0.540616	-0.0367925
CPAR2_303640	0.0211861	6.5909e-06	0.147181	-0.0504444	-0.166675	-0.0341451	0.0153151	-0.159597	-0.010735
CPAR2_303650	-0.00104581	1.87592e-06	0.0198052	-0.0393751	-0.0872852	-0.0467578	-0.036979	-0.587749	-0.10533
CPAR2_303660	0.00025502	-4.85289e-07	-0.00903904	0.0380758	0.0888469	0.0935989	0.00459916	-0.391815	0.0152304
CPAR2_303670	-0.00253503	-1.50292e-06	-0.0136141	0.0340941	0.0746438	0.0850588	-0.0157874	0.0552636	-0.0792308
CPAR2_303680	0.0199574	-2.90712e-07	0.0757812	0.00106628	-0.044083	-0.133174	-0.00602272	0.0234328	0.0112104
CPAR2_303690	-0.000135378	3.33386e-06	-0.0245658	0.0052304	0.0132314	-0.111509	-0.0102339	0.165439	-0.0348488
CPAR2_303700	0.0271599	5.67262e-06	0.331684	-0.00303954	0.103459	0.191696	-0.0124493	-0.113264	0.055507
CPAR2_303710	-0.00271926	-1.61752e-06	0.00282831	-0.0371943	-0.0454974	0.0305176	-0.0176725	-0.49669	-0.120393
CPAR2_303720	-0.0240561	-7.12661e-06	-0.041615	0.00123231	0.00946853	-0.0063325	-0.0702436	0.213525	-0.0665015
CPAR2_303730	-0.00848466	-6.0466e-06	-0.00488862	0.0471503	0.057894	0.0324792	0.00296884	-0.0595409	0.0369331
CPAR2_303740	0.00650677	-4.04224e-07	0.0111412	-0.0472821	-0.132073	-0.250449	-0.0309308	-0.691698	-0.157883
CPAR2_303750	-0.000258261	-1.29343e-06	-0.00515651	-0.0331856	-0.0838334	-0.111317	-0.113543	-2.59639	-0.474116
CPAR2_303760	0.00169801	2.50791e-06	0.0307864	0.00183581	-0.0687834	0.00256175	-0.0106303	-1.31468	-0.138284
CPAR2_303770	0.0312198	9.83262e-06	0.195351	0.101715	0.217847	0.246602	-0.0365952	-0.144624	-0.0147138
CPAR2_303780	-0.00399686	-3.2339e-06	-0.00946531	-0.0318759	-0.0375622	-0.0619392	-0.0228058	-0.145769	-0.0978153
CPAR2_303790	-0.00861061	-5.8439e-06	-0.0573645	0.0693983	0.21844	0.078435	0.021255	0.0719569	-0.142349
CPAR2_303800	0.00285397	-3.08991e-06	-0.051639	0.0106173	-0.019722	-0.0407505	-0.0214917	0.061766	-0.131709
CPAR2_303810	-0.0192307	-1.01728e-05	-0.0539256	-0.399207	-0.555303	-0.716131	0.0660639	0.254021	0.17321
CPAR2_303820	-0.118902	-1.40914e-05	-0.184793	0.0331534	-0.0210548	-0.109997	0.0550348	-0.36996	0.0403477
CPAR2_303830	-0.00019006	-2.7344e-06	0.0124347	0.239199	0.21007	0.078541	-0.574104	-1.71638	-0.879811
CPAR2_303840	0.00208487	-1.08573e-06	-0.00665908	0.30329	0.182924	0.214286	-0.0894948	-0.53341	-0.0796991
CPAR2_303850	-0.00320362	-3.38444e-06	0.029644	0.131564	0.180724	0.118251	-0.295338	-1.04247	-0.467527
CPAR2_303860	0.00841122	2.23614e-06	0.032325	-0.0636306	-0.148771	-0.0917209	-0.101737	-0.447884	-0.11912
CPAR2_303870	0.0163552	7.5444e-07	0.0388147	-0.000994005	-0.0960042	-0.103438	0.012084	-0.147986	-0.00923659
CPAR2_303880	0.0059602	5.21572e-06	0.0420786	-0.00886196	-0.024273	0.11172	0.0100072	-0.139125	0.0248705
CPAR2_303890	0.00993134	5.54179e-06	0.0614588	-0.0213292	-0.0297235	0.0216041	0.0238075	-0.0510472	0.103297
CPAR2_303900	0.00369921	6.23529e-06	0.0403953	0.0182273	0.0106047	-0.0416851	-0.0385677	0.0903326	-0.0500482
CPAR2_303910	0.00488761	3.58531e-06	-0.0326946	-0.0815659	-0.0266096	-0.0234502	-0.00242307	0.193009	0.0223492
CPAR2_303920	0.00727183	-1.28112e-06	0.00214907	-0.0222994	-0.0136346	-0.027846	-0.00955211	0.0108332	0.0683841
CPAR2_303930	-0.00624664	-6.90905e-07	0.00921736	0.127054	0.0448465	0.0989327	-0.0144258	0.0110622	-0.212625
CPAR2_303940	-0.0311733	-7.15763e-06	-0.088719	-0.0459648	-0.133657	-0.0674698	-0.0469874	-0.0940102	-0.231686
CPAR2_303950	-0.0116236	-8.75875e-06	-0.0895475	0.258409	0.187758	0.168576	0.0677187	0.176596	0.0538547
CPAR2_303960	0.000257756	-2.1625e-06	-0.016196	0.115195	0.134464	0.159511	0.0510929	0.340355	0.290751
CPAR2_303970	0.00569971	3.6748e-06	0.0284277	0.0367254	0.0561387	0.120843	0.00196923	-0.0398791	-0.0507659
CPAR2_303980	-0.0231141	1.13198e-08	-0.27623	-0.037413	-0.108345	-0.394704	0.00966116	1.03647	-0.0207103
CPAR2_303990	0.000452906	1.97802e-06	0.0852688	0.0297129	0.0512104	0.016288	0.0188282	-0.273435	-0.0857949
CPAR2_304000	-0.00650091	-5.36855e-06	-0.0729232	-0.0595963	-0.0387338	-0.0616291	-0.0209511	0.0359594	-0.0155408
CPAR2_304010	-0.00605551	-4.10801e-06	-0.0305152	-0.0670976	-0.11807	-0.1886	0.0777431	-0.0121397	-0.15067
CPAR2_304020	0.00571795	-1.13524e-07	0.0378734	-0.064681	-0.205223	-0.206676	0.0464931	-0.172766	-0.139456
CPAR2_304030	0.0110064	6.18165e-06	0.0210835	0.00442913	-0.0118941	-0.0405428	-0.0596176	-1.07936	-0.215617
CPAR2_304040	0.00520088	3.43018e-06	-0.0136198	-0.0149518	-0.0229459	-0.000821381	0.0139305	0.489467	0.00312416
CPAR2_304050	0.0108415	5.1715e-06	0.0580794	0.0338415	0.0262346	-0.0426152	-0.0675597	-0.298327	-0.215739
CPAR2_304060	-0.0140712	-7.07049e-06	-0.0877112	0.0150812	0.0892587	0.126802	-0.101277	-0.206706	-0.280653
CPAR2_304070	0.000903512	3.95209e-06	-0.0190286	-0.0122566	0.0132566	0.104033	0.0455301	0.366771	0.347008
CPAR2_304080	0.178569	0.43976	0.0530638	-0.210808	-0.428438	-0.385565	0.0157992	0.561057	0.12476
CPAR2_304090	0.0311448	1.11294e-05	0.232728	0.0598384	-0.0169248	0.0459019	0.0183605	-0.132181	0.0108855
CPAR2_304100	-0.0100785	-4.81679e-06	-0.04956	0.0449001	0.0446201	-0.0603781	-0.0931426	-0.440674	-0.273816
CPAR2_304110	-0.00647848	-5.11936e-06	-0.0246795	-0.00301123	0.00342314	-0.00654114	-0.493411	-0.459649	-0.324058
CPAR2_304120	0.00155324	-2.85202e-06	-0.00407452	-0.0103138	0.00589606	-0.0166032	-0.00881092	-0.146734	-0.118634
CPAR2_304130	0.0137877	2.70158e-06	0.0346452	-0.00223791	0.0161958	0.0657331	-0.0287588	0.0667857	0.00136015
CPAR2_304140	0.01587	3.75035e-06	0.085302	-0.139861	-0.127229	-0.063655	-0.0948948	-0.241201	-0.0817757
CPAR2_304150	-0.0118554	1.22507e-06	0.00670773	-0.027485	-0.0311492	-0.0202338	-0.0383488	-0.082622	0.0479242
CPAR2_304160	0.00895335	-7.18823e-07	0.00530745	-0.0836404	-0.159586	-0.160341	0.0190054	0.559941	0.0290436
CPAR2_304170	0.016492	3.8137e-06	0.0500889	0.0208601	-0.100083	0.0764776	-0.00889502	-0.227427	-0.0461568
CPAR2_304180	0.00122296	3.24369e-06	0.0265145	-0.110785	-0.120471	-0.179049	0.0088435	-0.478414	0.016588
CPAR2_304190	-0.00696185	-5.00755e-06	-0.0262361	0.0732128	-0.00840354	0.113287	0.00425296	-0.0148478	-1.76141e-05
CPAR2_304200	0.00585586	2.36214e-06	0.0204015	0.0101003	-0.0714082	-0.0800446	-0.0457422	-0.609317	-0.109814
CPAR2_304210	0.00767315	2.4508e-06	0.021084	-0.193311	-0.203933	-0.455768	-0.0410187	0.217259	-0.378076
CPAR2_304220	0.00341575	3.40774e-06	0.031828	0.0304194	0.0581222	0.06616	0.0521993	-0.101033	0.0533655
CPAR2_304230	0.00591054	-1.15754e-06	-0.0194155	-0.0129258	-0.0113809	-0.0464706	0.0405805	0.315353	0.0102132
CPAR2_304240	-0.00237711	1.19028e-06	-0.0201105	-0.114368	-0.0952942	-0.210096	-0.00726829	-0.00369248	-0.00890433
CPAR2_304250	0.00762418	3.40909e-06	0.0454889	-0.00584566	-0.150604	0.00392253	-0.00499443	-0.218122	-0.0207422
CPAR2_304260	0.0121382	4.69937e-06	0.0598437	-0.0264173	-0.152588	-0.124065	-0.039932	-0.35245	-0.124559
CPAR2_304270	0.0154325	0.897469	0.968656	0.0086167	-0.0135634	0.0105801	-0.00823396	0.00408009	-0.0345155
CPAR2_304280	-0.00330506	-9.44545e-06	-0.0632668	-0.0642446	-0.028881	-0.103946	-0.0160808	0.293256	0.00946165
CPAR2_304290	0.012257	1.31142e-06	0.0932885	0.052006	-0.0154487	0.0523043	-0.277926	-0.685982	-0.362701
CPAR2_304300	0.00230174	5.74957e-06	0.0288882	-0.0449757	-0.102411	-0.187289	-0.00914138	-0.161218	0.0163773
CPAR2_304310	0.00444153	9.19398e-06	0.0412832	-0.00731209	-0.077746	-0.0242971	0.0197347	-0.113883	0.137634
CPAR2_304320	0.00480804	5.50498e-06	0.0649205	-0.0179428	-0.226613	0.0726164	0.0142029	-0.427524	0.103623
CPAR2_304330	-0.00872628	-1.66109e-06	-0.0556463	-0.161303	-0.0846412	-0.138116	-0.0193075	0.235127	0.00892441
CPAR2_304340	-0.00114702	1.12846e-05	-0.01283	-0.0203371	-0.00589006	0.0233893	0.00511026	0.0302283	0.128161
CPAR2_304350	-0.0219972	-5.33858e-06	0.00121438	-0.0279727	0.0382323	-0.0219734	-0.0178589	-0.0916152	-0.0419547
CPAR2_304360	-0.0107318	-1.22317e-06	-0.00592814	0.101112	0.0612699	0.0367408	-0.0172573	-0.150969	-0.0251042
CPAR2_304370	0.00698936	-2.84017e-07	0.00968879	0.00224656	-0.0344326	-0.0625153	0.0636148	0.136212	-0.003837
CPAR2_800010	0.00459207	3.58851e-06	0.0239025	0.0272503	0.062225	0.0424527	0.0223808	-0.354247	-0.00920411
CPAR2_800020	0.00774313	-7.17029e-07	0.00622749	-0.16649	-0.176885	-0.0940603	0.00844862	0.429258	0.0269315
CPAR2_800030	0.0222229	8.21155e-06	0.0517561	0.00830768	0.0278842	0.110896	0.0109868	-0.288308	0.151195
CPAR2_800040	0.0109131	6.67513e-06	0.0599291	0.0381755	0.0515318	0.00999209	0.0301375	0.0824994	0.0472492
CPAR2_800050	-0.00429116	-1.21004e-06	-0.0225049	-0.0336551	-0.0603744	-0.0470206	0.00898863	0.798844	0.00562044
CPAR2_800060	-0.01414	-4.27251e-06	-0.0848044	-0.0442074	-0.176401	-0.0956752	0.00766701	1.30648	0.00137716
CPAR2_800070	-0.0132017	-8.82159e-06	0.033654	0.00921783	-0.00242127	-0.0378917	-0.829085	-1.59791	-0.737739
CPAR2_800080	-0.00556223	-3.44187e-06	-0.0413349	-0.00903833	-0.0541566	-0.127908	-0.0309731	-0.471808	-0.200746
CPAR2_800090	-0.0421593	-9.11011e-06	-0.451141	-0.0493935	0.00314558	-0.0200368	-0.0228418	-0.735885	0.0190529
CPAR2_800100	-0.00401462	7.41997e-06	-0.000179949	-0.218493	-0.223667	-0.382338	0.0133684	-0.589877	0.246179
CPAR2_800110	0.0158143	8.42675e-06	0.0501099	-0.15427	-0.259339	-0.2028	0.0103217	-0.612149	0.115069
CPAR2_800120	0.00541358	1.20341e-06	-0.00473676	-0.0125239	0.0179758	0.080651	0.0016982	-0.177125	0.109985
CPAR2_800130	-0.00123544	-2.90085e-06	-0.000692243	-0.0290489	0.0453567	0.0372639	-0.0276935	-0.162501	0.0173212
CPAR2_800140	0.00520059	-5.59757e-06	0.0128078	-0.00297727	-0.0758951	-0.106401	0.00872311	-0.0687462	0.0318523
CPAR2_800150	0.00723289	9.12603e-07	0.0290087	0.0112453	-0.00270684	0.0210762	-0.0249174	-1.93308	-0.688212
CPAR2_800160	0.00474608	-2.36382e-06	-0.00475361	0.482906	0.634824	0.458507	-0.00768132	0.460757	0.025264
CPAR2_800170	0.00769921	3.09139e-06	0.0351049	0.0524807	0.00173921	0.0319888	-0.00858412	-0.395374	-0.0755561
CPAR2_800180	0.0144964	9.07715e-06	0.0429486	-0.0124806	-0.242353	-0.019763	-0.00266257	-0.34588	0.00486606
CPAR2_800190	-0.00960706	-3.48795e-06	-0.0273912	-0.0622726	-0.102674	-0.116595	0.00141767	-0.537034	-0.141462
CPAR2_800200	-0.0997991	-1.26706e-05	-0.0646461	-0.0286588	-0.0176932	0.00975768	-0.0219297	-0.385642	-0.0215317
CPAR2_800210	0.00128547	1.59994e-06	0.00738678	-0.00367273	-0.0484977	-0.0745973	0.013385	-0.317403	-0.096618
CPAR2_800220	-0.00486856	-5.53042e-07	-0.0267076	-0.00756864	0.0236758	-0.0380235	-0.0748282	-0.687703	-0.200386
CPAR2_800230	-0.00163381	7.299e-07	-0.025691	-0.0256312	-0.0362745	-0.24901	0.00257057	-0.570489	-0.000810953
CPAR2_800240	0.00436512	4.57062e-06	-0.0123236	1.13471	1.53532	0.900066	0.0191482	-0.00185407	0.0637842
CPAR2_800250	0.00372996	-2.50785e-06	0.0191875	0.00607759	0.041926	0.0211294	0.00170011	-0.617189	0.0153042
CPAR2_800260	-0.00622742	-4.8378e-06	-0.0373241	-0.0598357	-0.132278	-0.185741	0.0427748	0.103089	-0.0396731
CPAR2_800270	0.00401249	7.41657e-06	0.016066	-0.00578268	-0.0344034	0.076857	-0.0358311	-0.231693	0.0548076
CPAR2_800280	-0.0470689	-1.15359e-05	-0.0715973	-0.00553134	0.0468608	-0.00361353	-0.00249702	0.163017	-0.0437693
CPAR2_800290	-0.00402164	1.05551e-06	0.00940019	0.0112202	0.0982523	0.027241	0.0193116	-0.154098	-0.0615923
CPAR2_800300	-0.00902092	-1.01805e-05	-0.0250441	-0.017669	-0.079153	-0.0101746	0.00161232	0.182149	0.00580617
CPAR2_800310	-0.0047043	-1.58166e-06	-0.0191023	0.0235345	0.0021802	-0.0614818	0.0254432	0.0611303	0.0412263
CPAR2_800320	0.0086548	1.19902e-06	0.0298718	-0.0510986	-0.108359	-0.172278	0.00557212	0.166672	-0.0107529
CPAR2_800330	0.00303328	2.44172e-08	-0.00396005	-0.0112874	-0.0453145	0.0144441	0.00455778	1.51947	0.021698
CPAR2_800340	-0.00669979	-5.15171e-06	-0.0748971	-0.0186196	0.0117944	-0.00197391	0.0062729	0.360145	0.034073
CPAR2_800350	0.000395096	-9.03392e-06	-0.0456809	-0.0275231	-0.301342	-0.00933456	0.0175556	0.995041	0.0746955
CPAR2_800360	-0.0111103	-1.00396e-05	-0.0621619	-0.785551	-0.786786	-0.872504	-0.00201955	-0.0361701	-0.0357857
CPAR2_800370	0.00189481	-2.5984e-06	0.00420062	0.000978168	0.09733	0.0412466	0.00622542	0.27973	0.0184444
CPAR2_800380	0.00116363	7.99282e-07	0.0156857	0.100775	0.204607	0.202949	-0.0115283	0.204505	0.00450795
CPAR2_800390	-0.00281122	-5.31867e-06	-0.0245328	0.0679838	0.0802179	0.0777919	0.0478836	0.517204	0.0203603
CPAR2_800400	0.0178786	2.13749e-06	0.0487886	-0.0937527	-0.0755728	-0.181943	-0.00244074	-0.50613	-0.120309
CPAR2_800410	0.0187646	-1.60885e-06	0.0287473	0.0796632	-0.000913687	0.0402939	-0.00346889	0.0469203	0.00319931
CPAR2_800420	-0.00338445	-3.80307e-06	-0.0225833	-0.0652759	-0.0980309	-0.209558	-0.00506527	-0.154691	-0.229401
CPAR2_800430	0.000106924	-4.00738e-07	0.00214475	0.00519023	-0.00730215	-0.0554066	0.000376663	-0.138084	-0.207446
CPAR2_800440	-0.00638397	1.66352e-06	-0.0297267	-0.0678161	-0.11486	-0.233204	0.0158887	0.397863	0.00482991
CPAR2_800450	-0.0348127	-1.11779e-05	-0.0853494	-0.00863239	-0.00203567	-0.114488	-0.042417	-0.303262	-0.192759
CPAR2_800460	0.00298921	-2.8612e-06	-0.00601264	-0.0573205	-0.148174	-0.242457	0.0165896	-0.0680397	0.000650455
CPAR2_800470	0.00822085	5.18396e-06	0.00956716	0.00840466	-0.00579099	0.0952174	-0.0108378	0.161878	0.0885585
CPAR2_800480	-0.00387653	-1.99968e-06	0.0115093	0.0351414	0.033358	0.171228	0.0255272	0.280875	0.113789
CPAR2_800490	0.00292446	-4.03215e-06	0.00216894	0.00491535	-0.0656485	-0.000651893	0.0159043	0.22983	0.103813
CPAR2_800500	0.00403149	3.68472e-06	-0.0113827	0.00270564	0.0280702	0.0624408	-0.00760167	-0.0791831	-0.0708649
CPAR2_800510	0.000330113	-1.14496e-06	-0.0129542	-0.0253236	-0.0558059	-0.0728801	0.016098	0.77864	-0.0375243
CPAR2_800520	0.00402384	-6.6844e-07	-0.0269414	-0.0708136	-0.0322212	-0.0799566	0.00570549	1.09296	-0.00669507
CPAR2_800530	-6.11844e-05	-9.99626e-07	-0.0220975	0.0320035	0.0922348	0.0842889	-0.0837282	-0.0716776	-0.413502
CPAR2_800540	-0.000609135	-4.91056e-06	-0.0188668	0.0444994	0.0493315	0.0428114	-0.0113684	0.212825	-0.070591
CPAR2_800550	-0.0099388	-2.09679e-06	-0.028595	-0.0249934	-0.047778	-0.0219825	-0.00801194	-0.127537	-0.193534
CPAR2_800560	0.00144551	-1.19027e-06	0.0147508	0.0559797	0.0482721	0.0674669	0.030452	0.172208	0.12939
CPAR2_800570	0.00901995	-1.12389e-06	-0.0266123	0.0283473	0.0313077	0.0196415	0.0157406	0.263801	0.103402
CPAR2_800580	-0.0277636	-5.61692e-06	-0.0525083	0.0258263	0.0323754	0.085477	-0.0326858	-0.620557	-0.174155
CPAR2_800590	-0.00719477	-4.69565e-06	-0.0456783	-0.0289193	-0.0306741	-0.182127	0.0404617	0.344956	-0.0787363
CPAR2_800600	0.00488339	1.89046e-06	0.0184048	0.0281577	-0.0106452	-0.0808662	-0.0165021	-0.473971	-0.0863275
CPAR2_800610	0.942731	6.02107e-06	0.0835002	0.239081	0.173378	0.243323	-0.451711	-0.179355	-0.183333
CPAR2_800620	-0.00324995	-1.29239e-06	-0.0175471	-0.023524	-0.203647	-0.2093	0.0106063	-0.0839476	-0.0430659
CPAR2_800630	0.000320823	-1.98771e-06	-0.0158705	-0.0569012	-0.045212	-0.0186956	0.0284509	0.0781825	0.0955885
CPAR2_800640	-0.00843493	-7.38432e-06	-0.0533878	-0.00129616	0.078513	0.126009	-0.0123999	0.186086	0.102016
CPAR2_800650	0.338487	8.4907e-06	0.160448	0.0594419	0.158124	0.113471	-0.0351536	-0.359158	-0.229936
CPAR2_800660	0.00459964	3.06845e-06	0.0324921	-0.085633	-0.0963083	-0.144226	0.00608054	-0.607754	-0.00668772
CPAR2_800670	-0.00372176	-2.14628e-06	-0.0125013	0.116743	0.198172	0.156028	-0.00329179	-0.189363	-0.0535264
CPAR2_800680	-0.00114295	-3.32566e-06	0.00281915	0.00640786	0.0187215	0.00465371	-0.00936284	-0.190066	-0.107852
CPAR2_800690	0.00605181	-3.8094e-06	-0.011876	-0.0879824	-0.0356937	-0.00250288	0.0573592	0.129456	0.537959
CPAR2_800700	-0.00390247	-5.43273e-06	-0.014286	0.0402563	0.00154653	-0.101749	-0.0134788	-0.0337115	-0.0253751
CPAR2_800710	0.00235153	2.70191e-06	0.0293788	0.213529	0.169074	0.174673	-0.000534086	-0.274322	-0.0256709
CPAR2_800720	-0.00206396	-4.90485e-06	-0.0176871	0.0127262	0.038003	0.0303027	0.0354322	-0.950329	0.231525
CPAR2_800730	-0.0277922	-3.33771e-06	-0.117418	-0.0907434	-0.0384171	-0.0249631	-0.0156607	-0.141246	-0.0534735
CPAR2_800740	-0.0106914	-2.81362e-06	-0.0523595	-0.00748608	-0.0481612	0.0489459	-0.0150014	-0.0401481	-0.0573943
CPAR2_800750	-0.0220669	-1.13478e-05	-0.0307891	-0.0258259	-0.00830457	-0.0521918	-0.0194697	0.12102	-0.0688415
CPAR2_800760	0.0053418	-1.52639e-07	-0.0361181	0.0171193	0.0140202	0.0177929	-0.00721454	0.36489	0.000513232
CPAR2_800770	0.00536223	8.76318e-07	0.0590924	-0.055102	-0.0848663	-0.0877037	-0.0311908	-0.15131	-0.00829343
CPAR2_800780	0.00427234	1.59176e-07	0.0101142	0.04564	0.0353074	0.00772977	0.0275715	0.0652245	0.0662227
CPAR2_800790	-2.07025e-05	-1.2763e-07	0.00969867	-0.0312245	-0.0903214	-0.180807	0.0252043	0.0034494	0.0203299
CPAR2_800800	0.0080484	5.26588e-06	0.0469479	-0.00103932	-0.0311663	0.0313511	-0.00323851	-0.423679	-0.0127426
CPAR2_800810	0.319784	3.52871e-06	0.0886531	0.0566968	0.0114414	-0.00578102	-0.0128771	-0.0122357	-0.0235401
CPAR2_800820	-0.00716805	-7.39894e-06	-0.0373263	-0.0600175	-0.0522184	-0.103969	-0.00481155	0.0962068	-0.023796
CPAR2_800830	0.00891982	2.89684e-06	0.0817714	0.00450628	-0.0132685	-0.0255129	-0.00785771	-0.121886	0.0534547
CPAR2_800840	-0.0166592	-4.98448e-06	-0.0388917	-0.0553947	-0.0622783	-0.0378419	-0.02864	0.191067	0.0197246
CPAR2_800850	-0.0077151	-1.30494e-06	-0.0326267	-0.121498	-0.394119	-0.0165244	0.0565674	0.355475	0.265397
CPAR2_800860	0.00331943	-1.73937e-06	-0.0136077	-0.0366026	-0.0260808	-0.0232246	-0.0170288	0.0647136	0.0108544
CPAR2_800870	0.036644	8.96634e-06	0.0688518	0.0347141	0.0589212	0.0723068	0.0462199	0.163339	0.0752193
CPAR2_800880	-0.00516838	5.1047e-07	-0.0267073	-0.0210093	-0.0505059	-0.0234236	0.0247302	0.0914601	0.0553065
CPAR2_800890	0.011244	1.23096e-06	0.0198143	0.0112662	-0.0627833	-0.0375883	0.00292623	-0.192528	-0.0113658
CPAR2_800900	5.35211e-05	-1.16421e-06	-0.00587292	-0.0192938	0.070921	0.042895	0.0336856	0.0174983	0.0037092
CPAR2_800910	0.0131306	-1.51936e-06	0.0166148	0.0362426	0.227932	0.164756	-0.0224988	0.0235224	-0.0152949
CPAR2_800920	0.00084317	8.35669e-06	0.044144	0.0401183	0.0164344	0.0571312	-0.0218872	-0.029295	0.00023347
CPAR2_800930	-0.00819023	-3.08651e-06	0.0108624	-0.0081538	0.029342	0.185993	-0.0167398	-0.0443871	-0.0306172
CPAR2_800940	0.00794244	3.37056e-06	0.0392986	0.0450816	0.0380719	0.0818422	-0.0149226	-0.157476	0.0124183
CPAR2_800950	0.00270135	1.99446e-06	0.0168444	0.00569547	0.0144211	0.0194092	1.1283	0.190012	1.07072
CPAR2_800960	-0.00465101	-4.359e-06	-0.00696798	0.152188	0.567158	0.39559	0.0296212	-0.0782634	-0.0308523
CPAR2_800970	0.000522916	-2.18351e-06	-0.0122352	-0.0120233	-0.0202078	-0.0160773	0.000548456	-0.0149118	-0.0183068
CPAR2_800980	0.00124727	-4.86425e-06	0.0176991	-0.0153433	-0.00215838	-0.0477092	0.073485	0.347436	0.344388
CPAR2_800990	-0.0247933	-4.66039e-06	-0.0771488	-0.0518639	-0.218976	0.0078594	0.0387377	0.370422	0.210574
CPAR2_801000	0.00607413	2.06373e-06	0.000687048	-0.104218	-0.184849	-0.124969	-0.0261476	-0.123935	-0.0537296
CPAR2_801010	0.00767321	2.76838e-06	0.0299879	-0.0141507	-0.0165929	-0.0275116	-0.0188282	-0.187388	0.0182622
CPAR2_801020	0.00538247	2.19562e-06	0.0236995	0.0102905	-0.010345	-0.0333503	0.0183096	-0.0512949	0.0362806
CPAR2_801030	0.0132717	1.2454e-05	0.115448	-0.0318322	-0.0189468	-0.184181	0.0317487	-0.579692	0.0130087
CPAR2_801040	0.00334982	-4.64962e-07	0.000737334	0.0175344	0.14229	0.141915	0.0245888	1.03934	0.568314
CPAR2_801050	0.00463573	3.45793e-06	0.02568	0.0482374	-0.0925616	0.00647793	0.028695	-0.156747	0.0338771
CPAR2_801060	0.0150311	-9.10765e-07	-0.0150713	-0.0627991	-0.0974872	-0.115313	0.0316548	-0.0776226	0.0362553
CPAR2_801070	-0.00599579	-2.33481e-06	-0.0280565	-0.0846287	-0.0768119	-0.250618	-0.0379567	0.309617	-0.027952
CPAR2_801080	-0.00515244	-1.02199e-06	-0.0459307	0.00571567	-0.010046	0.0187106	-0.0339449	-0.123816	-0.493988
CPAR2_801090	-0.00297812	1.55037e-06	-0.0152866	-0.226935	-0.388182	-0.45025	-0.00879363	0.00987232	-0.30647
CPAR2_801100	0.00935105	3.86262e-06	-0.0152505	-0.116703	-0.0511047	-0.0465292	0.0181909	-0.514675	0.143367
CPAR2_801110	0.00944989	3.03341e-07	0.0114818	0.0138461	0.0626653	0.006346	-0.00327552	-0.169846	-0.0472932
CPAR2_801120	0.025179	8.18463e-06	0.121076	-0.165356	-0.248914	-0.251717	-0.0240724	-0.467523	-0.0480547
CPAR2_801130	-0.0067949	-4.30606e-06	-0.0464212	0.00190346	0.053015	0.00249863	0.0216665	0.336029	0.076175
CPAR2_801140	-0.0173586	-1.35093e-06	-0.0112651	0.010703	0.0257915	0.0237888	-0.0120221	-0.0285545	0.00104397
CPAR2_801150	-0.00595989	-4.87038e-07	-0.0120152	-0.0874635	-0.0326315	-0.00019073	-0.00421344	-0.195113	-5.88739e-06
CPAR2_801160	-0.00131175	-4.06799e-06	-0.0596753	-0.0616374	-0.15284	-0.209928	-0.0753719	0.0785103	-0.13214
CPAR2_801170	0.00508913	4.76549e-06	0.0308486	-0.000623645	-0.0385637	-0.0141194	0.00372338	0.0819478	0.0733837
CPAR2_801180	0.00548288	2.97507e-06	0.0309816	0.00353047	-0.0537329	-0.0294804	-0.0011021	-0.657825	-0.107894
CPAR2_801190	0.0079029	2.92217e-06	0.035899	0.0556348	0.078011	0.124237	-0.0119032	-0.441296	-0.102471
CPAR2_801200	0.00538277	2.58299e-06	0.0363397	0.0609041	0.0483461	0.0691566	-0.0830635	0.0138479	-0.0581678
CPAR2_801210	0.00213645	2.71598e-06	0.00501451	-0.00792431	-0.0202401	-0.0394908	-0.0257758	0.0403723	-0.0972392
CPAR2_801220	-0.0244111	-2.96167e-06	-0.0245686	-0.00770094	0.00901543	-0.00962985	-0.0690303	0.0141597	-0.182272
CPAR2_801230	-0.0105324	-4.37922e-07	-0.0241562	-0.00927955	-0.110316	-0.0625854	-0.032896	-0.207878	-0.278976
CPAR2_801240	0.0133374	6.21486e-06	0.0526352	-0.0202938	-0.0128899	0.0456129	-0.00650501	0.149041	-0.0571286
CPAR2_801250	0.017676	1.52317e-06	0.0263734	-0.0227312	-0.0796664	0.0187937	0.00798255	1.07045	0.11783
CPAR2_801260	-0.00186943	-4.03534e-06	-0.0290782	-0.00331123	-0.0559573	0.00645162	-0.0123728	0.766458	0.0792809
CPAR2_801270	-0.000461425	-2.89953e-06	-0.0250167	-0.0248223	-0.0171828	-0.0401158	0.00022478	0.961943	0.10508
CPAR2_801280	-0.00259095	-7.29553e-07	0.00977324	-0.0412975	-0.0455507	-0.0441119	-0.00630114	-0.0160147	-0.0205814
CPAR2_801290	-0.00179098	-5.97128e-08	-0.00721082	-0.00637959	-0.0181303	-0.0117694	-0.000562436	0.12996	-0.0223553
CPAR2_801300	-0.000310656	5.42688e-07	-0.0245203	-0.81945	-0.177054	-0.323518	-0.0388889	-0.304083	0.0519941
CPAR2_801310	0.0164193	3.06292e-06	0.0424668	0.132523	0.182014	0.214667	-0.286907	-0.868217	-0.23376
CPAR2_801320	0.0132612	1.91291e-06	0.0731178	0.0507877	0.0478286	0.113929	-0.0516699	-1.45965	-0.267422
CPAR2_801330	0.00895759	-1.24549e-06	-0.0042788	-0.0157134	0.0352102	0.0300587	0.0250664	-0.0953395	0.0166538
CPAR2_801340	-0.0077199	-4.64995e-06	-0.0189927	0.0502113	-0.0282314	0.112794	0.0145349	0.316992	0.00150418
CPAR2_801350	0.337761	0.239843	0.0902911	-0.020823	-0.0475562	-0.0876269	0.022616	0.564442	0.165764
CPAR2_801360	-0.00559625	-2.94978e-06	-0.0379126	0.00960197	-0.0551591	-0.149191	-0.0296241	-0.0847255	-0.392594
CPAR2_801370	0.0176199	-9.13884e-07	0.0454046	0.18174	0.224087	0.0468643	-0.0297867	-0.404586	-0.0477974
CPAR2_801380	0.00606591	3.07018e-06	0.0284024	0.0270747	0.0461528	0.083346	-0.107095	-0.918049	-0.203794
CPAR2_801390	-0.00381486	-1.87449e-06	-0.0180976	-0.0291966	-0.0538874	-0.17014	0.0345191	-0.0187399	0.0210259
CPAR2_801400	-0.0118907	-5.85766e-06	-0.0385227	0.0728557	0.0790662	0.140146	0.0238906	0.302158	-0.00452324
CPAR2_801410	0.336683	1.32601e-05	0.144344	-0.050407	-0.121365	-0.275322	0.050272	-0.982759	0.0958566
CPAR2_801420	0.00369779	2.93585e-06	-0.0112213	-0.0503887	-0.0709171	-0.0985044	-0.0346449	0.191359	-0.155077
CPAR2_801430	0.000548698	-4.13419e-07	-0.0227962	0.0298066	0.0031419	-0.0147017	0.0261565	-0.102184	-0.0349244
CPAR2_801440	-0.0016338	-7.74031e-06	-0.0200177	-0.0423294	-0.0450183	-0.0853702	0.017096	-0.169911	-0.12359
CPAR2_801450	-0.00162786	-4.36793e-06	-0.0264199	0.0434336	-0.0388358	0.0166942	-0.0524784	-0.53197	-0.206993
CPAR2_801460	0.0273245	-2.39739e-06	0.000898006	-0.0673077	-0.107036	-0.10279	-0.0689351	0.00174663	-0.220245
[truncated: 3,818 more rows]

## Sheet: Legend
Table S8. Log2 fold change values of Cp10-12 compared to Cp9 in the biofilm condition.
