# Supplementary material for: Profound cell wall remodeling in Candida parapsilosis during systemic infection confers simultaneous tolerance to echinocandins and host immunity
Source: Microbiol Spectr. 2026 Feb 13;14(4):e03043-25. doi: 10.1128/spectrum.03043-25 (PMC13055393; doi:10.1128/spectrum.03043-25)
Supplement: Table S9 — Log2 fold change values of strains Cp9-12 in the biofilm condition compared to the planktonic condition. [file spectrum.03043-25-s0010.xlsx]

## Sheet: log2_fc_biofilm_vs_planktonic
Gene	CP9_90min	CP10_90min	CP11_90min	CP12_90min	CP9_8hr	CP10_8hr	CP11_8hr	CP12_8hr	CP9_24hr	CP10_24hr	CP11_24hr	CP12_24hr
CPAR2_600010	-0.183147	0.0307612	-0.206745	-0.434687	0.393677	0.42343	0.523051	0.347276	-0.0583053	0.0917426	0.0733879	0.0810624
CPAR2_600020	0.0722157	0.0313513	-0.0236972	0.243949	0.115783	0.215139	0.0294889	0.103905	-0.794257	-0.715982	-0.420075	-0.976747
CPAR2_600030	-0.572817	-0.617468	-0.282636	-0.341308	-0.575997	-0.392662	-0.508985	-0.419689	-0.819338	-0.923144	-0.621675	-0.953367
CPAR2_600040	0.125812	-0.00325107	0.271049	0.348046	-0.136173	-0.228312	-0.55097	-0.225686	0.405368	0.121342	-0.354798	0.286894
CPAR2_600050	-0.311675	-0.107898	-0.324464	-0.169313	-0.146253	-0.181588	-0.17423	-0.231658	0.102918	-0.213581	0.0701674	-0.0441023
CPAR2_600060	-0.0947763	-0.186064	-0.193731	-0.234597	0.0167261	0.0874765	0.170481	0.094577	-0.0911765	-0.062645	0.140029	0.00383514
CPAR2_600070	-0.100138	0.00288031	-0.152377	-0.0579704	0.597805	0.48441	0.538742	0.534864	0.640726	0.618037	0.589063	0.406293
CPAR2_600080	0.256717	0.331827	0.476651	0.366706	0.293834	0.517939	0.393929	0.35946	0.102761	0.283697	-0.0756737	0.0575361
CPAR2_600090	-0.37004	-0.218007	-0.37044	-0.190794	0.258534	0.387411	0.406154	0.431926	-0.303743	-0.262177	-0.147461	-0.159285
CPAR2_600100	0.190331	0.0444311	0.339604	0.188733	-0.00140348	-0.118467	-0.211771	-0.166974	0.511867	0.272627	0.252326	0.496925
CPAR2_600110	0.456943	0.00245754	0.747614	0.600722	-0.17534	-0.205433	-0.416273	-0.286776	0.129281	0.131849	-0.134454	0.45763
CPAR2_600120	0.0786316	0.263333	-0.113331	-0.115626	0.397097	0.223843	0.23253	0.311128	-0.341262	-0.230425	-0.0926022	-0.213722
CPAR2_600130	-0.103627	-0.107093	0.0183194	-0.105149	-0.0112932	-0.0488313	-0.0769902	-0.0793696	0.062533	-0.00304958	0.270048	-0.0403796
CPAR2_600140	-0.258951	-0.217496	-0.190988	-0.112104	-0.262537	-0.337838	-0.393693	-0.271075	-0.262405	-0.0950267	0.0787929	-0.0040928
CPAR2_600150	0.597642	0.328159	0.241025	0.3731	0.980661	0.389828	0.686676	0.680365	-1.08362	-0.506065	0.0533437	-0.762241
CPAR2_600160	-0.059934	-0.725827	-0.367854	-0.145475	0.270141	0.173295	0.310275	0.142703	-0.622653	0.0599654	0.149271	-0.665735
CPAR2_600170	0.362411	0.371592	0.333729	0.359225	0.48274	0.294393	0.176891	0.145292	0.965314	0.733515	0.717365	0.711047
CPAR2_600180	-0.0401821	0.107663	-0.0889225	-0.0380482	-0.0363085	-0.0435311	1.19664e-05	-0.0225935	0.184234	0.297822	0.178635	0.236363
CPAR2_600190	-0.377644	-0.206819	-0.586839	-0.437138	0.334778	0.171411	0.214973	0.198958	0.575511	0.549054	0.973744	0.340931
CPAR2_600200	0.200488	-0.124799	0.412618	0.286057	-0.619109	-0.569148	-0.501976	-0.598677	0.388627	0.0628429	-0.0433207	0.394072
CPAR2_600210	-0.308105	-0.250532	-0.604997	-0.459055	-0.214298	0.00195218	-0.224037	-0.0964298	-0.0306802	0.0961364	0.251519	0.226189
CPAR2_600220	0.0987291	-0.0619024	0.289803	0.179662	0.00364027	-0.0320206	-0.231963	-0.0745807	-0.20259	-0.113698	-0.213922	0.172428
CPAR2_600230	-0.0476625	-0.219501	0.215819	0.0439978	0.253821	0.316	0.246744	0.262385	0.0292176	-0.180088	-0.306553	-0.0337084
CPAR2_600240	0.510431	-0.0355212	0.641645	0.267647	-0.171207	-0.260481	-0.274366	-0.516846	0.187515	-0.0503786	-0.433947	0.0983701
CPAR2_600250	0.0306019	0.232199	-0.0586747	-0.00279161	0.24018	0.121012	0.052654	0.147931	1.3257	1.16717	0.15484	0.728371
CPAR2_600260	0.382319	0.164696	0.320558	0.318831	1.04635	1.10212	1.24203	1.09925	1.85607	1.95908	1.70766	1.95533
CPAR2_600270	1.79877	1.35574	1.44852	1.26208	4.77	3.20127	3.76674	4.19643	0.402228	0.95901	0.496972	0.0242388
CPAR2_600280	-0.29474	-0.095327	-0.388138	-0.403477	0.217775	-0.114817	-0.0902573	-0.0606283	-0.204036	-0.130438	-0.120322	-0.355237
CPAR2_600290	-0.0756741	-0.238465	-0.113109	-0.168591	-0.136706	0.153569	-0.0601888	-0.00571223	-2.65211	-2.25918	-1.34857	-2.68742
CPAR2_600300	-0.0227389	-0.0557195	0.197775	0.0856724	-0.594916	-0.13167	-0.0481732	-0.257427	-1.6774	-1.65166	-1.49063	-1.54471
CPAR2_600310	-0.222957	-0.110546	-0.338908	-0.356215	-1.10053	-1.04104	-1.26877	-1.09908	-1.08808	-1.13957	-0.958395	-0.885017
CPAR2_600320	0.0898022	-0.128518	0.358785	0.137623	-0.384961	-0.46186	-0.4428	-0.44521	0.604272	0.481396	0.306491	0.808157
CPAR2_600330	-0.23359	-0.0415401	-0.459631	-0.115881	0.00631028	-0.0803643	-0.0849895	-0.202536	-0.0571368	0.00609999	0.155427	0.269267
CPAR2_600340	0.367954	0.0642435	0.347727	0.474312	-0.408197	-0.46	-0.441182	-0.565002	-0.324581	-0.112966	-0.242489	-0.301968
CPAR2_600350	-0.4658	-0.397411	-0.466422	-0.281458	-0.614105	-0.428721	-0.372088	-0.171616	-0.447328	-0.743955	-0.593347	-0.667658
CPAR2_600360	0.852081	0.792315	0.798055	0.390702	0.402164	0.320589	0.380303	0.421221	-0.265317	0.0381484	0.176881	-0.69502
CPAR2_600370	-0.0358026	0.0998301	-0.303767	-0.00485687	-0.169255	0.0298071	-0.0696663	-0.0411495	0.694226	0.634868	0.88826	0.923244
CPAR2_600380	-0.0958464	-0.269286	0.0591847	0.0409714	-0.257884	-0.154723	-0.140371	-0.409968	0.0673628	-0.423297	-0.0856838	-0.210051
CPAR2_600390	-0.349088	-0.301353	-0.318473	-0.209639	-0.155057	-0.332576	-0.143913	-0.211274	-0.974509	-1.41043	-0.524363	-0.682838
CPAR2_600400	0.0616352	-0.0153129	-0.231459	0.03941	0.863827	0.811478	0.883588	0.891005	0.636421	0.845756	0.995328	0.667775
CPAR2_600410	-0.190327	-0.340037	0.0115481	0.0754361	0.0188017	0.116297	0.271762	0.354701	0.653771	0.599809	0.692256	0.791535
CPAR2_600420	0.271114	0.435777	-0.01287	0.266904	0.905644	0.67024	0.471984	0.640994	-0.317612	0.21333	0.306845	0.13721
CPAR2_600430	0.82402	0.35896	0.898127	0.148584	0.208708	0.380216	0.278865	0.126584	0.105761	-0.00507541	-0.398419	-0.0620415
CPAR2_600440	0.39699	0.375811	0.21445	0.0936312	0.712887	0.747457	0.658024	0.439471	0.308066	0.210642	-0.14955	0.039451
CPAR2_600450	-2.33888	-2.18631	-2.37579	-2.04698	-2.94475	-3.03892	-3.16778	-2.62612	-2.43963	-2.08208	-1.79608	-1.78788
CPAR2_600460	0.520557	0.65739	0.777999	0.752978	-0.856791	-1.11343	-1.3464	-1.08277	1.64815	1.49234	-0.0568793	1.88537
CPAR2_600470	0.299954	0.0142551	0.466634	0.215675	-0.447195	-0.44255	-0.487707	-0.373815	-0.0899457	-0.321576	-0.144223	-0.228654
CPAR2_600480	-0.103376	0.0763929	-0.016141	0.0725892	0.742652	0.404024	0.325056	0.285386	0.958983	0.514138	0.954651	0.868759
CPAR2_600490	0.14066	0.440286	0.0387552	0.222913	0.75576	0.569323	0.542146	0.484142	0.924911	0.758238	0.368758	0.735141
CPAR2_600500	0.0162849	0.184991	0.153011	0.040102	0.354846	0.507571	0.494073	0.472176	0.536823	0.875035	0.486322	0.523047
CPAR2_600510	-0.528736	0.261611	-0.813917	-0.535682	0.593442	0.674014	0.585586	0.606862	0.676999	0.766373	0.405384	0.431542
CPAR2_600520	-0.0710019	0.0118692	-0.0251779	-0.0409743	-0.243733	-0.314155	-0.364935	-0.402931	-0.278967	-0.425839	-0.138809	-0.147024
CPAR2_600530	0.359732	2.08092	0.271574	0.23829	2.16921	1.54967	1.7554	1.90323	1.62258	1.86055	1.38059	1.3827
CPAR2_600540	-0.223601	-0.0619042	-0.0953765	-0.199603	-0.701994	-0.82287	-0.840329	-0.713608	-1.55332	-1.89735	-1.97422	-1.92067
CPAR2_600560	-0.0166834	0.0669771	0.059596	0.155394	-0.325593	-0.404761	-0.623413	-0.424185	0.500369	0.0796045	-0.197128	0.574444
CPAR2_600570	-0.0428737	0.15676	0.0986538	-0.223255	0.0697983	0.115253	0.15538	0.142896	-0.427854	-0.229876	-0.0913461	-0.78327
CPAR2_600580	-0.0690891	0.0741587	0.0687537	0.0198803	0.192038	0.358565	0.319943	0.327791	-0.830772	-0.921887	-0.931907	-1.27827
CPAR2_600590	0.0426702	0.230919	-0.193344	0.00682791	-0.55899	0.0463983	-0.168976	0.114657	-2.16252	-2.1568	-2.47281	-2.23131
CPAR2_600600	-0.191866	-0.118237	-0.241767	-0.478189	-0.505042	0.0612339	-0.284427	0.0221395	-1.77435	-1.8089	-2.09265	-1.83231
CPAR2_600610	0.146802	-0.636202	0.00261004	-0.174621	-0.0598457	-0.331086	-0.358198	-0.406336	-1.5728	-0.827659	-0.149474	-1.37658
CPAR2_600620	0.00923159	-0.212796	0.183039	0.0762296	-0.495034	-0.447162	-0.534956	-0.62657	-0.0191507	0.0373201	-0.171201	-0.0672461
CPAR2_600630	-0.132665	-0.265861	0.071294	0.0781474	-0.864667	-0.937455	-0.965832	-0.767408	-0.371769	-0.509024	-0.62067	-0.569801
CPAR2_600640	-0.295564	-0.575259	-2.69867	-0.287261	0.0549262	-0.0984272	0.0313827	0.0329799	-1.75416	-1.93671	-1.14698	-2.64761
CPAR2_600650	0.328756	0.130873	0.419962	0.29589	0.0176759	0.0840362	0.118427	0.250207	-0.112709	0.173533	0.17852	0.144901
CPAR2_600660	-0.0962605	0.298604	-0.352889	-0.160253	1.19312	1.16196	0.962056	1.28063	1.59585	0.945658	0.364799	1.0874
CPAR2_600670	0.224589	-0.0948019	0.460391	0.219192	-0.435594	-0.376703	-0.396327	-0.382533	-0.777939	-0.787634	-0.950079	-0.71821
CPAR2_600680	-0.235232	0.157478	-0.242899	-0.388661	0.526954	0.426281	0.432105	0.32442	0.164586	0.197335	0.214266	0.143336
CPAR2_600690	0.0187028	-0.0563056	0.0102695	-0.122256	0.203918	0.218537	0.112847	0.311095	-0.0622049	-0.121094	0.268662	0.0188155
CPAR2_600710	0.01215	0.214655	0.16453	0.177207	0.943766	0.787067	1.1837	0.853932	0.49714	0.667491	-0.0743655	0.243353
CPAR2_600730	0.0458748	0.361588	0.15383	-0.0064281	0.764598	0.87007	1.11456	0.868509	-0.289047	0.00278751	-0.465399	-0.265962
CPAR2_600740	0.267267	-0.082383	0.530026	0.550161	-0.33081	-0.270746	-0.190796	-0.3296	0.485906	0.308536	0.34644	0.422597
CPAR2_600750	0.877022	1.00344	1.01917	1.43316	-0.0482975	-0.0207869	-0.333332	0.12973	0.330853	0.725041	0.484046	1.234
CPAR2_600760	0.277079	0.150662	0.386974	0.206051	-0.0109732	-0.0754342	-0.147497	-0.190671	0.510268	0.489374	0.23404	0.439722
CPAR2_600770	-0.268124	-0.0931669	-0.275118	-0.247336	0.0891074	0.214276	0.26486	0.120554	-0.183131	-0.272443	0.124811	-0.0319596
CPAR2_600780	-0.289336	-0.356539	-0.227449	-0.0208209	-1.07789	-1.16496	-1.25318	-1.02257	-0.636209	-0.820924	-1.22702	-0.704228
CPAR2_600790	-0.244361	-0.157016	-0.489202	-0.285436	-0.52203	-0.497722	-0.707001	-0.602627	-0.16329	-0.0407668	0.0799219	-0.0382893
CPAR2_600800	-0.270996	-0.102289	-0.408905	-0.296043	-0.498196	-0.495868	-0.473117	-0.499723	-0.540254	-0.498361	-0.174653	-0.620205
CPAR2_600810	-0.286308	-0.119557	-0.240864	-0.408625	-0.407952	-0.330925	-0.328778	-0.394592	-0.272615	-0.341329	-0.255109	-0.388828
CPAR2_600820	0.257798	0.0508592	0.339095	0.426015	-0.0460191	0.114521	0.0372156	-0.0641418	-0.0498073	0.0630397	0.0996958	0.00883809
CPAR2_600830	0.0123615	-0.152781	0.278867	0.315755	-0.927014	-0.931936	-0.924062	-0.83597	0.316527	0.0758968	-0.158761	0.220588
CPAR2_600840	0.159431	-0.113607	0.349624	0.211698	-0.0474716	0.022811	0.0240501	0.00310726	-0.543833	-0.379162	-0.429011	-0.441266
CPAR2_600850	-0.234128	0.170872	-0.138732	-0.186812	-0.0190258	-0.0455666	0.0531509	-0.0236088	-0.531079	-0.515366	-0.603689	-0.498181
CPAR2_600860	-0.419385	-0.0431631	-0.435305	-0.270068	0.210823	0.0861965	0.13392	0.218722	-0.549995	-0.233469	-0.567927	-0.391614
CPAR2_600870	-0.126711	-0.658414	-0.120724	-0.189926	-2.53432	-2.84919	-2.48757	-2.88701	-1.30296	-0.778091	-0.216526	-0.954448
CPAR2_600880	-0.119119	0.320538	-0.118556	-0.103466	0.345695	0.3684	0.409218	0.42395	0.0188486	0.16214	-0.00679971	-0.133735
CPAR2_600890	-0.4658	-0.332915	-0.384396	-0.288045	-0.260536	-0.393797	-0.257013	-0.386666	-0.796051	-0.551409	-0.667949	-0.515823
CPAR2_600900	-0.0213242	0.0784136	0.127833	0.0540549	-0.638939	-0.790985	-0.899707	-0.895905	0.215546	0.123742	0.0610973	0.360624
CPAR2_600910	-0.035248	-0.0333996	-0.00685556	-0.00673675	0.645921	-0.235336	-0.0998044	0.384216	-0.832922	-1.76091	-0.76717	-2.9327
CPAR2_600920	-0.794835	-0.667265	-0.907606	-0.904274	0.24367	0.434778	0.540954	0.229101	-0.0712437	0.139855	0.140466	-0.470496
CPAR2_600930	1.19953	2.15097	1.04003	1.28772	0.830484	0.997904	0.601526	0.618417	3.04141	2.62118	1.97173	2.04081
CPAR2_600940	0.755224	0.568452	0.637023	0.465915	0.743824	0.899218	0.905329	0.967568	1.04441	0.854114	0.0338588	0.921718
CPAR2_600950	-0.433693	-0.22366	-0.395012	-0.304871	0.876378	0.973449	0.896876	1.04015	0.186573	0.620892	1.18237	0.319148
CPAR2_600960	0.00709985	0.12226	-0.191044	-0.134116	1.00777	1.33778	1.40596	1.20091	0.394936	0.502071	0.605055	0.109637
CPAR2_600970	-0.270873	-0.409809	-0.143309	-0.237858	0.16988	0.166949	0.186607	0.136311	0.124205	0.0744421	0.424977	0.355689
CPAR2_600980	-0.0858377	-0.36218	-0.0770194	-0.361652	0.0513114	-0.216809	-0.153309	-0.132372	-0.777019	-0.388264	0.137434	-0.826117
CPAR2_600990	-0.183465	0.0176601	-0.066369	-0.0911395	-0.297222	-0.249504	0.0695746	-0.154909	-0.138818	-0.293777	-0.490029	-0.357524
CPAR2_601000	-0.0879245	0.291248	-0.159564	-0.0277158	0.317567	0.218306	0.214022	0.312847	0.850521	0.74898	0.622857	0.72346
CPAR2_601010	0.413207	0.0694469	0.388808	0.0742926	-0.543317	-0.513267	-0.24119	-0.451466	-0.209194	-0.247072	0.0209662	-0.479297
CPAR2_601040	-0.280585	-0.0347243	-0.0860279	-0.308492	0.187139	0.260656	0.117941	0.184439	0.375084	0.616766	0.402041	0.544192
CPAR2_601050	0.0937121	-0.111556	0.189333	0.0676454	-0.541761	-0.456021	-0.424844	-0.441023	-0.171827	-0.194619	0.127251	0.0882995
CPAR2_601080	0.656058	0.23454	0.873662	0.312949	0.771658	0.605663	0.279092	0.400402	0.898243	0.928294	0.978324	0.974122
CPAR2_601090	-0.0754925	0.0893445	0.152194	-0.0108388	-0.13278	0.088597	-0.0290978	0.00527296	0.413402	0.153083	0.362395	0.454059
CPAR2_601100	0.129693	-0.182441	0.385359	0.422531	-0.579743	-0.513851	-0.580633	-0.553298	0.582568	0.158221	0.116023	0.521321
CPAR2_601110	-0.012408	-0.249073	0.258441	-0.0341228	-0.188535	-0.145945	0.0798937	-0.196473	-0.175354	-0.347474	-0.375988	-0.249579
CPAR2_601120	0.113808	-0.720786	-0.271726	-0.269669	-0.216572	-0.44618	-0.402294	-0.248897	0.047626	0.684412	0.500059	0.378602
CPAR2_601130	0.00661113	0.0123348	-0.0231864	0.0125976	-0.252174	-0.0345084	-0.117851	-0.00519785	0.516355	0.420856	0.522197	0.457485
CPAR2_601140	-0.308321	-0.355875	-0.163422	0.0524439	-0.693904	-0.368063	-0.576591	-0.302163	1.18566	0.732341	0.902338	1.03087
CPAR2_601150	-0.643517	-0.346431	-0.586251	-0.206565	0.0150955	0.303709	0.00854587	0.167782	0.5417	0.368857	0.00615319	0.640561
CPAR2_601160	-1.10838	0.146561	-1.25115	-1.0461	-0.385807	-0.214002	-0.318462	-0.0331708	-1.49077	-2.16184	-1.66255	-1.51225
CPAR2_601170	0.575254	0.319026	0.518237	0.517278	0.0983892	0.196641	0.170006	0.23086	0.00133689	0.21551	0.342643	0.150221
CPAR2_601180	-1.29464	-2.80197	-2.05255	-1.57466	-1.09124	-1.14668	-1.26715	-0.819464	-1.13845	0.371965	1.1864	-0.562669
CPAR2_601190	-0.548527	-0.506297	-0.767702	-0.413428	0.0532051	-0.0303464	0.0970676	0.184149	0.527674	0.878408	0.717432	0.523114
CPAR2_601200	-0.224894	-0.190249	-0.1816	-0.128733	-0.490514	-0.409874	-0.448856	-0.389636	-0.199386	-0.341966	-0.377976	-0.104063
CPAR2_601210	-0.343731	-0.182029	-0.0388134	-0.0730594	-0.137863	0.0590253	-0.00605893	0.0539766	0.122634	0.0313673	-0.0698132	0.0512141
CPAR2_601220	0.0376057	0.332139	0.0835405	-0.0400449	-0.121316	-0.232906	-0.241252	-0.261328	0.63845	0.404357	0.345535	0.427805
CPAR2_601230	-0.566403	-0.574549	-0.868286	-0.730546	0.0354093	0.346939	0.545516	0.300912	1.1988	0.719664	0.52189	0.61079
CPAR2_601240	0.255255	0.0841275	0.377889	0.319111	-0.244915	-0.359937	-0.414446	-0.337279	-0.0800398	-0.0863377	0.181874	0.128432
CPAR2_601250	-0.00117231	-0.265466	0.211644	0.197585	-1.30448	-1.33357	-1.52056	-1.42493	-0.298499	-0.312249	-0.266689	-0.159972
CPAR2_601260	-0.432042	-1.07707	-0.45367	-0.80784	-0.995502	-0.872505	-0.923492	-0.988192	0.78944	0.437193	0.521261	0.742048
CPAR2_601270	-0.184744	-0.219949	0.0376323	-0.0447939	-0.120946	-0.135311	0.123421	0.0353268	0.229364	-0.497655	0.2906	-0.31358
CPAR2_601280	-0.26961	-0.251687	-0.302814	-0.173184	0.429773	0.386825	0.483548	0.61207	0.161577	-0.013561	0.0343272	0.0758314
CPAR2_601290	0.393262	0.551594	0.475084	0.189352	0.40469	0.248467	0.421684	0.529469	0.242765	0.228944	0.442462	0.210055
CPAR2_601300	0.156322	0.278804	0.206978	0.0952191	0.313686	0.241395	0.359668	0.39182	-0.610016	-0.510801	-0.480333	-0.64715
CPAR2_601310	0.0417161	-0.0857004	0.0922111	-0.0617814	-0.132436	-0.191839	-0.177882	-0.141879	-0.0841552	-0.0926961	0.257347	-0.111083
CPAR2_601320	-0.440109	-0.60318	-0.381575	-0.635925	-0.723897	-0.544535	-0.532523	-0.309924	-0.419676	-0.261925	-0.184411	-0.613753
CPAR2_601330	-0.186545	0.0190732	-0.381191	-0.171343	-1.40945	-1.54218	-1.81868	-1.72432	-0.34231	-0.550111	-0.535924	-0.0224732
CPAR2_601340	0.0957162	-0.0374695	0.23957	0.30119	-0.0219241	-0.151177	-0.285347	-0.14478	0.0865684	0.0178501	-0.236386	0.0497213
CPAR2_601350	-0.463414	-0.214483	-0.644339	-0.464255	0.233664	0.0638043	-0.0126121	0.0863985	0.237852	0.253413	0.218682	0.24227
CPAR2_601360	-0.114168	-0.0453493	0.0730996	0.03828	0.626691	0.47926	0.397794	0.438923	-0.0335652	0.029733	-0.17182	0.0364062
CPAR2_601370	-0.117769	-0.380445	-0.13756	-0.210447	-0.198537	-0.209354	-0.312527	-0.34566	0.226139	0.152335	0.217224	0.190557
CPAR2_601380	0.142696	-0.0945479	0.360183	0.365634	-0.348977	-0.672124	-0.838167	-0.751329	0.141603	0.0484925	-0.196744	0.0791445
CPAR2_601390	-0.0406833	-0.236973	-0.262212	0.0645544	-0.117287	-0.199438	-0.136666	-0.238224	0.168362	0.132783	0.125403	-0.241718
CPAR2_601400	0.457162	0.479323	0.636076	0.315821	0.465603	0.279954	0.473203	0.430553	1.19868	1.031	0.677894	1.05655
CPAR2_601410	0.146864	0.136061	0.0270613	0.0737063	-0.497207	-0.454603	-0.265917	-0.309812	0.345894	0.0275179	-0.512527	-0.0691776
CPAR2_601420	0.0617206	-0.230183	-0.0533832	-0.287073	-0.589577	-0.547063	-0.526184	-0.515937	0.75148	0.35211	-0.215135	0.86548
CPAR2_601430	0.180486	-0.142013	0.560216	0.264335	-0.238741	-0.349685	-0.261337	-0.306393	1.22069	0.854387	0.288205	0.941427
CPAR2_601440	0.10075	-0.112154	0.320989	0.267668	-1.25604	-1.11075	-1.45769	-1.14798	-0.306301	-0.540023	-1.0325	-0.502415
CPAR2_601450	-0.126768	-0.157669	-0.186977	0.0245626	-0.752987	-0.867962	-1.05491	-1.01862	-0.0241552	-0.259861	-0.743725	0.212273
CPAR2_601460	0.107831	-0.165164	0.29078	0.268534	-0.474551	-0.479878	-0.562842	-0.581867	0.270187	-0.0246264	0.0257415	0.266384
CPAR2_601470	0.180285	-0.0933575	0.394703	0.281988	-0.724635	-0.945364	-0.995851	-1.03445	0.241912	-0.129031	-0.439896	0.172482
CPAR2_601480	0.24868	0.474149	0.0991469	0.218719	-0.0486313	-0.203613	0.059131	-0.0301338	-0.213892	-0.00360573	-0.0911021	-0.145493
CPAR2_601490	0.179535	0.853941	0.0758746	0.0761098	0.354308	0.391248	0.762312	0.454154	-1.255	-0.947786	-0.98372	-0.775706
CPAR2_601500	0.0235001	-0.152645	0.0328406	0.20814	-0.558437	-0.451035	-0.526256	-0.422547	-0.155217	-0.277203	-0.444488	0.0586611
CPAR2_601510	0.242611	0.0653756	0.48249	0.364976	0.154177	0.183733	0.263453	0.171653	-0.405596	-0.211685	0.0100654	-0.214412
CPAR2_601520	0.129534	-0.55772	-2.36537	-1.05546	2.99352	2.93729	2.44296	3.11654	-0.174435	-0.827901	-1.45014	-0.564386
CPAR2_601530	-0.767373	-1.18881	-0.887231	-0.968619	0.486628	0.429017	0.711568	0.608714	1.39426	1.11999	0.621262	-0.293846
CPAR2_601540	0.0702209	-0.00545102	-0.0801894	-0.191362	0.00997381	0.20868	-0.0438118	0.102279	0.971396	0.692791	-0.158185	0.952265
CPAR2_601550	0.000899362	-0.336791	0.099167	0.0207588	-0.0586773	-0.00433927	-0.0256451	0.0874394	0.105647	0.0375583	0.00727156	0.217072
CPAR2_601560	-0.0429879	-0.178594	0.181783	0.261421	-1.0263	-1.00737	-1.09816	-1.01395	0.691165	0.338893	-0.058036	0.275533
CPAR2_601570	0.167096	-0.0943708	0.255373	0.254434	-0.896501	-0.632114	-0.694766	-0.675239	-0.842403	-0.86434	-0.758772	-0.518878
CPAR2_601580	-0.206978	-0.295906	-0.0699186	-0.152711	-0.418802	-0.131862	-0.149041	-0.168296	0.235974	0.0243414	0.0172429	0.296081
CPAR2_601590	0.13302	0.0447315	0.228077	-0.0160559	-0.461873	-0.369568	-0.366542	-0.495398	-0.612318	-0.558337	-0.513482	-0.804059
CPAR2_601600	0.223937	0.147634	0.326802	0.0363733	0.23678	0.234463	0.178003	0.0705115	-0.0966017	-0.071306	0.0564956	0.0292794
CPAR2_601610	-0.0850888	-0.106737	-0.0755136	-0.0173829	0.539053	-0.227427	0.0285917	0.0693872	-0.995369	-1.25375	-0.686136	-1.06728
CPAR2_601620	-0.0806159	-0.124425	0.0381407	-0.193182	0.0902997	0.210972	0.187567	0.214826	1.18504	1.02796	0.813592	0.931057
CPAR2_601630	-0.0480913	0.0105567	0.0307253	-0.0916494	-0.00944852	0.10521	-0.0279354	-0.109575	0.61329	0.443326	0.473157	0.539891
CPAR2_601640	0.174914	0.835183	0.165717	0.040535	-0.0886987	-0.389493	-0.0556365	-0.355682	0.0338944	-0.225508	-0.240137	-0.245308
CPAR2_601650	-0.211919	0.0628498	-0.391637	-0.0373138	-0.0914779	-0.0836818	-0.161396	0.037361	0.231889	0.255803	0.463169	0.158567
CPAR2_601660	-0.364611	-0.104542	-0.39935	-0.367679	-0.0169166	-0.153271	-0.18715	-0.254333	0.481779	0.339683	0.389984	0.278992
CPAR2_601670	0.828971	0.981857	0.926913	1.02365	0.790089	0.681916	0.746288	0.65281	0.147086	0.416612	0.187617	0.0239371
CPAR2_601680	3.10015	3.80993	2.90149	2.83004	3.29894	1.88176	2.59491	2.30515	-1.23439	-1.44396	-0.768884	-1.58246
CPAR2_601690	0.741923	1.1983	0.707785	0.734591	0.525347	0.270737	0.352482	0.295963	-0.275303	-0.553063	-0.0969062	-0.522655
CPAR2_601700	-0.0720652	0.267947	-0.183913	-0.120256	0.291459	0.113939	0.0813508	0.0752357	0.143037	0.117656	0.424327	0.124601
CPAR2_601710	0.185588	0.284052	0.249797	0.0662022	-0.0660829	-0.777886	-0.799347	-0.909424	0.234967	0.206781	0.191927	-0.0873768
CPAR2_601720	-0.23065	0.112224	-0.148822	-0.0891706	0.042854	0.0848715	0.188664	-0.00980097	-0.447503	-0.507172	-0.58513	-0.614795
CPAR2_601730	-0.0351451	-0.292437	-0.260155	0.222841	-0.172988	-0.1845	-0.00715347	0.123726	-0.906579	-1.45073	-0.691158	-1.25795
CPAR2_601740	-1.49442	-0.394928	-1.1482	-0.6804	-0.329947	-0.252378	-0.570381	-0.477699	-1.48856	-2.09915	-1.77713	-2.20469
CPAR2_601750	-0.28331	-0.139904	0.0945504	-0.291083	0.354013	0.558086	0.561765	0.206464	-1.03437	-1.97572	-2.07984	-3.03136
CPAR2_601760	-0.147195	0.00756736	-0.163183	0.0784529	0.459707	0.0322271	0.419527	0.166637	-0.733069	-1.3726	-1.17014	-2.08532
CPAR2_601770	1.0102	1.67035	1.19574	1.82637	0.876361	0.54512	0.488993	0.595934	1.40533	1.25304	0.607399	1.14898
CPAR2_601780	0.0543925	0.984766	0.0726976	0.146572	1.21329	0.741895	0.773382	0.796271	-0.355906	0.2262	-0.187422	-0.280184
CPAR2_601790	-0.26128	0.129122	-0.540988	-0.403468	0.171656	0.306241	0.372876	0.387738	0.309257	0.151793	0.346108	-0.204114
CPAR2_601800	-0.732025	-0.472444	-0.814556	-0.637325	0.124344	0.292044	0.256467	0.179917	0.104652	0.189261	0.521287	0.20896
CPAR2_601810	0.138535	0.248237	0.117357	-0.0215224	-0.314787	-0.278302	-0.259259	-0.240449	-0.609481	-0.795774	-0.377212	-0.566216
CPAR2_601820	0.410786	0.690993	0.445928	0.256164	-0.407529	-0.205524	-0.174043	-0.362045	0.717109	0.393835	0.59803	0.577697
CPAR2_601830	-0.246807	-0.0864942	-0.440194	-0.148797	-1.3954	-1.48258	-1.84774	-1.64144	-0.584986	-0.478013	-0.640425	-0.26951
CPAR2_601840	-0.876959	-0.00722792	-0.595283	0.608151	0.239684	-0.198983	-0.213863	-0.0700555	2.56935	1.80227	1.52489	1.93438
CPAR2_601850	0.882975	1.41744	0.00145379	-0.0651313	0.340782	-0.0962559	-0.326479	-0.392238	0.0516988	0.00681553	0.057838	-0.566929
CPAR2_601860	-0.330197	-1.60161	-3.14218	-0.111928	2.8845	1.57259	2.10279	1.55836	-0.405816	-0.0470082	1.1875	0.196699
CPAR2_601870	-0.0168031	-0.267069	0.117896	0.0387617	0.0703318	0.054507	0.0657837	-0.321938	-0.549472	-0.511506	0.113109	-0.715561
CPAR2_601880	0.200971	-0.0607764	0.29062	-0.00143322	0.237737	0.0132352	0.180131	-0.169162	-0.756159	-0.958735	-0.255113	-1.15481
CPAR2_601890	0.483676	-0.100191	0.596555	0.10895	-0.220714	-0.328582	-0.0456233	-0.308829	-1.20474	-0.825395	-0.848081	-1.33539
CPAR2_601900	0.749135	0.177982	1.01989	0.903684	-0.531073	-0.5657	-0.788623	-0.683531	1.06057	0.792971	0.444857	1.17718
CPAR2_601910	-0.27244	-0.0558895	-0.312048	-0.246381	-0.176386	-0.115026	-0.113929	-0.103404	-0.0380393	-0.06314	-0.0915771	-0.348962
CPAR2_601920	0.546682	0.228425	0.838861	0.531491	0.128221	0.341121	0.267601	0.136162	1.42625	1.11338	0.450378	1.15102
CPAR2_601925	-0.773825	-0.820981	-0.341103	-0.553985	0.328455	0.282015	0.540927	0.368807	-0.621173	-1.09943	-0.631687	-0.841701
CPAR2_601930	-2.09046	-1.63823	-0.581501	-0.10344	2.67592	1.49244	2.03768	1.73904	-0.774401	-0.0140617	1.76776	0.319891
CPAR2_601940	0.701357	0.633277	0.0532801	-0.129216	-0.132324	-0.153517	-0.299029	-0.236933	-0.457049	-0.0176217	0.267829	0.0167983
CPAR2_601950	-0.164645	0.0816137	-0.154455	0.300814	-0.287529	-0.224618	-0.0346375	-0.208344	-1.11168	-1.13044	-0.957978	-1.09655
CPAR2_601960	0.0702399	0.354502	0.0418718	0.00735595	1.47928	1.33218	1.4861	1.45527	-1.57995	-1.30524	-1.33158	-1.92904
CPAR2_601970	0.250217	0.594218	0.221766	0.133017	0.940305	0.653838	0.813792	0.767423	-0.558043	-0.363934	-0.415451	-0.873371
CPAR2_601980	0.2252	-0.0159414	0.354622	0.173026	-0.211786	-0.332439	-0.329959	-0.262096	-0.0734217	-0.176073	-0.192499	-0.083992
CPAR2_601990	-0.334613	-0.224736	-0.142571	0.0221347	-0.885237	-0.942694	-1.14444	-0.988859	0.18783	0.0184198	0.0068595	0.0957731
CPAR2_602000	-0.36745	0.0411644	-0.329972	-0.0380198	0.487085	0.638776	0.470483	0.49657	-0.0114691	-0.0273017	-0.348293	-0.368373
CPAR2_602010	-0.345874	-0.101533	-0.154401	0.0767084	-0.095604	0.0677253	0.0145444	-0.107539	0.174569	0.0704417	-0.108571	0.195291
CPAR2_602020	0.600567	0.0713684	0.805695	0.482546	-0.241859	-0.125362	-0.0495025	-0.18692	-0.197959	0.156545	0.413834	-0.109607
CPAR2_602030	0.0909486	0.0422004	0.114745	-0.072106	0.466308	1.00284	2.03765	0.902419	-0.623305	-0.193858	-0.0260144	-0.748985
CPAR2_602040	0.301573	0.322773	0.748253	0.250742	0.656526	0.311246	1.0524	0.59786	2.64062	2.47899	1.84848	2.43998
CPAR2_602050	1.57551	1.86625	1.8355	1.87955	1.25972	0.825809	0.903872	0.910994	1.64139	1.99338	1.51665	2.25759
CPAR2_602060	-0.0859276	0.207154	-0.067805	0.465619	0.0575463	0.198779	0.509917	0.471044	1.20137	0.992896	0.983327	0.944293
CPAR2_602070	0.57071	0.471702	0.761158	0.638888	-0.55034	-0.532526	-0.524861	-0.621176	-0.13926	-0.410591	-0.403923	-0.266342
CPAR2_602080	-0.134966	-0.0252107	-0.322093	-0.160778	0.37032	0.212812	0.242635	0.270113	-0.0998845	-0.169256	-0.161605	-0.103731
CPAR2_602090	-0.48785	-0.286	-0.649833	-0.778117	0.0360877	0.0334376	-0.0054302	0.190366	0.0670973	0.0632459	0.265039	0.244046
CPAR2_602100	0.0692815	-0.249025	0.273363	0.0737741	-0.414566	-0.403802	-0.227758	-0.274644	0.0558481	-0.0333983	0.0908332	0.0238335
CPAR2_602110	-0.129464	-0.111418	-0.259085	-0.237619	-0.473883	-0.404042	-0.352666	-0.376572	0.0176825	-0.0934821	0.321184	0.20852
CPAR2_602120	0.107478	-0.14114	0.132706	0.216488	-0.216021	-0.149189	-0.155288	-0.198992	0.268159	0.00736602	-0.288126	0.0857971
CPAR2_602130	-0.159441	-0.171584	-0.121088	0.0124248	-0.871859	-0.98165	-1.01764	-0.925818	0.135812	-0.0233829	0.0429226	0.330752
CPAR2_602135	-0.169034	-0.22664	-0.559258	0.147678	0.364501	0.192158	-0.0955544	0.489064	0.355191	0.254699	0.247886	-0.130991
CPAR2_602140	-0.0146474	-0.181242	0.232119	0.234589	0.283367	0.25966	0.135256	0.419395	-0.0895942	-0.0968521	-0.27422	0.0169153
CPAR2_602150	-0.142027	-0.125868	-0.126893	-0.214583	-0.179395	-0.15206	0.0998209	0.0703029	0.118017	-0.116459	0.100112	-0.133442
CPAR2_602160	-0.290471	-0.123523	-0.346783	-0.254871	-1.44171	-1.57602	-1.90456	-1.71953	-0.685468	-0.691422	-0.794839	-0.329285
CPAR2_602170	-0.211527	-0.273928	-0.174005	-0.1233	-0.946863	-1.06298	-1.13744	-1.16901	-0.205934	-0.583126	-0.329268	0.0242206
CPAR2_602180	-0.252556	0.0239373	-0.323455	-0.41721	-0.159851	0.0367705	0.0255347	-0.000487458	-0.0432492	-0.112639	0.0118834	0.345152
CPAR2_602190	0.0669958	-0.02271	-0.227695	-0.124425	-0.0532816	0.104573	0.155004	0.0135493	-0.332197	-0.135259	0.207247	-0.30335
CPAR2_602200	0.154819	0.152782	0.0944097	0.131388	-0.0399043	0.0741281	0.26748	0.131884	-0.247551	-0.148554	-0.296337	-0.364047
CPAR2_602210	0.33462	0.132233	0.549378	0.138432	0.400035	0.379492	0.525087	0.572793	0.61913	0.437531	0.617903	0.62304
CPAR2_602220	-0.081653	-0.173953	0.10999	0.110258	-0.413447	-0.299314	-0.17816	-0.347991	-0.153126	-0.379264	-0.265961	-0.58387
CPAR2_602230	0.367787	0.156726	0.27426	0.205131	-0.081697	-0.0192771	-0.0529241	-0.158724	-0.21016	0.150537	0.341915	-0.0100053
CPAR2_602240	0.199334	0.359898	0.429298	0.249298	0.153174	-0.0202247	0.185038	0.260025	0.063197	-0.0990613	0.279542	0.105188
CPAR2_602250	0.548767	0.0516811	0.715478	0.335455	-0.69606	-0.850813	-0.760955	-0.781165	-0.141203	-0.156093	-0.28529	-0.391173
CPAR2_602260	1.99981	2.88936	2.07959	2.20232	1.93114	1.89122	1.91047	1.89141	0.902782	0.917307	0.134017	0.444208
CPAR2_602270	-0.123517	0.0972179	-0.344313	-0.147955	0.168132	0.393679	0.65026	0.561813	-0.0330213	0.091014	0.0406693	-0.0909878
CPAR2_602280	0.178462	0.479311	0.0629108	0.192203	0.480004	0.578516	0.643884	0.646648	0.348298	0.732447	0.776843	0.642015
CPAR2_602290	0.322314	0.0294034	0.552773	0.274531	-0.00794888	-0.0516002	-0.159067	-0.170686	-0.0574999	0.104393	0.244074	0.102281
CPAR2_602300	-0.38296	-0.288386	-0.415778	-0.241329	-0.275314	-0.243584	-0.317218	-0.180984	0.273734	-0.0932033	0.259679	0.0798553
CPAR2_602310	-0.483627	-0.145912	-0.601039	-0.385785	0.0255465	0.0998068	-0.0685594	-0.0962311	-0.135828	-0.0160996	-0.152257	-0.323248
CPAR2_602320	-0.264065	-0.0323807	-0.419854	-0.319871	0.34676	0.334556	0.318113	0.191089	-0.251247	-0.0930112	0.0750199	-0.224316
CPAR2_602330	-0.798382	-1.35501	-0.91494	-1.06779	-1.58341	-1.37813	-1.51261	-1.56031	-0.0549236	-0.512915	-0.153204	-0.0260183
CPAR2_602340	-0.100562	0.260056	-0.26996	-0.111527	-0.327214	-0.554831	-0.641969	-0.612197	-0.853103	-0.944719	-1.02643	-0.744136
CPAR2_602350	0.255138	-0.0604629	0.621059	0.48447	-0.604963	-0.51234	-0.686081	-0.521498	0.385345	0.0861534	-0.207373	0.306261
CPAR2_602360	-0.301123	-0.16788	-0.389633	-0.183353	-0.698517	-0.593897	-0.354669	-0.570231	-1.70751	-1.51627	-1.47433	-1.85817
CPAR2_602370	-0.299259	-0.409367	-0.293405	-0.189428	-0.564297	-0.481697	-0.350652	-0.555492	-0.211007	0.0160735	-0.300072	-0.221627
CPAR2_602380	-0.0666385	0.0341962	-0.0965577	-0.241119	-0.574002	-0.477929	-0.343977	-1.22534	-1.41869	-0.814006	-0.109003	-2.31233
CPAR2_602390	-0.426088	-0.626542	-0.349833	-0.593623	-0.584837	-0.888029	-0.848828	-0.617971	-0.177737	0.342316	0.173743	0.142266
CPAR2_602400	-0.00796271	0.170686	-0.194635	0.0153707	0.468625	0.429275	0.447973	0.802136	-0.528924	-0.0677629	0.2049	-0.346114
CPAR2_602410	-0.957213	-1.32801	-1.58557	-0.97183	1.05209	1.14069	0.973847	1.20521	0.228172	0.351262	0.778739	-0.0653793
CPAR2_602420	0.392449	-0.0514079	0.726025	0.546351	-0.329477	-0.775429	0.037867	-0.72437	0.984945	0.809186	0.135443	0.304759
CPAR2_602430	-0.422732	-0.627968	-0.397376	-0.390075	-0.832675	-0.752059	-0.885078	-0.883456	-0.383999	-0.327558	-0.230452	-0.117163
CPAR2_602440	-0.198887	0.284031	-0.691199	-0.422721	0.498795	0.528878	0.337147	0.52478	2.8036	2.68054	2.05856	2.30868
CPAR2_602450	0.42485	-0.18155	0.576681	0.470574	-0.859876	-0.96391	-0.788964	-1.03433	-1.06965	-0.0620393	-0.191155	-1.10683
CPAR2_602460	-0.309599	-0.536195	-0.113117	-0.0764864	-0.524355	-0.475556	-0.425299	-0.49438	0.0327265	0.164265	-0.083479	0.108493
CPAR2_602480	-0.0282081	-0.0534888	0.164652	0.0146058	-0.346446	-0.186681	-0.295397	-0.404833	0.0760213	0.299767	-0.126593	-0.0861454
CPAR2_602490	0.224653	0.0390984	0.420773	0.503548	-0.617022	-0.598917	-0.58107	-0.604237	-0.397551	-0.399433	-0.221239	-0.370853
CPAR2_602500	0.2991	0.202571	0.409988	0.155348	-0.13637	-0.22779	-0.282102	-0.33398	-0.0844286	-0.314427	-0.079154	-0.284404
CPAR2_602510	0.173774	0.276036	0.453004	0.303664	-0.128434	-0.154309	-0.120862	-0.313895	1.12828	0.824204	0.363708	0.979989
CPAR2_602520	-0.0977252	-0.0631753	-0.079701	-0.177844	-0.325905	-0.251609	-0.336969	-0.363229	-0.155523	-0.313808	0.267287	-0.0740492
CPAR2_602530	-0.22986	-0.0193324	-0.374512	-0.14945	-1.00868	-1.05396	-1.14868	-1.02162	-0.107623	-0.417502	-0.13419	-0.233768
CPAR2_602540	0.217963	0.347685	0.0628468	0.200913	0.282395	0.41642	0.319813	0.489118	2.00019	2.07792	1.54224	1.45604
CPAR2_602550	0.264842	0.0664472	0.382692	0.25628	-0.607448	-0.828655	-0.972638	-0.791527	-0.0694835	-0.264188	-0.445251	-0.0493822
CPAR2_602560	-0.162963	0.26197	-0.376539	-0.0260165	0.318165	0.0460539	0.0506902	0.0972751	0.0689021	0.0309675	-0.363669	-0.182565
CPAR2_602570	0.104521	-0.165698	0.252211	0.0185173	-0.498913	-0.467655	-0.415096	-0.505067	-0.943712	-0.560389	-0.694047	-1.19464
CPAR2_602580	-0.169872	-0.026948	-0.358122	-0.160158	-1.26236	-1.45506	-1.79415	-1.58388	-0.675426	-0.690942	-0.790222	-0.398585
CPAR2_602590	0.686321	1.10342	0.903045	0.430751	0.546872	0.487997	0.522307	0.453168	1.21866	1.17425	0.732328	1.02054
CPAR2_602600	0.132293	0.374473	0.340703	0.420629	-0.792257	-0.782118	-0.891808	-0.85768	-0.351527	-0.57167	-0.271093	-0.0792816
CPAR2_602610	-0.0455818	0.193944	-0.0304257	-0.248841	0.461101	0.529738	0.444058	0.455886	-0.468319	-0.396241	-0.310118	-0.212725
CPAR2_602620	0.0899607	0.861902	0.0511344	0.197668	1.20904	1.13383	1.00394	0.996233	0.12021	0.117603	-0.157299	-0.0583513
CPAR2_602630	0.117234	0.307832	-0.0582241	-0.051734	0.629793	0.425795	0.346347	0.46836	-0.441222	-0.100153	-0.149307	-0.292017
CPAR2_602640	0.247382	-0.0629408	0.429658	0.142804	0.2349	0.167225	0.0857469	0.0910108	-0.281571	-0.0386105	0.095957	-0.148262
CPAR2_602650	-0.048475	-0.0623231	-0.0306012	-0.0541924	-0.0342081	0.0691065	0.169377	0.0612295	0.432138	0.218365	0.45341	0.384374
CPAR2_602660	-0.69534	-0.261988	-0.880435	-0.760879	-0.275517	-0.22289	-0.248463	-0.14094	-0.393757	-0.348888	-0.289862	-0.694683
CPAR2_602670	0.267161	0.421129	0.170284	0.107912	0.0761224	-0.00818273	-0.0628358	0.0517023	-0.216323	-0.951733	-0.891655	-0.717382
CPAR2_602680	0.507478	0.267661	0.242205	-0.0682934	0.139706	0.460007	0.65803	0.161471	0.420308	-0.0119874	-0.540696	0.0911893
CPAR2_602690	-0.0115123	-0.163732	0.129938	0.058833	-0.797784	-0.661299	-0.647818	-0.732597	-0.353414	-0.26936	-0.477004	-0.330298
CPAR2_602700	-0.274312	-0.051545	-0.202305	-0.189457	-0.133913	-0.0486924	0.0620872	0.0593474	-0.249877	-0.171422	-0.179424	-0.454564
CPAR2_602710	-0.160523	-0.00957644	-0.127225	-0.216622	-0.290657	-0.170933	-0.193269	-0.330072	-0.512751	-0.623996	-0.377306	-0.713737
CPAR2_602720	0.130377	-0.0761002	0.184444	0.0984538	-0.533291	-0.578481	-0.655523	-0.783425	-1.69091	-1.65827	-1.68016	-1.89081
CPAR2_602730	-0.122774	0.111621	-0.0792299	-0.189278	2.29354	2.59563	2.56543	2.62316	5.83062	5.01803	3.15462	3.98122
CPAR2_602740	-0.0733329	-0.0466171	0.0313421	-0.084579	-0.44454	-0.482211	-0.27762	-0.172476	0.327032	-0.27654	-0.167887	-0.950378
CPAR2_602750	-0.216708	-0.0166818	0.0383178	0.0191115	0.111281	0.095311	0.220843	0.167469	-0.00382606	0.1295	-0.0337605	-0.0166109
CPAR2_602760	-0.0645619	0.30095	-0.0552815	0.169608	-0.288897	-0.397977	-0.233809	-0.531416	0.337748	0.247321	-0.166112	0.000605471
CPAR2_602770	0.0273581	0.115926	0.165991	0.102105	-0.114472	-0.0148945	-0.0714286	-0.0647444	-0.00521699	0.0280511	0.12839	0.0803504
CPAR2_602780	-0.0427434	0.0270749	0.072279	0.100894	-0.279888	-0.359463	-0.439847	-0.362044	0.0077783	-0.331325	-0.220723	-0.187746
CPAR2_602790	-0.151163	0.00194542	-0.4049	-0.267359	-0.0560449	-0.0828793	-0.165295	-0.174389	-0.170073	-0.147104	-0.0574064	0.00418014
CPAR2_602800	-0.380542	-0.24278	-0.51486	-0.517565	-0.355248	-0.411261	-0.387447	-0.178574	-0.574912	-0.813005	-0.654915	-0.735843
CPAR2_602810	0.0694025	0.0166864	-0.00518661	-0.180471	0.144341	0.256541	0.188054	0.170354	-0.169395	0.00208042	-0.011814	-0.179291
CPAR2_602820	-0.178959	0.017653	-0.189281	0.163478	0.019457	0.0966751	-0.0137891	0.208541	-0.106144	0.0350432	0.320718	0.575302
CPAR2_602830	0.0604042	0.303152	0.0239753	0.193212	0.391019	0.346515	0.570039	0.460526	-0.110414	-0.325523	0.0149219	-0.58433
CPAR2_602840	-0.0339908	-0.0601986	-0.0333827	-0.0405798	-0.338586	-0.223076	-0.225603	-0.213749	-0.711484	-0.753878	-0.628533	-0.646191
CPAR2_602850	-0.316514	-0.112753	-0.347786	-0.321349	-1.30537	-1.40707	-1.7224	-1.42867	-0.382383	-0.617706	-0.634832	-0.454393
CPAR2_602860	-0.0897874	0.0076377	-0.15823	-0.221773	-0.237198	-0.213779	-0.34572	-0.118675	0.00945565	-0.285847	-0.299295	-0.256056
CPAR2_602870	-0.123266	0.360268	0.157619	-0.0599699	-0.242475	-0.353994	-0.155402	-0.166937	-0.827143	-0.925392	-0.764938	-0.985464
CPAR2_602880	-0.351463	-0.121901	-0.359765	-0.35182	-0.00900545	0.0412282	-0.0634237	0.165196	-0.280329	-0.329475	-0.166483	-0.405221
CPAR2_602890	-0.225049	-0.046679	-0.0533542	0.221283	-0.299369	-0.286856	-0.25747	-0.297567	-0.0397547	-0.279793	-0.397693	-0.239463
CPAR2_602900	-0.272185	0.0188595	-0.268188	-0.0585594	0.279988	0.393364	0.293414	0.355401	-0.181799	-0.0164757	-0.0620615	-0.219367
CPAR2_602910	-0.130438	-0.232631	-0.0941644	-0.0757465	-0.0202054	-0.0487313	0.0118432	-0.101845	0.112132	-0.0171034	0.063468	0.15781
CPAR2_602920	-0.0790307	0.226089	-0.186785	0.0307461	-0.495547	-0.469985	-0.560615	-0.40686	1.83104	1.32754	1.6487	1.25212
CPAR2_602930	-0.354353	-0.119493	-0.960426	-0.66792	1.68524	0.240104	-0.209839	0.134292	-0.11254	-0.441684	-0.619988	-0.773313
CPAR2_602940	1.12026	0.903884	1.26027	1.09847	0.0579477	-0.299331	0.205828	-0.00150158	-0.0148421	0.510901	-0.25321	-0.122769
CPAR2_602950	2.32685	2.71111	2.15567	2.36683	2.58348	2.07119	2.50984	2.50044	1.20425	1.13622	1.38071	1.01203
CPAR2_602960	-0.0757579	-0.0717083	-0.095386	-0.147442	-0.167525	0.155175	0.224594	0.0731672	1.7175	1.16527	0.736382	1.11248
CPAR2_602970	0.0412074	0.0294405	0.197233	-0.0573382	-0.0583239	-0.0928119	-0.00686165	-0.0328741	0.173897	-0.267947	0.0836033	-0.395539
CPAR2_602980	0.117177	0.16058	0.171446	0.100405	-0.284994	-0.213954	-0.272522	-0.134664	0.0117879	-0.577273	-0.3454	-0.847361
CPAR2_602990	0.359426	0.272325	0.14328	-0.143328	2.01543	2.0197	1.46625	1.62637	1.50623	0.670226	0.422355	0.832365
CPAR2_603000	0.318406	0.0772949	0.334129	0.0568849	-0.0697805	-0.127324	-0.0379666	-0.0905965	0.0255291	0.515783	0.452631	0.00106432
CPAR2_603010	-0.310461	-0.0178097	0.427968	0.877965	-0.708753	-1.1708	-1.17893	-0.701236	-0.594535	-0.280962	-0.39263	0.227884
CPAR2_603020	-0.394962	-0.248524	-0.313835	-0.0784728	-1.58718	-1.50627	-1.58318	-1.58699	0.79998	0.544288	0.454123	0.609658
CPAR2_603030	-0.316002	-0.315417	-0.80905	-0.720054	-0.218908	-0.0280473	0.00730766	0.0405133	0.168491	0.28814	0.485025	0.0806046
CPAR2_603040	0.392934	0.544718	0.297017	0.831392	0.221154	0.296458	0.625051	0.372188	1.6573	0.603471	0.921065	1.15637
CPAR2_603050	-1.28815	-0.581683	-2.09273	-1.55582	-0.0987064	-1.5605	-1.81438	-0.614882	1.73875	2.20485	1.67861	1.13608
CPAR2_603060	0.0462354	0.307656	0.105117	-0.043369	-0.0561097	-0.130072	-0.111994	0.110833	0.410281	0.690026	0.813529	0.132862
CPAR2_603070	0.40901	-0.0802757	0.533001	0.192962	-0.432179	-0.228849	-0.197787	-0.304775	0.196475	0.368264	0.287541	0.353971
CPAR2_603080	-0.2058	-0.108757	-0.482556	-0.142602	0.616411	1.15593	0.812676	1.24959	2.06769	2.20037	1.1506	1.40188
CPAR2_603090	0.367444	0.407823	0.210817	-0.0738488	-0.074076	0.0628469	-0.0427715	-0.182145	0.752339	0.180395	0.153125	-0.117984
CPAR2_603100	0.0893909	-0.318165	0.233642	-0.166616	0.625977	0.823674	0.167389	0.588434	2.50939	1.83588	0.153056	2.81449
CPAR2_603110	0.186635	0.398148	0.416775	0.220305	-0.0513463	-0.0334119	0.0623528	-0.0893006	0.646103	0.771585	0.523404	0.767963
CPAR2_603120	-0.314581	-0.0238752	-0.463062	-0.0593114	-0.182528	-0.144824	0.112999	-0.00832401	0.482725	0.420029	0.585993	0.320988
CPAR2_603130	-0.0274394	0.430056	-0.0241419	-0.0568661	1.62906	1.40009	1.44079	1.41692	1.08792	1.31175	0.967704	1.03484
CPAR2_603140	0.0685694	0.0177837	-0.0724474	-0.112759	-0.786534	-1.10622	-1.42213	-1.34636	-0.941664	-0.660728	-0.576602	-0.686022
CPAR2_603150	-0.418916	-0.175318	-0.555465	-0.319315	1.5017	1.43155	1.58465	1.48433	1.09751	1.47265	0.77637	0.142022
CPAR2_603160	-0.180472	-0.191334	0.0677669	0.192997	-0.661937	-0.576418	-0.580853	-0.535594	0.548917	0.369779	0.0104348	0.30274
CPAR2_603170	-0.00674177	-0.0895139	0.22475	0.200582	-0.568539	-0.470196	-0.676421	-0.659644	0.325446	0.0464416	-0.210156	0.417568
CPAR2_603180	0.0805426	0.235015	-0.102774	0.0961363	0.53966	0.36494	0.250469	0.321541	0.00993082	0.0374236	0.186008	0.239885
CPAR2_603190	-0.175204	0.420709	-0.376866	0.0270525	0.242508	0.186321	0.266302	-0.00601775	0.352668	0.279066	-0.0300771	0.137014
CPAR2_603200	-0.162026	-0.227169	0.01431	0.0249202	-0.75027	-0.714557	-0.77118	-0.777026	-0.132415	-0.408092	-0.312827	-0.0387745
CPAR2_603210	-0.206281	-0.189288	-0.172162	-0.228743	-0.00612722	-0.015517	-0.0167106	-0.0855712	-0.770641	-0.709327	-0.809552	-0.634078
CPAR2_603220	-0.0917024	0.0646435	-0.0639454	-0.0704116	1.27565	1.05422	1.03244	0.907844	-0.468733	-0.253235	-0.0951857	-0.210318
CPAR2_603230	0.0291059	-0.11918	0.144815	-0.17748	0.114533	0.20972	0.167477	0.136721	-0.343301	-0.199715	-0.0802882	-0.255667
CPAR2_603240	0.156099	-0.0649508	0.344589	0.332404	-0.376744	-0.374149	-0.616233	-0.503979	0.557421	0.0659284	-0.254837	0.530549
CPAR2_603250	0.060121	0.163034	0.154704	0.0306522	0.322516	0.46556	0.352889	0.664319	-1.10062	-0.731642	-0.672838	-1.12392
CPAR2_603260	0.81901	0.0731548	1.08614	0.578118	0.0547066	0.16054	0.0596419	-0.130443	-0.265519	-0.0963431	-0.00745542	0.115543
CPAR2_603270	0.372137	0.439283	0.461627	0.509667	0.995476	0.731825	0.761877	0.758735	-0.130036	-0.332054	-0.105577	-0.248076
CPAR2_603280	-0.30519	-0.318097	-0.571297	-0.516755	-0.711653	-0.824461	-1.00422	-0.766541	-0.423973	-0.204894	-0.183275	-0.123106
CPAR2_603290	-0.634033	-0.359477	-0.812673	-0.636504	-0.0723976	-0.023067	-0.094302	-0.0286814	-0.360935	-0.269349	0.0226427	-0.483187
CPAR2_603300	-0.0885703	0.186236	-0.231698	-0.0623052	0.335983	0.186724	0.288126	0.137067	-0.374304	-0.389538	-0.104508	-0.529843
CPAR2_603310	-0.355023	0.219141	-0.283538	-0.190316	0.398338	0.589004	0.332635	0.508389	-0.225259	-0.241947	-0.203638	-0.46977
CPAR2_603320	-0.999012	-0.0420173	-1.02192	-0.611753	0.370615	0.398704	0.0991596	0.261217	0.36588	0.316518	0.625652	-0.107197
CPAR2_603330	0.288518	0.434793	0.365442	0.26697	0.717744	0.598532	0.620072	0.548795	0.185342	0.222666	0.185764	0.217439
CPAR2_603340	-0.0744655	0.0276443	-0.17573	-0.198308	-0.380064	-0.372515	-0.411933	-0.571731	-0.314219	-0.634979	-0.647785	-0.418682
CPAR2_603350	-0.0554853	0.122703	0.00995244	0.32691	1.67326	1.39599	1.22957	1.4636	1.50964	1.9283	0.344856	0.856208
CPAR2_603360	-0.150057	-0.0978461	-0.877853	-0.278948	1.06849	0.835552	0.674732	0.864064	-0.650133	0.015709	-0.0640996	-2.01063
CPAR2_603370	-0.18351	-0.259204	-0.250113	-0.322126	0.00594645	0.0378904	-0.00852893	0.0380339	0.107041	0.02028	-0.0460166	0.185944
CPAR2_603375	-0.146275	0.0948797	-0.260824	-0.231747	0.203038	0.253425	0.0946212	0.0454514	0.249166	0.0898709	0.198281	0.340751
CPAR2_603380	0.155375	0.339873	0.403256	0.276775	-0.265113	-0.238929	-0.201755	-0.343402	0.10624	-0.144471	0.030562	-0.0665137
CPAR2_603390	0.207114	0.051845	0.00390051	-0.0410658	0.168654	0.0034446	0.0669967	-0.131301	-0.0405828	0.125733	0.154343	-0.119441
CPAR2_603400	-0.0454345	-0.0518726	-0.325485	-0.0426124	-0.519562	-0.351662	-0.342783	-0.518982	0.97367	0.590063	0.345177	0.911457
CPAR2_603410	0.602609	0.68342	0.507837	0.12283	-0.111777	-0.0996004	0.0243934	-0.0321158	-0.270013	0.0408024	0.041319	-0.567792
CPAR2_603420	0.926219	0.100623	0.865159	0.0929647	-0.621558	-1.07962	-1.16526	-0.967505	-0.724271	-0.0145366	0.383225	-1.17926
CPAR2_603430	0.114804	0.339987	0.296724	0.205331	0.880151	0.86878	0.921176	0.802949	0.957903	1.07177	0.788902	0.95951
CPAR2_603440	0.399405	1.08294	0.23779	0.222491	1.27861	1.52079	0.969345	1.31079	3.53778	3.29625	2.85091	3.31701
CPAR2_603450	0.270338	1.19595	0.123201	0.875643	0.613231	1.20272	0.55875	0.726476	3.0762	3.05639	1.55347	2.40726
CPAR2_603460	0.0608944	0.087485	0.0478514	0.00799237	-0.111261	-0.0526043	0.00365802	-0.076613	-0.0967424	0.268156	0.307399	0.108381
CPAR2_603470	-0.0767665	-0.0730214	-0.0217203	-0.184611	0.166961	0.164745	0.158619	0.0744447	0.25315	0.567754	0.627334	0.312688
CPAR2_603480	0.400601	-0.0680862	0.554517	0.0957767	0.108769	0.160971	0.110071	-0.0961244	-0.641179	-0.294271	-0.235001	-0.634996
CPAR2_603490	0.209665	0.0829266	0.467238	0.372705	-0.704113	-0.807137	-1.05069	-0.980789	-0.0461701	-0.188273	-0.412646	0.198947
CPAR2_603500	-0.0635313	0.131269	-0.0593194	-0.00629059	0.365348	0.342316	0.228988	0.352676	0.365423	0.290746	0.0410462	0.200403
CPAR2_603510	0.0189013	-0.0110576	0.103084	-0.0863553	0.0822342	0.315189	0.232334	0.264299	0.850806	0.886208	0.642919	1.07868
CPAR2_603520	-0.0265157	0.0466574	-0.0352167	0.081951	0.049216	0.182917	0.140484	0.354161	0.866657	0.816453	0.532973	0.746726
CPAR2_603530	0.00377722	0.177921	-0.0700859	0.224519	0.311218	1.07561	0.922957	1.11631	1.91685	1.41199	0.538156	1.49201
CPAR2_603540	-0.308457	-0.368581	-0.179292	-0.0259852	-0.56703	-0.470233	-0.510332	-0.47744	0.47703	0.138083	0.250751	0.563626
CPAR2_603550	-0.105674	-0.350083	-0.204391	-0.169818	-0.352297	-0.358151	-0.207256	-0.333648	-0.695048	-0.744439	-0.936408	-0.802376
CPAR2_603560	0.0821909	0.236922	0.136796	0.115492	0.121146	0.138582	0.185058	0.0928235	0.284092	0.205343	0.325994	0.176693
CPAR2_603570	-0.676859	-0.787123	-0.872615	-1.07102	-0.432421	-0.343413	-0.447549	-0.421648	-0.730764	-0.949256	-0.541786	-0.86872
CPAR2_603580	-0.0322019	-0.0330454	0.0515601	-0.104095	-0.0539272	0.297584	0.142295	0.292011	0.444612	0.426974	0.423583	0.486752
CPAR2_603590	-0.00778434	-0.216743	0.0344111	-0.399177	1.42973	1.45705	1.45633	1.6443	0.0239544	0.383053	-0.356739	0.791593
CPAR2_603600	0.347251	-0.127485	0.540034	0.0910783	1.11372	1.17323	1.34718	1.429	0.411833	0.66145	0.279978	0.912143
CPAR2_603610	2.21289	2.39706	2.7539	2.07844	2.16482	1.90069	2.21695	1.77258	2.56076	2.06193	0.837098	1.99547
CPAR2_603620	-0.148686	0.0479608	-0.172039	-0.16397	0.107378	0.046802	-0.0926715	-0.0210071	-0.0730779	-0.114758	0.174931	-0.087471
CPAR2_603630	0.0643666	0.154025	0.197957	-0.0319298	0.16593	0.186868	0.399872	0.330646	0.00798721	0.0611384	0.290163	0.0254696
CPAR2_603640	-0.191726	-0.141088	-0.169767	-0.216591	0.371379	0.257872	0.337457	0.321635	-0.0427574	0.0257461	-0.0567097	-0.292463
CPAR2_603650	-0.117049	-0.314235	-0.320089	-0.196848	-0.139867	-0.0600185	-0.150765	-0.0523069	-0.0843788	-0.1536	-0.238507	-0.275898
CPAR2_603660	0.0424923	-0.039417	0.199017	0.0249343	-0.0192379	-0.0809181	0.10394	0.101596	0.33275	0.344699	0.351605	0.0704493
CPAR2_603670	-0.241196	-0.219039	-0.0841212	0.081408	-0.60418	-0.696093	-0.764469	-0.726094	0.293119	0.0417191	0.170286	0.191978
CPAR2_603680	-0.0012017	-0.0185233	0.0643218	-0.023119	0.0187944	0.0188626	-0.0946335	-0.0906553	0.0304675	-0.263159	-0.0518147	-0.147678
CPAR2_603690	0.0372041	0.285614	0.00202807	0.165039	0.560669	0.474511	0.489452	0.450371	-0.457352	-0.277462	0.114438	-0.180884
CPAR2_603700	0.259078	0.696015	0.345821	0.208618	-0.534086	-0.351115	-0.148169	-0.410613	0.181689	0.0634682	0.642675	0.458334
CPAR2_603710	-0.276053	-0.267899	-0.495613	-0.511705	-0.346623	-0.205533	-0.163211	-0.181741	0.494145	0.455418	1.04235	0.356919
CPAR2_603720	0.333578	0.634097	0.423769	0.506278	0.152087	0.184947	0.154095	0.134769	1.12461	1.12163	0.521534	0.769521
CPAR2_603730	0.963442	0.536427	1.13717	0.875351	0.651338	0.497521	0.76922	0.636474	2.23548	2.09757	1.35291	2.42728
CPAR2_603740	-0.324492	-0.186108	-0.0668961	-0.174047	-0.921672	-0.976621	-0.928438	-0.878255	-0.958099	-1.00194	-0.66582	-0.934871
CPAR2_603750	-0.0441278	0.0688334	-0.344654	-0.222018	0.105113	0.0624353	0.159049	0.235589	-0.397198	-0.29544	-0.245229	-0.528103
CPAR2_603760	-0.227391	-0.0283552	-0.430015	-0.232011	0.328058	0.26704	0.326232	0.176362	0.393623	0.335444	0.595131	0.372427
CPAR2_603770	0.0963646	0.498331	0.167634	0.0776857	-0.428205	-0.377926	-0.431223	-0.526884	-0.109996	-0.642	-0.0398687	-0.34679
CPAR2_603780	-0.209456	-0.0137742	-0.233869	-0.0650349	-0.00888964	0.0298947	-0.062619	-0.067993	-0.0437041	-0.0771708	-0.217218	-0.0387118
CPAR2_603790	-1.38434	-0.567341	-0.962889	-1.18907	-0.0228052	0.10338	0.166577	-0.0402222	-0.24312	-0.331535	-0.41532	-0.936437
CPAR2_603800	-0.247262	-0.364815	-0.0207095	0.0717863	-0.288376	-0.0950886	-0.144588	-0.242282	-0.277704	-0.227994	-0.0977496	-0.277093
CPAR2_100020	-0.0794325	-0.189632	0.193951	0.0323426	-0.357102	-0.235999	-0.191592	-0.410485	-0.469533	-0.325243	-0.239288	-0.355479
CPAR2_100030	-0.0853043	0.083995	-0.265779	-0.159172	0.404426	0.3931	0.360571	0.413565	0.19151	0.240428	0.21161	0.125053
CPAR2_100040	0.432893	1.1221	0.194839	0.460192	0.932569	0.964221	0.879961	0.885483	0.504323	0.566018	0.307815	0.582265
CPAR2_100050	-0.24983	-0.253857	-0.1939	-0.170809	-0.729089	-0.794701	-0.881563	-0.768503	-0.316647	-0.510104	-0.253583	-0.152325
CPAR2_100060	0.216657	0.363617	-0.140138	0.025336	0.652441	0.610374	0.56904	0.700716	1.13847	0.821779	0.606823	0.892827
CPAR2_100070	-0.457322	-0.0588235	-0.714107	-0.27496	0.984099	0.508733	0.385361	0.506765	-0.514338	-0.534522	0.0916757	-0.551924
CPAR2_100080	-0.100765	0.289845	-0.202527	-0.182279	0.798153	0.233028	0.534579	0.43297	-1.15486	-0.5336	-0.145411	-0.775311
CPAR2_100090	0.690487	0.363348	1.09422	0.797863	0.352375	0.327211	0.497865	0.211034	1.15823	1.45266	0.649416	0.960596
CPAR2_100100	-0.283594	0.106081	-0.443183	-0.0388658	1.01645	0.210286	-0.10499	0.116586	0.378035	0.586752	-0.879065	-0.0302986
CPAR2_100110	0.337557	-0.0172714	0.050886	-0.21248	0.157319	0.173716	0.174894	0.257276	0.782852	0.751556	0.234778	0.468929
CPAR2_100120	0.178487	0.0102115	0.266326	0.0657562	-0.716033	-0.820124	-0.66006	-0.814181	0.425765	0.0518952	0.177528	0.112505
CPAR2_100130	-0.370368	-0.429245	-0.604389	-0.471215	-1.54518	-2.25484	-2.50915	-2.46072	-0.498875	-0.25547	0.187856	-0.444424
CPAR2_100140	-0.147943	-0.222657	-0.097327	-0.122867	-0.0561889	-0.138001	-0.210569	-0.101167	-0.339451	-0.307926	-0.0899529	-0.346308
CPAR2_100150	0.133579	-0.0774311	0.387531	0.137636	0.0226699	0.139338	0.0735898	0.114368	0.0434283	0.174752	0.0215922	0.146016
CPAR2_100160	0.390377	0.342588	0.303751	0.243269	-0.666658	-0.729251	-0.460756	-0.840517	-0.799	-0.489491	-0.44383	-0.910063
CPAR2_100170	0.442383	0.144242	0.208166	0.173018	0.233716	-0.0669792	0.0925442	0.154716	0.641893	0.428935	0.51124	0.160106
CPAR2_100180	-0.0971789	0.00194556	-0.0487129	0.17648	-0.137192	-0.268156	-0.495692	-0.282454	0.548548	0.235607	-0.126814	0.769461
CPAR2_100190	-0.0435853	-0.0390048	-0.0367987	0.138275	-0.419715	-0.484348	-0.459491	-0.342441	0.448567	0.309208	-0.269762	0.348332
CPAR2_100200	-0.306742	-0.216355	-0.519469	-0.177224	-0.816596	-0.520892	-0.731429	-0.630135	-0.608724	-1.00268	-0.618439	-0.250237
CPAR2_100210	-0.413735	-0.287852	-0.580532	-0.23734	0.294717	0.135515	0.188816	0.231227	0.130713	0.170099	0.278132	0.133043
CPAR2_100220	-0.0940614	-0.018933	-0.291943	-0.0325172	0.628784	0.611424	0.740409	0.706646	0.216467	0.211137	0.346918	0.344343
CPAR2_100230	-0.105456	-0.0912572	-0.161899	-0.0956961	-0.533948	-0.46063	-0.411573	-0.406849	-0.0716047	-0.198714	-0.151714	-0.00550782
CPAR2_100240	-0.308351	-0.172142	-0.391039	-0.0963993	-0.501798	-0.449763	-0.69959	-0.469015	-0.31529	-0.618214	-0.370936	-0.190208
CPAR2_100250	-0.132378	-0.257357	-0.218879	-0.170626	-0.0509037	-0.0907811	-0.137521	-0.163111	-0.0682942	-0.18349	0.0661605	-0.158392
CPAR2_100260	-0.198581	-0.261646	-0.12356	0.0459553	-0.898677	-0.923438	-1.04465	-1.03379	-0.264944	-0.535468	-0.36908	-0.303471
CPAR2_100270	-0.0972909	0.0364716	-0.267318	-0.0438153	0.220667	-0.184549	-0.0553349	0.293036	-1.23767	-1.44685	-1.01482	-1.56417
CPAR2_100280	-0.105169	-0.0323353	-0.051472	-0.00738036	0.0266907	-0.160416	-0.13178	-0.0718172	0.0499145	-0.0217913	-0.16328	-0.51225
CPAR2_100290	-0.248897	-0.330741	-0.371631	-0.210249	0.0910191	0.0827897	0.0233531	0.180325	0.28003	0.500522	0.162078	0.299795
CPAR2_100300	0.448874	0.189953	-0.0820462	0.0508718	-0.115934	-0.0279999	0.465124	0.183214	-2.02612	-1.82709	-1.41207	-2.2005
CPAR2_100320	-0.292094	-0.0986919	-0.358854	-0.249804	-1.45862	-1.63436	-1.87101	-1.81951	-0.59834	-0.409072	-0.635138	-0.0411874
CPAR2_100330	0.221501	0.0474812	0.268073	0.28814	0.120056	0.187973	0.123605	0.284046	-0.64547	-0.298587	-0.937993	-0.864387
CPAR2_100340	-0.38295	0.186957	-0.470261	-0.54557	1.32694	0.449757	0.554173	0.934614	-0.908706	-0.646382	-1.19731	-0.721735
CPAR2_100350	-0.204183	0.031882	0.182402	-0.358683	0.112663	0.237952	-0.0328334	-0.243211	-1.93477	-1.68073	-2.04337	-1.59837
CPAR2_100360	0.120978	0.133776	0.0709067	-0.0320657	-0.146687	-0.18642	-0.163802	-0.251256	0.33825	0.290821	0.489004	0.392439
CPAR2_100370	-0.303203	0.514787	-0.675094	-0.213002	0.479526	0.348085	0.294796	0.349423	0.0970633	0.216591	-0.208208	-0.16296
CPAR2_100380	-0.187459	-0.0805004	-0.344344	-0.112686	0.255119	0.116664	0.175341	0.183273	0.261268	0.215039	0.470171	0.101186
CPAR2_100390	-0.195953	-0.140134	-0.48582	-0.263685	0.299957	0.231144	0.284136	0.365227	-0.0195354	-0.183819	-0.0742627	-0.0437442
CPAR2_100400	-0.213757	-0.52132	-0.401108	-0.299229	0.217655	-0.0117234	0.537854	0.38914	-0.745817	-0.739365	-0.154374	-1.18362
CPAR2_100410	-0.340055	-0.115795	-0.46412	-0.440456	-0.0304879	-0.128227	-0.0667552	-0.02364	-0.00944588	-0.376165	-0.00165761	-0.172784
CPAR2_100420	-0.379273	-0.0558854	-0.517066	-0.129031	0.515788	0.187239	0.221737	0.271128	0.113023	0.3618	0.553325	0.097053
CPAR2_100430	-0.108073	0.123855	-0.0542218	0.067282	-0.265448	-0.350143	-0.469464	-0.448095	-0.111262	-0.278803	-0.251052	-0.187644
CPAR2_100440	-0.669231	-0.469572	-0.736705	-0.473919	-0.208291	-0.354522	-0.386856	-0.372813	-0.142359	-0.747543	-0.44793	-0.38537
CPAR2_100450	-0.337402	-0.085738	-0.410062	-0.0325248	-0.2022	-0.354078	-0.435668	-0.508033	-0.100133	-0.267276	-0.154405	-0.0319417
CPAR2_100460	-0.332116	-0.155021	-0.350843	-0.240648	0.724359	1.0583	1.34948	1.32308	-0.131598	-0.1787	-0.472258	-0.719557
CPAR2_100470	-0.483064	-0.117492	-0.466597	-0.445949	0.354313	0.508933	0.517412	0.479886	-0.497197	-0.486007	-0.718286	-0.585567
CPAR2_100480	-0.707712	0.0340254	-0.275703	1.41414	-0.224632	-0.35931	-0.335142	-0.154183	-1.83941	-3.15115	-2.0105	-2.64313
CPAR2_100490	0.131088	-0.420342	-0.0505158	-0.107797	-0.5015	-0.519823	-0.699533	-0.638652	-0.0298028	0.156345	0.463073	-0.399399
CPAR2_100500	-0.0964592	-0.158143	-0.126404	-0.0785231	-0.562019	-0.599491	-0.659796	-0.641182	-0.073999	-0.384518	-0.171508	-0.00374569
CPAR2_100510	-0.758046	-0.0182517	-0.520925	0.00253007	-0.743472	-0.997812	-1.29346	-0.858469	-1.4082	-2.26547	-1.25041	-2.17817
CPAR2_100520	-0.0896264	-0.00299362	-0.107364	0.240102	-0.391185	-0.552225	-0.738352	-0.80746	-1.08892	-1.00077	-1.03936	-1.07507
CPAR2_100530	0.186498	0.143447	0.169117	0.0596451	1.42094	1.29571	1.48054	1.37454	0.26945	0.518236	0.861495	0.11258
CPAR2_100540	0.267971	0.134699	0.391232	0.319662	0.535364	0.363471	0.6341	0.482054	-0.17476	-0.117168	-0.247883	-0.209214
CPAR2_100550	0.115457	-0.0347934	0.22159	0.199651	-0.362324	-0.378777	-0.510652	-0.38563	-0.263876	-0.334946	-0.399146	-0.292253
CPAR2_100560	-0.418433	0.155848	-0.55663	-0.202194	-0.0757285	0.178359	-0.0692244	0.133496	-0.175711	-0.282088	-0.336889	0.033331
CPAR2_100565	0.796603	0.858633	1.3861	0.974338	1.15535	0.0404617	-0.235747	0.0110098	-1.14984	-1.71042	-0.818757	-1.45982
CPAR2_100570	0.161998	0.00499578	0.278896	0.564827	0.720309	0.707973	0.484498	0.540444	1.55529	1.29984	0.649863	1.35427
CPAR2_100580	-0.303782	0.0426511	-0.198556	-0.252465	-0.430433	-0.296083	-0.283025	-0.37344	0.207025	-0.06271	0.19369	0.108621
CPAR2_100590	-0.075542	-0.101156	-0.222198	-0.210512	-0.218576	-0.454793	-0.386027	-0.513808	-0.621312	-0.87356	-0.655269	-0.555187
CPAR2_100600	-0.248223	0.327324	-0.300701	-0.103087	0.446828	0.368063	0.418272	0.28782	0.336678	0.180196	0.212739	0.156581
CPAR2_100610	1.2091	0.242205	1.2923	0.699239	-0.539078	-0.543958	-0.530888	-0.576998	-0.516941	-0.587746	-0.243008	-0.767795
CPAR2_100620	-0.0740161	-0.148226	0.0365469	0.0489267	-0.993167	-1.30024	-1.34897	-1.2286	-0.285842	-0.458498	-1.05789	-0.556252
CPAR2_100630	-0.112301	-0.0751147	-0.334871	-0.146327	-0.523815	-0.729874	-0.441797	-0.468871	-1.00248	-0.871336	-0.67929	-1.12307
CPAR2_100640	-0.205252	-0.00951313	-0.346221	-0.136246	-1.53827	-1.49665	-1.92148	-1.70148	-0.704821	-0.540624	-0.679539	-0.235172
CPAR2_100650	0.0601772	0.154614	0.0928744	-0.00293782	0.145855	0.109462	0.0199566	-0.0709357	-0.185407	-0.171206	0.00107691	-0.0242261
CPAR2_100660	-0.0616893	0.0171183	-0.0719393	-0.0199263	-0.199134	-0.359622	-0.327103	-0.338112	0.136072	-0.220006	0.166729	-0.0206978
CPAR2_100670	0.11203	0.277786	0.33671	0.053212	0.509897	0.426881	0.414605	0.353646	1.2874	1.13626	0.548683	1.21547
CPAR2_100680	0.0573233	0.0818772	0.128421	0.203637	-0.501353	-0.589976	-0.732083	-0.627298	0.228355	-0.0475491	-0.0941475	0.249396
CPAR2_100690	-0.296205	0.0452299	-0.0715533	0.0407706	0.000271449	-0.0956049	-0.0535799	-0.061794	-0.0247788	0.00569735	0.167327	0.133029
CPAR2_100700	0.768158	0.389368	0.962069	0.495848	-0.530092	-0.511068	-0.342501	-0.521545	-0.250022	-0.338958	0.0186182	-0.676397
CPAR2_100710	-0.271335	0.188209	-0.195656	-0.29596	1.64923	1.64995	1.34309	1.67602	2.68355	1.82319	0.998174	1.28646
CPAR2_100720	0.0103989	0.552072	-0.0393448	0.0945048	0.459859	0.443876	0.505537	0.570398	0.735891	0.732367	0.670162	0.495301
CPAR2_100730	0.0405552	0.181533	0.0959688	0.360502	0.217896	0.361351	0.365895	0.506668	0.771901	0.336267	0.290725	0.328701
CPAR2_100740	-0.155802	0.269045	-0.14186	-0.328114	0.586399	0.833838	0.824502	0.708862	-0.193327	-0.163851	-0.218796	-0.26732
CPAR2_100750	-0.0418203	0.303543	0.101217	0.133048	2.60975	2.259	2.4325	2.36689	0.59037	0.279177	0.0661122	0.395965
CPAR2_100760	-0.0976921	0.249423	-0.226211	-0.121721	0.417338	0.334104	0.39217	0.512782	0.149133	-0.0258566	0.230306	0.169984
CPAR2_100770	0.0994504	-0.434276	-0.914115	-0.321765	4.7155	4.23729	4.48192	5.26063	2.47071	2.63719	1.13055	1.58035
CPAR2_100780	-1.80386	-1.72433	-2.09707	-1.32111	-0.301966	-0.0996367	-0.0843192	0.107209	-0.914419	-0.421413	-0.30771	-0.881431
CPAR2_100790	-0.268189	-0.417186	-0.286469	0.0227643	-1.39602	-1.53351	-1.54319	-1.45564	-1.01488	-0.758061	-0.587885	-0.802707
CPAR2_100800	-0.219442	0.120555	-0.359738	-0.203929	0.341169	0.390619	0.522283	0.353594	0.454068	0.272349	0.0302755	0.118158
CPAR2_100810	0.019024	-0.0360858	0.168483	0.190328	-0.201812	-0.0203408	-0.189638	-0.0990246	0.563133	0.620663	0.112271	0.229863
CPAR2_100820	-0.327327	0.253547	-0.494206	-0.065484	-0.857122	-0.449239	-0.286636	-0.211817	0.00634234	0.437145	0.123965	-0.350611
CPAR2_100830	-0.454552	-1.99444	-2.82903	-0.27093	4.69051	4.65572	4.46931	5.13484	4.38858	3.09403	2.42626	2.96243
CPAR2_100840	-0.114105	-0.166498	-0.271098	-0.1952	3.56558	3.58325	4.03851	4.02793	1.56285	1.60464	1.35322	2.18363
CPAR2_100850	-3.12316	-1.86919	-2.28952	-1.96504	1.01945	0.838835	0.82625	0.952014	0.124728	0.572269	0.434014	-0.257425
CPAR2_100850.1	0.0482732	0.360744	0.0528292	-0.0536392	0.946145	0.75205	0.830675	0.641662	-0.722398	-0.619726	-0.768177	-0.537023
CPAR2_100870	0.324652	-1.10931	-0.158434	-0.127218	0.401811	0.0491686	-0.34813	0.391647	0.381797	1.16051	1.22533	1.26315
CPAR2_100880	0.23609	-0.140311	0.406249	0.212097	-1.22392	-1.10049	-0.989876	-1.09674	-0.0419414	-0.246026	0.100288	-0.156734
CPAR2_100890	-0.599836	-0.391788	-0.661642	-0.44844	-0.475282	-0.303313	-0.208003	-0.35354	0.743786	0.272131	0.167673	0.242382
CPAR2_100900	-0.282548	-0.191348	-0.239437	-0.143638	0.29263	0.177468	0.166765	0.141201	-0.444072	-0.326305	-0.248006	-0.502674
CPAR2_100900.1	-0.373884	-0.186394	-0.446186	-0.577095	0.0213536	0.0234152	-0.193302	0.0115558	0.185008	-0.232395	-0.0814474	-0.0285246
CPAR2_100910	-0.532676	-0.628737	-0.447011	-0.517121	-0.0600649	-0.0312502	-0.00102251	-0.0598964	0.361053	0.119635	0.264211	0.555402
CPAR2_100920	1.13835	1.41828	1.01143	1.17289	1.52989	1.30055	1.36394	1.33963	0.147776	-0.088299	0.201645	0.142415
CPAR2_100930	-2.49879	-1.46357	-2.14075	-1.51989	1.05032	0.797541	0.93028	1.02944	0.398543	0.818443	0.439709	-0.0421281
CPAR2_100940	0.105567	-0.851922	-0.363949	-0.205821	2.92847	2.82502	3.84292	3.70577	1.28589	1.27643	0.960768	1.9256
CPAR2_100950	-0.0618013	-0.0844983	0.0147732	-0.0643221	-0.0350732	0.134479	0.0246233	-0.0702892	-1.22178	-0.816245	-1.3991	-1.69394
CPAR2_100960	-0.337511	0.0938066	-0.29744	-0.35876	0.224052	0.294617	0.16772	0.157718	-0.194257	-0.459823	-0.502722	-0.2738
CPAR2_100970	0.0509185	1.10249	-0.0377813	0.120788	0.351359	0.51698	0.461456	0.45546	-0.313533	-0.149112	-1.11228	-0.50505
CPAR2_100980	-0.0917601	-0.562127	-0.0160878	0.00154498	-0.570265	-0.449785	-0.345712	-0.454911	0.0550699	-0.0056826	0.14016	0.201342
CPAR2_100990	-0.359886	-0.528215	-0.482551	-0.347484	-0.490238	-0.504052	-0.46559	-0.423694	0.266771	0.226318	0.798026	0.11421
CPAR2_101000	0.539485	0.128929	0.757052	0.71881	-0.221813	-0.351017	-0.438506	-0.373522	0.167723	-0.223408	-0.413207	0.233322
CPAR2_101010	0.513815	0.30645	0.660829	0.401267	-0.161521	-0.148599	-0.261814	-0.347979	0.165882	0.119653	0.104048	0.402854
CPAR2_101020	1.25708	1.54859	1.41816	1.56019	0.50906	0.106765	0.0363309	0.0606018	0.737073	0.759002	0.200443	0.902798
CPAR2_101030	-0.00861079	0.353923	-0.279649	-0.18287	1.19198	1.23923	1.47888	1.51748	2.21788	1.58168	1.08303	1.84088
CPAR2_101040	-0.0506699	-0.0580187	-0.368007	-0.228528	-0.162206	-0.213289	-0.0956439	-0.0339799	-0.197092	-0.0907938	-0.0760364	-0.0565331
CPAR2_101050	-0.0428947	-0.0167145	0.151624	0.314012	0.0585368	0.174925	0.0679383	0.234588	0.330628	0.1824	-0.170594	0.389406
CPAR2_101060	0.705801	0.403912	0.936027	0.96428	0.249316	0.126968	-0.0842866	-0.0165	0.854356	1.07631	0.0894625	1.0038
CPAR2_101070	1.69221	2.43781	1.77246	1.98903	1.43246	1.41582	1.34916	1.37193	0.642753	0.818973	0.710916	0.622725
CPAR2_101080	0.0181718	0.119255	-0.00103597	-0.214959	0.47224	0.491	0.624923	0.431873	-0.351543	-0.404159	-0.199017	-0.288251
CPAR2_101090	-0.25405	0.257354	-0.525031	-0.415813	0.423087	0.342477	0.284487	0.427872	-0.148421	-0.061876	-0.0410458	-0.276739
CPAR2_101100	0.103151	0.240043	0.0582157	0.0781208	0.249971	0.354548	0.402316	0.31936	0.118125	0.144096	0.16652	0.143418
CPAR2_101110	0.496781	0.446195	0.348921	0.53658	0.323973	0.419443	0.541601	0.402739	-0.185001	0.144957	-0.0290162	0.142717
CPAR2_101120	0.28588	0.45134	0.239238	0.113195	-0.0152846	0.0391743	-0.192423	-0.19354	0.262623	0.0527169	0.302305	0.458536
CPAR2_101130	0.0749796	0.13757	0.0932155	0.154306	0.0442673	-0.186346	-0.391318	-0.373177	0.409602	0.312067	0.559792	0.484577
CPAR2_101140	-0.0353639	0.527052	-0.0881675	-0.190956	0.79119	0.71778	0.733313	0.665271	-0.256756	-0.0340117	-0.134414	-0.06745
CPAR2_101150	0.171065	0.11081	0.196059	0.156547	-0.265571	-0.191363	-0.186094	-0.0620002	-0.649187	-0.771528	-0.416506	-0.342338
CPAR2_101160	1.45762	2.07633	1.21666	1.50547	2.49712	2.30122	2.46469	2.68404	0.188778	0.654763	0.930011	0.307971
CPAR2_101170	0.33406	0.211919	0.156346	0.0271966	1.70755	2.25889	2.01765	2.56375	2.67857	2.59579	1.56339	1.27386
CPAR2_101180	0.142728	0.348068	0.0856697	0.144621	0.0340912	-0.0461953	0.018697	0.0541309	0.82059	0.340836	0.554932	0.589143
CPAR2_101190	0.0667692	-0.0354063	0.250818	0.371062	-0.678767	-0.697159	-1.01438	-0.764547	0.2906	-0.00287773	-0.337555	0.282725
CPAR2_101200	-0.231024	0.0784597	-0.207485	-0.0696404	-0.0795081	-0.00933326	-0.220265	-0.0145159	-0.360208	-0.426933	-0.489469	-0.610187
CPAR2_101210	-0.488974	-0.395683	-0.828937	-0.602672	-0.164903	-0.0135201	-0.154857	-0.187305	0.0865857	0.303826	0.446723	0.408781
CPAR2_101220	0.084151	-0.279007	0.398147	0.411281	-0.865485	-0.675097	-0.830558	-0.656267	0.804972	0.655652	0.168367	0.960629
CPAR2_101230	-0.744618	-0.468264	-0.735257	-0.411804	0.070338	0.485329	0.346338	0.736284	2.58314	2.80269	0.698465	1.89285
CPAR2_101240	0.135997	0.0762647	0.214319	0.0147959	-0.253626	-0.147923	-0.169772	-0.0557765	-0.094503	-0.00213797	-0.0664097	0.00133653
CPAR2_101250	0.37964	0.144215	0.49208	0.602683	-0.41945	-0.634684	-0.692523	-0.569011	-0.294007	-0.433073	-0.543167	-0.485634
CPAR2_101260	-0.362216	-0.123449	-0.432018	-0.380896	1.12479	0.584758	0.644788	0.805261	-1.52389	-1.67184	-1.37315	-2.00403
CPAR2_101270	0.68519	-0.00157198	0.865241	0.805719	0.104663	0.108248	0.0923827	-0.0473585	0.201081	0.43212	0.227548	0.290723
CPAR2_101280	-0.0536265	-0.139136	0.0268039	-0.0382513	-0.857875	-1.02905	-1.11619	-1.17673	-0.147284	-0.475723	-0.573136	0.069116
CPAR2_101290	0.0118012	-0.0965204	0.192235	-0.00733138	-0.202236	-0.126988	-0.271872	-0.433229	0.641266	0.448933	0.167399	0.656635
CPAR2_101300	0.0604454	0.411021	-0.0408762	0.0472741	0.0524542	0.0493261	-0.10583	-0.225929	-0.066523	-0.483646	-0.609837	-0.38326
CPAR2_101310	-0.0812309	0.0917854	-0.475293	-0.130868	0.484913	0.364567	0.463988	0.598365	-0.147363	0.365569	0.598626	-0.081467
CPAR2_101320	-0.113108	0.56306	-0.0296404	0.0971431	0.594033	0.429134	0.530335	0.591131	-0.148589	-0.148818	-0.246656	-0.149307
CPAR2_101330	1.19704	1.43872	1.10588	1.56096	1.92769	1.53714	1.82083	1.78463	3.10468	2.76677	1.95672	2.27481
CPAR2_101340	0.627902	0.161853	1.10136	1.04348	0.974492	0.864071	0.784793	0.796438	1.3542	0.903965	0.308589	1.0685
CPAR2_101350	-0.559824	-0.180511	-1.12654	-0.543013	1.55919	1.61227	1.6048	1.75122	-0.527963	0.00544842	-0.275285	-0.374788
CPAR2_101360	-0.409434	-0.362514	-0.52907	-0.551043	0.352176	0.358212	0.445086	0.454753	-0.330984	-0.310775	-0.00992081	-0.548904
CPAR2_101370	-0.141067	-0.21974	-0.0390106	-0.094865	-0.024065	0.115224	0.0532664	0.135442	0.424481	0.323412	0.0331092	0.259692
CPAR2_101380	0.212613	0.0235814	0.442371	0.301623	0.0445969	0.0102381	0.0468727	0.00757986	-0.101661	-0.0632984	0.0613369	-0.211702
CPAR2_101390	-0.289367	-0.104891	-0.508735	-0.315145	-0.883055	-0.834089	-1.01311	-0.978118	-0.543133	-0.695207	-0.339569	-0.330852
CPAR2_101400	-0.109237	-0.0758702	-0.230788	-0.505021	0.922348	0.705171	0.289558	0.610621	-1.00001	-1.00194	-1.19356	-1.23742
CPAR2_101410	-0.227842	-0.366988	-0.306044	-0.420348	-0.872809	-0.868094	-1.06404	-0.881637	-0.160451	-0.293616	0.157708	-0.0314519
CPAR2_101420	0.0318309	-0.139388	-0.0444331	-0.219338	-0.489683	-0.746111	-0.5942	-0.520962	-1.46287	-1.07027	-1.43857	-1.66641
CPAR2_101430	0.188328	0.0305722	0.389993	0.377287	-0.186992	-0.18761	-0.532503	-0.338959	0.677383	0.228642	0.0385551	0.609403
CPAR2_101440	0.13073	0.00626618	0.170315	0.225365	-0.524887	-0.274494	-0.344996	-0.361561	-1.90035	-1.61831	-1.58992	-1.56876
CPAR2_101450	0.0511604	-0.127624	0.180494	0.117277	-0.22998	-0.227915	-0.448426	-0.398029	0.461374	0.0108494	-0.18507	0.417696
CPAR2_101460	-0.0283907	-0.0782629	0.0877825	0.18241	-0.210527	-0.187062	-0.247942	-0.177705	0.015569	-0.199148	-0.175701	-0.212291
CPAR2_101470	0.361838	0.220707	0.364906	0.308499	0.562122	0.279118	0.640345	0.364557	-0.26477	-0.262914	0.194888	-0.420047
CPAR2_101480	0.144102	-0.0907067	0.0576752	0.00194223	2.01257	2.12467	2.11861	2.18854	2.57614	2.77903	1.39714	1.98987
CPAR2_101490	-0.18935	0.442309	-0.397455	0.0137689	0.587024	0.427948	0.454145	0.254587	0.149217	0.238571	0.335284	0.414461
CPAR2_101500	-0.307988	0.166318	-0.622838	-0.499195	-0.254952	-0.235289	-0.238192	-0.428744	-0.443086	-0.571238	-0.30914	-0.341169
CPAR2_101510	0.435879	0.280371	0.306776	0.371651	0.880899	1.04224	0.875563	1.10807	1.60707	1.78324	2.48733	1.77538
CPAR2_101520	0.0644591	0.0987539	0.228907	0.0474538	-1.57967	-1.91692	-1.8577	-1.89321	0.389885	0.494374	0.588642	0.349315
CPAR2_101530	0.109175	-0.0436016	0.52804	0.328956	-0.109915	0.0196338	-0.0185184	-0.0597018	0.0752128	0.227145	0.20388	0.11365
CPAR2_101540	0.166594	0.403443	0.073236	0.289212	-0.206382	-0.258032	-0.210649	-0.164723	-0.615359	-0.369658	0.0688944	-0.624807
CPAR2_101550	0.0262324	0.152437	0.125939	-0.0575047	0.147964	0.171953	0.123581	0.0686841	0.102367	0.059581	0.0494061	0.195968
CPAR2_101560	0.162717	-0.0119276	0.135513	0.0298373	-0.420323	-0.215103	-0.25688	-0.332866	-0.620245	-0.481108	-0.224575	-0.482056
CPAR2_101570	-0.143647	-0.0814734	-0.0286894	0.188309	-0.807243	-1.00558	-0.828569	-0.812749	0.300175	-0.0053144	0.183591	0.467708
CPAR2_101580	-0.0586494	0.0169585	-0.150686	0.0154831	0.0339333	-0.101546	0.0433636	-0.0652417	0.104201	-0.0326014	0.394874	0.203442
CPAR2_101590	-0.372072	-0.314052	-0.347703	-0.0450231	-0.267113	-0.255129	-0.199236	-0.149392	0.349399	0.0746637	0.180828	0.382854
CPAR2_101600	0.0259242	-0.194825	0.256714	0.203106	-0.221708	-0.0506906	-0.208955	-0.100405	0.425961	0.153791	0.0348938	0.339723
CPAR2_101610	-0.194683	-0.265666	-0.330128	-0.23737	0.69174	0.573923	0.71782	0.732432	0.122417	0.605772	0.663788	0.41828
CPAR2_101620	2.22726	1.98008	2.45874	2.40439	2.0957	1.4628	1.72609	1.58014	1.92296	2.82839	3.07078	3.63414
CPAR2_101630	-0.344619	-0.00767538	-0.315758	-0.1643	-0.3001	-0.259568	-0.180864	-0.276527	0.410426	0.407717	-0.27156	-0.213888
CPAR2_101640	-0.641574	-0.0881356	-0.00739906	-0.142653	0.362479	0.110802	-0.00990812	0.071911	-0.828694	-0.627793	-0.142769	-0.433688
CPAR2_101650	-0.186467	0.123874	-0.0784799	-0.0584376	0.237708	0.342793	0.38509	0.261094	0.207727	0.24471	0.180861	0.235736
CPAR2_101660	0.0633606	-0.11369	0.315503	0.232633	-0.514936	-0.41261	-0.477861	-0.364478	-0.506344	-0.59818	-0.632399	-0.297972
CPAR2_101670	-1.95586	-0.810843	-1.95815	-1.47129	-0.159714	0.0434992	0.106575	0.00460646	0.58087	0.694101	0.233397	-0.11261
CPAR2_101680	-0.182297	0.25739	-0.409284	-0.581208	-0.850072	-0.0501255	-0.703858	-0.27431	5.7659	5.25206	5.3322	4.55247
CPAR2_101690	0.115051	-0.0943919	0.347473	0.378827	-0.291091	-0.358289	-0.403695	-0.415759	0.200442	0.276665	-0.0585349	0.184117
CPAR2_101700	-0.158367	-0.176513	0.00950674	-0.0942832	0.372798	0.351608	0.311089	0.424194	0.155682	0.230406	0.0566369	0.0451173
CPAR2_101710	0.0676648	-0.115592	0.442894	0.111636	0.0236293	0.02983	0.0589638	0.00148389	-0.686111	-0.699452	-0.859783	-0.671143
CPAR2_101720	-0.038914	-0.13391	-0.00797858	0.115059	-0.869153	-0.954609	-1.09946	-0.954463	-0.465559	-0.553442	-0.530161	-0.284941
CPAR2_101730	0.269061	-0.0755329	0.553731	0.517798	-0.685479	-0.545165	-0.501149	-0.638489	-0.0913443	-0.148972	-0.556111	0.0191467
CPAR2_101740	-0.202991	-0.00740918	-0.409661	-0.622397	0.107698	0.351918	0.436312	0.346208	0.713101	0.634106	0.757674	0.689378
CPAR2_101750	0.0589895	-0.105078	-0.000152525	-0.0714056	2.33555	2.13594	2.59109	2.99827	-0.172439	0.329469	-0.118898	-0.488891
CPAR2_101760	0.0359447	-0.171216	0.212523	0.468866	-0.133824	0.176291	0.151756	0.169165	1.49212	1.6167	0.766098	1.11212
CPAR2_101770	0.252217	0.261418	0.487226	0.410515	1.2958	1.41685	1.62163	1.51449	1.78825	2.02532	1.80499	1.93081
CPAR2_101780	-0.159026	-0.327346	-0.292889	-0.348389	0.76721	0.683881	0.991972	0.590217	-1.52938	-1.59447	-1.74063	-1.86552
CPAR2_101790	0.291114	0.0297378	0.398697	0.419577	-0.457993	-0.688452	-0.621567	-0.711467	0.970483	0.668285	-0.0376229	0.640706
CPAR2_101800	0.00253712	0.0256277	0.297412	0.347678	-0.0795491	-0.0531732	-0.217926	-0.140772	-0.0957724	0.00437558	-0.742118	-0.544083
CPAR2_101810	-0.285298	-0.602459	-0.515219	-0.46747	0.0947272	0.0947526	0.242632	0.220309	-0.70473	-0.42429	-0.0860867	-0.895124
CPAR2_101820	0.11485	0.011953	-0.134426	-0.163898	-0.0379818	-0.149945	-0.0906424	-0.103137	0.00288569	-0.0445733	-0.508776	0.0562207
CPAR2_101830	-0.0746336	0.264043	-0.242471	-0.132186	-0.592721	-0.693687	-0.568712	-0.704726	-0.706618	-0.372045	-0.211536	-0.534312
CPAR2_101840	-0.0715106	-0.22913	-0.0445516	0.0186713	-0.148701	-0.231005	-0.29472	-0.0229655	-0.430591	-0.284079	-0.421376	-0.263305
CPAR2_101850	-0.0263028	0.0759965	0.0622269	-0.0334231	0.281216	0.362395	0.335142	0.40312	-0.144026	-0.173076	-0.0388451	-0.26681
CPAR2_101860	-0.0381285	0.0776936	-0.127557	0.0484057	-0.0834876	-0.420406	-0.821751	-0.110773	-0.0341144	0.10954	-0.0615692	0.159251
CPAR2_101870	-0.0444445	0.196547	-0.234428	0.0159842	-0.530706	-0.266055	-0.362564	-0.187405	-0.109146	-0.18315	-0.458247	0.257622
CPAR2_101880	1.08449	0.672922	1.67497	2.21534	1.72876	0.602475	0.653587	0.819565	1.10407	1.7205	1.57361	3.04007
CPAR2_101890	0.51061	0.756701	0.390821	0.785401	0.48082	0.251459	0.22804	0.281763	-1.24562	-0.76258	-0.159741	-1.32714
CPAR2_101900	0.423886	0.00735646	0.574759	0.0608089	-0.361142	-0.545822	-0.364999	-0.35107	-0.144883	-0.210576	-0.763899	-0.465823
CPAR2_101910	-0.0910067	0.0162416	-0.0748048	-0.122158	1.18508	1.15039	1.19848	1.29391	-0.139297	-0.254093	-0.0672416	-0.4953
CPAR2_101920	-0.183445	-0.11445	-0.285601	-0.23941	0.257313	0.255088	0.267763	0.252408	-0.405998	-0.149179	-0.318603	-0.349365
CPAR2_101930	0.0945773	0.0964597	0.153155	0.1784	0.143484	-0.017973	-0.163598	-0.212709	-0.298171	-0.297168	-0.0242209	-0.139213
CPAR2_101940	0.268111	0.0463652	0.491031	0.551696	-0.675231	-0.68168	-0.931419	-0.868291	-1.01631	-0.746547	-1.00055	-0.557997
CPAR2_101950	-0.0804615	-0.0522967	0.0548379	0.0711843	-0.204615	-0.00767019	-0.102744	0.0599198	0.511663	0.360639	0.0829964	0.216235
CPAR2_101960	0.496488	0.0436869	0.617484	0.610969	-0.22192	-0.267448	-0.0949066	-0.333728	-0.194736	-0.331165	-0.0900141	-0.330187
CPAR2_101970	-0.0957788	-0.19193	0.0949768	0.135533	-0.166168	-0.268627	-0.109483	0.0328343	-0.0889284	-0.407096	-0.00558788	-0.17032
CPAR2_101980	0.198688	0.498978	0.00396085	0.120641	0.904436	0.556556	0.416194	0.564129	-0.0994879	-0.248187	0.0147974	-0.0535282
CPAR2_101990	-0.00653532	0.145561	-0.00343534	0.00147144	-0.595317	-0.889187	-0.825781	-0.89979	-0.68616	-0.300895	-0.12416	-0.394368
CPAR2_102000	0.742551	0.281243	0.94765	0.822916	-0.152507	0.136759	0.0865455	-0.0671138	2.39776	2.03472	0.898472	1.43459
CPAR2_102010	0.00446943	-0.188973	-0.486632	-0.114166	1.03384	0.633541	0.662038	0.32899	-0.547609	-0.242252	-0.937453	-0.360239
CPAR2_102020	0.188604	0.0847058	0.10765	0.131232	-0.125524	0.126626	0.427708	0.10955	0.25305	0.32702	0.205837	0.118417
CPAR2_102030	-0.152938	0.220754	-0.277225	-0.101259	0.0113044	0.101336	0.0719878	0.0918683	0.580872	0.55645	0.289566	0.512712
CPAR2_102040	-0.0327767	-0.251632	-0.0936658	-0.243736	-1.27854	-1.69851	-1.83078	-1.80125	-0.673032	-0.329606	-0.187018	-0.104676
CPAR2_102050	0.0936043	-0.0111464	0.19768	0.0215632	-0.17142	-0.0275149	-0.0708114	-0.137043	0.688551	0.599123	0.625679	0.85812
CPAR2_102060	1.58474	0.393181	1.99204	1.51789	-0.559512	-0.600841	-0.245399	-0.602901	0.615879	0.575315	0.48616	0.332059
CPAR2_102070	-0.0913537	-0.313195	0.113549	0.239155	-0.329355	0.0581969	-0.00711561	0.0189213	1.33397	0.867886	0.584179	1.19042
CPAR2_102080	0.256771	0.430356	0.142098	0.165859	0.68374	0.520358	0.703533	0.703747	1.04513	0.494449	0.735933	0.537946
CPAR2_102090	-0.0182522	0.198096	-0.11585	0.0245695	0.289308	0.21155	0.198968	0.27046	0.443059	0.376339	0.210925	0.461829
CPAR2_102100	0.370313	0.201651	0.254184	0.246751	0.0780976	-0.0426361	0.327498	0.0637051	0.19829	0.048843	0.00949921	-0.0537416
CPAR2_102110	0.876748	0.0120053	0.928399	0.495072	-0.169602	-0.3262	-0.141625	-0.216941	-0.269978	-0.109439	-0.253398	-0.482321
CPAR2_102120	0.861299	0.356692	0.236784	0.0488952	-1.35489	-0.421004	-0.955325	-0.239093	-2.59996	-2.32102	-2.68629	-2.46153
CPAR2_102130	-0.0832454	-0.0525305	-0.389474	-0.23452	0.00448443	-0.140078	-0.163394	0.0891813	-0.435611	-0.370407	-0.0646148	-0.157617
CPAR2_102140	0.159153	-0.468841	-0.356957	0.0751131	-0.27793	0.00934541	-0.0961846	0.0254174	-2.07202	-2.32725	-1.48655	-2.26147
CPAR2_102150	0.0118694	0.264785	-0.130716	0.0213247	0.829395	0.696157	0.587256	0.798202	-0.398685	-0.558644	-0.222099	-0.632651
CPAR2_102160	-0.0319629	-0.121814	0.00361265	0.0419504	-0.707731	-0.802447	-0.881187	-0.770735	-0.314425	-0.438021	-0.313951	-0.0531271
CPAR2_102170	-0.305389	0.0804016	-0.597217	-0.642021	0.4685	0.65445	0.648908	0.656052	-0.182767	-0.329568	-0.22009	-0.416736
CPAR2_102180	-0.25952	-0.0967352	-0.30555	-0.200625	-0.389995	-0.33575	-0.253414	-0.248331	-0.467352	-0.306278	-0.501902	-0.640635
CPAR2_102190	0.179475	0.0151348	0.302765	0.0361866	-0.247428	-0.158299	-0.090552	-0.246356	-0.301298	-0.051703	0.148392	-0.00682586
CPAR2_102200	-0.221637	-0.212857	-0.0456989	-0.248326	-0.00021354	1.28084	0.785159	1.50461	-2.46625	-2.22408	-2.21707	-2.73006
CPAR2_102210	0.299454	-0.106528	0.554458	0.283161	-0.540539	-0.515833	-0.350975	-0.365282	0.02757	-0.0300251	-0.0545811	0.0352649
CPAR2_102220	0.209764	0.0762154	0.326456	0.175473	0.418237	0.146847	0.388301	0.304439	1.14377	1.0756	1.02905	1.28632
CPAR2_102230	-0.111018	-0.691384	-0.606781	-0.164045	0.362631	0.117701	0.185238	0.590911	-0.756993	-0.908017	-0.436149	-0.985455
CPAR2_102240	0.441508	-0.0148074	0.859636	0.579494	-0.413989	-0.372752	-0.602364	-0.522001	0.255539	0.199871	-0.138085	0.466546
CPAR2_102250	0.157367	0.381357	0.0538482	0.0295857	0.949843	0.749999	0.762331	0.819747	0.630045	0.812298	0.488555	0.329176
CPAR2_102260	0.634192	0.738278	0.770732	1.19336	0.189165	0.123603	0.0850359	0.179667	0.411823	0.131468	0.269048	0.593855
CPAR2_102270	0.818114	0.495521	1.22402	0.54171	0.286809	0.312946	0.204411	0.161291	0.794783	0.685537	0.907125	0.739782
CPAR2_102280	0.275035	0.271637	0.444977	0.292482	-0.0482193	-0.108185	0.0434123	-0.0340136	0.245829	-0.0444142	-0.423389	-0.314555
CPAR2_102290	0.0835903	0.381842	0.365873	0.214327	0.377656	0.485404	0.316246	0.415714	0.199153	0.010427	0.0796265	0.267217
CPAR2_102300	0.0920687	0.114638	0.19121	0.0169876	-0.352074	-0.339494	-0.286252	-0.348682	0.147805	0.00325486	0.179037	0.165242
CPAR2_102310	0.440413	0.117081	0.459879	0.129792	-0.127491	-0.243562	-0.156764	-0.168629	-0.0527842	-0.0166313	0.219918	-0.12271
CPAR2_102320	0.308708	0.135617	0.513184	0.155419	-0.02272	0.247603	0.0171281	0.0165975	1.11273	1.05489	0.763277	1.39269
CPAR2_102330	0.415762	0.643088	0.496501	0.251716	-0.0933868	-0.118601	0.122631	-0.126444	0.89647	0.91032	0.686812	0.824533
CPAR2_102340	-0.0559181	2.05482	0.384724	0.422884	1.84888	1.59867	0.995631	1.58859	0.540179	0.300084	-0.483066	-0.595519
CPAR2_102350	-0.286664	0.00363131	-0.301006	-0.119882	0.20952	0.267339	0.10134	0.0904434	0.648342	0.596068	0.276158	0.147595
CPAR2_102360	-0.319401	0.367191	-0.502905	-0.371305	-0.0395388	-0.14917	-0.140504	-0.33989	0.0634604	0.0242766	-0.495952	-0.00160829
CPAR2_102370	-0.550004	-0.090265	-0.420779	-0.282808	0.468428	0.30895	0.379606	0.446487	0.112115	0.346592	0.196037	-0.211225
CPAR2_102380	0.0255675	0.103267	0.161811	-0.0594926	0.0851717	0.413006	0.414026	0.201911	-0.0535256	-0.0666277	-0.238075	-0.0376859
CPAR2_102390	-0.27942	-0.309255	-0.214686	-0.193448	0.14026	0.249249	0.277599	0.342138	0.0218007	-0.065739	-0.433211	-0.0739145
CPAR2_102400	1.60183	1.51369	1.07409	1.15431	1.28311	0.141259	0.389216	0.436223	-1.46011	-0.612859	-1.04212	-1.82225
CPAR2_102410	-0.184685	0.0657108	-0.137718	-0.0791174	2.07554	2.41681	2.51628	2.23499	-0.82982	-0.800087	-1.28048	-1.29155
CPAR2_102420	-1.56587	-0.280752	-1.40049	-1.12984	3.03419	3.65877	3.85634	3.57566	0.360799	0.212159	-0.546607	-0.356332
CPAR2_102430	0.0342707	0.0344592	0.0913364	-0.142016	1.0493	1.38551	1.44684	1.46997	-0.120809	0.110197	-0.0750393	-0.174635
CPAR2_102440	-0.829043	-0.868665	-1.26366	-1.26544	-0.480208	-0.441433	-0.545881	-0.578136	-0.361223	-0.407427	-0.343201	-0.513721
CPAR2_102450	-0.394136	-0.428842	-0.515823	-0.331727	0.358571	0.330391	0.301314	0.360351	0.387514	0.813878	0.452602	0.299577
CPAR2_102460	-0.21452	-0.52662	-0.302224	-0.517266	-1.58826	-1.60241	-1.43982	-1.50985	-0.829653	-0.829247	-0.460802	-0.787389
CPAR2_102470	-0.257355	-0.207884	-0.235021	-0.442711	-0.433749	-0.558193	-0.709762	-0.577732	0.311361	0.452269	0.409918	0.360148
CPAR2_102480	0.0266195	0.272401	0.12608	0.354678	0.940134	1.0432	0.977118	1.01884	1.76803	1.28716	0.969994	1.56207
CPAR2_102490	-0.200964	0.0370625	-0.145825	-0.149289	-0.111836	-0.085363	0.529538	0.0585847	-0.397313	-1.01927	-0.709633	-0.5538
CPAR2_102500	-0.145634	0.192039	-0.152091	-0.19878	0.701438	0.747684	0.721993	0.804777	0.389403	0.173784	-0.089024	0.401449
CPAR2_102510	-0.116382	-0.141401	-0.0734791	-0.219212	0.333591	0.621478	0.349969	0.592054	-0.346713	-0.398108	-0.0923604	-0.0685434
CPAR2_102520	-0.227957	-0.165493	-0.371722	-0.0907078	-0.307537	-0.360376	-0.338703	0.00964426	-2.0033	-1.12093	-0.722867	-2.71055
CPAR2_102530	0.0567323	0.178178	0.0139598	0.0759404	0.459729	0.482093	0.367452	0.477955	0.0847758	0.0660013	0.243218	-0.331079
CPAR2_102540	-0.266168	-0.296222	-0.25262	-0.130504	0.0593707	-0.110788	-0.0647856	-0.256191	-0.126311	-0.396143	0.329029	0.19751
CPAR2_102550	-0.115798	-0.238418	-0.282344	-0.262784	0.488767	0.286897	0.434186	0.480464	0.181412	0.873388	-0.323302	0.56682
CPAR2_102560	-0.291359	-0.801891	-0.0929292	-0.281747	0.711516	-0.0384212	0.00654063	0.299492	-1.50103	-1.45752	-0.811428	-2.67098
CPAR2_102570	-0.0133024	-0.246122	0.0226781	-0.0458484	0.428936	0.430137	0.455238	0.639145	-0.874926	-0.118796	0.0801626	-0.590809
CPAR2_102580	0.621772	1.59792	1.17507	1.47035	7.22259	5.11307	6.54068	7.26499	-1.04105	-1.27433	-0.783256	-1.80007
CPAR2_102590	-0.104263	-0.00753687	-0.191887	-0.113951	-0.264644	-0.208964	-0.192491	-0.62762	-0.568844	-1.20949	-0.682277	-2.06712
CPAR2_102600	0.624732	0.528501	1.93498	0.271314	-0.101982	-1.88384	-2.59704	-1.32636	-1.33745	-2.37594	-1.17396	-3.24918
CPAR2_102610	-0.119061	0.423699	-0.268509	0.0800924	0.000298257	-0.0663683	-0.153405	0.0665339	0.292199	0.192295	0.952066	0.613567
CPAR2_102620	-0.0436144	0.0546918	0.0476751	0.0257801	-0.336457	-0.0786391	-0.43535	-0.449475	-1.56954	-1.82985	-2.21578	-2.92067
CPAR2_102630	1.96743	2.12463	2.259	1.95783	1.01023	0.560827	0.63644	0.465911	-0.305556	0.157374	0.13979	-0.133805
CPAR2_102640	-0.279204	-0.282043	-0.416157	-0.491332	-0.686674	-0.842299	-1.00103	-0.696184	-0.224954	-0.0440841	0.13578	-0.101483
CPAR2_102650	-0.0873953	-0.163515	0.0907075	-0.0677696	-0.122473	-0.170488	-0.278249	-0.224477	0.010603	0.0513105	-0.160156	0.211461
CPAR2_102660	-0.33066	-0.126015	-0.45825	-0.359288	0.242759	0.0931255	0.146783	0.3022	-0.0149296	0.148318	0.288992	0.0481145
CPAR2_102670	-0.197245	-0.0330831	-0.469812	-0.282599	0.21907	0.193832	0.282616	0.174614	-0.703615	-0.343083	-0.314098	-0.435479
CPAR2_102680	-0.0939805	-0.0940531	0.134114	0.0606838	0.116719	0.136869	-0.0920524	-0.079025	0.114983	0.169666	0.328555	0.583417
CPAR2_102690	0.260164	0.115956	0.380767	0.22302	-0.437773	-0.248247	-0.197584	-0.291439	-0.353845	-0.243842	0.0756228	-0.107475
CPAR2_102700	0.497458	0.309499	0.572152	0.447719	0.171025	0.290447	0.369995	0.148528	-0.512296	-0.547629	-0.322965	-0.986706
CPAR2_102710	0.571621	0.131258	0.320053	0.226775	-1.24516	-1.20036	-1.31359	-1.47401	-0.537141	-0.61647	-0.496104	-0.318767
CPAR2_102720	-0.224232	0.195177	-0.164904	-0.113201	0.265668	0.335491	0.237036	0.194539	0.74654	0.506476	0.596212	0.394225
CPAR2_102730	-0.085835	-0.331996	-0.0210141	0.0841199	-1.00011	-0.945357	-1.06872	-0.915747	-0.987187	-1.16747	-1.22521	-1.00666
CPAR2_102740	0.324003	0.164627	0.505114	0.261961	-0.343892	-0.341062	-0.397467	-0.435777	-0.421674	-0.425848	-0.499277	-0.644041
CPAR2_102750	0.142245	0.0884982	0.109465	0.218819	-0.320114	-0.334319	0.00387824	-0.238397	0.0979388	0.396167	0.0865865	0.145241
CPAR2_102760	-0.178094	-0.0167038	0.0255428	0.135616	-0.217079	-0.00737742	0.453668	0.20669	-0.47311	-0.228963	-1.07535	-0.324384
CPAR2_102770	-0.108279	0.354692	-0.0891655	-0.0385164	0.377252	0.19252	0.593813	0.186884	0.273064	0.0764052	0.101088	-0.116387
CPAR2_102780	0.869131	0.769042	0.869449	0.897402	0.0558078	0.216782	0.249587	0.193915	0.727983	0.652959	0.416229	0.764033
CPAR2_102790	-0.304272	-0.490444	-1.2411	-0.50991	0.0361437	0.352378	0.135752	0.335664	-0.132763	-1.00857	0.182549	-1.54944
CPAR2_102800	0.588212	0.36914	0.663294	0.265349	-0.382867	0.0863784	0.0851129	0.108078	1.85935	1.62683	2.05415	1.4258
CPAR2_102810	-0.184532	-0.05372	-0.158287	0.00365182	-0.231166	-0.26443	-0.199084	-0.187386	1.1538	0.776989	0.947717	1.14841
CPAR2_102820	0.453208	0.00429093	0.490351	0.275401	-0.493374	-0.385366	-0.438543	-0.529034	0.31052	0.342857	0.462876	0.441492
CPAR2_102830	0.33025	-0.00681614	0.165331	-0.0472392	-1.78577	-1.8839	-2.03579	-2.17437	1.67941	1.31663	1.17836	1.27838
CPAR2_102840	-0.256884	-0.0280385	-0.270425	-0.177174	-1.37792	-1.57727	-1.94565	-1.85067	-0.327659	-0.395119	-0.774021	-0.35832
CPAR2_102850	-0.323537	-0.367376	-0.215642	-0.185423	-0.684741	-0.572913	-0.610694	-0.690486	-1.56452	-1.47994	-1.69526	-1.88189
CPAR2_102860	-0.215793	-0.206342	-0.393682	-0.168017	0.198639	0.11512	-0.0295777	0.23186	-0.0833226	0.106346	0.200917	0.00981574
CPAR2_102870	-0.292349	-0.22084	-0.176146	-0.191507	-0.195804	-0.0216204	-0.134362	-0.0826896	-0.0398763	-0.117606	-0.0603356	0.0147016
CPAR2_102880	-0.00608818	0.0412496	-0.0290002	-0.0329082	-0.254686	-0.255226	-0.26549	-0.155461	0.215309	0.115896	0.0192793	0.230779
CPAR2_102890	0.0518828	0.257646	-0.118407	0.134748	0.397914	0.643954	0.410526	0.56514	0.790903	0.904566	0.762415	0.926418
CPAR2_102900	0.0639123	0.3657	-0.0666093	-0.0853746	0.333513	0.238359	0.419661	0.294807	-0.641898	-0.04755	0.131455	-0.64677
CPAR2_102910	-0.0197874	-0.190509	0.173184	0.14634	-0.462292	-0.447029	-0.412724	-0.501105	0.485275	0.312217	0.402511	0.424684
CPAR2_102920	-0.0657731	0.156653	-0.153627	-0.0972124	0.929908	0.97678	1.06012	0.997416	-0.363761	-0.0699511	-0.000648319	-0.403427
CPAR2_102930	-0.39785	0.221851	-0.545992	-0.474339	0.481027	0.436497	0.756973	0.495695	0.416368	0.527086	0.362481	0.278257
CPAR2_102940	-0.235659	-0.109377	-0.565019	-0.397346	0.26334	0.129942	0.184975	0.148926	-0.270394	-0.021392	-0.278587	-0.232551
CPAR2_102950	-0.331896	-0.146738	-0.120763	-0.268331	-0.242302	-0.36435	0.0405034	-0.0585292	0.135472	0.288742	0.0431095	0.309908
CPAR2_102960	-0.139042	0.116984	-0.0477015	-0.242744	0.512072	0.409879	0.427261	0.309275	0.356318	0.451192	0.542915	0.490751
CPAR2_102970	0.532626	1.10465	0.52595	0.762644	1.28943	1.07093	1.33819	1.23277	1.09061	1.41846	1.5092	1.05425
CPAR2_102980	-0.395551	-0.26535	-0.531257	-0.580739	-0.297409	-0.155011	-0.155032	-0.220642	-0.491327	-0.334855	-0.399024	-0.43967
CPAR2_102990	0.261531	0.000830533	0.398312	0.0893704	-0.219248	-0.116636	-0.0662627	-0.214124	-0.0787267	-0.118155	-0.0439834	-0.0269792
CPAR2_103000	0.831387	0.554841	0.875069	0.725059	0.764142	0.444231	0.619976	0.435747	0.628751	0.623055	0.459902	0.848771
CPAR2_103010	0.218077	-0.0160908	0.491085	0.357286	-0.00883249	-0.0163227	-0.308732	-0.185542	0.301463	0.18624	-0.355317	0.24658
CPAR2_103020	-0.182257	-0.147286	-0.231568	-0.321029	-0.146955	-0.0906745	-0.0643103	-0.0737197	-0.436419	-0.366405	-0.290186	-0.337359
CPAR2_103030	-0.449998	-0.303974	-0.442132	-0.260149	-0.828772	-0.947337	-1.16288	-0.881092	0.360959	-0.0181106	0.356908	0.199096
CPAR2_103040	-0.214642	-0.238194	-0.374688	-0.380625	-1.05021	-1.0938	-1.40712	-1.19284	-0.239794	-0.119737	-0.0126361	0.0379221
CPAR2_103050	0.703212	0.718242	0.858612	0.504786	-0.328674	-0.319302	-0.118706	-0.321187	-1.01132	-0.852993	-0.868361	-1.31268
CPAR2_103060	-0.0230866	-0.0443723	0.0969068	0.0142155	-0.206804	-0.112142	-0.0120335	-0.318454	-0.12233	-0.284598	-0.0885517	-0.308548
CPAR2_103070	-0.273855	-0.196394	-0.185409	-0.0216334	-0.11427	-0.16758	-0.284171	-0.124764	-0.341837	-0.525243	-0.396826	-0.420626
CPAR2_103080	-1.18089	-0.304005	-1.05646	-1.16216	0.560531	0.138847	-0.0786578	0.464184	-0.143774	-0.615827	-1.1576	-0.554326
CPAR2_103090	0.0188149	1.25491	0.201423	-0.0229781	1.6627	1.59734	1.80998	1.84065	2.05881	1.23029	1.0837	1.56732
CPAR2_103100	-0.0124125	-0.0392235	-0.0272676	-0.0182424	0.208586	0.0172332	0.182513	0.280078	-0.0431926	0.670994	-0.106265	-0.391092
CPAR2_103110	0.105602	-0.158902	-0.0529373	-0.0888699	0.757018	1.20248	1.55116	0.644109	0.0952341	-0.421245	-0.0165076	-0.6722
CPAR2_103120	0.176938	-0.432481	0.0431222	-0.201009	-0.760998	-0.345892	-0.163119	-0.444655	0.196378	0.193353	0.285747	0.276558
CPAR2_103130	-0.172442	0.222304	-0.573043	-0.222386	1.19895	0.67095	0.946691	1.07356	-0.572836	-0.362765	-0.22157	-0.632591
CPAR2_103140	-0.305519	0.284077	-0.339748	-0.243548	0.939787	1.15654	1.142	1.19145	0.631039	0.762504	0.304958	0.196464
CPAR2_103150	0.241668	0.14471	0.055859	0.0127903	-0.583068	-0.392554	0.0988887	-0.31469	0.0891077	0.178868	-0.335485	0.375055
CPAR2_103160	0.452584	-0.163767	0.471704	0.432929	-1.02129	-0.805153	-0.605368	-0.900102	-0.510029	-0.320719	-0.408868	-0.676175
CPAR2_103170	-0.453307	-0.2002	-0.472198	-0.418287	0.198641	0.132213	0.227251	0.135437	0.155912	0.0906249	0.362589	-0.060447
CPAR2_103180	-0.415044	-0.46074	-0.491487	-0.409847	-1.20587	-1.05682	-1.29717	-1.14971	-0.715219	-0.402189	-0.0335714	-0.29658
CPAR2_103190	-0.40407	-0.54963	-0.429758	-0.21934	-0.366137	-0.235138	-0.130822	-0.244771	-0.333203	-0.385158	-0.8872	-0.518997
CPAR2_103210	0.182705	0.239104	0.265808	0.0197553	0.515128	0.52703	0.669838	0.569159	0.380535	0.430305	0.591908	0.3651
CPAR2_103220	-0.579311	-0.410833	-0.427788	-0.920967	0.0841732	0.0357167	0.146235	0.146064	-0.552532	-0.460648	-0.718932	-0.764445
CPAR2_103230	-0.174128	-0.148921	-0.318249	-0.27056	0.198126	0.0632556	0.168777	0.110348	-0.0121225	-0.260811	0.17631	-0.214708
CPAR2_103240	-0.258561	0.033906	-0.443523	-0.148411	-0.0346244	-0.214429	-0.146262	-0.0965899	0.695168	0.675062	0.470893	0.620254
CPAR2_103250	-0.471976	-0.00645752	-0.573007	-0.314179	0.0227168	-0.0736227	0.0596431	0.0800468	0.14403	-0.0305771	0.0717482	0.103265
CPAR2_103260	0.232293	0.370757	0.203492	0.183364	-1.33031	-1.87351	-1.63027	-1.60184	-0.340538	0.249759	0.393216	0.462528
CPAR2_103270	0.160797	0.569521	0.435445	0.361878	-0.298191	-0.521677	-0.132551	-0.37917	0.660523	0.597068	0.920151	1.2167
CPAR2_103280	0.0429378	0.152068	-0.195137	-0.124689	-0.148362	-0.0542775	-0.220882	-0.050929	-0.196198	-0.458417	-0.457966	-0.46594
CPAR2_103290	-0.0684236	-0.0472237	0.0685431	-0.0207949	-0.357359	-0.223953	-0.17724	-0.283534	0.144674	-0.0149095	0.0243542	0.191372
CPAR2_103300	0.148295	1.01402	0.0645294	0.00810519	2.796	2.40506	2.83077	2.98001	0.0402133	0.228994	0.420566	0.22072
CPAR2_103310	0.261203	0.0817971	0.141856	0.2161	2.18795	1.17294	1.71884	2.92345	1.36575	2.21093	0.417783	1.12038
CPAR2_103320	-0.171716	0.00185849	-0.0352773	-0.000959942	0.564084	0.881612	0.467537	1.30769	0.734663	0.344862	-1.00453	0.00645822
CPAR2_103330	0.124174	0.0868555	0.538063	0.535961	-0.98648	-0.490804	-0.634887	-0.64027	-0.836337	-1.01717	-1.0092	-0.994627
CPAR2_103340	0.178165	0.164715	0.150468	0.146355	1.72291	1.35177	1.69405	3.13761	1.36876	1.83362	0.234831	0.904773
CPAR2_103350	0.61286	0.159465	0.829919	0.739701	0.52709	0.726074	1.11308	0.780122	0.719676	0.495875	0.708523	0.842118
CPAR2_103360	-0.469139	-0.158804	-0.2545	-0.0789745	0.110734	0.0559414	0.00989423	0.100586	0.896782	0.903013	0.0869631	0.243318
CPAR2_103370	-0.0579442	0.125174	0.10509	-0.0295172	-0.374521	-0.42728	-0.19479	-0.162443	-1.59046	-1.23687	-1.46804	-1.37079
CPAR2_103380	-0.0223095	0.140289	-0.0586427	-0.0515288	-0.330445	-0.310293	-0.512002	-0.495989	0.170161	0.0398293	0.00736642	-0.0488465
CPAR2_103390	0.327629	0.401191	0.527657	0.589178	-0.397723	-0.327445	-0.157906	-0.0984315	-0.277195	-0.17862	-0.366129	-0.344115
CPAR2_103400	0.320241	0.245881	0.324909	0.192956	1.25576	1.27584	1.37943	1.33995	0.669605	0.680694	0.848912	0.205408
CPAR2_103410	-0.324083	0.0505014	-0.56183	-0.375887	0.363593	0.362188	0.357258	0.416943	-0.119519	-0.0479916	0.0119135	-0.361946
CPAR2_103420	-0.377063	-0.303715	-0.31062	-0.0301099	-0.669493	-1.10987	-1.36787	-1.22458	-0.164474	-0.316975	-0.333057	-0.246579
CPAR2_103430	-0.452497	-0.218865	-0.460671	-0.548662	-0.146169	-0.30787	-0.208758	-0.0439961	-0.318269	-0.55736	-0.546889	-0.571052
CPAR2_103440	-0.45455	-0.254173	-0.580119	-0.612246	-0.216812	-0.0245903	-0.293233	-0.216168	-1.05363	-1.07292	-1.57604	-1.33212
CPAR2_103450	0.0353645	0.408525	-0.260027	-0.128852	2.08173	2.04202	2.00007	2.39791	2.38028	1.9476	1.96164	2.06952
CPAR2_103460	0.528749	0.503549	0.472547	0.510746	0.477008	0.572098	0.678431	0.592558	-0.0629762	0.174594	0.0759002	0.118782
CPAR2_103470	-0.104263	0.051122	-0.343308	-0.350578	0.242171	0.111254	0.452698	0.317532	-0.820725	-0.666779	-0.398332	-0.830693
CPAR2_103480	0.0944081	0.442774	0.0845053	0.174452	1.71657	1.53387	1.71626	1.56618	-0.216629	-0.196344	0.037701	-0.265324
CPAR2_103490	0.142247	0.517074	0.160456	0.0766966	1.5392	1.63759	1.79249	1.58418	-1.33925	-1.48643	-1.16707	-1.22106
CPAR2_103500	-0.177374	-0.22691	-0.158778	-0.0769203	-0.251326	-0.181423	-0.263088	-0.173582	-0.829685	-0.780103	-0.68443	-0.657222
CPAR2_103510	0.0999237	0.111928	0.305536	0.131166	1.48989	1.37147	1.48239	1.32254	1.72628	1.61456	0.662195	1.22206
CPAR2_103520	0.113723	0.387647	0.124212	-0.0502554	1.00384	0.710825	0.95241	0.810824	1.31496	0.974868	0.519302	0.850402
CPAR2_103530	0.0535864	0.412414	-0.0992782	0.21507	0.7686	0.704726	0.96451	0.957823	0.535149	0.394484	0.333492	0.486072
CPAR2_103540	-0.262682	-0.0239487	-0.0832668	-0.0679886	0.0603497	-0.227282	-0.187311	-0.0340429	-0.137618	0.217547	0.0479778	-0.201761
CPAR2_103550	-0.588908	-0.0364525	-0.780274	-0.47498	-0.443395	-0.252944	-0.390355	-0.453213	0.429896	0.794504	0.348627	0.697368
CPAR2_103560	0.836714	0.0883656	0.946213	0.282877	-0.529381	-0.650611	-0.602261	-0.727628	-0.451608	-0.453879	-0.483518	-0.718843
CPAR2_103570	0.206251	-0.113406	0.565036	0.404986	-0.257931	-0.284223	-0.236789	-0.285794	-0.0587368	-0.179388	-0.0946954	-0.153666
CPAR2_103580	-0.131209	-0.163044	-0.0517973	0.158505	-0.663105	-0.785702	-0.86939	-0.869063	0.014276	-0.157571	-0.277183	0.141544
CPAR2_103590	-0.173525	0.104449	-0.53581	-0.202949	-0.0986785	-0.00716876	-0.0755837	-0.0673473	-0.749408	-0.834015	-0.579378	-0.667684
CPAR2_103600	-0.38043	0.04885	-0.535918	-0.0834337	0.0790254	0.259377	0.241566	0.184001	-0.738861	-0.662781	-0.566393	-0.741559
CPAR2_103610	0.328852	-0.236019	0.340931	0.621344	0.00722502	0.368523	0.606851	0.413697	0.664152	0.67273	0.642728	0.425252
CPAR2_103620	0.214871	0.723426	0.0856058	0.598837	0.246329	0.333239	0.320726	0.358152	0.1334	0.285848	0.0251374	0.176293
CPAR2_103630	0.541369	0.0509565	0.508862	0.25112	0.0956218	0.0420675	0.0262818	-0.0281741	-0.0864124	0.181517	0.306684	0.226679
CPAR2_103640	-0.528325	-0.334548	-0.546146	-0.385855	-0.420783	-0.31031	-0.314946	-0.303168	-0.168572	-0.409176	-0.0829037	-0.170666
CPAR2_103650	0.175594	0.815038	0.278323	0.314646	0.833615	0.88537	0.958415	0.922812	0.189074	0.436683	0.125423	0.473473
CPAR2_103660	0.14881	1.3565	0.185232	0.216221	0.735257	1.08078	1.0337	1.03293	0.459189	0.637839	0.234335	0.539006
CPAR2_103670	-0.0559455	-0.025777	-0.144226	0.224995	-0.63048	-0.724134	-0.49529	-0.62086	-1.51399	-1.20922	-1.20306	-1.35415
CPAR2_103690	0.853507	0.0469312	0.883839	0.19576	-0.940495	-1.21726	-1.2571	-0.975988	-1.25914	-0.377573	-0.109279	-1.50579
CPAR2_103700	0.772132	0.488635	0.895433	0.387274	0.135671	-0.0148357	0.0916908	0.114776	0.539821	0.89423	0.393467	0.322417
CPAR2_103710	-0.212419	-0.285308	0.0129229	0.0765994	-0.583908	-0.586545	-0.660107	-0.738975	-0.171481	-0.326192	-0.433698	-0.00905918
CPAR2_103720	0.790741	1.14334	0.86516	1.05485	-0.0520566	-0.179877	-0.0382754	-0.169696	0.0289231	-0.538939	-0.0574553	-0.144894
CPAR2_103730	-0.395155	-0.0767812	-0.0128204	-0.102095	0.12561	0.4045	0.24818	0.280939	-0.103748	-0.338432	0.0513586	-0.380242
CPAR2_103740	-0.00680277	0.132193	0.0814474	0.244209	0.249848	0.0864293	0.196312	0.12093	0.244729	0.185457	0.43482	0.0339916
CPAR2_103750	0.0908944	-0.321746	0.269006	0.0168532	-1.39167	-1.23811	-1.36716	-1.33531	1.10045	0.714483	0.45192	0.854267
CPAR2_103760	0.27977	-0.0199478	0.456321	0.316765	-0.250998	-0.268376	-0.17138	-0.23227	-0.017277	-0.0732237	-0.148968	-0.0164108
CPAR2_103770	-0.0774749	0.0771122	-0.251982	-0.181497	-0.114741	-0.0976692	-0.101653	-0.140704	-0.0385732	-0.11535	-0.00658606	-0.0614348
CPAR2_103780	-0.270142	-0.419866	-0.170657	-0.100196	-1.18961	-1.37487	-1.65066	-1.42061	-0.48225	-0.857123	-0.535104	-0.309527
CPAR2_103790	-0.202764	-0.245544	-0.314869	-0.321398	-1.0092	-0.978178	-1.0464	-0.926881	-0.659889	-0.552543	-0.152775	-0.165584
CPAR2_103800	-0.331988	-0.225588	-0.5703	-0.328815	-0.916868	-0.841287	-0.903256	-0.604191	-0.535783	-0.213704	-0.108102	-0.317385
CPAR2_103810	0.140776	0.20236	0.148096	0.117112	0.236248	0.353268	0.324689	0.248456	0.233847	0.165245	0.0731926	0.216169
CPAR2_103820	-0.439467	-0.352711	-0.17712	-0.342653	0.413706	0.512639	0.401491	0.368232	0.163984	0.10261	0.0222343	0.0279947
CPAR2_103830	0.294871	0.458469	0.272745	0.195718	0.00829114	-0.00797551	-0.0329301	-0.11877	0.142298	0.0919631	0.222774	0.340316
CPAR2_103840	-0.0214116	-1.16886	-0.73956	-0.255577	1.04167	1.20814	1.46007	1.31858	-0.411765	0.115516	0.249228	-0.780652
CPAR2_103850	-0.0338081	-0.10395	-0.0698739	-0.118781	0.560692	0.559132	0.817756	0.606416	0.406307	0.505079	0.403267	0.736094
CPAR2_103860	0.695224	0.315727	0.677267	0.76357	-0.367964	-0.419927	-0.406699	-0.580804	-0.672689	-0.593636	-0.221853	-0.914464
CPAR2_103870	-0.195046	-0.327297	0.00896965	0.155163	-1.21628	-1.24558	-1.37613	-1.15048	0.513553	0.254459	0.301944	0.222807
CPAR2_103880	-0.378195	-0.389758	-0.207763	-0.225366	-0.0935711	0.0454418	-0.078121	-0.0347156	-0.179896	-0.289367	-0.517239	-0.500739
CPAR2_103890	-0.320785	0.0246586	-0.293137	-0.286357	0.129153	0.332527	0.251077	0.302441	0.196776	-0.097839	0.0969359	-0.0248653
CPAR2_103900	-0.456588	-0.62656	-0.51879	-0.311379	-0.852461	-0.839926	-0.936128	-0.847353	-0.420305	-0.636397	-0.412433	-0.611105
CPAR2_103910	-0.231853	-0.455547	-0.353084	-0.35079	-1.21627	-1.42843	-1.63062	-1.60394	-0.502752	-0.230599	0.0954447	0.00806288
CPAR2_103920	-0.54307	-0.40795	-0.630458	-0.899263	0.0805064	-0.0258998	0.206339	-0.0433975	-1.18208	-1.02487	-0.904983	-1.03252
CPAR2_103930	-0.171935	0.312876	-0.434645	-0.256738	0.594552	0.571132	0.359065	0.488432	0.201743	0.21595	-0.022498	0.271816
CPAR2_103940	-0.340305	-0.366821	-0.664826	-0.702987	-0.696388	-0.651689	-0.747497	-0.594763	-0.30452	-0.287667	-0.0198972	0.158815
CPAR2_103950	-0.240319	-0.105984	-0.31535	-0.135391	-0.318313	-0.46166	-0.485418	-0.497243	-0.660934	-0.650263	-0.272714	-0.53449
CPAR2_103960	0.213276	-0.0118375	0.42785	0.376116	-0.0738817	-0.197015	-0.447223	-0.349807	0.174518	0.00301745	-0.146753	0.275657
CPAR2_103970	-0.183157	-0.0985027	-0.260983	-0.232279	-1.27535	-1.55103	-1.86245	-1.81557	-0.6792	-0.616228	-0.740264	-0.184098
CPAR2_103980	0.603447	0.128892	0.711425	0.397131	-0.102786	-0.0927765	-0.157381	-0.194801	0.0377526	0.251593	0.177624	0.240197
CPAR2_103990	0.270891	0.107856	0.470595	0.244233	0.321801	0.158242	0.0929578	0.151143	0.0441304	0.144673	0.0708262	0.0622157
CPAR2_104000	0.0546017	-0.111078	0.219926	0.257563	-0.223075	-0.14495	-0.298657	-0.182987	0.141792	0.148564	-0.0616167	0.0232171
CPAR2_104010	-0.0127459	-0.0495148	0.159433	0.099454	-0.582575	-0.816347	-0.817436	-0.818976	0.0579889	-0.153816	-0.450635	0.140137
CPAR2_104020	0.254559	0.663201	0.518221	0.3595	0.384466	0.380326	0.413105	0.341135	0.0427527	0.13578	0.186184	-0.466187
CPAR2_104030	-0.285995	-0.150087	-0.262912	-0.0797959	-0.935235	-0.831715	-1.02791	-0.87552	0.266676	-0.159897	-0.230853	0.220371
CPAR2_104040	-0.0503977	0.10007	0.0132513	0.165552	0.423529	0.274163	0.35144	0.404816	0.00347225	-0.143586	0.0371082	0.0317765
CPAR2_104050	-0.104417	-0.120748	-0.255747	-0.21102	-0.347976	-0.556862	-0.408045	-0.417609	-0.753247	-0.741074	-0.606311	-0.78436
CPAR2_104060	-0.00733397	0.0947138	-0.0206537	-0.00759949	0.523322	0.4916	0.503568	0.410921	-0.0222127	0.105505	-0.0911104	0.0191776
CPAR2_104070	0.39019	0.166085	0.619726	0.341533	0.185132	0.233936	0.212715	0.080229	0.302532	0.419055	0.183155	0.418426
CPAR2_104080	-0.061634	0.253234	-0.0755159	-0.041089	-0.809827	-0.810023	-0.994692	-0.892132	-1.22214	-0.663899	-0.91896	-1.1663
CPAR2_104090	-0.241245	-0.173216	-0.229361	-0.101204	-0.320342	-0.332034	-0.285389	-0.473484	-0.450608	-0.511867	-0.611033	-0.477238
CPAR2_104100	-0.194656	-0.142131	-0.26109	-0.256567	0.162126	0.0943444	0.0867029	0.0497316	-0.125979	-0.216476	-0.148096	-0.46819
CPAR2_104110	-0.328269	-0.289294	-0.365576	-0.419063	-0.389528	-0.212765	-0.377604	-0.142079	-0.252774	-0.614294	-0.627541	-0.575599
CPAR2_104120	-0.115224	-0.143358	-0.180792	-0.195926	-0.493364	-0.475297	-0.350561	-0.349377	-0.41433	-0.873081	-0.275653	-0.647935
CPAR2_104130	-0.208227	-0.168375	-0.391766	-0.356831	-0.171062	-0.0372361	-0.117281	-0.107937	0.218141	0.18755	0.35445	0.439545
CPAR2_104135	-0.660123	-0.272841	-0.769279	-0.498245	0.151952	-0.0289193	-0.297431	0.0602364	-0.301806	-0.401666	-0.377582	-0.264024
CPAR2_104140	0.642897	0.577736	0.749471	0.529689	1.31507	1.36564	1.45092	1.26367	0.767122	0.783138	0.691291	0.781119
CPAR2_104150	0.704898	-0.0951205	0.417007	0.301759	1.6787	1.52145	1.88178	1.36877	-0.0282824	0.497567	0.821216	0.314201
CPAR2_104160	0.255902	0.867355	0.236036	0.23423	0.901778	0.631672	0.573398	0.504913	-0.032271	0.127736	0.420429	0.175304
CPAR2_104170	0.468809	0.610315	0.408272	0.410718	0.238691	0.235554	0.325086	0.174039	-0.281142	-0.395914	0.0923193	0.0361898
CPAR2_104180	0.741342	0.284705	0.907706	0.544639	0.530332	0.864846	0.99025	0.914746	-0.943155	-0.591102	-0.628717	-0.593211
CPAR2_104190	0.16717	-0.0909995	0.0231072	-0.0613012	0.994519	0.852664	0.860703	1.03139	0.821985	1.67783	0.394525	0.580654
CPAR2_104195	-0.37241	-0.263864	-0.451821	-0.338938	-0.246797	-0.326461	-0.236041	-0.200763	0.681039	0.713554	0.766292	0.560497
CPAR2_104200	-0.260232	-0.251819	-0.21243	-0.0305244	-0.142218	0.0113426	0.0542051	0.0109668	-0.590612	-0.666249	-0.366943	-0.310367
CPAR2_104210	0.0807297	0.296216	0.0430973	-0.101089	0.0163747	0.0671834	0.100362	-0.242811	-0.240701	-0.162035	0.249408	-0.0538233
CPAR2_104220	0.0118757	0.146446	-0.0365946	-0.0267658	-0.0935265	-0.0603516	-0.0744295	-0.148492	-0.234339	-0.152959	-0.326011	-0.132639
CPAR2_104230	-0.129185	0.225668	-0.193633	-0.130682	-0.0387479	0.0522998	0.0660768	-0.0320206	-0.657753	-0.393575	-0.442965	-0.506157
CPAR2_104240	-0.214731	-0.103053	-0.0819721	-0.0145291	0.0154817	-0.0638703	-0.172127	-0.108978	0.287601	0.0178052	0.054315	0.388863
CPAR2_104250	-0.219912	-0.0365413	-0.381666	-0.348765	0.00891085	0.143316	0.229647	-0.0033868	-0.0788633	0.130358	-0.247816	-0.0845177
CPAR2_104260	-0.508647	-0.503637	-0.41325	-0.453132	-0.741184	-0.643423	-0.63859	-0.521274	-0.105127	-0.374138	-0.204561	-0.244703
CPAR2_104270	0.238263	-0.0311858	0.165648	-0.0681787	-1.07753	-1.15919	-0.922805	-1.04659	0.067949	-0.168874	-0.0794277	-0.16984
CPAR2_104280	0.247077	0.0696704	0.483757	0.33322	-0.062413	-0.159093	-0.177802	-0.193518	0.296512	0.333449	0.128386	0.511891
CPAR2_104290	0.103756	-0.14723	-0.0159	-0.172861	-0.321161	-0.0651631	-0.116085	-0.236351	1.05435	1.03237	0.838373	0.852579
CPAR2_104300	0.385477	0.245721	0.556039	0.0699711	-0.728041	-0.432822	-0.36844	-0.524044	-0.254888	-0.533761	-0.120508	-0.544454
CPAR2_104310	-0.339385	-0.16843	-0.257013	-0.100091	-0.744354	-0.693712	-0.624191	-0.647381	-0.269138	-0.417733	-0.102452	-0.142336
CPAR2_104320	-0.252044	0.241563	0.000779358	-0.18883	-0.230519	-0.417953	-0.215159	-0.22463	-0.852473	-1.05096	-1.31363	-0.873018
CPAR2_104330	-0.101253	0.29909	-0.18259	-0.290264	0.484364	0.391298	0.544158	0.521331	0.427613	0.172843	0.793894	0.323573
CPAR2_104340	-0.147242	-0.57392	0.0545534	0.0335161	-0.288497	-0.204592	-0.1749	-0.231578	-0.557882	-0.525321	-0.884648	-0.767868
CPAR2_104350	-0.294756	-0.385163	-0.344971	-0.196072	0.0407217	-0.0151825	-0.219154	-0.128999	-0.891355	-0.912517	-0.547241	-1.00442
CPAR2_104360	1.05601	0.95564	1.00794	0.836013	1.16354	1.34237	1.33668	1.32517	0.0343896	-0.0420535	-0.373093	-0.224799
CPAR2_104370	-0.315901	-0.104665	-0.429321	-0.24517	-1.48651	-1.72387	-1.97927	-1.83485	-0.789889	-0.748076	-0.985454	-0.513058
CPAR2_104380	-0.311511	-0.156291	-0.417076	-0.316373	0.352149	0.204028	0.211643	0.239476	-0.00576007	-0.20419	0.213823	-0.316685
CPAR2_104390	0.500127	-0.0203147	0.884641	0.710357	0.0302175	0.111333	0.116012	0.078393	-0.129337	-0.151728	-0.227747	0.111704
CPAR2_104400	-0.0281782	-0.438871	-0.0188706	-0.119533	0.891001	0.769521	0.854343	1.33296	-0.375495	-0.232481	0.279358	-0.234021
CPAR2_104410	-0.137286	-0.392976	-0.00157354	-0.0759321	-0.838579	-0.634951	-0.63697	-0.51717	-0.0957873	-0.30509	-0.346689	0.094273
CPAR2_104420	0.289927	0.0935063	0.552508	0.106246	-0.181555	-0.0699697	-0.141195	-0.2628	-0.692659	-0.622168	-0.626776	-0.951539
CPAR2_104430	0.316631	0.455068	0.0969694	0.173826	0.580214	0.509911	0.525993	0.750234	-0.0233309	0.483479	0.451503	0.293025
CPAR2_104440	1.19667	1.04132	1.19142	1.15088	1.07398	0.9262	0.725806	0.855362	3.3642	2.6863	2.85124	2.43663
CPAR2_104450	0.200614	0.672744	0.0801066	0.267063	1.03536	1.30145	1.0738	1.2578	1.19683	1.64967	1.28287	1.39247
CPAR2_104460	0.276464	0.944998	0.111769	0.104254	0.831188	1.15949	1.34974	1.16532	3.81548	3.43402	2.58895	3.45262
CPAR2_104470	0.478802	0.094534	0.549952	0.402669	-0.558231	-0.440031	-0.570356	-0.508669	-1.07416	-0.948316	-0.886212	-0.855953
CPAR2_104480	-0.0571899	-0.155064	0.0824639	0.083856	-0.12352	-0.0237978	-0.0930549	-0.0835295	-0.0133638	0.0337261	-0.1725	-0.0175215
CPAR2_104490	-0.0914394	-0.177894	-0.129167	0.0103669	-0.251401	-0.185849	-0.349106	-0.171546	0.174649	0.0369697	0.0127427	0.442259
CPAR2_104500	0.483903	0.521564	0.654919	0.369694	-0.197585	-0.193189	-0.0174995	-0.156813	0.324252	0.143509	0.511397	0.000499282
CPAR2_104510	-0.262642	-0.607405	-0.561689	-0.860819	0.150216	0.125675	-0.199766	-0.00600401	-0.449604	-0.536019	-0.107044	-0.674192
CPAR2_104530	0.900069	1.48456	1.78164	1.39969	3.74482	2.81251	3.25398	3.51984	0.966667	0.850452	0.835439	0.892563
CPAR2_104540	-1.75289	-1.81678	-3.43557	-2.38042	0.829435	-0.0163212	-0.0382172	0.249799	0.909281	1.51511	1.47967	0.418463
CPAR2_104550	0.0723424	0.0564455	-0.0976202	-0.045079	0.541547	0.411028	0.635761	0.671037	0.74666	0.376919	0.601005	0.720537
CPAR2_104560	-0.239892	0.153203	-0.682603	-0.30396	0.747482	0.873817	0.875139	0.867247	0.024808	0.076289	0.326842	-0.514828
CPAR2_104570	0.318202	0.434619	0.325585	0.256296	-0.12027	-0.12799	-0.162621	-0.226013	0.133546	0.225739	0.504739	0.17418
CPAR2_104580	-0.203345	0.0177652	-0.108192	0.0291057	-0.933482	-1.03246	-1.24071	-1.05957	-0.5406	-0.673488	-0.813239	-0.487257
CPAR2_104590	0.146231	1.28892	0.243089	0.954451	1.29408	0.885361	0.521052	0.782013	-1.65535	-1.3116	-1.13245	-1.38219
CPAR2_104600	0.385897	-0.0738007	0.844384	0.753833	-0.74126	-0.69721	-0.956288	-0.77093	-0.155165	-0.222553	-0.651034	-0.247346
CPAR2_104610	0.483974	0.289549	0.375759	0.587683	0.713938	0.972002	1.10551	1.33768	0.33224	0.356107	0.240448	0.709048
CPAR2_104620	0.19414	0.568825	0.275335	0.894542	0.447058	0.492159	0.624481	0.816465	1.65647	1.45455	1.53651	1.4286
CPAR2_104630	1.27526	1.18059	1.17219	1.81239	-0.252688	-0.3136	-0.311448	-0.38276	-1.06077	-1.02352	0.143335	-1.46305
CPAR2_104640	0.0665106	-0.00758305	-0.569538	-0.214562	0.663724	0.134749	-0.0913767	0.260072	-1.85932	-2.17362	-1.17795	-2.58764
CPAR2_104650	-1.62485	-1.75468	-2.1933	-1.95052	0.841918	-0.067237	-0.0784236	0.16494	0.62568	1.01875	1.81572	0.385205
CPAR2_104660	0.361405	0.0266629	0.803258	0.492483	0.388006	0.191401	0.342857	0.243935	-0.549417	-0.452288	-0.616983	-0.439004
CPAR2_104670	-0.099101	-0.0828809	-0.213139	0.117116	-0.0118681	0.295465	0.052929	0.178255	0.823803	0.512504	0.363396	0.425943
CPAR2_104680	0.0882355	0.13093	0.0355399	-0.197211	-0.313931	-0.428116	-0.464145	-0.568098	-0.305319	-0.25259	0.0780393	-0.171086
CPAR2_104690	-0.166821	-0.00472395	-0.311216	-0.057025	-0.595099	-0.677909	-0.634444	-0.614559	-0.124111	-0.349457	0.0184852	-0.0159844
CPAR2_104700	-0.482457	-0.171867	-0.672905	-0.700667	-0.481765	-0.320788	-0.270736	-0.296713	-0.501254	-0.420133	-0.206863	-0.558364
CPAR2_104710	-0.441871	-0.411933	-0.588301	-0.642917	-0.576514	-0.414124	-0.504347	-0.339204	-0.431162	-0.199054	-0.0138827	0.0155842
CPAR2_104720	-0.0574408	-0.255702	-0.075396	-0.128631	-0.253674	-0.28748	-0.128727	-0.127647	-0.816551	-0.532252	-0.559083	-0.790297
CPAR2_104730	0.0581945	-0.099531	0.119491	0.278167	0.407013	0.594318	0.626984	0.639291	0.517018	0.377799	0.0300075	0.376925
CPAR2_104740	0.0506487	0.0651091	0.285141	-0.105395	0.500721	0.631098	0.524834	0.683132	0.205232	0.339203	-0.205826	0.153519
CPAR2_104750	0.655336	0.361194	0.611898	0.389431	0.0113665	-0.250303	-0.13635	-0.00973324	0.324174	0.639029	0.22625	-0.0944653
CPAR2_104760	-0.239356	-0.110507	-0.216477	-0.116334	-0.494078	-0.548462	-0.63157	-0.413221	-1.09004	-1.03249	-1.27398	-1.14877
CPAR2_104770	0.274989	0.228744	0.281037	0.281107	-0.426818	-0.473315	-0.496869	-0.423172	-0.573106	-0.695731	-0.486355	-0.619869
CPAR2_104780	-0.305911	-0.186301	0.0100388	-0.118482	-0.398304	-0.204379	-0.215518	-0.254392	-0.81954	-0.789338	-0.653402	-0.987293
CPAR2_104790	-0.248287	0.0410027	-0.385394	-0.17282	0.0204552	0.0568797	0.0524044	0.213043	-0.729174	-1.01918	-0.565729	-0.714128
CPAR2_104800	-0.125374	-0.0571766	-0.107477	0.0891797	-0.431659	-0.473875	-0.385885	-0.45688	-0.112636	-0.176626	-0.0581805	-0.158624
CPAR2_104810	0.843035	1.09049	0.742071	0.827333	-0.1882	-0.0400423	0.0224412	-0.0256857	-1.07869	-1.34936	-0.813105	-0.83685
CPAR2_104820	-0.321298	0.281278	-0.23683	-0.366822	-0.0144158	0.230379	0.494634	0.55811	-0.935195	-0.0714478	-1.08629	-0.5102
CPAR2_104830	1.26927	0.585008	1.68962	0.985372	-0.508414	-0.997929	-1.09071	-1.05273	-0.18979	0.106078	0.921465	0.529115
CPAR2_104840	-0.753034	-0.582312	-1.09816	-0.752228	0.0132549	0.128594	0.0737341	0.121876	-0.525243	-0.305809	-0.544058	-0.410516
CPAR2_104850	-0.406492	-0.286088	-0.577037	-0.325991	0.381878	0.186638	0.141644	0.12253	-0.348857	-0.356746	0.0255168	-0.14279
CPAR2_104860	-0.0624577	-0.0120475	-0.232504	-0.132784	0.0255793	0.0205311	0.370453	0.318332	-0.694933	-1.41468	-0.549799	-1.34703
CPAR2_104870	0.260666	0.0820035	0.0997126	-0.134009	0.0133686	-0.0638154	-0.0404172	-0.0288113	0.111337	0.14901	0.172353	-0.175006
CPAR2_104880	-0.00351198	-0.144247	-0.0359405	-0.0249633	0.391566	0.290036	0.217282	0.336028	0.399353	0.0951226	-0.544492	-0.0643061
CPAR2_104890	-0.145102	-0.12691	-0.069574	0.0815031	-0.378202	-0.392376	-0.449287	-0.347083	-0.281438	-0.476711	-0.476639	-0.298492
CPAR2_104900	0.16182	-0.270433	0.151472	-0.186263	-0.345713	-0.447754	-0.470945	-0.418485	-0.330008	-0.18594	-0.19914	-0.493535
CPAR2_104910	-0.111899	-0.236237	-0.0716588	-0.0205138	-0.00977397	0.0188322	-0.159606	0.0165974	0.413975	0.259439	0.361709	0.414663
CPAR2_104920	-0.141866	0.044813	-0.179362	-0.0500941	0.127716	0.131174	0.266087	0.1462	0.122047	0.135423	-0.0857705	0.114439
CPAR2_104930	0.0270163	0.144156	-0.0496679	-0.100815	-0.127479	0.148746	0.172998	0.104561	-1.08344	-1.07822	-0.972229	-1.127
CPAR2_104940	-0.54819	0.361714	0.45385	-0.0268223	4.66847	1.85905	1.66747	2.44207	-1.8739	-2.01878	-2.1926	-2.51556
CPAR2_104950	0.173317	-0.0885956	0.117425	0.195458	-0.143115	-0.137746	-0.223858	-0.150068	0.273342	0.0572127	-0.165257	0.387965
CPAR2_104960	-0.257774	-0.00189997	-0.341775	-0.281932	0.407846	0.598196	0.560334	0.509404	0.239169	0.139687	0.397482	0.204474
CPAR2_104970	-0.201573	-0.298417	-0.248813	-0.0405848	-0.785984	-0.736317	-0.813175	-0.493224	-0.25601	-0.249081	-0.488296	-0.474479
CPAR2_104980	-0.267787	-0.227919	-0.462633	-0.19503	-1.42519	-1.34927	-1.50246	-1.39773	-1.16113	-1.02979	-1.04074	-0.990913
CPAR2_104990	-0.134652	0.165139	-0.548604	-0.2173	-0.0414796	-0.103075	-0.00733306	-0.217657	-0.979177	-0.75052	-0.565336	-1.31294
CPAR2_105000	0.00785856	-0.103348	0.302467	0.194874	-0.24041	-0.118879	-0.22463	-0.151449	-0.936571	-0.947875	-1.19607	-1.24657
CPAR2_105010	0.123593	-0.150067	0.338842	0.34782	-0.405471	-0.240573	-0.416412	-0.29597	0.963287	0.523013	0.053952	0.869727
CPAR2_105020	0.716748	0.179787	0.835651	0.563662	0.424456	0.0886965	0.266613	0.168252	0.117845	0.479713	0.208551	0.0473541
CPAR2_105030	-0.32619	-0.0679931	-0.221173	-0.119287	0.289973	0.236198	0.278203	0.19536	-0.625218	-0.290169	-0.391482	-0.494196
CPAR2_105040	-0.349692	-0.747856	-0.00313754	-0.453435	-0.166884	-0.0637384	-0.313114	-0.164425	-0.273128	-0.293533	-0.635659	-0.427071
CPAR2_105050	-0.174137	-0.372523	0.0409097	0.0100599	-1.08412	-0.916096	-0.856349	-0.879154	1.30635	0.761808	0.665827	0.589896
CPAR2_105060	-0.342682	-0.12448	-0.332703	-0.0622879	0.277797	0.379562	0.173127	0.486962	0.363385	0.42428	0.355373	0.419569
CPAR2_105070	0.397797	1.02344	0.415177	0.707525	1.18993	1.28876	1.25363	1.5631	1.00405	1.14648	0.687129	1.36848
CPAR2_105080	0.707187	0.287536	0.690499	0.447051	0.267052	0.176618	0.262076	0.179459	-0.133028	0.124736	0.145083	-0.101643
CPAR2_105090	-0.196903	0.204417	-0.263038	-0.00466311	0.596549	0.388413	-0.0417373	0.325354	1.15741	1.06166	0.58824	1.27963
CPAR2_105100	-0.137921	-0.074207	-0.109782	0.0666325	-0.0408199	-0.0425675	-0.192697	0.00236761	0.474226	0.176566	-0.291966	0.326377
CPAR2_105110	0.372252	-0.0798311	0.457264	0.49139	-0.0714575	-0.284956	-0.0453966	-0.275671	-0.0386035	0.177658	-0.625736	-0.0542356
CPAR2_105120	-0.306701	-0.184254	-0.198015	-0.00669484	-0.302793	-0.190965	-0.251273	-0.164899	0.14424	0.291481	-0.894077	0.385292
CPAR2_105130	-0.0442073	0.0372295	-0.220403	-0.0917508	1.51988	1.17993	1.31805	1.43029	0.797349	1.13087	0.958278	0.34246
CPAR2_105140	0.303822	0.0543376	0.337092	0.0551949	0.033114	0.116437	0.0285041	0.0701666	-0.217663	-0.381109	-0.14248	-0.468458
CPAR2_105150	0.226929	0.116568	0.379871	0.200343	-0.135712	-0.168447	-0.094076	-0.107233	-0.34508	-0.400341	-0.22098	-0.246966
CPAR2_105160	-0.122155	0.0448781	-0.437786	-0.207973	-0.168565	0.114924	0.156519	0.180546	0.88709	1.05353	0.637723	0.850046
CPAR2_105170	-0.0300668	0.00315463	-0.00932707	0.136173	-0.764089	-0.954471	-0.953062	-0.949606	0.16101	-0.286957	0.0193483	0.0539356
CPAR2_105180	0.254801	0.128188	0.0937233	0.205851	0.106338	0.0875422	0.011462	-0.0525499	0.101871	-0.00819569	-0.0980157	-0.019407
CPAR2_105190	0.345577	-0.0255231	0.65126	0.528695	-0.110203	-0.176022	-0.461236	-0.156433	0.0938498	0.0643694	-0.444796	0.369924
CPAR2_105200	0.142792	0.0711906	0.365261	0.320599	0.457442	0.476603	0.452128	0.534826	0.371533	0.178214	0.279053	0.41121
CPAR2_105210	0.0807291	0.00366899	0.109768	-0.0359789	0.335266	0.366219	0.374684	0.344038	0.115144	0.163375	0.117998	0.194109
CPAR2_105220	-0.478233	-0.359323	-0.807821	-0.583514	0.148	0.21723	0.120514	0.191837	-0.385544	0.00446788	-0.316157	-0.179142
CPAR2_105230	-0.309334	0.119773	-0.27435	-0.29484	0.454039	0.552919	0.653069	0.742368	-0.338139	-0.0413614	-0.0211526	-0.59228
CPAR2_105240	-0.0492151	-0.177947	0.0702651	0.145475	-0.546544	-0.581699	-0.634855	-0.547785	-0.505886	-0.664445	-0.351661	-0.428774
CPAR2_105250	-0.0263013	0.0477765	-0.232521	-0.115503	0.301054	0.194315	0.133765	0.173105	0.00886645	-0.0530666	0.284099	0.141856
CPAR2_105260	-0.198191	-0.264269	-0.0143564	0.0316609	-0.0980273	0.00516601	0.0854807	0.168756	0.819106	0.422465	1.68788	0.266064
CPAR2_105270	1.63863	-0.0244013	0.62395	1.05358	1.44578	0.658616	0.284529	0.942023	2.66556	3.01423	3.11945	3.23013
CPAR2_105280	0.107977	-0.397307	0.35969	-0.212479	-0.316081	-0.346575	-0.420892	-0.379649	0.303364	0.233408	0.557799	0.133705
CPAR2_105290	0.20703	-0.0232823	0.265714	0.0509147	-0.0273958	0.185966	0.147587	0.0595739	0.28779	0.227468	0.473614	0.190308
CPAR2_105300	0.0983109	0.258558	0.0769378	-0.0860309	1.33182	1.0502	1.08017	1.0542	0.961804	0.926733	1.28018	0.772443
CPAR2_105310	-0.263747	0.0734858	-0.220572	-0.218476	-0.107357	-0.228083	-0.294385	-0.085455	-0.277278	-0.358408	-0.600713	-0.426714
CPAR2_105320	-0.459563	-0.462163	-0.508231	-0.316484	-0.372591	-0.39226	-0.528925	-0.528724	-0.587749	-0.586549	-0.542121	-0.271367
CPAR2_105330	-0.668789	-0.653001	-0.891743	-0.659817	0.347682	0.355876	0.410319	0.280161	-0.178174	-0.201144	0.15058	-0.192969
CPAR2_105340	-0.336529	-0.212611	-0.539858	-0.47486	-0.173533	-0.100163	-0.159497	-0.151931	0.142612	0.199878	0.642116	0.518092
CPAR2_105350	0.0837806	-0.0844056	0.177062	0.115827	-0.44438	-0.423793	-0.449344	-0.4367	0.210089	-0.0490234	0.0753069	0.230676
CPAR2_105360	1.89659	3.96343	1.58405	1.62835	4.50378	3.39615	3.5201	4.89578	5.54628	4.71845	4.76037	4.61732
CPAR2_105370	0.38606	0.656517	0.2663	0.206175	1.53835	1.94258	1.95754	1.88791	0.327741	0.00184672	0.189719	0.266566
CPAR2_105380	-0.29528	-0.0848885	-0.635056	-0.185132	1.2738	1.30684	1.1915	1.20726	-0.0518832	0.047866	0.126715	-0.967504
CPAR2_105390	-0.196714	0.027925	-0.00989008	0.0309231	-0.13831	-0.245615	-0.109051	-0.148685	-0.696624	-0.730395	-0.694756	-0.745154
CPAR2_105400	0.17117	0.304893	0.184678	0.333419	0.301311	0.412912	0.232043	0.241846	0.377948	0.433343	0.383305	0.341412
CPAR2_105410	0.41933	0.0524802	0.576155	0.11975	-0.15783	-0.176588	-0.218461	-0.23025	-0.145059	-0.307709	-0.0892485	-0.311285
CPAR2_105420	-0.190165	-0.193441	-0.56174	-0.079769	0.173175	0.420638	0.398478	0.454398	-1.48025	-1.1804	-0.775664	-1.01412
CPAR2_105430	0.0228497	0.218151	-0.0413534	0.183336	-0.439211	-0.407496	-0.530044	-0.355819	0.0174171	0.0432806	0.0363208	0.213082
CPAR2_105440	-0.149501	-0.0799097	-0.288612	-0.175864	0.0666739	0.272278	0.254542	0.267288	1.1428	0.974188	0.413968	0.838931
CPAR2_105450	-0.116144	-0.156142	-0.0776233	0.0226698	-0.555097	-0.530542	-0.691908	-0.502856	0.573591	0.0525859	-0.286254	0.190509
CPAR2_105460	-0.0637139	0.241489	-0.307503	-0.261604	1.12577	1.29337	1.08842	1.29974	0.352581	0.463653	0.237971	0.480532
CPAR2_105470	0.114404	0.94341	-0.0547288	-0.0768966	2.06422	1.86954	1.84779	1.99546	0.273894	0.230022	-0.0821958	0.505613
CPAR2_105480	-0.910913	-2.21645	-1.81521	-1.52116	0.125825	-0.00797329	0.0885347	0.180686	-0.136787	0.344841	0.0791314	-0.153972
CPAR2_105490	-0.0361799	-0.165017	0.0289306	0.0937344	-1.17042	-1.29804	-1.1087	-1.29275	-0.562795	-0.62918	-0.462048	-0.582194
CPAR2_105500	0.0297706	0.00602435	0.0167546	-0.113245	0.0813813	0.225393	0.168033	0.171242	0.395525	0.194092	0.295142	-0.0567453
CPAR2_105510	0.023106	0.0760598	0.0644164	-0.0261104	0.0367869	0.0706517	0.0268458	0.193753	0.359818	0.323259	0.257563	0.160696
CPAR2_105520	0.175707	-0.114536	-0.395878	-0.252531	0.498607	1.37891	1.14399	1.99327	1.01502	1.67525	0.429498	2.12559
CPAR2_105530	-1.0245	-0.853247	-2.17933	-0.884247	0.425983	2.59979	2.29754	3.2377	-0.574237	-0.426668	-1.1127	-0.4395
CPAR2_105540	-0.168849	-0.0525164	-0.384367	-0.335698	1.38676	1.88517	1.92936	2.28958	0.300793	0.560434	0.089326	0.417928
CPAR2_105550	2.42059	2.90927	2.27455	2.16129	4.03627	3.18472	3.68442	3.81095	4.01779	4.13852	3.44131	4.01856
CPAR2_105560	0.190653	0.134413	0.366381	0.325069	0.297903	0.457524	0.380936	0.291309	0.481375	0.61026	0.38667	0.797918
CPAR2_105570	-0.150525	-0.104451	-0.280636	-0.143995	-0.183505	-0.273768	-0.244427	-0.149484	-0.305431	-0.291983	-0.089879	-0.155194
CPAR2_105580	-0.126557	-0.0511563	-0.0649478	-0.113675	0.231253	0.0630104	0.277502	0.0676165	-1.62356	-1.86792	-1.60034	-2.25616
CPAR2_105590	0.0286631	-0.00470014	0.278344	0.0467551	-0.0346964	0.0434532	0.00718487	-0.0757891	0.153327	0.262443	0.0245894	0.10857
CPAR2_105600	-0.223319	-0.151247	-0.283192	-0.161019	-0.510172	-0.718763	-0.695556	-0.640285	0.377301	-0.105503	-0.0881805	0.213414
CPAR2_105610	0.0528718	0.0278326	0.134495	-0.0370794	0.0478953	-0.0303023	-0.0127158	-0.0211134	0.314128	0.259832	0.423115	0.42073
CPAR2_105620	-0.0195035	-0.0475238	-0.0278851	-0.0256386	0.389363	0.323489	0.214877	0.28636	0.630213	0.629823	0.32299	0.667454
CPAR2_105630	0.13407	0.197918	0.338372	0.256705	-0.0698488	0.0170032	0.00370785	-0.0329635	0.110183	0.105962	0.200152	0.356956
CPAR2_105640	-0.147488	-0.328051	-0.0297793	-0.37769	-0.475619	-0.435261	-0.177773	-0.280388	-1.304	-1.43874	-1.40768	-1.47741
CPAR2_105650	0.014947	-0.290247	0.131114	0.0744436	-0.972287	-1.33598	-1.28768	-1.21485	0.00306083	-0.210547	-0.126867	0.0250557
CPAR2_105660	-0.21041	-0.0685331	-0.203067	-0.0732932	-0.615492	-0.755547	-0.783585	-0.690845	-0.0044314	-0.370806	-0.0774356	0.109054
CPAR2_105670	-0.0289479	-0.225081	0.0111583	0.0404105	-0.0602022	-0.00144909	0.149592	0.078931	-0.0444289	-0.0232729	0.0144534	0.0611852
CPAR2_105680	-0.330246	-0.812827	-0.297636	-0.227314	1.03254	1.16549	1.35672	1.28936	1.83384	1.55245	2.63526	1.27628
CPAR2_105690	0.923906	2.14651	1.3377	2.04477	2.40911	2.29428	2.22223	2.70731	3.14915	2.2623	1.64836	2.88092
CPAR2_105700	1.17485	0.458887	1.39104	1.01955	1.83342	1.40604	1.84946	1.55925	0.56957	1.07799	0.421014	1.15194
CPAR2_105710	1.33679	0.727002	1.4999	0.93303	0.982779	0.396833	0.815248	0.324865	-0.315753	-0.372572	-0.347841	-0.532811
CPAR2_105720	-0.565455	-0.609883	-0.435172	-0.302268	-0.600933	-0.180645	-0.275543	-0.360071	-0.250625	-0.423832	-0.564782	-0.369525
CPAR2_105730	0.295071	-0.0341447	0.452371	0.241051	-0.356979	-0.322021	-0.146638	-0.090595	0.235363	0.134867	-0.345408	0.251614
CPAR2_105740	0.00162695	-0.0718849	-0.0659346	-0.0939836	1.0032	0.897684	1.05062	0.619658	0.309323	0.435744	-0.635354	-0.256939
CPAR2_105750	-0.0160035	-0.00534891	-0.00415485	-0.0162223	0.0239186	0.000242058	0.00063952	0.0181177	-1.27658	-1.67415	-2.03202	-4.74151
CPAR2_105760	-0.489141	-0.73761	-0.518522	-0.380753	-1.32909	-1.09907	-1.31425	-0.873552	-0.0525229	0.524844	0.625277	0.469732
CPAR2_105770	0.66604	0.585371	0.662913	0.693071	0.776687	0.386599	0.818075	0.56016	0.385704	0.61848	0.406883	0.788932
CPAR2_105780	-0.545305	-0.453138	-0.51481	-0.548602	0.032928	0.191087	0.204393	0.174997	-0.102299	-0.0440081	0.212603	-0.269651
CPAR2_105790	-0.4646	-0.462822	-0.587954	-0.668511	0.452166	0.447339	0.560228	0.499916	0.414349	0.138698	0.424638	0.0582697
CPAR2_105800	0.123131	-0.0527872	0.157549	0.127376	-0.445111	-0.410538	-0.461096	-0.340922	0.0129541	-0.300063	-0.17779	-0.0336806
CPAR2_105810	-0.517817	0.0458523	-0.557914	-0.150124	-0.362838	-0.326617	-0.51261	-0.418692	-0.418094	-0.336204	-0.859932	-0.362359
CPAR2_105820	-0.496798	-0.395479	-0.525869	-0.362724	-0.875345	-0.79305	-0.872747	-0.873612	0.422949	0.112472	0.458149	0.275888
CPAR2_105830	-0.24598	-0.121562	-0.258531	-0.378359	-0.1962	-0.209387	-0.292377	-0.224391	-0.297627	-0.407383	-0.496251	-0.254869
CPAR2_105840	-0.0371058	-0.00699665	0.0278167	-0.066661	0.343499	0.0944969	0.139712	0.207885	-0.095245	-0.0543151	0.316068	0.0173213
CPAR2_105850	-0.336777	0.159666	-0.41521	-0.357076	-0.337592	0.0033119	-0.194873	-0.182399	-0.173967	-0.29037	-0.499211	-0.215347
CPAR2_105860	0.0554897	0.162648	-0.0484698	-0.107645	0.169888	0.153728	0.130404	0.159855	1.05315	0.938494	0.862043	0.986796
CPAR2_105870	-0.223509	-0.440417	-0.40145	-0.413659	-0.943391	-1.02641	-0.971538	-0.983483	-0.334877	-0.190735	-0.0995012	-0.25516
CPAR2_105880	0.20193	0.15472	0.220103	-0.013224	-0.143337	-0.352261	-0.29669	-0.182245	-0.359205	-0.444444	-0.220252	-0.643389
CPAR2_105890	0.222024	0.316248	0.242161	0.0406067	0.784158	0.656953	0.678603	0.757934	0.00158145	0.203768	0.186127	0.272855
CPAR2_105900	-0.231152	0.154699	-0.278091	-0.1966	-0.130052	-0.357319	-0.387603	-0.435053	-0.189922	-0.399962	-0.209721	-0.0429482
CPAR2_105910	0.163294	0.357202	0.156896	0.135061	0.30098	0.255159	0.248819	0.31351	-0.0219586	0.0610588	-0.0299774	0.109862
CPAR2_105920	0.133889	-0.132094	0.300098	0.460076	-1.03491	-0.998267	-1.14185	-1.01703	1.08029	0.739541	0.506552	0.858236
CPAR2_105930	-0.0417743	0.00347035	-0.136234	-0.104122	-0.211625	-0.387126	-0.358206	-0.430879	-0.247652	-0.433358	-0.221681	-0.293976
CPAR2_105940	0.254603	0.193225	0.389717	0.217685	0.111505	0.0912046	0.119152	0.0889666	-0.270729	-0.215546	0.164564	-0.0894272
CPAR2_105950	0.478731	0.0876331	0.571427	0.413251	0.0026966	0.0761582	0.24877	0.157392	-0.868087	-0.62451	-0.38021	-0.720227
CPAR2_105960	-0.314426	-0.0914311	-0.319461	-0.253735	-1.50309	-1.6272	-1.83633	-1.83017	-0.320191	-0.420376	-0.609793	-0.121527
CPAR2_105970	-0.187632	-0.0932359	-0.167952	-0.207495	-1.33957	-1.50998	-1.88607	-1.74168	-0.6092	-0.637892	-0.743132	-0.192666
CPAR2_105980	-0.287416	0.00721034	-0.393079	-0.28889	-1.56815	-1.66363	-1.95064	-1.91853	-0.62189	-0.420031	-0.545329	-0.120949
CPAR2_105990	0.0555185	-0.0279428	-0.16207	-0.220673	1.04874	1.19856	1.24757	1.32898	-1.11521	-0.787178	-0.693863	-0.75182
CPAR2_106000	0.114449	0.726601	0.0584439	-0.00182783	1.01555	0.747725	0.96899	1.04202	-0.835632	-0.449353	-0.62388	-0.860454
CPAR2_106010	-0.158548	0.0316745	-0.10153	-0.00458978	0.366883	0.496076	0.43672	0.371649	0.0954543	0.124304	0.134076	0.1102
CPAR2_106015	-0.405911	-0.116839	-0.829324	-0.591905	0.364862	0.390009	0.343769	0.222839	0.173186	0.0462184	0.234813	-0.0901076
CPAR2_106020	-0.117042	0.0895558	-0.258422	-0.166957	0.273792	0.259289	0.12122	0.160892	-0.30448	-0.129418	-0.0735786	-0.15483
CPAR2_106030	-0.224814	-0.243954	-0.129144	0.0496217	-0.398431	-0.430898	-0.489883	-0.484933	0.675437	0.320169	0.626211	0.720721
CPAR2_106040	-0.113796	0.154767	-0.150563	0.0665653	-0.00120972	0.0260183	0.030291	0.0125001	0.686976	0.333471	0.372198	0.635278
CPAR2_106050	-0.276288	0.0249561	-0.224478	-0.272674	0.562287	0.581625	0.623424	0.55123	0.648154	0.781358	0.655533	0.648173
CPAR2_106060	0.431688	0.26422	0.553938	0.432876	0.546604	0.224518	0.412294	0.434154	0.0435237	0.0624237	0.208651	0.0324139
CPAR2_106070	-0.0737183	0.214038	-0.440201	-0.190529	0.139909	-0.148069	-0.263555	-0.217938	-0.0373563	0.392803	-0.0510201	-0.128124
CPAR2_106080	-1.45204	-1.54904	-1.40795	-1.38386	-0.712596	-0.156965	-0.353324	-0.344768	1.31172	1.01682	1.22169	0.615609
CPAR2_106090	-0.405494	-0.404874	-0.425386	-0.42431	-0.195715	-0.148102	-0.0866191	-0.165828	0.13415	0.323873	-0.257669	0.0227422
CPAR2_106100	-0.250459	-0.100198	-0.399175	-0.233286	0.282509	0.236808	0.250601	0.22688	0.75069	0.783579	0.0354631	0.498234
CPAR2_106110	0.2142	-0.11204	0.417048	0.306992	-0.35054	-0.324074	-0.358289	-0.359001	1.40493	0.74515	0.287994	0.99878
CPAR2_106120	0.892136	0.851456	0.481604	0.555898	1.00862	1.41075	1.00565	1.275	5.78612	4.7288	4.48787	4.91659
CPAR2_106130	-0.355574	0.0177972	-1.01732	-0.415175	1.01192	0.625708	0.467527	0.555959	-0.48557	0.202393	-0.6502	0.0136781
CPAR2_106140	0.909031	1.56207	0.742042	1.07441	1.91419	1.35359	1.29187	1.36865	0.0375114	0.247237	-0.416296	0.0342292
CPAR2_106150	-0.291255	-0.116165	-0.496368	-0.360886	-0.603313	-0.412143	-0.306306	-0.464068	-0.692435	-0.960707	-0.410001	-0.628369
CPAR2_106160	-1.24907	-0.494011	-1.30989	-0.962166	0.100167	-0.0421385	-0.26027	-0.0871822	-0.523729	-0.217637	-1.11442	-0.248825
CPAR2_106170	-0.554089	0.164171	-0.825841	-0.349696	0.228997	0.000414507	-0.157454	-0.162578	0.0363048	0.353373	-0.459096	0.504182
CPAR2_106180	-0.137284	-0.141084	-0.113276	-0.0248045	-0.601816	-0.568958	-0.72866	-0.535037	-0.204401	-0.550209	-0.508005	-0.0420814
CPAR2_106190	-0.248386	-0.0908853	-0.160546	-0.0695824	-0.230959	-0.222141	-0.154849	-0.156969	-0.500037	-0.758091	-0.639367	-0.647895
CPAR2_106200	-0.0279216	0.20265	-0.221035	-0.195811	0.665504	0.70787	0.608689	0.649214	-0.737487	-0.71067	-0.6869	-1.11332
CPAR2_106210	0.0874631	0.518581	-0.148958	-0.022865	1.67776	1.6046	1.62104	1.82125	2.34472	1.85123	2.04273	1.23732
CPAR2_106220	0.387795	0.279574	0.399055	0.164059	-0.177716	-0.314945	-0.312395	-0.24942	-0.492438	-0.439762	-0.194293	-0.378984
CPAR2_106230	0.136876	-0.0783446	0.292433	0.159684	-0.260236	-0.308136	-0.337699	-0.379359	-0.72861	-0.518464	-0.599145	-0.735207
CPAR2_106240	-0.0100308	-0.150388	-0.271934	-0.170791	-0.505728	-0.749111	-0.675261	-0.733616	-0.226068	-0.386576	-0.35	-0.275154
CPAR2_106250	-0.28707	-0.189507	-0.364991	-0.233731	-0.323611	-0.373994	-0.535855	-0.447027	-0.0455593	-0.323005	0.0393802	0.226391
CPAR2_106260	-0.514804	-0.448221	-0.886534	-0.519514	0.789173	0.517294	0.711556	0.618464	0.0701118	0.693492	0.0846215	0.098415
CPAR2_106270	0.352233	0.130275	0.389947	0.402724	-0.339465	-0.321095	-0.0855186	-0.280496	-0.674025	-0.461977	-0.340552	-0.837801
CPAR2_106280	-0.424272	-0.594053	-0.376663	-0.302323	-0.623229	-0.561536	-0.579944	-0.53574	0.274433	0.0557632	0.157884	0.0266188
CPAR2_106290	-0.197751	-0.535591	-0.428171	-0.421161	-0.391886	-0.290569	-0.406692	-0.251001	-0.384057	-0.257267	-0.179416	-0.677783
CPAR2_106300	-0.283344	-0.464661	-0.521822	-0.256503	-0.330811	-0.471062	-0.384723	-0.309054	-0.625818	-0.842236	-0.596524	-0.478546
CPAR2_106310	-0.133837	0.281483	-0.15476	-0.0482233	0.414102	0.30996	0.254297	0.258623	0.402271	0.491426	0.194665	0.177441
CPAR2_106320	-0.182987	-0.102996	-0.262523	-0.259974	-1.27111	-1.33093	-1.63535	-1.24606	-0.789476	-0.81641	-0.906583	-0.526568
CPAR2_106330	-0.485435	-0.177803	-0.494658	-0.385206	-0.404788	-0.346603	-0.456522	-0.478099	0.197978	0.083103	0.093424	0.351175
CPAR2_106340	-0.432326	-0.0645041	-0.384669	-0.344739	-0.171847	-0.213415	-0.180754	-0.244379	-0.279883	-0.498133	-0.440956	-0.475169
CPAR2_106350	1.42592	0.901409	1.6008	1.10531	0.280867	0.0814007	0.26994	0.0274961	-0.0583788	0.272278	-0.206976	-0.408922
CPAR2_106360	-0.0178348	-0.166207	0.119291	-0.249546	-0.112809	-0.198037	-0.0286987	-0.21534	0.0037955	0.317248	-0.118227	-0.540147
CPAR2_106370	0.141867	-0.0549805	0.2491	0.131372	0.330159	0.264611	0.284996	0.361243	0.243195	0.12754	-0.0260043	-0.0723625
CPAR2_106380	0.00493062	-0.316692	0.111147	-0.00625978	-0.457067	-0.467805	-0.62652	-0.487271	0.550631	0.113516	-0.0382305	0.525198
CPAR2_106390	-0.10416	0.323049	-0.416172	-0.182316	0.255861	0.281745	0.165206	0.24699	0.192248	-0.0543369	0.0920637	0.10552
CPAR2_106400	0.582717	0.216331	0.500069	0.599649	0.541078	0.482246	0.546675	0.393644	0.959472	1.46821	0.757543	1.39586
CPAR2_106410	-0.0155306	-0.111299	-0.034925	-0.0111654	-0.273934	-0.427395	-0.41287	-0.264526	0.328874	0.271372	-0.225767	0.285753
CPAR2_106420	-0.357412	-0.093422	-0.529483	-0.302979	0.457679	0.723659	0.576735	0.644685	0.0665532	0.239179	0.00463173	-0.265739
CPAR2_106430	-0.155332	-0.325837	0.0115609	-0.00458114	-1.08453	-0.990991	-1.37636	-1.17408	0.241832	-0.143946	-0.408502	0.0389785
CPAR2_106440	-0.304079	-0.164626	-0.411846	-0.24642	-1.27208	-1.36058	-1.55051	-1.45139	-0.562599	-0.622185	-0.765248	-0.407482
CPAR2_106450	0.157389	0.002127	0.055896	-0.0656787	0.467326	0.308881	0.266052	0.18645	0.00788594	-0.192479	-0.553808	-0.409066
CPAR2_106460	-0.504187	-0.418616	-0.713931	-0.678813	-0.732358	-0.768718	-0.756581	-0.69425	-1.13174	-1.16605	-1.16578	-1.61225
CPAR2_106470	-0.0579826	-0.126946	0.170739	0.229849	-1.12775	-1.09947	-1.15637	-0.943506	-0.101216	-0.334145	-0.12848	-0.132334
CPAR2_106480	-0.254098	-0.360992	-0.515508	-0.375216	-0.0782844	0.030051	-0.10242	-0.0055301	-0.140737	-0.330938	-0.240939	-0.372592
CPAR2_106490	0.0893149	0.400238	-0.11444	0.0814172	0.20332	0.0873833	0.160471	0.072807	-0.192671	-0.202653	-0.304669	-0.483848
CPAR2_106500	1.12132	1.05211	1.16489	0.623441	-0.497256	-0.877729	-0.757535	-0.826609	-0.960581	-0.239795	0.264039	-1.34153
CPAR2_106510	0.11122	0.0689899	0.250397	0.114817	-0.0179484	0.00671566	-0.0845693	-0.0621033	0.423493	0.226188	0.221808	0.417769
CPAR2_106520	-0.308752	-0.0241982	-0.457266	-0.2576	0.499571	0.419001	0.477751	0.438564	-0.314843	-0.18603	-0.0493403	-0.139311
CPAR2_106530	-1.64982	-2.00052	-0.973981	-1.38554	-2.11216	-2.05279	-2.05913	-2.22129	-1.12448	-0.958489	-1.24616	-0.926394
CPAR2_106540	0.0173363	0.248315	0.125978	0.141961	0.0948056	0.149098	0.16648	0.173837	0.422067	0.463644	0.133559	0.361461
CPAR2_106550	0.116631	0.201868	0.171	0.196205	-0.174743	-0.0742172	-0.181665	-0.126422	-0.307384	-0.753227	-0.365356	-0.178411
CPAR2_106560	-0.415449	0.0689392	-0.611901	-0.354996	0.100827	0.272582	0.244216	0.227771	0.215314	-0.0965191	-0.370592	-0.484749
CPAR2_106570	0.237546	-0.0802359	0.662082	0.528032	-0.351229	-0.137764	-0.0911604	-0.179827	1.22562	1.10136	0.363835	0.937774
CPAR2_106580	0.403854	0.309204	0.656455	0.672218	0.199602	0.225832	0.383507	0.338793	1.10334	0.880168	0.591214	1.03286
CPAR2_106590	-0.0740031	0.0358867	-0.151562	0.128884	-0.049959	-0.115373	-0.00121462	-0.00318034	0.327692	0.109695	5.74463e-05	0.258851
CPAR2_106600	-0.276711	-0.249211	-0.434477	-0.320757	-0.890722	-1.05263	-0.957917	-1.03738	0.104304	0.0284987	0.254345	0.248314
CPAR2_106610	-0.147359	0.0194008	-0.236877	-0.0274681	-0.846526	-0.81112	-0.927523	-0.879381	-0.122734	-0.269898	0.0489714	0.193123
CPAR2_106620	0.85306	1.23783	0.749366	1.09906	1.79916	1.39391	1.71687	1.80167	0.771348	1.0028	1.11654	1.1062
CPAR2_106630	-0.393791	-0.126415	-0.523721	-0.340223	-0.204803	-0.116391	-0.0559056	-0.123028	-0.445946	-0.641148	-0.35347	-0.281897
CPAR2_106640	-0.111776	-0.219987	-0.0539989	-0.229551	-0.100804	-0.0102926	-0.0600133	-0.144837	-0.644936	-0.228272	-0.244834	-0.395985
CPAR2_106650	0.836766	1.17752	0.759503	1.63137	0.838885	0.854958	0.973278	0.857103	0.129241	0.364042	0.118395	0.415064
CPAR2_106660	0.876036	1.09812	0.734508	1.44175	0.571504	0.577496	0.696066	0.545576	0.120519	0.00183946	0.372649	0.508873
CPAR2_106670	-0.162709	0.243982	-0.262949	-0.0996299	0.309184	0.593809	0.626832	0.550244	-0.561189	-0.122146	0.25023	-0.507926
CPAR2_106680	-0.355103	-0.224833	-0.40663	-0.18932	-0.835752	-1.02948	-1.16493	-0.941644	-2.26637	-1.55579	-1.49657	-2.21088
CPAR2_106690	-0.108136	0.371035	-0.159179	0.185981	-0.364267	-0.11363	-0.353679	0.178243	0.412204	0.994357	0.995559	0.762663
CPAR2_106700	-1.05477	-0.170795	-2.09014	-1.19656	1.25131	2.79621	1.79507	3.03446	1.06706	1.66096	2.24358	1.71797
CPAR2_106710	-0.0304728	-0.229436	0.358029	0.216384	-0.375109	-0.180972	-0.243349	-0.0252697	-0.285007	-0.417854	-0.60366	0.0566035
CPAR2_106720	-0.232142	-0.137025	-0.135525	-0.0186272	0.0154886	0.126745	-0.0345906	0.166961	-0.00698105	-0.327724	-0.264563	-0.0469397
CPAR2_106730	-0.173103	-0.109281	-0.0707984	-0.173478	-0.214731	-0.0112524	-0.0692593	-0.0676377	-1.0122	-1.00357	-0.569995	-1.40506
CPAR2_106740	0.557027	0.54327	0.597364	0.884605	0.43661	0.372847	0.551058	0.455646	0.893754	0.861777	0.400348	0.737003
CPAR2_106750	-0.159065	0.110421	-0.093239	-0.12358	0.522132	0.439065	0.601696	0.587527	-0.0236181	0.156081	0.0689739	0.0750457
CPAR2_106760	-0.0230268	0.0377716	0.132919	0.110708	-0.218518	-0.37004	-0.371797	-0.361197	0.437409	0.138083	0.00289919	0.416067
CPAR2_106770	-0.0303055	0.137024	-0.0795468	0.0524181	-0.105999	-0.305895	-0.276704	-0.199755	0.0703695	0.0346631	0.0496535	0.0753738
CPAR2_106780	-0.158	-0.198135	-0.335577	-0.181503	0.0293325	-0.0266629	0.0852308	0.0319043	-0.0475005	-0.0243318	-0.18418	0.0479693
CPAR2_106790	0.215284	0.557852	-0.0425983	0.267347	0.244854	0.117014	0.319675	0.210521	0.932809	1.31257	-0.00572081	0.716173
CPAR2_106800	0.0901726	0.987802	-0.0448335	0.0281498	1.36743	1.07153	1.40742	1.18276	1.1649	1.15787	0.873872	0.850516
CPAR2_106810	-0.0515193	-0.136502	-0.0999354	-0.0369254	-0.523359	-0.501788	-0.452858	-0.485207	-0.383057	-0.566581	-0.256961	-0.507202
CPAR2_106820	-0.471708	0.0405771	-0.524654	-0.295026	1.07948	1.05019	1.10268	1.10688	0.692673	0.447212	0.767607	0.0123049
CPAR2_106830	-0.199033	0.0434181	-0.261585	-0.319052	1.71187	1.45127	1.22682	1.52575	0.885404	0.554804	0.01905	0.73294
CPAR2_106840	-0.495653	-0.0967611	-0.430837	-0.459644	1.40546	1.17306	1.09442	0.967914	0.696151	0.33354	-0.0720693	0.619687
CPAR2_106850	-0.473032	-0.0927803	-0.249097	-0.266499	0.424623	0.15691	0.311591	0.0528547	0.122483	-0.187479	-0.422288	0.00908086
CPAR2_106860	-0.00500555	-0.205742	0.117977	0.193767	-0.468755	-0.46869	-0.431305	-0.446725	-0.22334	-0.359934	-0.0849238	-0.0956692
CPAR2_106870	-0.314245	-0.232065	-0.287019	-0.321873	-0.288456	-0.261199	-0.0389827	-0.129437	-0.110472	-0.0608215	-0.026223	-0.0375057
CPAR2_106880	0.425992	0.233438	0.547992	0.735888	-0.273415	-0.354147	-0.264318	-0.347939	1.48988	1.24948	0.546298	1.1042
CPAR2_106890	0.185382	0.204518	0.21905	0.0996208	-0.323444	-0.389838	-0.413227	-0.410759	0.279269	-0.119912	-0.0822266	0.124417
CPAR2_106900	1.05658	1.07564	1.36514	1.10185	0.741669	0.687749	0.943964	0.775029	1.55009	1.12201	0.390535	0.528677
CPAR2_106910	0.0269667	-0.0141294	-0.0941662	-0.214407	0.921365	0.363551	0.755716	0.373279	1.59922	-0.468731	-1.46508	-0.163829
CPAR2_106920	-0.23302	0.00740051	-0.342426	-0.232675	1.49338	1.63755	1.4357	1.19479	0.750811	0.359632	0.00704188	0.193263
CPAR2_106930	-0.0793516	0.101468	0.0615222	0.32514	0.598446	0.843634	0.812197	0.919329	1.44459	1.15246	-0.0317368	1.10222
CPAR2_106940	-1.29396	-2.02291	-0.733699	-1.7968	-1.59306	-1.39769	-1.41116	-1.51313	1.46345	0.79176	0.397062	0.912448
CPAR2_106950	2.85325	4.04734	2.69354	3.81053	2.30278	2.14744	2.02122	2.02084	1.88014	2.30811	1.70412	1.99583
CPAR2_106960	2.12952	2.38885	2.29139	2.47616	1.18922	0.838549	0.913261	0.837049	1.67125	1.78776	1.11078	1.9502
CPAR2_106970	0.617877	2.38576	1.31209	0.432447	0.710652	0.925169	1.3467	1.39718	1.45684	0.852008	0.596884	0.42031
CPAR2_106980	1.10256	1.88189	0.936782	1.31176	0.40968	0.556629	0.450307	0.541221	0.0559368	-0.227228	-0.158705	-0.40021
CPAR2_106990	-0.0681637	-0.183683	0.0272829	-0.161149	-0.706619	-0.456043	-0.418783	-0.470652	-0.663038	-0.825651	-0.665756	-1.35566
CPAR2_107000	-0.168343	-0.135386	0.00401074	0.0753049	-0.330905	-0.36872	-0.269066	-0.362799	-0.524152	-0.913633	-0.648594	-1.44592
CPAR2_107010	0.0162954	0.0803989	-0.166354	-0.0956936	-0.349604	-0.547816	-0.602191	-0.541393	0.626251	0.336359	0.606695	0.0159318
CPAR2_107020	-0.0207411	0.0889978	-0.100947	-0.119699	-0.39068	-0.469527	-0.459623	-0.284154	-0.553521	-0.351677	-0.382398	-1.01006
CPAR2_107030	0.274746	0.598081	0.253299	0.440686	0.610405	0.0535904	0.278892	0.270358	-0.59056	-0.277647	-0.143652	-0.705205
CPAR2_107040	-0.244521	0.098696	-0.621846	-0.344049	0.10874	-0.101402	-0.0783104	-0.122787	-0.335038	-0.481052	-0.0454578	-0.39683
CPAR2_107050	0.092241	0.621614	-0.25746	-0.0740086	0.488878	0.340008	0.450264	0.397246	0.941735	0.751925	0.711577	0.901856
CPAR2_107060	0.131258	-0.364865	0.156462	-0.222236	-0.697546	-0.788923	-0.679365	-0.712629	-0.374373	-0.321317	-0.0336539	-0.361228
CPAR2_107070	-0.258162	0.0104612	-0.490036	-0.272323	-0.133309	0.0461271	0.0122162	0.0568288	-0.00373603	-0.214767	-0.0873307	0.0455476
CPAR2_107080	0.0919205	0.0888742	0.07047	0.131338	-0.0700571	0.0336245	0.143296	0.0189957	-0.221064	-0.273432	-0.0348908	-0.320796
CPAR2_107090	-0.0452262	0.0805196	-0.200411	-0.229859	-0.370136	-0.326215	-0.420612	-0.32357	0.855595	0.666538	0.749873	0.237306
CPAR2_107100	-0.112619	0.0746802	-0.291702	-0.143376	-0.367994	-0.430369	-0.387415	-0.381637	0.782524	0.659342	0.895442	0.103499
CPAR2_107110	0.055457	-0.0894458	0.0528249	0.0732817	0.0265344	-0.0404732	-0.0164263	-0.0866262	0.122622	-0.341827	0.32252	-0.125744
CPAR2_107120	-0.0316803	-0.38125	0.118423	0.254852	-0.51775	-0.109708	-0.343801	-0.196373	-0.521958	-0.609589	-0.595235	-0.474518
CPAR2_107130	0.177122	-0.0552357	0.393302	0.393235	-0.718658	-0.678738	-0.971034	-0.747203	0.316183	0.0399122	-0.246287	0.365914
CPAR2_107140	-0.107502	-0.532579	-0.0933588	-0.257244	-0.281353	-0.321239	-0.0284804	-0.217757	1.62336	1.31141	0.68986	1.19903
CPAR2_107150	-0.165473	0.219578	-0.325022	-0.242917	0.216967	0.266262	0.282655	0.390813	-0.0633639	0.155063	-0.316639	0.288414
CPAR2_107160	0.332097	0.122111	0.390701	0.107537	0.616405	0.60017	0.700895	0.59095	1.23069	1.32112	1.24849	1.29535
CPAR2_107170	-0.00623529	0.00278502	0.132294	0.301246	-0.584151	-0.565435	-0.393277	-0.538562	0.0717591	-0.11353	0.300276	0.0629925
CPAR2_107180	-0.228233	-0.377152	-0.410168	-0.384912	-0.571252	-0.480176	-0.386742	-0.422913	-0.608311	-0.639105	-0.370711	-0.828339
CPAR2_107190	-0.139401	-0.174828	-0.00519811	-0.136965	-0.427315	-0.109688	-0.18664	-0.154203	-0.135263	-0.234214	0.0242845	-0.361557
CPAR2_107200	0.514247	0.739255	0.332841	0.272447	0.0914994	-1.23479	-0.114923	0.0021751	-1.87723	-1.92689	-0.43134	-2.67838
CPAR2_107210	0.0730173	-0.0982239	0.310798	0.257983	-0.445735	-0.330628	-0.5731	-0.377847	0.256177	-0.0284403	-0.305077	0.215725
CPAR2_107220	0.272502	0.083524	0.135685	0.331942	-0.293513	-0.267064	-0.142006	-0.27964	0.163562	-0.00567032	0.215483	-0.0493213
CPAR2_107230	-0.127703	-0.115239	-0.0929701	-0.0196489	0.0892171	0.440751	-0.383011	0.290154	-2.29766	-2.04601	-2.23287	-2.25266
CPAR2_107240	-0.712431	0.13242	-1.03804	-0.690224	0.384376	0.428124	0.252807	0.44747	0.045396	-0.0132558	-0.420077	-0.040918
CPAR2_107250	-0.122502	-0.0018528	-0.169153	0.0888874	0.0582749	0.0581674	0.0839902	0.02159	0.0864116	-0.0824468	-0.554843	-0.163353
CPAR2_107260	-0.0971781	-0.0509724	0.019529	0.0854608	-0.0369207	0.0942177	0.0928975	0.128641	0.614192	0.17019	-0.140515	0.354704
CPAR2_107270	-0.309023	-0.205884	-0.194318	-0.0995921	-0.0380853	0.159604	0.198965	0.0635625	-0.0025509	-0.024063	-0.0344991	0.238244
CPAR2_107280	0.263042	-0.0424188	0.52806	0.277492	0.407628	0.631099	0.660169	0.598553	1.65071	1.45958	0.625675	1.58471
CPAR2_107290	0.114496	-0.166455	0.283424	0.147765	-0.672968	-0.612561	-0.592822	-0.6813	1.01329	0.752431	0.281528	0.692361
CPAR2_107300	-0.408916	-0.179618	-0.083852	0.0325503	-0.509913	-0.570055	-0.221976	-0.401767	-0.101407	-0.160549	-0.600038	0.344008
CPAR2_107310	0.277167	0.809191	0.209284	0.400079	0.737292	0.666002	0.941066	0.773109	0.383954	0.62107	0.617689	0.436497
CPAR2_107320	0.463065	0.341442	0.710171	0.325755	-0.154219	-0.225791	-0.141281	-0.26034	0.318404	0.306605	0.32658	0.517181
CPAR2_107330	1.14791	0.689546	1.07355	0.374297	0.268769	-0.0862256	-0.0684695	-0.0425605	-0.763388	-0.202204	0.0718421	-1.02898
CPAR2_107340	0.136749	-0.111578	0.396503	0.0390286	-0.18505	-0.2081	-0.0678614	-0.0555402	0.199794	0.237058	0.225983	0.182798
CPAR2_107350	-0.0436391	-0.070678	0.00519488	-0.0694274	-0.054512	-0.131044	-0.0120953	-0.0244234	-0.935615	-1.65649	-2.44796	-2.86056
CPAR2_107360	0.00460729	-0.0106681	-0.0111393	-0.00361416	-0.235959	0.0997879	-0.0885986	0.0940392	-0.236487	-0.379203	-0.599143	-1.57134
CPAR2_107370	0.085718	0.378253	-0.0400424	-0.0131545	0.402565	0.301736	0.415015	0.3908	-0.784494	-0.842385	-0.748344	-1.19873
CPAR2_107380	0.117017	-0.127217	-0.0951159	0.02249	-0.493807	-0.583217	-0.487661	-0.474309	-2.45125	-2.65878	-2.20493	-2.77995
CPAR2_107390	0.157216	0.13038	0.265839	0.302702	-0.249754	-0.389089	-0.539972	-0.435585	0.58608	0.483712	0.0450299	0.586838
CPAR2_107400	-0.111538	-0.240845	0.040182	0.125485	-0.0590491	-0.00829567	-0.170791	0.0376176	0.281432	0.165778	0.279422	0.360364
CPAR2_107410	-0.139288	-0.236087	-0.124081	-0.105224	0.00408412	-0.0898214	-0.194631	0.0111402	0.611768	0.415159	0.708148	0.789574
CPAR2_107420	0.257712	-0.0601145	0.332232	0.249249	-0.287909	-0.187146	-0.332911	-0.327827	0.0597981	0.0424964	0.208931	0.200647
CPAR2_107430	-0.258546	-0.225087	-0.365535	-0.251893	0.284049	0.284558	0.439389	0.45875	-0.0748025	-0.123549	0.103098	-0.375269
CPAR2_107440	-0.171929	-0.144417	-0.381486	-0.480611	-0.294901	-0.30466	-0.293408	-0.31415	1.40337	0.935131	0.539324	0.770364
CPAR2_107450	-0.191504	0.701693	-0.455043	-0.247131	1.58796	1.39891	0.574029	1.1388	0.384437	0.363704	0.0227873	-0.120884
CPAR2_107460	0.203909	0.217412	-0.194898	0.0690291	2.47914	2.28644	2.29618	2.40262	0.358375	0.683733	0.948542	-0.120516
CPAR2_107470	-0.197814	-0.0431626	-0.209457	-0.130133	-1.56549	-1.71787	-2.08619	-1.90897	-0.851543	-0.964372	-0.946732	-0.852746
CPAR2_107480	0.0306091	-0.123892	-0.160222	-0.198181	-0.635346	-0.366882	-0.313566	-0.275057	-1.11186	-1.16002	-1.30604	-1.38094
CPAR2_107490	0.567968	0.0760909	0.335476	0.327989	-0.411425	-0.306312	-0.212261	-0.424577	-0.680524	-0.508052	-0.304998	-0.776234
CPAR2_107500	0.236787	-0.0522008	0.0873655	-0.114779	0.113419	0.336454	0.268489	0.123481	2.25196	1.6175	1.64422	1.46242
CPAR2_107510	-0.0737978	0.00990209	-0.21507	-0.086301	0.932447	0.812158	0.912917	1.05018	0.114628	0.409359	0.517134	0.00761479
CPAR2_107520	-0.0181744	-0.120657	-0.000340609	-0.130768	-0.175124	-0.168115	-0.112237	-0.225777	-0.225483	-0.269319	-0.00945212	-0.0193534
CPAR2_107530	-0.238374	-0.02578	-0.299099	-0.0130773	-0.200149	-0.250926	-0.323451	-0.0957634	0.854573	0.71258	0.635243	0.622596
CPAR2_107540	-0.385021	-0.490809	-0.175745	-0.257718	-0.914698	-0.735674	-1.01598	-0.777685	-0.195969	-0.498899	-0.60897	-0.394793
CPAR2_107550	-0.125582	-0.264128	-0.0749669	-0.119333	-0.588442	-0.634946	-0.699794	-0.616005	0.173749	-0.145354	-0.272806	-0.0676443
CPAR2_107560	-0.191526	0.0620659	-0.0649107	-0.216426	0.41891	0.41057	0.531829	0.398898	-0.571179	-0.368845	-0.485922	-0.626323
CPAR2_107570	0.00610183	-0.0519713	0.0328035	-0.0641018	1.80579	0.710963	0.503606	1.32055	-2.43826	-3.41844	-3.01003	-3.13446
CPAR2_107580	-1.47401	-0.29231	-1.30072	-0.139308	1.46641	0.254418	0.146029	-0.0576533	0.818097	0.470213	-0.409668	-0.139873
CPAR2_107590	-0.00832326	0.197708	-0.10633	0.0136811	0.850414	0.892904	0.946354	0.981073	0.451861	0.656732	0.368561	0.436808
CPAR2_107600	0.0638634	1.40327	0.0669203	0.311765	2.4837	2.55727	2.41223	2.56968	1.45891	1.27804	1.08377	1.2991
CPAR2_107610	-0.0907178	-0.0789588	-0.13931	-0.129681	-0.582107	-0.66549	-0.69064	-0.524719	-0.00571894	-0.196096	-0.173156	-0.120338
CPAR2_107620	0.083365	-0.130775	0.073174	0.104872	-0.28552	-0.258771	-0.14696	-0.149989	-0.909094	-0.874955	-0.761415	-1.33369
CPAR2_107630	0.519561	0.220232	0.477442	0.5664	0.548903	0.199563	0.142272	0.215708	0.635835	0.219352	-0.40729	0.236339
CPAR2_107640	0.286888	-0.112912	0.571029	0.528059	-0.619656	-0.475857	-0.570025	-0.538253	0.395486	0.297229	0.0922026	0.390462
CPAR2_107650	-0.0017549	-0.0669114	-0.178423	-0.143209	0.0219834	-0.00494836	-0.0239317	0.119495	0.239879	0.0205066	0.132356	0.155234
CPAR2_107660	0.472253	0.407729	0.420749	0.682828	-0.569326	-0.564707	-0.429031	-0.800351	-1.20053	-1.46161	-0.766207	-1.17798
CPAR2_107670	-0.558751	-0.608031	-0.249067	-0.196808	-0.217844	0.0473473	0.245654	0.110014	0.855257	0.61153	0.0241641	0.629017
CPAR2_107680	0.196532	0.238696	0.267001	0.193388	-0.0690469	-0.102841	-0.0527389	-0.22817	0.163117	0.226943	0.347049	0.140985
CPAR2_107690	0.000290022	0.318506	0.14795	0.155934	1.0332	0.855048	0.801228	0.905984	0.958663	1.1823	1.49998	0.851159
CPAR2_107700	0.173687	0.136925	0.434811	0.225272	0.0958905	0.159783	0.213564	0.0492096	0.332613	0.218906	0.278049	0.536992
CPAR2_107710	-0.0205109	-0.0637621	-0.227081	-0.315482	-0.396462	-0.400672	-0.3198	-0.383661	-0.539231	-0.304666	-0.16432	-0.365342
CPAR2_107720	-0.329241	-0.22471	-0.582723	-0.376046	0.643426	0.697786	0.803726	0.708868	0.35561	0.518352	0.512429	0.0522601
CPAR2_107730	-0.284822	-0.0664227	-0.258709	-0.304894	-0.0592434	0.119234	-0.0420816	-0.000470383	0.0839753	0.122397	-0.317559	0.0601613
CPAR2_107740	0.0522276	-0.0445296	0.0959792	0.128869	-0.465261	-0.45277	-0.324127	-0.349695	-0.119204	-0.205097	-0.0990358	-0.128503
CPAR2_107750	0.603714	-0.0471313	0.647185	0.386988	-0.21975	-0.215472	-0.177771	-0.288809	-0.0879246	0.214147	-0.365388	-0.194226
CPAR2_107760	-0.0967221	-0.0553879	-0.0130773	-0.0221848	0.261721	0.336392	0.378496	0.488657	0.123305	0.135839	0.339376	0.147617
CPAR2_107770	-0.0580021	-0.0873428	0.137149	0.0749693	0.211081	0.280294	0.150862	0.170509	0.315353	0.1563	0.0296778	0.51558
CPAR2_107780	-0.401687	-0.0885573	-0.550295	-0.667547	0.358059	0.329071	0.166955	0.149215	-0.869297	-0.314492	-0.52492	-1.17736
CPAR2_107790	-0.460204	-0.480611	-0.294474	-0.318091	-0.31625	-0.136871	-0.161564	-0.103844	0.0907461	0.0549904	-0.226443	0.0572784
CPAR2_107800	0.0231787	0.0713878	-0.101237	-0.00720056	0.245104	0.383495	0.365365	0.265517	0.160725	0.0275037	-0.175042	0.0314044
CPAR2_107810	-0.40381	-0.41669	-0.324441	-0.539887	0.303534	0.184136	0.127446	0.228853	-0.104628	-0.00262643	0.529265	-0.132074
CPAR2_107820	0.0167937	0.0698415	0.0144201	0.0840576	-0.314317	-0.332132	-0.337333	-0.231351	-0.17888	-0.323342	-0.105098	0.0135739
CPAR2_107830	-0.239616	-0.125834	-0.177842	0.0185398	-0.757812	-0.913445	-1.03093	-0.852497	0.0640036	-0.336582	-0.41317	-0.0697014
CPAR2_107840	0.245505	0.13394	0.0967616	0.334213	-0.0482474	0.0328797	0.0250967	0.076683	0.31742	0.116982	-0.34828	0.0673406
CPAR2_107850	-0.381068	-0.0841577	-0.333601	-0.121486	0.0201245	0.139687	0.0528632	0.23352	0.173053	0.151415	0.408486	0.205543
CPAR2_107860	-0.113796	-0.0349252	-0.0373813	0.061515	0.334319	0.205665	0.182306	0.209871	0.00635476	-0.0608436	0.244615	0.0593228
CPAR2_107870	-0.0922587	-0.288298	-0.0497325	0.173038	-0.981585	-0.819363	-0.7407	-0.954448	0.48357	0.171613	-0.227187	0.326579
CPAR2_107880	-0.0634186	-0.302732	0.181909	0.0190799	-1.06536	-0.858841	-0.8428	-0.771809	-0.852465	-0.703539	-0.804372	-0.952859
CPAR2_107890	-0.103616	-0.250615	-0.0515415	0.133939	-0.893425	-0.872781	-0.873128	-0.777769	-0.166113	-0.130536	-0.110669	-0.13778
CPAR2_107900	0.343666	0.577973	0.44652	0.184696	0.260425	0.157357	-0.00403114	0.027767	0.556822	0.349952	0.725382	0.402125
CPAR2_107910	0.0807981	0.650801	-0.0821229	0.0252561	0.470969	0.312003	0.299672	0.309602	0.259497	0.494795	0.778502	0.359113
CPAR2_107920	-0.130368	-0.283438	-0.410098	-0.45917	-0.552003	-0.552898	-0.829873	-0.787641	-0.385597	-0.106449	0.284678	-0.103559
CPAR2_107930	0.0289877	-0.0531522	-0.24713	-0.295511	0.0731135	0.0666518	-0.028729	0.139096	0.491274	0.383182	0.203048	0.333061
CPAR2_107940	0.65645	0.692759	0.733341	0.280646	0.622378	0.832776	0.615084	0.635961	2.3244	1.74624	0.798371	1.68932
CPAR2_107950	-0.424929	-0.0953076	-0.400594	-0.366422	0.213661	0.199884	0.219287	0.151282	0.51789	0.244611	0.339883	0.693411
CPAR2_107960	-0.111699	0.134909	-0.190194	-0.212301	0.0888309	0.262548	0.428404	0.359208	-0.609646	-0.39987	-0.013386	-0.597647
CPAR2_107970	-0.102854	-0.105147	-0.0761304	0.0233647	-1.30131	-0.874867	-0.890781	-1.12385	-0.947714	-1.18429	-0.981199	-0.664454
CPAR2_107980	-0.176179	-0.217601	-0.329385	-0.504328	-0.360482	-0.372258	-0.454765	-0.432227	-1.44045	-1.24779	-0.967632	-1.57619
CPAR2_107990	0.319011	0.516001	0.129266	0.0716207	1.14982	0.613924	0.951031	0.910394	-0.370894	-0.469588	-0.376953	-1.41518
CPAR2_108000	2.13885	2.75401	2.05211	2.09336	2.66343	1.98219	2.32141	2.08885	0.972227	1.26018	1.20687	1.03684
CPAR2_108010	-0.00331515	0.085326	0.00528071	-0.148462	0.123381	0.154114	0.0833064	0.129568	-0.637902	-0.872962	-0.63153	-0.56833
CPAR2_108020	-0.140521	-0.303035	-0.389358	-0.317939	-0.152988	-0.0273986	-0.000813257	-0.110246	-0.216973	-0.33973	-0.141181	-0.270767
CPAR2_108030	0.20022	-0.0490868	0.490587	0.583195	-0.211026	-0.119785	-0.194422	-0.0750868	0.511543	0.377703	-0.0466685	0.41284
CPAR2_108040	0.110465	-0.143064	0.345951	0.35728	-0.303994	-0.278704	-0.494338	-0.225806	0.359314	0.0934055	-0.190824	0.335359
CPAR2_108050	0.442592	0.216882	0.265449	0.302324	-0.503643	-0.505208	-0.497727	-0.697431	-1.37983	-1.19418	-1.17498	-1.46851
CPAR2_108060	0.185859	0.432939	0.0131589	0.280929	1.00364	0.52005	-0.0928757	0.489975	-2.53515	-2.83961	-2.38953	-2.89044
CPAR2_108070	-0.344593	-0.254021	-0.229139	-0.377847	2.87199	1.97944	1.94578	2.24619	-1.72381	-1.83032	-1.88635	-2.39676
CPAR2_108080	-0.0820075	-0.237857	0.169624	0.129973	-0.254997	-0.313651	-0.39437	-0.443249	0.420347	0.0578942	0.130839	0.479763
CPAR2_108090	0.031598	0.120039	0.131246	0.098541	-0.0886826	-0.128163	0.00866431	-0.142863	0.394155	0.0986839	0.2675	0.551739
CPAR2_108100	0.206736	-0.0156806	0.395887	0.325834	-0.791007	-0.830126	-0.846458	-0.808604	-0.00995367	0.0185225	0.134402	0.0500652
CPAR2_108120	-0.44974	-0.311442	-0.440316	-0.442184	-0.212704	0.125604	-0.0196289	0.0194008	-0.325648	-0.548722	-0.446708	-0.190082
CPAR2_108130	-0.136534	-0.240216	-0.205302	-0.0655332	0.766628	0.667696	0.601615	0.662462	-0.442815	-0.1661	-0.243612	-0.169864
CPAR2_108140	-0.0851791	0.148115	-0.189908	-0.100435	0.259036	0.240466	0.221997	0.198405	0.269168	0.178468	-0.0603797	0.107064
CPAR2_108150	-0.219843	0.0699332	0.0958467	-0.200909	0.707369	0.500159	0.327874	0.601354	-2.67742	-1.74482	-1.07025	-2.05853
CPAR2_108170	0.275617	0.104727	0.219916	0.231079	0.125572	0.18205	0.0230258	0.0780932	-0.303969	0.0163676	-0.298333	-0.199114
CPAR2_108180	0.346925	0.333851	0.432064	0.192374	-0.0249659	-0.00635929	-0.0208978	-0.155877	0.982514	0.800596	0.107402	0.495808
CPAR2_108190	0.627907	1.03288	0.638289	0.646808	0.460995	0.451374	0.444303	0.33583	0.853086	0.695335	0.692191	0.857955
CPAR2_108200	-0.170206	-0.0933979	-0.266933	-0.223609	0.00609668	0.041615	0.31851	0.113538	-0.378643	-0.257039	-0.133356	-0.295321
CPAR2_108210	-0.430951	-0.556534	-0.463117	-0.54061	0.19866	0.272268	0.345024	0.248364	-0.151844	0.0869886	-0.0386614	-0.203706
CPAR2_108220	-0.213341	-0.903898	-0.243947	-0.201138	2.28198	1.51107	2.28945	1.78222	0.368532	0.831167	-0.310484	0.126025
CPAR2_108230	-0.0825747	0.193117	-1.53779	-0.120792	1.1698	3.56414	3.5293	3.60128	3.36413	3.13111	1.60467	1.36238
CPAR2_108240	-0.333989	-0.311636	-0.319321	-0.124038	-0.0397099	-0.261343	0.227532	0.22796	-0.576722	-0.112724	-0.256186	-0.791108
CPAR2_108260	-0.0934287	-0.0598896	-0.00656928	0.115191	-1.80124	-1.51698	-1.67136	-1.49836	-0.591248	-0.655482	-0.972921	-0.690812
CPAR2_108270	0.251195	-0.034408	0.305184	0.521408	-1.16699	-0.739282	-0.845139	-0.86722	-0.192011	-0.0757361	-0.290792	-0.396312
CPAR2_108280	2.5208	2.30876	2.62808	2.4296	2.65479	2.34351	2.69105	2.68269	2.16502	2.28367	1.12362	2.14014
CPAR2_108290	-0.208751	-0.150075	-0.231321	-0.23417	-0.447828	-0.458978	-0.313745	-0.514598	-0.5569	-0.512221	-0.290115	-0.159035
CPAR2_108300	-0.0635383	-0.0659303	-0.243801	-0.0503923	-0.406749	-0.43585	-0.554613	-0.467222	-1.08693	-0.915709	-0.491678	-0.867188
CPAR2_108310	-0.198195	-0.232338	-0.166351	-0.113129	-0.242978	-0.152034	-0.072866	-0.0160984	-0.350084	-0.38897	-0.0307994	-0.685709
CPAR2_108320	-0.0164591	-0.00674787	-0.0350594	0.0206964	0.49765	4.24836	3.70541	2.2192	3.1222	3.09716	1.38576	1.54836
CPAR2_108330	-0.603782	-0.0455618	-1.2151	-0.434022	-0.00924967	0.172547	0.249951	0.336974	1.22887	1.14509	1.08841	1.56363
CPAR2_108340	-0.106142	-1.67449	-0.248674	-0.104604	-0.274104	-1.94066	-4.10648	-1.22973	0.179359	0.495437	0.503972	-1.01384
CPAR2_108350	-0.36901	0.129495	-0.530007	-0.0206051	1.98197	1.78127	1.23567	1.46473	-1.18817	-1.30722	-1.5476	-2.16771
CPAR2_108360	-0.116499	0.028253	-0.351063	-0.185052	1.9815	0.804923	-0.00616677	0.0804179	3.52527	3.53307	2.22018	2.5739
CPAR2_108370	-0.163314	0.109986	-0.451081	-0.226162	0.788436	0.171268	-0.402984	0.0946389	4.08545	3.5164	2.20805	2.54684
CPAR2_108380	0.165155	-0.22181	0.477105	0.303499	-0.323839	-0.259003	-0.250987	-0.303319	1.88711	1.22178	0.62902	1.19809
CPAR2_108390	-0.176545	0.0487593	-0.349909	-0.308917	-0.217207	-0.209025	-0.330127	-0.366125	-0.453005	-0.69783	-0.669916	-0.300077
CPAR2_108400	0.260498	0.215298	0.11494	0.155117	-0.278194	-0.0126138	-0.137899	-0.0279899	-1.26587	-1.0767	-0.763718	-0.981624
CPAR2_108410	0.238772	-0.145979	0.35613	0.213457	0.199615	-0.00987103	0.19735	0.0976161	-0.794177	-0.661232	-0.23423	-1.00961
CPAR2_108420	-0.0744252	0.0221681	-0.163188	0.0140676	-0.740265	-0.938077	-1.164	-1.0819	-0.119616	-0.32642	-0.248351	0.111818
CPAR2_108430	-0.186133	-0.0704631	-0.395253	-0.258893	0.579782	0.281641	0.416469	0.376621	0.809693	0.642414	0.951952	0.668919
CPAR2_108440	-0.793655	-1.05278	-0.890025	-0.995777	-0.629054	-0.659793	-0.447948	-0.514269	-0.611281	-0.577703	-0.138907	-0.616023
CPAR2_108450	-0.370559	-0.484697	-0.230369	-0.329588	-0.608418	-0.653298	-0.716535	-0.660861	-0.401268	-0.477336	-0.107016	-0.510664
CPAR2_108460	-0.222835	-0.363131	-0.552545	-0.818039	-1.18433	-1.46751	-1.516	-1.42636	0.0879366	0.0605608	0.0745098	-0.069485
CPAR2_108470	0.184735	0.292941	0.236486	0.0641211	0.166291	0.143309	0.114533	0.165368	0.614531	0.329583	0.429716	0.484086
CPAR2_108480	0.126787	0.368496	0.068748	0.0346107	0.530727	0.290522	0.517329	0.465783	0.607421	0.462647	0.389561	0.587002
CPAR2_108490	0.305401	0.716291	0.402907	0.421571	1.54393	1.28208	1.35784	1.21791	0.959328	1.15775	1.04638	1.1782
CPAR2_108500	-0.00427107	0.281316	-0.0650297	-0.173809	0.277972	0.295088	0.240483	0.349099	0.253886	0.275244	0.465707	0.368769
CPAR2_108510	-0.0676936	0.655322	-0.174885	-0.415697	0.336191	0.510697	0.438452	0.648527	0.197046	0.0267211	-0.0267655	0.0616536
CPAR2_108520	-0.823574	-0.0983225	-0.924955	-0.716589	-0.461424	-0.341313	-0.373067	-0.511063	-0.14622	-0.459409	-0.0330288	-0.546638
CPAR2_108530	-0.110116	0.340057	-0.568975	-0.263921	0.666592	0.700731	0.634712	0.726391	2.29653	1.66844	1.62405	1.75421
CPAR2_108540	-0.375408	-0.0334008	-0.240197	-0.346223	0.573429	0.52957	0.381691	0.379213	-0.178846	-0.290844	-0.117434	-0.386421
CPAR2_108550	-0.581287	-0.465061	-0.902524	-0.752067	-0.468445	-0.267456	-0.394953	-0.23078	-1.21271	-1.36174	-1.35577	-1.55545
CPAR2_108560	0.171666	0.0871977	0.212055	0.0356264	-0.172564	-0.0459479	-0.0564122	-0.0647737	-0.213353	-0.084975	-0.268948	-0.271819
CPAR2_108570	0.117415	-0.0615545	0.358823	0.277462	-0.589923	-0.326203	0.102599	-0.194914	-0.308699	-0.00483426	-0.299053	-0.353213
CPAR2_108580	0.0230782	-0.283639	-0.0283811	-0.294265	-0.326055	-0.421055	-0.419501	-0.393951	-0.0957815	-0.191284	0.106059	-0.106167
CPAR2_108590	0.0790864	0.159261	-0.112321	0.035448	0.142883	0.115049	0.204931	0.126478	-0.00976684	-0.0289879	0.363719	0.168907
CPAR2_108600	0.0611984	-0.0953502	0.192461	0.225237	-0.634017	-0.729992	-0.922799	-0.669444	0.438643	0.0747103	-0.290765	0.443124
CPAR2_108610	-0.712421	-0.754356	-0.911389	-0.583241	-1.30126	-1.3056	-1.3776	-1.32552	-0.712776	-0.663429	-0.384975	-0.738146
CPAR2_108620	0.0613712	-0.10622	0.0156301	-0.110711	0.135273	-0.108605	0.0561483	0.162887	-0.0247295	0.14086	0.0419886	-0.24798
CPAR2_108630	0.0265964	-0.0501275	0.180877	-0.0417506	0.380968	0.2786	0.430796	0.439688	0.200983	0.264859	0.288423	0.156875
CPAR2_108640	-0.250018	-0.271373	-0.227789	-0.411924	0.254913	0.39789	0.336781	0.254751	-0.377697	-0.286011	-0.229207	-0.645355
CPAR2_108650	-0.0888649	-0.154852	0.149523	0.0627835	-0.893023	-0.946507	-0.935263	-0.83147	-0.104941	-0.23992	-0.00308496	-0.0578364
CPAR2_108660	0.116813	-0.115985	0.203952	0.163105	-0.3379	-0.300338	-0.300167	-0.527675	-0.563247	-0.435804	-0.640657	-0.364622
CPAR2_108670	-0.222966	-0.189192	-0.0631682	0.0619146	-0.458652	-0.52424	-0.484191	-0.300279	0.0664071	-0.018816	0.089822	0.0176344
CPAR2_108680	0.0599994	0.0431119	0.0543866	0.0532698	-0.347344	-0.336967	-0.432213	-0.433589	0.240546	-0.00818007	-0.124715	0.141112
CPAR2_108690	-0.10537	-1.16134	-0.244979	-0.665097	0.429881	0.353863	0.434716	0.434532	-0.327895	0.418134	0.391469	0.0354238
CPAR2_108700	0.0425176	0.739046	-0.101832	-0.1191	0.79497	0.851422	0.598514	0.71668	0.523672	0.449632	0.615939	0.186806
CPAR2_108710	-0.254254	-0.2552	-0.440425	-0.326042	-0.144885	-0.334176	-0.339147	-0.242623	-0.033511	-0.172192	0.0460495	-0.0198669
CPAR2_108720	0.378414	0.841117	0.43417	0.504901	0.942648	0.891362	0.855253	0.868532	1.0644	1.12981	0.67087	1.01182
CPAR2_108740	0.139473	0.0621746	0.14883	0.146252	-0.700538	-0.874273	-1.08137	-0.971417	0.0948865	0.00249083	0.0616403	0.570157
CPAR2_108750	0.347914	-0.152181	0.321732	0.0775478	-0.494249	-0.267967	-0.363913	-0.502357	-0.321139	-0.233148	0.291561	-0.339641
CPAR2_108760	0.0546432	-0.156593	0.185917	-0.018085	-1.19222	-1.68843	-1.81081	-1.81485	-0.400192	-0.353351	-0.508516	-0.412486
CPAR2_108770	0.0898318	0.257601	-0.041969	0.00644862	-0.0129736	0.224664	0.081859	0.229063	0.629559	0.303938	-0.059834	0.351959
CPAR2_108790	-0.126186	0.108977	-0.342556	-0.193919	0.555239	0.561303	0.533283	0.614118	1.00042	0.859737	0.764506	0.835322
CPAR2_108800	-0.400095	-0.10711	-0.648528	-0.530939	-0.158828	-0.144103	-0.287577	0.00463982	-0.0122548	-0.142666	-0.000533825	-0.309639
CPAR2_108810	0.0323643	-0.0565674	0.165819	0.288853	-0.0439216	0.120102	-0.190042	-0.0647561	-0.808882	-0.861821	-1.29667	-0.951392
CPAR2_108820	0.228833	0.407245	0.149781	0.10125	0.0963143	0.195999	0.181031	0.086381	-0.0434808	0.0487845	0.077369	0.103987
CPAR2_108830	0.901648	0.556388	0.99526	0.261904	-0.0896743	-0.218895	0.0824987	-0.0898516	-0.059539	0.128002	-0.211543	-0.46686
CPAR2_108840	0.305429	0.0952633	0.416585	0.325589	0.116637	0.0753515	0.201357	0.22386	-0.738634	-0.531382	-0.435886	-0.9679
CPAR2_108850	0.549291	-0.0164195	0.727516	0.748793	-0.506731	-0.142588	-0.237725	-0.276808	-0.855518	-0.541585	-0.648872	-1.12619
CPAR2_108860	-0.0662213	0.355972	0.252535	0.165666	1.0825	0.665195	0.731583	0.784475	-0.116524	-0.081251	-0.173608	-0.109145
CPAR2_108870	-0.28577	0.0547939	-0.154297	-0.0556774	0.141125	0.0837275	0.179202	0.17916	-1.18613	-1.19287	-1.0226	-0.799454
CPAR2_108880	0.048406	0.939381	-0.0202412	0.0299864	0.646025	0.510683	0.284442	0.630422	-1.66048	-1.51602	-1.2979	-1.18628
CPAR2_108890	0.334972	0.327076	0.331706	-0.0223737	0.612821	0.442301	0.33308	0.348973	-0.40138	-0.458443	-0.524805	-0.687812
CPAR2_108900	-0.173772	0.0673357	-0.283002	-0.402353	-0.156925	-0.0967226	-0.0627337	-0.047929	0.086577	-0.0523404	0.080153	0.153331
CPAR2_108910	-0.056146	-0.200788	-0.14048	-0.143907	0.72456	0.656772	0.723639	0.716117	0.149559	0.682738	0.603018	0.127768
CPAR2_108915	-0.595078	-0.571842	-0.62613	-0.620693	-0.00489721	0.137226	0.0836053	0.177889	0.137226	-0.205235	-0.248255	-0.468523
CPAR2_108920	-0.0798259	-0.263142	-0.164967	-0.0699651	-1.01786	-1.13079	-1.22959	-0.999401	-0.458573	-0.635209	-0.821885	-0.51534
CPAR2_108930	-0.157342	-0.125251	-0.355745	-0.407323	-0.0778166	-0.116549	-0.151868	-0.182968	-0.346577	-0.492267	-0.393159	-0.419063
CPAR2_108940	0.0205692	0.0829216	0.133663	0.254839	-0.319934	-0.142167	-0.0470119	-0.155436	-0.478434	-0.317419	-0.156094	-0.519294
CPAR2_108950	-0.0409363	0.10817	-0.276964	0.00672251	-1.05924	-0.895359	-1.20114	-0.740205	-0.920456	-1.16881	-0.73327	-0.686656
CPAR2_108960	-0.171777	-0.320135	-0.315205	-0.206718	0.111945	-0.0123402	0.0745621	0.182969	-0.772368	-0.67338	-0.664328	-0.656775
CPAR2_108970	-0.18874	-0.134227	-0.27242	-0.354291	0.101348	0.0168946	0.00432245	-0.105505	-0.423434	-0.422274	-0.281325	-0.460132
CPAR2_108980	-0.0886721	-0.0157293	-0.222016	-0.0603879	-0.509006	-0.287978	-0.326469	-0.273305	-0.549149	-0.622556	-0.723354	-0.508145
CPAR2_108990	-0.0233188	0.0646202	-0.116629	-0.273886	0.0690424	-0.0987688	-0.104433	-0.120279	-0.164244	-0.367476	-0.101101	-0.272539
CPAR2_109000	-0.0617414	0.090184	0.0104041	0.0199784	0.406776	0.309032	0.378926	0.308306	0.310877	0.163061	0.366828	0.197514
CPAR2_109010	2.57878	2.58241	2.17555	2.5549	3.13946	2.57049	3.13396	3.13487	0.643073	0.7757	0.700389	0.68705
CPAR2_109020	-0.08812	-0.0895141	-0.172288	-0.102984	0.28475	0.159628	0.244677	0.0936569	0.232167	0.224816	0.0676609	0.108555
CPAR2_109030	0.548814	0.805922	0.597655	0.538913	0.59726	0.352576	0.650643	0.380339	0.324573	0.448165	0.410282	0.525857
CPAR2_109040	0.347622	0.321673	0.34895	0.38567	0.439287	0.335758	0.428089	0.187324	0.630638	0.655282	0.663983	1.06341
CPAR2_109050	-0.00224591	0.661843	0.560847	0.350402	1.09273	0.342961	0.482933	0.851191	-0.227915	0.0674836	-0.408123	-0.170415
CPAR2_109060	0.703174	0.17201	0.714067	0.277972	-0.160406	-0.210302	-0.102658	-0.216054	0.414467	0.450997	0.224878	0.207842
CPAR2_109070	-0.284745	0.0834973	-0.395578	-0.40033	0.0583358	0.00826859	-0.0986778	-0.0486481	-0.797232	-0.824631	-0.700411	-0.895769
CPAR2_109080	0.156343	0.131753	0.516635	0.31911	-0.0766336	-0.112711	0.00791004	-0.0547465	-0.0241012	-0.104775	-0.020271	-0.152633
CPAR2_109090	0.212847	0.153267	0.252343	0.232467	-0.0473184	0.0337541	-0.0937378	-0.0290745	0.141191	0.331304	0.0134506	0.156119
CPAR2_109100	-0.148955	0.00810631	-0.00167913	0.0640015	0.898478	0.73217	0.537871	0.784966	0.217081	0.219216	0.112978	0.159865
CPAR2_109110	-0.229323	0.107247	-0.104801	-0.370686	0.176863	0.425832	0.525583	0.357362	-0.230277	-0.239454	-0.232667	-0.362074
CPAR2_109120	0.128046	0.0693983	0.226954	0.0758087	-0.547244	-0.759663	-0.79664	-0.764858	-0.568798	-0.330123	-0.14962	-0.24785
CPAR2_109130	-0.0948084	-0.296223	-0.443578	-0.524662	-0.633663	-0.694546	-0.966809	-0.902906	-0.523044	-0.430775	-0.299332	-0.936178
CPAR2_109140	-0.0659103	0.0549566	-0.18228	-0.106053	0.0593322	0.0728906	-0.0592878	0.0224399	-0.665899	-0.634929	-0.42735	-0.895375
CPAR2_109150	-0.0229576	0.110373	0.028509	0.0114191	-0.995262	-1.03806	-1.28097	-1.03822	-0.173304	-0.363896	-0.229536	0.00824099
CPAR2_109160	0.573778	1.93313	0.519279	0.402377	1.48925	1.25076	1.46572	1.36801	-0.49761	-0.0925053	0.250249	-0.391472
CPAR2_109170	-0.193125	-0.0607084	-0.471994	-0.275744	-1.44029	-1.57494	-1.88879	-1.68111	-0.765909	-0.453552	-0.723502	-0.327584
CPAR2_109180	0.183317	-0.071958	0.353163	0.399826	-0.173929	-0.533949	-0.679676	-0.518669	0.624484	0.488941	-0.116793	0.71552
CPAR2_109190	0.304546	0.101404	0.774609	0.329602	0.0359462	-0.0417788	-0.0667627	-0.161751	0.995138	0.893991	0.419579	0.824656
CPAR2_109200	-0.0390959	0.226283	-0.0603107	0.260863	-0.205605	-0.426012	-0.41035	-0.330501	0.679321	0.989127	0.792046	1.01328
CPAR2_109210	-0.733264	0.402963	-0.901301	-0.288855	0.043473	0.048946	-0.154536	0.183581	-0.426699	-0.443752	-0.631312	-0.695964
CPAR2_109220	-0.00312256	-0.324645	0.21544	0.180975	-0.43695	-0.365187	-0.36665	-0.471303	0.938343	1.04524	0.108063	0.770969
CPAR2_109230	-0.0970841	0.278958	-0.144527	-0.0960854	0.995897	0.876583	1.03785	0.977007	0.904958	0.863161	0.636688	0.565724
CPAR2_109240	0.0188454	0.00908047	0.109091	0.16379	0.241105	0.114578	0.0542036	0.0558823	0.216947	0.0854195	0.156893	0.244569
CPAR2_109250	-0.224271	0.0544576	-0.369393	-0.150953	-1.35283	-1.5117	-1.80998	-1.6942	-0.379852	-0.570495	-0.41966	-0.0813244
CPAR2_109260	-0.662583	-0.830029	-0.700958	-0.709354	-0.603327	-0.30968	-0.269889	-0.482516	0.587383	0.806428	0.859994	0.332175
CPAR2_109270	0.0461912	0.0599889	0.385272	0.314215	0.569828	0.467288	0.486978	0.477275	3.18491	3.31257	1.74483	3.45476
CPAR2_109280	-0.384682	-0.222944	-0.629069	-0.441993	-0.0937308	0.0855045	0.0438851	0.140319	0.503902	0.581864	0.895079	0.148204
CPAR2_109290	0.01567	-0.00636721	0.097408	0.172147	-0.60503	-0.632969	-0.729283	-0.495682	-0.00403519	-0.255675	-0.175546	0.187924
CPAR2_109300	0.401688	0.273265	0.393388	0.306036	0.339529	0.286334	0.374481	0.339661	-0.244756	-0.1403	0.0562021	-0.204251
CPAR2_109310	0.288747	0.677503	0.355003	0.122852	0.552076	0.513222	0.532346	0.438794	0.17206	0.251091	0.0665264	0.252872
CPAR2_109320	0.701046	0.118508	0.670098	0.286348	-0.376893	-0.292573	-0.167867	-0.485959	-0.888199	-0.657216	-0.46847	-0.877565
CPAR2_109330	0.345335	0.199225	0.501957	0.149097	0.290273	-0.127257	0.0550366	-0.00701614	-0.302357	-0.585407	0.113558	-0.501859
CPAR2_109340	-0.0176411	-0.111545	-0.0331517	0.043161	-0.783861	-0.938403	-0.848655	-0.958616	-0.209949	-0.406663	-0.341007	-0.234474
CPAR2_109350	-0.207172	-0.202537	-0.217159	-0.0859055	-1.10113	-1.08841	-1.3324	-1.20296	-0.147805	-0.356861	-0.168929	-0.0683818
CPAR2_109360	0.16085	-0.00424826	0.24405	0.244342	-0.352276	-0.315869	-0.395843	-0.448195	-0.372131	-0.314584	-0.227605	-0.4283
CPAR2_109370	-0.224455	-0.157359	-0.110555	-0.0609956	-0.900742	-0.831279	-1.10455	-0.933738	-0.24916	-0.40713	-0.383969	-0.114344
CPAR2_109380	-0.0861964	0.0706577	-0.433369	0.0439919	2.5973	2.24149	2.39434	2.65348	0.208658	0.468712	0.326305	-0.156736
CPAR2_109390	-0.0377603	0.12202	0.0894775	0.147796	-0.345078	-0.187818	0.0482177	0.0103129	1.12694	0.538684	0.278708	0.0546331
CPAR2_109400	-0.154061	0.113158	-0.0986213	-0.305451	0.846117	-0.455787	-0.494201	-0.64675	1.56073	1.54726	0.812493	0.587512
CPAR2_109410	0.319965	0.407872	0.350113	0.211306	-0.106605	-0.0164782	0.00687402	-0.159015	0.417405	0.2624	0.520611	0.27761
CPAR2_109420	0.235486	0.403496	0.111346	0.101248	-0.270633	-0.230914	-0.294925	-0.298231	0.418491	0.210145	0.536763	0.516769
CPAR2_109430	-0.143734	-0.277148	-0.0564658	-0.0258599	-1.25227	-1.15051	-1.41012	-1.28421	-0.688703	-0.748521	-0.603055	-0.168847
CPAR2_109440	-0.0797925	-0.113788	0.0320049	-0.0109803	-0.505559	-0.485649	-0.507579	-0.516307	-0.929388	-0.875159	-0.671762	-1.03647
CPAR2_109450	-0.139746	0.191364	-0.251677	-0.178701	0.243665	0.215648	0.226324	0.386465	0.0451435	0.059785	-0.43184	-0.475205
CPAR2_109460	-0.219771	0.476388	-0.108041	-0.158858	0.502501	-0.346699	-0.422808	-0.549199	1.78602	1.21429	0.662574	0.476284
CPAR2_109470	0.046145	0.115002	0.212739	0.153869	-0.293494	-0.233034	0.00300043	-0.0278418	0.738355	0.351146	-0.075845	-0.157442
CPAR2_109480	0.0715359	-0.020893	0.058709	0.163324	-0.717803	-0.83833	-0.955878	-1.00845	-0.431602	-0.713752	-0.80216	-0.377352
CPAR2_109490	0.043259	0.219646	-0.0137213	0.260713	0.554039	0.503509	0.648132	0.538258	0.0663935	0.000283921	0.295551	0.0153974
CPAR2_109500	0.256273	-0.0318976	0.126668	0.0975204	2.12786	1.79903	2.00249	1.99435	0.0529906	0.678505	1.15116	-0.61518
CPAR2_109510	0.233111	0.258193	0.26513	0.239786	0.0329345	-0.0280656	0.00747312	-0.136399	1.16499	0.966934	0.805392	1.09954
CPAR2_109520	0.361757	0.214443	0.388411	0.215035	-0.278495	-0.36975	-0.296542	-0.344712	-0.237405	-0.169767	0.380834	-0.164101
CPAR2_109530	0.0913688	0.187298	-0.048567	0.089472	0.18856	-0.0131482	0.00870912	-0.00499461	-0.458013	-0.453812	-0.531397	-0.46123
CPAR2_109540	0.584964	0.504902	0.635628	0.273486	0.710042	0.734178	0.558236	0.675545	0.707321	0.456629	0.742685	0.70389
CPAR2_109545	-0.324831	-0.247762	-0.403133	-0.137032	-1.09465	-1.12016	-1.02505	-1.13385	0.124499	-0.170346	-0.142662	0.0895973
CPAR2_109550	-0.31286	-0.0890082	-0.537597	-0.241105	-0.979177	-1.06391	-1.01388	-1.05568	0.172474	-0.384971	-0.211904	0.23682
CPAR2_109560	0.0267049	-0.0716721	0.0263935	0.0211267	-0.0417052	-0.0702292	-0.105594	-0.0614645	1.06724	0.733331	0.511649	0.910022
CPAR2_109570	-0.287161	-0.136795	-0.287846	-0.167929	-0.116506	-0.143287	-0.121096	-0.223382	-0.25452	-0.427299	-0.321586	-0.165991
CPAR2_109580	0.145052	0.10857	0.25239	0.1661	-0.276423	-0.137357	-0.123396	-0.200189	-0.0800937	-0.106401	0.171429	0.108747
CPAR2_109590	1.15042	0.10198	1.28267	0.7909	-0.609136	-0.513058	-0.462506	-0.619306	-0.648213	0.0827114	0.174856	-0.497609
CPAR2_109600	0.103171	0.251224	0.209608	0.0134715	0.289206	0.392466	0.375279	0.365306	0.666739	0.431244	0.364836	0.304206
CPAR2_109610	0.13585	0.24594	0.270914	0.348036	-0.494063	-0.79271	-1.05389	-0.709256	0.334175	0.0148277	-0.425224	0.295001
CPAR2_109620	-0.226761	-0.639773	-0.0615454	-0.110255	-1.64023	-1.64721	-1.53454	-1.72187	-0.621242	-0.844911	-1.14015	-0.927477
CPAR2_109630	-0.261122	-0.137376	-0.193234	-0.201908	-1.51523	-1.6732	-1.99103	-1.81435	-0.631892	-0.587582	-0.700024	-0.269086
CPAR2_109640	-0.0635335	0.156279	-0.370643	-0.182012	0.0673646	-0.184511	-0.286232	-0.0231274	0.0924407	0.328	0.0645933	0.0481222
CPAR2_109650	0.0392603	0.0708929	0.152049	0.321266	0.138079	-0.0269732	-0.161596	0.0154625	0.664364	0.384621	0.143667	0.460791
CPAR2_109660	1.1924	1.79806	1.12288	1.43891	1.83582	1.69102	1.86157	1.69873	2.00447	1.52358	0.905332	1.91022
CPAR2_109670	-0.141157	0.122518	-0.110085	-0.291809	-0.351644	-0.23357	-0.322293	-0.489304	-0.479203	-0.509269	-0.416865	-0.285899
CPAR2_109680	-0.0233036	0.203765	0.00366338	0.0386526	0.611595	0.517246	0.459299	0.456716	-0.785575	-0.377192	-0.387726	-0.824385
CPAR2_109690	-0.74957	0.0865595	-0.709126	-0.497165	-0.0866982	0.302088	0.237285	0.200254	0.968485	0.631622	0.472419	0.262669
CPAR2_109700	-0.0120437	0.527402	0.0284394	-0.0114895	0.182217	0.190738	0.103843	0.221747	-0.420656	-0.22438	-0.00961122	-0.162997
CPAR2_109710	-0.253222	-0.288399	-0.402519	-0.29297	-0.370801	-0.31471	-0.24754	-0.363902	0.28515	0.264642	-0.062122	0.294959
CPAR2_109720	-0.448626	-0.405735	-0.311351	-0.191861	-0.16577	-0.134307	-0.328834	-0.183425	-0.23336	-0.242297	-0.295797	-0.0304498
CPAR2_109730	0.442907	0.943491	0.362559	0.464475	0.346273	0.167322	0.524791	0.229935	-0.481819	-0.455063	-0.287013	-0.416812
CPAR2_109740	-0.556634	-0.157411	-0.486658	-0.164292	-0.346908	-0.263643	-0.30475	-0.515867	0.44236	0.422707	0.0781045	0.431635
CPAR2_109750	0.0780228	0.26596	0.173394	0.216467	0.0173751	-0.193055	-0.260477	-0.134501	0.769862	0.457972	1.13234	0.702069
CPAR2_109760	0.259442	0.825589	0.259499	0.17848	-0.449823	-0.20489	-0.0745818	-0.206333	1.01742	1.16212	0.525136	0.919305
CPAR2_109770	1.44853	2.45779	1.19122	1.19463	0.937906	1.2943	1.28255	1.03017	0.262092	0.743142	0.328878	0.250319
CPAR2_109780	0.270358	0.207817	0.218053	-0.0933247	1.11571	1.03276	1.24469	1.07542	0.0934469	0.34307	-0.100731	0.0357535
CPAR2_109790	-0.135765	-0.526656	0.0480571	-0.11894	-1.22549	-1.14007	-1.22429	-1.28568	0.436174	0.223841	-0.300028	0.169538
CPAR2_109800	0.0937591	0.41039	-0.0519726	-0.0218406	0.259347	0.448596	0.257327	0.506156	0.871764	1.3179	1.13757	0.948031
CPAR2_109810	0.081071	-0.122429	0.372606	0.433371	-0.715433	-0.708131	-0.876635	-0.657368	0.445561	0.260102	-0.457557	0.413503
CPAR2_109830	-0.140112	-0.241765	0.010658	0.0737195	-0.635483	-0.506801	-0.567863	-0.462845	0.480936	-0.0714848	0.00202799	0.215827
CPAR2_109840	-0.194193	-0.0935232	-0.247526	0.00823084	-0.112616	-0.220203	-0.177974	-0.20433	0.722977	0.431845	0.245279	0.612988
CPAR2_109850	0.0919733	-0.0539139	0.239977	0.280365	-0.42423	-0.468767	-0.675624	-0.496654	1.89023	1.50998	0.973504	1.63664
CPAR2_109860	0.445115	0.567283	0.288393	0.583578	0.316588	0.328038	0.281247	0.300399	-0.562651	-0.298165	-0.314161	-0.302666
CPAR2_109870	-1.15883	-1.34443	-1.24614	-1.43898	1.67337	1.73091	1.81989	1.61605	2.77827	2.29151	1.95437	1.69207
CPAR2_109880	-0.573177	-0.627868	-0.652639	-0.764434	0.0457659	0.0238493	0.169621	0.0773917	0.0227976	-0.13857	0.287416	-0.236988
CPAR2_109890	0.186742	0.212599	0.164434	0.133394	0.384909	0.377566	0.491045	0.36458	0.725737	0.469859	0.482645	0.717729
CPAR2_109900	0.595444	1.02736	1.1587	0.285107	-0.253739	-0.117965	0.0378622	-0.0202852	-0.0232273	-0.118888	0.143742	-0.0321665
CPAR2_109910	0.0975766	0.284997	0.0486914	0.264208	1.66476	1.66023	1.82775	1.83057	0.299419	0.640271	0.626368	0.107734
CPAR2_109920	0.266617	0.558887	0.347729	0.193122	0.423143	0.280613	0.438916	0.279697	-0.0128742	0.162635	0.0347436	-0.36911
CPAR2_109930	0.214551	0.486231	-0.172452	-0.0758575	0.784247	0.955365	1.09392	0.903312	0.24505	0.0928308	-0.179806	-0.0976522
CPAR2_109940	-0.310642	-0.312881	-0.345899	-0.319973	-1.03196	-1.16484	-1.39185	-1.03557	-0.356088	-0.627582	-0.506581	-0.268862
CPAR2_109950	0.0707319	-0.135489	0.229728	0.26405	-0.5671	-0.700592	-0.74302	-0.571555	0.760723	0.594843	-0.00706719	0.487716
CPAR2_109960	-0.150938	0.0436384	-0.215538	-0.184814	0.00858679	-0.0647483	-0.0557541	-0.0753258	0.138201	-0.0514582	0.0986756	0.0289985
CPAR2_109970	-0.271703	-0.415396	-0.443829	-0.488373	-0.732122	-0.676473	-0.83685	-0.675199	-0.58292	-0.323144	-0.285359	-0.396915
CPAR2_109980	0.298127	-0.115797	0.485739	0.32319	-0.533954	-0.582915	-0.342526	-0.516826	-0.379224	-0.164807	-0.298481	-0.579685
CPAR2_109990	0.439874	0.724255	0.839959	0.564344	-0.341148	-0.386859	-0.351652	-0.359297	-0.640229	-0.837521	-0.629743	-0.996546
CPAR2_110000	-0.0245971	-0.0983577	-0.0332647	-0.0306003	-0.408279	-0.372177	-0.4987	-0.501775	-0.00740601	-0.0785328	-0.202016	0.0652195
CPAR2_110010	0.445623	0.124284	0.58304	0.335476	0.0723998	0.0936301	0.0222904	-0.0126215	-0.0215052	0.125461	0.225482	0.106051
CPAR2_110020	0.497804	0.203092	0.507725	0.543325	0.027411	0.182715	0.0699509	0.156208	-0.154612	0.135858	-0.43893	0.0339278
CPAR2_110030	0.160983	0.206125	0.11917	0.0288639	0.464923	0.367264	0.464906	0.163446	0.025431	0.326083	0.293609	0.233294
CPAR2_110040	-0.0740261	-0.133869	-0.00787926	0.0910471	-0.199056	-0.364471	-0.738125	-0.52254	-0.125484	-0.445349	-0.464676	0.0639632
CPAR2_110050	-0.10781	0.191647	-0.315926	-0.294008	0.22462	0.278608	0.131462	0.287912	0.449741	0.275309	0.46332	0.320045
CPAR2_110060	-0.621945	-0.273546	-0.269411	-0.744973	0.0849003	-0.012179	-0.0212204	-0.109047	-1.38596	-0.701237	-1.07786	-2.33063
CPAR2_110070	0.353479	0.0582547	0.464883	0.385478	0.066524	-0.020461	0.11267	0.0529613	-0.220517	0.0885496	0.115157	-0.192366
CPAR2_110080	-0.00829921	0.0293651	-0.0357881	0.121498	-0.761399	-0.960856	-1.19137	-0.962107	-0.0707416	-0.304973	-0.492679	0.216139
CPAR2_110090	-0.957933	-0.705372	-0.870748	-0.571637	0.548742	0.468868	0.564645	0.375048	-0.123177	-0.299011	0.0241921	-0.564816
CPAR2_110100	0.0525502	0.191361	-0.154556	0.0105522	0.295071	0.307526	0.387999	0.381666	0.058732	-0.100209	0.178966	-0.222007
CPAR2_110110	-0.220856	-0.154019	-0.34133	-0.204143	-0.217568	-0.0875828	-0.0653103	-0.138103	-0.868362	-0.799869	-0.713749	-0.581703
CPAR2_110120	0.0646524	-0.0957634	0.354428	0.011339	-0.499373	-0.357027	-0.260917	-0.370881	-0.662932	-0.596696	-0.917937	-0.956516
CPAR2_110130	-0.103264	-0.0343037	-0.0650828	-0.244531	-0.440826	-0.245324	-0.253684	-0.179621	-0.661447	-0.678925	-0.621788	-0.948315
CPAR2_110140	-0.191407	-0.299016	-0.311318	-0.128754	-0.977588	-1.05144	-1.12605	-0.964137	-0.514444	-0.799249	-0.379001	-0.123065
CPAR2_110150	-0.00185348	0.207179	-0.175845	-0.073315	1.85368	1.57821	1.52692	1.67985	3.07259	2.90149	2.11097	3.0758
CPAR2_110160	0.255053	0.413951	0.0929509	0.0487536	0.661959	0.695523	0.867893	0.842049	-0.558454	-0.720676	-0.529885	-1.11234
CPAR2_110170	-0.0409021	0.0720714	-0.0979133	-0.679082	-0.296697	-0.250864	-0.103058	0.0995743	-0.216069	-0.469954	-0.147488	-0.391758
CPAR2_110180	0.130951	0.153245	-0.0354493	-0.788407	0.0762677	0.108547	0.0704586	0.0677474	1.24327	0.806383	1.04074	1.62381
CPAR2_110190	0.279279	0.309098	0.227369	0.333643	0.0146727	-0.0265147	0.109398	0.147505	1.00627	0.699897	0.493592	0.764868
CPAR2_110200	0.396724	0.498149	0.535073	0.485184	0.638468	0.609086	0.58123	0.526847	1.10583	0.939409	0.778586	1.05696
CPAR2_110210	-0.231074	-0.438301	-0.207258	-0.372472	-1.28332	-1.13759	-1.24143	-1.22657	-0.248588	-0.222684	-0.354777	-0.0341518
CPAR2_110220	0.0283984	0.43154	-0.11027	-0.0359482	0.0563201	-0.0225095	-0.112947	-0.0859102	0.145451	-0.212833	0.0792691	0.012277
CPAR2_110230	-0.282801	-0.131526	-0.516129	-0.338645	0.00904794	0.0347628	-0.167263	-0.0457436	-0.371965	-0.228563	-0.267614	-0.453045
CPAR2_110240	0.596369	0.362231	0.5591	0.450126	0.371692	0.324805	0.402962	0.307947	-0.270066	-0.157363	-0.351069	-0.0892728
CPAR2_110250	-0.0300677	-0.0921096	0.104033	0.153039	-0.389048	-0.358178	-0.913735	-0.5489	0.0797738	-0.130504	-0.290024	0.429298
CPAR2_110260	0.223558	-0.00951722	0.467986	0.435842	-0.49174	-0.418253	-0.599337	-0.611968	0.312246	0.335499	0.00163069	0.497616
CPAR2_110270	-0.0671501	-0.0391581	0.0184604	-0.113781	0.00100919	-0.0728433	-0.0708338	-0.0016243	-0.0596497	-0.102716	-0.0205716	-0.124368
CPAR2_110280	0.0721532	0.344573	0.0239709	-0.0107913	-0.333117	-0.629908	-0.52259	-0.423614	-1.15351	-0.847018	-0.727789	-0.911449
CPAR2_110290	-0.15038	0.0164997	-0.241579	-0.153046	-1.38164	-1.59772	-1.81984	-1.77278	-0.438861	-0.552815	-0.657927	-0.134287
CPAR2_110300	-0.0612532	-0.77502	-0.159385	-0.418111	0.00291838	0.204213	0.24582	0.00585234	-0.121095	0.129054	0.284967	-0.616867
CPAR2_110310	-0.300582	-0.141203	-0.407817	-0.271852	-1.47324	-1.72293	-1.9753	-1.92544	-0.605814	-0.519038	-0.810119	-0.260707
CPAR2_110320	0.0429435	0.00701114	0.261365	0.162151	-0.561943	-0.76287	-0.848406	-0.810864	0.279674	0.0701491	-0.183142	0.479394
CPAR2_110330	0.698159	0.463107	0.811339	0.620906	0.791209	0.514329	0.5714	0.471948	0.42294	0.670125	0.372078	0.394831
CPAR2_110340	-0.167716	-0.163287	-0.176608	-0.221699	-0.0355639	-0.111676	-0.110161	-0.0581333	-0.429195	-0.436192	-0.221904	-0.30842
CPAR2_110350	-0.530605	-0.227273	-0.762198	-0.761111	0.312837	0.112865	0.0222535	0.00582099	-0.108498	0.125454	-0.32237	0.00957627
CPAR2_110360	0.274746	0.148647	0.332829	0.12231	-0.441144	-0.480412	-0.284846	-0.594588	1.05096	0.927075	0.172246	0.629696
CPAR2_110370	0.104588	0.212619	0.065356	0.127521	0.151784	0.0656328	0.0448837	0.0681843	1.54605	1.48404	0.929517	1.20939
CPAR2_110380	-0.0247773	0.19889	0.0367914	-0.0379583	-0.862891	-0.77557	-0.714846	-0.950176	-0.272546	-0.651279	-0.297253	-0.357269
CPAR2_110390	0.220398	0.0803289	0.459949	0.124909	-0.465413	-0.386053	-0.375867	-0.510132	-0.242311	-0.128497	0.0421733	-0.0500752
CPAR2_110400	-0.342387	-0.219849	-1.12079	-0.716564	-2.0103	-2.23054	-2.21365	-2.10439	-0.436605	-0.0153097	0.0688246	-0.0783065
CPAR2_110410	-0.369971	-0.259239	-0.248755	-0.295412	0.17954	0.158255	0.139464	0.26815	-0.637147	-0.517052	-0.295214	-0.752393
CPAR2_110420	-0.288417	1.10475	-0.749144	-0.122524	1.0313	0.671452	0.521111	0.557527	-0.352537	-0.0344957	-0.292981	-0.72964
CPAR2_110430	-0.251149	-0.055549	-0.621243	-0.0123855	0.564232	0.966707	0.954029	1.145	0.425682	0.39019	0.338345	-0.196342
CPAR2_110440	-0.137404	-0.148861	0.239354	-0.0542907	0.135725	0.357722	0.230323	0.142973	0.230546	0.239052	0.0812212	0.255098
CPAR2_110450	0.0939393	-0.0794603	0.217249	0.269715	-0.0279367	0.0594096	-0.0900309	0.0721789	-0.338132	-0.415152	-0.44697	0.00232138
CPAR2_110460	0.178835	0.260728	-0.0307301	0.120671	0.215688	0.146881	0.259875	0.0728203	-0.84188	-0.784895	-0.576055	-0.942237
CPAR2_110470	-0.353455	-0.140725	-0.30578	-0.0666644	-0.942005	-1.00214	-1.06802	-0.995038	0.318532	-0.0442993	0.0746637	0.508371
CPAR2_110480	-0.0338269	-0.0659404	0.0560158	0.105473	-0.663517	-0.794858	-0.820442	-0.578788	-0.512339	-0.754817	-0.639469	-0.687578
CPAR2_110490	0.35336	0.39485	0.146477	0.190332	-0.292329	-0.127256	0.0146331	-0.145736	0.0181855	-0.0607841	-0.051709	-0.239506
CPAR2_300020	-0.940578	-0.323606	-0.87107	-0.791102	0.0689896	-0.0522633	0.0432848	-0.0350396	-0.427024	-0.287344	-0.514102	-1.33823
CPAR2_300030	-0.40966	-0.359992	-0.573004	-0.630458	-0.343407	-0.07499	-0.41853	0.00292967	-0.473523	0.0196543	-0.467799	-0.320474
CPAR2_300040	-0.154603	0.0733451	-0.376781	-0.225482	-0.147109	0.103721	0.0806519	0.0794748	-0.189923	-0.0600295	0.0462638	-0.239745
CPAR2_300050	-0.312147	0.0705606	-0.319382	-0.385044	-0.0899396	0.00587778	-0.0514086	-0.0666735	-0.225289	-0.490628	-0.111879	-0.22081
CPAR2_300060	-0.365744	-0.158938	-0.40756	-0.471324	0.00662723	0.0424371	0.118384	0.0497503	-0.402393	-0.352625	-0.169176	-0.0101934
CPAR2_300070	-0.131581	-0.0992188	-0.019532	0.124293	-0.562205	-0.451529	-0.484531	-0.406509	0.152693	0.012359	-0.014868	-0.0263169
CPAR2_300080	0.182293	0.0411021	0.061658	0.00138601	-0.534568	-0.290998	-0.198997	-0.296321	-0.528228	-0.513068	-0.336099	-0.354785
CPAR2_300090	0.184151	-0.00845558	0.298135	0.154112	-0.204258	-0.286855	-0.324836	-0.361688	-0.416332	-0.252248	0.0308496	-0.146945
CPAR2_300100	0.419941	0.289263	0.428069	0.310707	0.0755631	-0.0648738	0.00699181	-0.0589013	0.590007	0.488732	0.34894	0.660212
CPAR2_300110	0.122964	0.164744	0.441866	0.159425	0.969039	0.797933	0.977312	0.948364	0.454208	1.12014	1.10835	0.59571
CPAR2_300120	-0.0841358	-0.358597	-0.180076	-0.446734	4.5444	3.79244	3.42594	4.67613	1.23265	1.32102	1.5537	1.79015
CPAR2_300130	0.121917	0.0215956	0.218485	0.0460774	3.32932	2.93195	2.81479	4.02157	1.48591	1.24568	1.06264	1.5308
CPAR2_300140	-0.319297	-0.495059	-0.594205	-0.293913	0.431228	0.411464	0.547504	0.539246	-0.181399	-0.101515	0.159651	-0.141308
CPAR2_300150	-0.382877	-0.397199	-0.147835	-0.30957	-0.357235	-0.092335	-0.0682385	-0.0988793	-0.472614	-0.459798	-0.306001	-0.342255
CPAR2_300160	-0.110078	-0.103803	-0.171265	-0.136028	-0.421265	-0.29178	-0.384916	-0.360719	-0.30517	-0.373821	-0.370828	-0.307477
CPAR2_300170	-0.221442	-0.0233041	-0.30121	-0.129857	0.229541	0.280118	0.295934	0.257839	-0.216519	-0.0993226	-0.07665	-0.233408
CPAR2_300180	-0.10525	0.137923	-0.105141	0.0928315	-0.161667	-0.189996	-0.354256	-0.0174284	0.139559	0.0455717	-0.557735	0.197678
CPAR2_300190	0.614182	0.051767	0.563227	0.127704	1.89295	1.68116	2.0375	1.94363	0.488741	1.05494	1.29532	0.1426
CPAR2_300200	0.780485	0.902903	1.15101	0.61263	2.4837	2.10366	2.47227	2.1844	-0.830794	-0.718252	-0.774825	-1.00292
CPAR2_300210	0.0386462	-0.0934707	0.0354044	-0.292096	-0.550769	-0.307433	-0.524683	-0.465275	-0.0168918	-0.59913	-0.522316	-0.498241
CPAR2_300220	0.468036	0.591314	0.448663	0.497585	0.410388	0.427007	0.363767	0.451455	0.3089	0.275956	0.455932	0.288185
CPAR2_300230	-0.173919	-0.349605	-0.0414402	0.0698662	-1.21022	-1.33618	-1.3677	-1.39635	0.0722788	-0.137356	0.00380176	0.184543
CPAR2_300240	-0.272839	-0.214353	-0.391367	-0.23117	-1.57018	-1.69671	-2.03821	-1.88307	-0.780048	-0.753582	-0.945617	-0.388945
CPAR2_300250	0.193414	0.641049	0.285964	0.0440432	0.242831	0.348286	0.278149	0.621958	-0.387254	-0.705797	-0.197138	-0.132801
CPAR2_300260	0.443616	0.30591	0.554928	0.399979	0.468375	0.401074	0.414848	0.45968	0.119634	0.293703	0.238766	0.103758
CPAR2_300270	-0.176215	0.0110743	-0.39114	-0.221622	-1.54561	-1.64999	-1.88473	-1.86074	-0.448844	-0.611541	-0.515313	-0.0442006
CPAR2_300280	-0.0254228	-0.173725	-0.0414793	-0.0466492	-1.11404	-1.73689	-1.44619	-1.50377	-2.48677	-2.65553	-2.26698	-2.83876
CPAR2_300290	-0.266918	-0.143083	-0.254374	-0.0978984	-0.935268	-0.981437	-1.01495	-1.08857	-0.17739	-0.20873	0.0492705	-0.0659221
CPAR2_300300	0.173618	-0.0277595	0.386886	0.364618	-0.565495	-0.557267	-0.879371	-0.809073	0.505081	0.352473	-0.191388	0.609305
CPAR2_300310	-0.140209	0.053807	-0.136722	-0.0169364	0.0681094	0.257837	0.253892	0.323938	-0.363732	-0.374371	-0.385446	-0.329778
CPAR2_300320	0.640382	1.29953	0.311243	0.439558	2.26517	2.15268	2.25015	2.52792	3.25465	2.70786	2.89441	2.86181
CPAR2_300330	0.0386555	-0.135589	0.205175	-0.0317257	0.170604	0.355566	0.155781	0.201132	0.219294	0.00886773	0.10999	-0.133109
CPAR2_300340	-0.0462895	-0.258697	-0.0806808	-0.246519	-0.547513	-0.622754	-0.487518	-0.421918	-1.30903	-1.16962	-0.802673	-0.914277
CPAR2_300350	-0.337482	-0.16677	-0.280976	-0.195593	-0.857844	-0.593516	-0.661306	-0.671689	1.60497	1.24459	1.16202	1.19884
CPAR2_300360	-0.366543	-0.323856	-0.62108	-0.516807	-0.564608	-0.599459	-0.574639	-0.67311	-0.306909	-0.280949	-0.0938132	-0.366942
CPAR2_300370	-0.0584434	-0.134177	-0.0665051	0.0728317	-0.360867	-0.3063	-0.376875	-0.268254	-0.386186	-0.556794	-0.734015	-0.442247
CPAR2_300380	-0.0572352	-0.170658	-0.0043662	0.133017	-0.099485	0.0646535	-0.0615185	-0.151208	0.404412	0.0803261	0.0992673	0.390035
CPAR2_300390	0.141259	-0.0349201	0.340602	0.494357	-0.037168	-0.0218401	-0.313897	-0.0732843	0.574501	0.397683	0.0625435	0.576458
CPAR2_300400	-0.57451	-0.207731	-0.632946	-0.53869	-0.501439	-0.275798	-0.295999	-0.286686	-0.787452	-0.888708	-1.10356	-0.706524
CPAR2_300410	-0.396373	-0.126721	-0.527083	-0.381057	0.0614196	0.106736	0.254254	0.278715	0.0399586	0.0517401	0.0421678	-0.126042
CPAR2_300420	-0.498643	-0.64994	-0.466175	-0.484982	0.122359	0.162477	0.209372	0.13005	-0.149944	-0.0522731	-0.0352852	-0.122832
CPAR2_300430	-0.445012	-0.0969804	-0.568273	-0.316377	-1.47983	-1.52865	-1.86197	-1.58743	-0.420695	-0.949342	-0.757999	-0.369326
CPAR2_300440	0.189939	-0.115033	0.131536	0.180759	-0.768523	-0.797002	-0.706072	-0.734563	-1.12564	-1.29743	-0.793819	-1.42401
CPAR2_300450	-0.0156262	-0.179346	-0.14291	-0.0449911	-0.0727613	-0.129429	0.0245133	-0.0666203	0.00284425	-0.0113244	0.00530483	0.0792286
CPAR2_300460	-0.142884	-0.209545	-0.0774518	-0.1234	-0.243758	-0.281209	-0.17031	-0.193747	-0.30467	-0.274923	-0.305346	-0.301439
CPAR2_300470	-0.159026	-0.142825	-0.172883	-0.360013	0.153475	0.0467824	0.249535	0.0526174	-0.375954	-0.501102	-0.720534	-0.699182
CPAR2_300480	0.43662	0.674663	0.59564	0.263578	0.878076	0.795388	0.810433	0.732237	0.592664	0.633711	0.679382	0.680679
CPAR2_300490	0.294753	0.0290409	0.256972	0.21378	0.283887	0.329689	0.343563	0.270523	-0.0850329	0.265569	0.339475	0.0833818
CPAR2_300500	-0.207998	-0.0416704	-0.0290268	-0.230138	0.463738	0.308891	0.311652	0.376748	0.191671	0.215693	0.359212	0.248168
CPAR2_300510	-0.169001	-0.314728	-0.153188	-0.167809	-0.395889	-0.357996	-0.336429	-0.272035	0.268378	-0.0547181	0.207389	0.407571
CPAR2_300520	-0.943944	-0.295859	-0.863494	-0.422733	0.106315	0.162931	-0.0126324	0.0699285	0.959335	0.93901	0.279465	0.719153
CPAR2_300530	0.0102102	-0.136436	0.139667	0.219982	-0.570708	-0.326824	-0.437737	-0.397287	0.365379	0.0481692	-0.514634	-0.10279
CPAR2_300540	0.237598	0.205831	0.338108	0.305998	-0.187703	-0.148636	-0.125533	-0.233336	-0.37961	-0.425264	-0.287764	-0.459283
CPAR2_300550	-0.204855	-0.159106	-0.0535176	0.00197223	0.0525738	0.0647502	-0.00386663	0.111346	0.841868	0.459024	0.232568	0.52946
CPAR2_300560	-0.0250746	0.429605	-0.203932	-0.0132137	0.263853	0.415454	0.361677	0.411498	0.532419	0.195368	0.0484815	-0.018008
CPAR2_300570	-0.476022	0.480605	-0.910967	-0.334755	1.69438	1.85638	1.93411	2.47651	1.97542	0.960452	0.469069	0.54846
CPAR2_300580	0.201576	0.324742	0.0254104	-0.221255	2.62112	2.57761	1.81098	2.14634	1.8858	0.195628	-0.00460562	0.63398
CPAR2_300590	0.321155	0.00602055	0.0374332	0.727376	-0.358024	-0.170978	-0.212045	-0.32647	-0.328796	-0.991075	-1.04513	-1.04419
CPAR2_300600	0.288735	0.934683	0.0374139	-0.0960451	0.9612	0.52251	0.345747	0.493548	1.0363	-0.26549	-0.118664	-0.496362
CPAR2_300610	0.212169	0.629633	-0.0146588	-0.0796313	1.07248	0.826075	0.416374	1.03489	0.874238	-0.340612	-0.190856	-0.466059
CPAR2_300620	0.0062455	0.0865834	0.342983	-0.365228	2.75428	3.01856	2.02936	3.05808	1.36106	-0.0561135	-0.126341	0.206731
CPAR2_300630	0.244583	0.368684	0.109073	-0.227931	2.58522	2.59992	1.66414	2.15013	1.86104	0.182941	-0.01274	0.668893
CPAR2_300640	0.0499932	0.61959	0.173396	0.0205536	1.7456	1.745	1.70191	1.69221	0.966317	0.85608	0.380501	0.824415
CPAR2_300650	-0.442498	-0.249151	-0.360934	-0.220739	-0.73838	-0.80405	-0.943468	-0.797951	0.0431335	-0.224963	-0.271929	0.0183399
CPAR2_300660	-0.393369	-0.4505	-0.579749	-0.566975	-1.64375	-1.37942	-1.48621	-1.32247	-2.71649	-2.11779	-2.32848	-2.43805
CPAR2_300670	-1.07007	-0.365753	-1.06509	-0.993681	0.21714	0.310691	0.333255	0.320553	-2.30078	-0.682977	-0.641617	-1.52703
CPAR2_300680	0.208153	0.332266	-0.0642678	-0.0557648	0.831877	0.465915	0.606989	0.809154	-1.65445	-1.50148	-0.856951	-1.94415
CPAR2_300690	-0.0489106	-0.113404	0.0567568	0.0805756	-0.187026	-0.150734	0.0227548	0.039757	0.311101	0.357947	0.265746	0.193203
CPAR2_300700	-0.145105	-0.258747	0.0417646	0.0191085	-0.406345	-0.34261	-0.245126	-0.220967	0.554983	0.223879	0.245782	0.419273
CPAR2_300710	-0.157055	-0.226892	-0.0132218	-0.0367341	0.00289809	0.174154	0.0418276	0.135426	0.271882	0.205983	-0.0733111	0.294469
CPAR2_300720	-0.577879	-0.389951	-0.476916	-0.176695	-0.817425	-0.72979	-0.573838	-0.704094	0.0206434	-0.152842	0.283337	0.174897
CPAR2_300730	0.39343	0.00104928	0.751353	0.307827	1.03884	1.31376	1.69519	1.34129	0.642681	0.294143	0.392308	-0.218347
CPAR2_300740	1.30956	0.515323	0.455933	0.186762	1.19809	1.62158	2.08777	1.81386	1.54074	0.83537	0.727784	1.16403
CPAR2_300750	-0.0574647	0.0553897	-0.0157045	-0.208138	0.438189	0.600053	0.955373	0.647159	-0.348154	-0.56879	-0.263476	-0.685469
CPAR2_300760	0.223578	-0.112604	0.424594	0.485303	-0.885817	-0.589707	-0.345986	-0.613588	0.573811	0.24446	0.0555264	0.282145
CPAR2_300770	-0.381613	-0.178367	-0.546673	-0.199726	1.48552	1.99766	2.49682	2.30365	1.64495	1.74126	-0.185984	0.816538
CPAR2_300780	0.94094	1.39773	1.04355	0.564559	1.10579	1.14644	1.17611	0.896755	1.71709	1.38761	1.07533	1.39392
CPAR2_300790	0.112716	0.373654	0.626594	0.321892	0.221664	0.342941	0.180973	0.168507	2.74533	2.50125	0.514799	1.87197
CPAR2_300800	0.121035	0.228117	0.160143	0.195632	-0.013598	0.106171	0.13662	0.100132	-0.223681	-0.0901546	0.0686213	0.118442
CPAR2_300810	0.0792373	-0.163468	0.245283	0.16958	-0.948545	-0.960963	-0.887653	-0.934424	-0.295104	-0.578625	-0.341625	-0.154591
CPAR2_300820	0.0521854	-0.0840133	0.207612	0.26746	-0.409733	-0.395845	-0.707214	-0.507511	0.220386	-0.235336	-0.421883	0.116641
CPAR2_300830	-0.225959	-0.28105	-0.495029	-0.106566	-0.435084	-0.293039	-0.321086	-0.157075	0.816588	0.568427	0.618806	0.593731
CPAR2_300840	-0.343477	0.411178	-0.553283	-0.530442	0.333131	0.368249	0.308669	0.323142	-0.0352759	-0.10653	-0.213566	0.187185
CPAR2_300850	0.424531	0.00763422	0.530088	0.419135	-0.660849	-0.757626	-0.687225	-0.797893	-0.354662	-0.711988	-0.266172	-0.305794
CPAR2_300860	-0.176207	0.00580331	-0.0640106	-0.240036	0.11682	0.0912642	0.163193	0.0931842	0.0667077	-0.0296665	-0.0858456	-0.271756
CPAR2_300870	-0.19568	-0.183947	0.0483362	0.0308034	-0.0847517	-0.0121785	-0.273853	-0.136212	-0.578193	-0.238857	-0.39537	-0.156526
CPAR2_300880	0.049408	-0.0308247	0.0734685	0.0454234	-0.166214	-0.240375	-0.245097	-0.255443	-0.0873656	-0.0723843	-0.0329469	-0.0203117
CPAR2_300890	0.0610559	0.08656	-0.00668997	-0.0945164	0.50313	0.351177	0.221015	0.318634	0.182875	0.374647	0.642835	0.225211
CPAR2_300900	0.165552	0.0727137	0.342655	0.0627186	0.0490908	-0.0682728	-0.140941	-0.229096	0.45355	0.236236	0.549952	0.612307
CPAR2_300910	-0.00936872	-0.0809816	-0.0503319	-0.140159	-0.437237	-0.447392	-0.545272	-0.359598	0.237844	-0.162086	0.0167021	-0.125649
CPAR2_300920	0.0235439	0.247373	-0.152447	-0.096144	0.219347	0.0385056	0.355948	0.26625	-0.473889	-0.306046	-0.151306	-0.402716
CPAR2_300930	0.286376	0.18963	0.514051	0.350393	-0.219948	-0.276762	-0.239738	-0.322816	0.590223	0.820031	0.0077283	0.569981
CPAR2_300940	-0.24407	-0.172988	-0.07747	0.0318796	-0.14475	-0.256291	-0.138592	-0.182401	0.532916	0.464563	0.281971	0.492809
CPAR2_300950	-0.413723	-0.187949	-0.4471	-0.205882	-0.396127	-0.143047	-0.253468	-0.3035	-0.103418	-0.202126	-0.585411	-0.12323
CPAR2_300960	-0.196389	-0.0751882	-0.384446	-0.187999	0.130296	-0.00702386	0.0367887	0.146222	0.444019	0.327095	-0.0889075	0.273233
CPAR2_300970	0.448252	-0.0550062	0.633741	0.353333	0.0257416	0.0864526	0.063001	0.073638	0.387901	0.491374	0.205012	0.488428
CPAR2_300980	0.0677916	-0.0831975	0.210285	0.172972	-0.891876	-1.03494	-0.984883	-1.06923	0.197856	-0.174495	-0.142075	-0.162337
CPAR2_300990	-0.355921	-0.321733	-0.268856	-0.0862441	-0.972597	-1.0759	-1.06206	-1.06661	0.12765	-0.186399	0.0748617	0.314665
CPAR2_301000	-0.44277	0.113584	-0.584237	-0.486029	0.0253449	-0.516555	-0.088193	-0.001206	-1.42562	-0.966362	-0.429275	-1.70695
CPAR2_301010	0.105984	0.0446258	0.0852868	0.123316	0.029367	-0.0498135	-0.104358	0.00445952	-0.93995	-0.676039	-0.725928	-0.482162
CPAR2_301020	1.65566	1.65994	1.91307	1.68759	2.91474	2.10699	2.45276	1.98264	3.12693	3.45361	2.09834	2.63404
CPAR2_301030	1.0172	0.117864	0.251542	0.275498	1.37467	1.49962	1.59085	1.33095	-0.134869	0.451352	0.196834	0.34846
CPAR2_301040	-0.0650868	-0.219255	-0.0119773	-0.0036521	-0.216856	-0.0575814	-0.0672615	-0.0802979	-0.647913	-0.743473	-0.86919	-0.740221
CPAR2_301050	-0.0394968	-0.159727	0.00800699	0.0615369	-0.485311	-0.441319	-0.572627	-0.38493	-0.558491	-0.70944	-1.00754	-0.564693
CPAR2_301060	0.200932	0.0146789	0.341243	0.457507	-0.560854	-0.562348	-0.795482	-0.601619	0.528281	0.29953	-0.209625	0.384256
CPAR2_301070	-0.47252	-0.336838	-0.718585	-0.450195	0.33844	0.368148	0.521589	0.440429	-0.144858	0.0943054	0.00553419	0.0381801
CPAR2_301080	-0.401402	-0.326736	-0.515063	-0.520375	-0.0493143	0.1331	0.156724	0.0495458	-0.243758	-0.171738	-0.0686649	-0.0658333
CPAR2_301090	-0.317337	-0.166953	-0.320448	-0.378468	0.00269632	0.0747943	0.127965	0.0340014	-0.215276	-0.284446	-0.0893945	0.0468331
CPAR2_301100	0.11111	0.0817466	0.177894	0.178792	-0.138715	-0.0949215	-0.0135585	-0.186818	-0.32213	-0.388338	-0.181539	-0.459368
CPAR2_301110	-0.181916	-0.298357	-0.129044	-0.144194	-0.32438	-0.384389	-0.405149	-0.320893	0.00687753	-0.267041	-0.0330985	0.0463728
CPAR2_301120	-0.0057535	-0.0306639	-0.0117668	-0.249359	0.740318	0.73725	0.644455	0.907496	-0.693812	-0.491375	-0.582335	-0.677275
CPAR2_301130	0.448776	0.289899	0.489492	0.643169	-0.726267	-0.575066	-0.267144	-0.845898	-2.36458	-2.18514	-1.49327	-2.79222
CPAR2_301140	0.0809889	0.351645	0.104439	0.132829	0.520521	0.551679	0.708284	0.631337	0.012789	0.038756	-0.0651367	-0.346165
CPAR2_301150	0.0741377	0.686574	0.000910892	0.277028	0.0100991	0.236858	0.19437	0.0173449	0.938172	0.514439	0.51521	0.317041
CPAR2_301160	0.67466	0.70956	1.07436	1.06733	0.609492	0.636252	0.570372	0.490987	0.9411	1.04356	0.825143	0.92427
CPAR2_301170	0.635015	0.640723	0.826388	0.512527	1.02295	0.623934	0.524565	0.552762	1.12627	1.15068	0.743554	1.00255
CPAR2_301180	-0.248657	0.127894	-0.226104	-0.255375	0.046519	-0.0617406	-0.0425682	-0.0276884	0.36585	0.0871123	-0.0768572	0.277163
CPAR2_301190	-0.300648	-0.11701	-0.126639	-0.0843454	0.1276	0.212829	0.128829	0.0459552	0.182272	0.15009	0.147848	0.169089
CPAR2_301200	0.254537	0.189232	0.403909	0.336398	0.337172	0.506282	0.474487	0.322739	0.500027	0.452198	0.258455	0.456845
CPAR2_301210	0.409451	0.250327	0.166615	0.196692	1.93679	1.97165	1.86204	2.14665	-0.99797	-0.725748	-1.34443	-0.897594
CPAR2_301220	0.00507057	0.149292	-0.181608	0.00559882	0.860435	0.277327	0.339608	0.451983	-1.95167	-2.06451	-1.71881	-2.18393
CPAR2_301230	-0.280705	-0.350118	-0.159118	-0.0914911	-1.14777	-1.03518	-1.14873	-0.980153	-0.232871	-0.545588	-0.346123	-0.157157
CPAR2_301240	0.268592	0.080282	0.355591	0.266708	0.0522607	0.0519872	-0.0134165	0.0150715	-0.319532	-0.157144	-0.102419	-0.123813
CPAR2_301250	-0.298624	-0.0327036	-0.2357	-0.158723	-0.0303775	-0.110463	0.0599743	-0.0519177	-0.2727	-0.365723	-0.30932	-0.0810611
CPAR2_301260	0.166056	0.176201	0.0419251	0.0201287	0.872042	0.390228	0.553164	0.491792	-0.358064	-0.618471	0.0873232	-0.202651
CPAR2_301270	0.00522105	-0.0226849	0.0150183	-0.0358881	-0.215058	-0.0555897	-0.0967495	-0.0643425	-0.374168	-0.448567	-0.342767	-0.18663
CPAR2_301280	0.0400809	0.188708	0.137485	-0.0516998	-0.0276862	0.171516	0.0985982	0.09927	-0.0256871	-0.281307	-0.0292436	0.0756985
CPAR2_301290	-0.341235	-0.13865	-0.455796	-0.608229	0.378893	0.554713	0.44129	0.566801	1.08422	0.493679	0.23814	0.636517
CPAR2_301300	0.0160823	0.280827	-0.026892	-0.486288	1.82653	1.98408	1.53844	1.86408	2.2815	1.21615	0.627559	2.24192
CPAR2_301310	-0.225781	-0.0372563	-0.440204	-0.428091	1.38295	1.5289	1.6148	1.67765	3.23875	2.28811	1.42654	2.44862
CPAR2_301320	-0.0723292	-0.395052	0.0647065	-0.111815	-0.815022	-0.338273	-0.125123	-0.279932	-0.538311	-0.514171	-0.896772	-0.324025
CPAR2_301330	0.34184	0.762517	0.441279	0.277748	0.381014	0.272982	0.558116	0.0946029	-0.287614	-0.463017	-0.174474	-0.657318
CPAR2_301340	-0.37759	0.0608978	-0.241799	-0.323124	0.570066	0.744116	0.273364	0.860687	2.55568	2.35823	1.83656	2.40284
CPAR2_301350	-0.134838	0.233796	-0.126385	-0.269864	0.179274	-0.0497052	0.154996	0.099297	-0.12892	-0.238832	-0.485483	-0.0261495
CPAR2_301360	0.222852	-0.0888943	0.398664	0.255295	-0.0164355	-0.0116815	-0.0266144	-0.00927082	0.458217	0.390455	-0.118178	0.383071
CPAR2_301370	0.0657791	-0.153292	0.193886	0.331469	-0.510049	-0.471536	-0.525592	-0.495438	0.106886	-0.206146	-0.561526	-0.248109
CPAR2_301380	-0.112483	-0.270047	-0.00538856	-0.0772044	-0.142313	-0.0393728	-0.0695521	0.0182551	1.00012	0.653846	0.656229	0.764804
CPAR2_301390	-0.260957	-0.174193	-0.394667	-0.439584	-0.267489	-0.139748	-0.559678	-0.394051	-2.50491	-1.61518	-1.86512	-2.22555
CPAR2_301400	3.09229	2.27747	2.80083	2.58824	3.22302	2.68649	3.12072	3.17079	0.753766	1.30741	1.21085	0.759977
CPAR2_301410	0.765658	0.725173	0.787421	0.573292	1.00836	0.848163	0.911856	0.825327	0.168733	0.234816	0.0780047	0.790261
CPAR2_301420	0.412626	0.268485	0.349229	0.0802645	-0.216098	-0.277266	-0.13923	-0.476806	-0.845242	-0.819127	-0.247685	-0.745425
CPAR2_301430	0.139133	0.484826	-0.0180611	0.00452691	0.508893	0.668808	0.603178	0.502017	2.10983	1.78265	1.52085	1.67769
CPAR2_301440	-0.368855	-1.59362	-0.847092	-0.779276	0.839631	1.15109	1.43467	1.0367	1.92882	1.21539	0.631988	1.04776
CPAR2_301450	-0.989487	-1.09698	-1.16531	-1.17965	0.568734	0.296483	0.632788	0.621594	-1.18942	-0.228626	0.246433	-1.06648
CPAR2_301460	-0.208248	-0.216753	-0.348314	0.0518376	-0.570919	-0.387986	-0.360594	-0.274293	-0.249762	0.0865455	0.219222	-0.282069
CPAR2_301470	0.725127	0.401287	0.680354	0.591419	-0.512991	-0.592549	-0.549409	-0.723682	-0.677021	-0.279687	0.0895582	-0.298275
CPAR2_301480	-0.0933144	-0.102113	-0.0879073	-0.0285047	-0.109438	-0.197422	-0.618991	-0.178199	-0.67631	-1.21102	-1.51155	-1.12186
CPAR2_301490	-0.0605321	-0.0709802	-0.0577869	-0.0196307	0.0181154	0.143532	-0.0428017	0.0825918	0.906655	0.257361	0.0624545	0.811577
CPAR2_301500	0.513961	0.438885	0.381938	0.0831564	0.0937417	0.228746	0.233346	0.0517571	0.753664	0.147663	0.100447	0.512226
CPAR2_301510	0.491077	0.0879285	0.627151	0.342675	-0.21739	-0.201417	-0.356948	-0.322207	-0.247654	-0.2585	-0.0876449	-0.150101
CPAR2_301520	-0.00619165	-0.0753298	-0.191467	-0.392804	-0.376714	-0.327759	-0.27543	-0.293704	0.334708	0.0455588	0.121357	-0.352633
CPAR2_301530	0.055736	-0.0387618	0.456342	0.199868	0.523191	0.566464	0.638891	0.57953	0.0749033	0.125591	0.21562	-0.231574
CPAR2_301540	0.0205738	0.317401	-0.132331	-0.209865	0.165638	0.161377	0.135863	0.101795	0.71243	0.337085	0.539108	0.473733
CPAR2_301550	-0.0097556	-0.111851	0.111688	0.200803	-0.520399	-0.503534	-0.658441	-0.474536	-0.420437	-0.878149	-0.634139	-0.431269
CPAR2_301560	-0.148555	0.0271025	-0.179859	0.0215079	-0.701777	-0.569667	-0.650394	-0.645567	0.350807	-0.0528196	0.418826	0.46208
CPAR2_301570	0.438181	0.164078	0.56452	0.430465	0.299227	0.263974	0.275623	0.260136	0.304522	0.460064	0.877026	0.53789
CPAR2_301580	0.131634	0.0465305	0.161106	-0.0895048	-0.536839	-0.581147	-0.452347	-0.609856	0.2654	-0.0625536	0.209354	0.0433865
CPAR2_301600	0.0183322	0.352168	-0.0253033	0.00869899	-0.184319	-0.353736	-0.385131	-0.322623	0.479586	-0.212965	0.0911669	0.434074
CPAR2_301610	0.213677	-2.08839	0.186016	-0.942652	-1.71106	-0.869565	-0.844365	-1.15916	1.76411	1.54132	1.30655	1.09539
CPAR2_301620	-0.192275	0.243302	-0.394277	-0.166745	0.527958	0.480584	0.490432	0.481327	1.43146	1.19483	0.74586	0.983015
CPAR2_301630	0.100267	0.169498	0.0984161	0.113962	-0.223317	-0.140948	-0.0618429	-0.109162	-0.826973	-0.499117	-0.702336	-0.447837
CPAR2_301640	0.0811614	0.832606	0.289398	0.739438	0.0857429	-0.0638174	-0.084555	0.193196	0.112911	0.141529	0.0588891	-0.128701
CPAR2_301650	0.323789	0.32651	0.113964	0.0871458	0.033631	-0.0267764	0.0930841	0.107184	0.0977466	-0.185032	-0.202611	-0.116227
CPAR2_301660	0.169313	0.381627	-0.0397272	-0.109997	0.61092	0.565624	0.728938	0.646658	1.20372	0.42642	0.132689	0.594465
CPAR2_301670	0.0437944	-0.102221	0.168415	0.215127	-0.719064	-0.615616	-0.919611	-0.653587	0.488505	-0.0271063	-0.355067	0.401739
CPAR2_301680	-0.130769	-0.0143822	-0.148671	-0.0130634	-0.265312	-1.2601	-1.18311	-0.950378	-0.831478	-1.48903	-1.82011	-1.6929
CPAR2_301690	0.0194721	-0.120388	0.261204	0.0457493	-0.316966	-0.371686	-0.413683	-0.44914	-0.372649	-0.6566	-0.519301	-0.521781
CPAR2_301700	0.353646	-0.016908	0.567795	0.281093	-0.4066	-0.411096	-0.517152	-0.515343	-0.637243	-0.729653	-0.608333	-0.750523
CPAR2_301710	-0.178276	-0.142434	-0.0916093	0.100063	-0.835583	-0.948145	-0.957186	-0.993383	-0.128975	-0.381941	-0.153237	-0.0918521
CPAR2_301720	-0.281569	-0.270557	-0.589972	-0.443084	-0.778132	-0.756883	-0.881258	-0.75435	-0.279	-0.0383776	-0.0945211	-0.141289
CPAR2_301730	0.282706	1.50545	0.0916404	0.0270719	3.05632	2.70519	2.37914	3.0785	1.16664	1.58212	2.00737	1.31685
CPAR2_301740	0.552995	0.271798	0.801457	0.650702	0.273707	0.394042	0.301824	0.275368	0.493435	0.583299	0.423592	0.410132
CPAR2_301750	0.0577307	0.151471	-0.0361376	0.296605	0.889137	0.672073	0.725934	0.750254	-0.293416	-0.413563	-0.152345	-0.478333
CPAR2_301760	0.63448	1.1877	0.818034	1.14445	1.61037	1.58122	1.72028	1.51352	0.173041	0.439349	0.755123	0.48113
CPAR2_301770	0.609651	0.563039	0.828839	0.653973	1.43836	1.29309	1.3352	1.30596	-0.040128	-0.0425864	0.723495	0.164564
CPAR2_301780	0.252205	0.144263	0.280032	0.251257	-1.40359	-1.62667	-1.35654	-1.49843	-0.597177	-0.441009	-0.450792	-0.371306
CPAR2_301790	-0.13731	0.129361	-0.33703	-0.654077	-0.631687	-1.14717	-0.93632	-1.3761	-1.23088	-0.969637	-0.611747	-1.28039
CPAR2_301800	0.00755081	0.319981	0.0919345	0.0233901	0.788401	0.541571	0.644152	0.628409	0.145947	0.273759	0.260346	-0.125953
CPAR2_301810	0.187583	-0.118455	0.388063	0.461937	-0.911139	-1.0077	-1.1507	-0.982202	-0.0428804	-0.0621153	-0.639193	-0.173354
CPAR2_301820	-0.150231	-0.0102186	-0.0207937	-0.111919	0.580851	0.539502	0.670878	0.435178	0.507127	0.552234	0.0858134	0.530618
CPAR2_301830	-0.265254	-0.23817	-0.293263	-0.258318	-0.283897	-0.221336	-0.206621	-0.0337617	-0.155052	-0.216676	-0.260008	-0.426389
CPAR2_301840	-0.288731	-0.0245079	-0.176129	-0.0677827	-0.0500563	-0.00233694	0.32828	0.101371	-0.45187	-0.514585	-0.384413	-0.855897
CPAR2_301850	-0.300736	0.0559584	-0.290271	-0.376299	0.129125	0.175542	0.184383	0.0581398	-0.151027	-0.361068	-0.313517	-0.213398
CPAR2_301860	0.134947	0.325577	0.137535	0.101636	-0.0366808	-0.109669	0.145087	-0.0459068	-0.486525	-0.116711	0.00699521	-0.360497
CPAR2_301870	1.60419	1.45377	0.893661	1.52301	-0.573271	-0.332039	-0.242295	-0.313589	-1.49942	-1.73808	-1.24299	-1.78834
CPAR2_301880	-0.72932	-4.33882	-2.42954	-2.53197	1.9029	1.08719	1.30412	1.7636	-1.51597	-0.192645	0.52738	-0.695879
CPAR2_301890	-0.10166	-0.0519555	0.0447926	-0.0319286	0.117656	0.31146	0.343965	0.155025	-0.318676	-0.263067	-0.0638308	-0.225912
CPAR2_301900	0.194871	-0.184366	0.282799	-0.0493038	-0.654198	-0.500129	-0.607189	-0.494076	-0.890945	-0.659102	-0.774894	-1.04094
CPAR2_301910	-0.167319	-0.150269	-0.189339	-0.177255	-0.450566	-0.492375	-0.465366	-0.523507	-0.00710593	-0.121001	0.069311	0.0202236
CPAR2_301920	-0.239486	-0.137479	-0.124052	-0.0780152	-0.164588	-0.0924198	-0.314869	-0.204094	-0.346934	-0.405149	-0.666799	-0.248744
CPAR2_301930	0.14683	0.193731	0.230069	0.265887	-0.0447265	-0.126584	-0.134193	-0.208589	-0.202108	-0.318854	-0.0869008	-0.0379608
CPAR2_301940	0.00567781	-0.0597221	0.0640588	-0.293032	-0.528019	-0.266094	-0.296447	-0.169391	-1.21518	-1.24949	-0.636215	-1.26221
CPAR2_301950	0.178364	-0.171437	0.405007	0.0689922	0.32443	0.0760046	0.10872	0.255322	-0.0734451	0.0816539	-0.03764	-0.335235
CPAR2_301960	0.016838	-0.11577	-0.166214	-0.266226	0.549191	0.575011	0.630086	0.524967	0.0595094	0.251926	0.251314	0.229592
CPAR2_301970	0.186243	0.0673022	0.301328	0.0124832	-0.609948	-0.850635	-0.722669	-0.736265	-0.216271	-0.39082	-0.33322	-0.0324636
CPAR2_301980	0.0601923	0.151845	0.114135	0.249456	0.192564	0.241179	0.352807	0.392105	0.702235	0.6238	0.449258	0.862074
CPAR2_301990	-0.0464653	0.213069	0.139897	-0.0154995	0.331701	0.52593	0.537778	0.494281	-0.249006	-0.14262	0.169007	0.160724
CPAR2_302000	0.164966	0.393741	-0.0273453	-0.0796903	0.613926	0.577226	0.808963	0.690959	1.04114	0.843939	0.717078	1.04274
CPAR2_302010	-0.303175	0.0185696	-0.486103	-0.212391	0.510227	0.314341	0.423261	0.425052	0.29295	0.359864	0.4335	0.103295
CPAR2_302020	-0.0631964	-0.0602702	-0.18893	-0.188707	0.577975	0.565503	0.516107	0.584352	-0.493025	-0.147046	-0.322947	-0.136289
CPAR2_302030	0.493433	0.123719	0.668105	0.579346	0.108384	0.173657	0.120159	0.0210641	0.513777	0.347743	0.111803	0.422244
CPAR2_302040	-0.150555	-0.0847217	-0.0588564	-0.00426363	0.0706837	-0.0119241	0.0303174	0.0477546	-0.00369836	-0.126894	0.217054	-0.0182873
CPAR2_302050	0.119801	0.615625	0.0650637	0.0809536	0.62947	0.1804	0.52781	0.668194	-0.502648	-0.287873	-0.33102	-0.521801
CPAR2_302060	0.0109665	0.161898	0.00970435	0.257452	-0.727181	-0.845458	-1.0756	-0.977436	-0.230781	-0.345504	-0.449424	0.103469
CPAR2_302070	-0.115831	0.281206	-0.134887	-0.116293	0.526812	0.502947	0.501446	0.522015	0.865478	0.810988	0.760027	0.800961
CPAR2_302080	-0.882519	-0.216796	-0.374216	-1.75913	0.159922	-0.161854	0.121794	0.33499	-2.38841	-2.15516	-1.98422	-2.67855
CPAR2_302090	0.0329986	0.269857	-0.0186078	0.0384192	-0.327225	-0.439512	-0.432775	-0.397463	-0.171158	-0.271994	-0.520261	-0.33652
CPAR2_302100	0.343865	0.00737135	0.314982	0.141578	0.31339	0.385405	0.356805	0.129446	0.815286	0.881862	0.759149	0.611946
CPAR2_302110	-0.0314708	0.0961079	-0.158027	-0.0613419	0.630634	0.379845	0.397936	0.433233	0.239862	0.139129	0.185208	0.280867
CPAR2_302120	-0.259576	-0.194223	-0.0127994	-0.217835	-0.0792416	0.0611874	0.146272	-0.223779	0.125322	-0.214389	-0.30276	-0.106526
CPAR2_302130	1.16587	1.23858	0.679127	1.18313	0.351908	0.0840169	0.47958	0.186587	-0.821577	-0.756946	-0.0741535	-1.43871
CPAR2_302140	-0.0456585	-0.334384	-0.0287298	0.014855	-1.48673	-1.18518	-1.22406	-1.1107	0.604228	1.16762	1.40939	0.891512
CPAR2_302150	0.0817975	-0.10748	0.203529	0.266364	-0.124521	-0.0971864	-0.301186	-0.188853	-0.0527579	-0.231871	-0.264821	0.0327546
CPAR2_302160	-0.190653	-0.069318	-0.233009	-0.0651783	-1.49797	-1.6316	-1.9764	-1.81532	-0.602988	-0.544328	-0.64489	-0.172863
CPAR2_302170	0.353063	0.307796	0.530977	0.166452	0.657595	0.748726	0.526426	0.642662	0.854315	0.741762	0.948686	1.00345
CPAR2_302180	-0.229507	-0.193061	-0.186491	0.012671	-0.380962	-0.409983	-0.461654	-0.436426	0.642172	0.227264	0.673115	0.719121
CPAR2_302190	0.026037	-0.198218	0.179975	0.126247	-0.478773	-0.348076	-0.380088	-0.405215	0.137204	-0.141768	0.114883	0.163916
CPAR2_302200	-0.426607	0.402805	-0.570192	-0.074852	-0.811827	-0.687369	-0.598067	-0.868869	-0.686815	-0.68077	-0.0593816	-0.776915
CPAR2_302210	0.0171251	-0.118975	0.20538	0.307278	-0.698342	-0.557591	-1.00623	-0.616241	-0.0282516	-0.276853	-0.374771	0.103788
CPAR2_302220	0.31441	0.151128	0.249476	0.132987	-0.0205569	0.289553	0.191184	0.0046357	-0.357265	0.0163777	0.234435	-0.0839418
CPAR2_302230	-0.0639167	-0.0959486	-0.168343	-0.26695	0.18137	0.156999	0.0791191	0.322361	0.992056	0.639613	0.253545	1.16688
CPAR2_302240	-0.00841314	0.756265	-0.0545928	0.0269945	0.66566	0.532128	0.626898	0.527957	-0.498019	-0.284434	0.378248	-0.221916
CPAR2_302250	0.197181	0.599084	0.127509	0.236773	0.170845	0.129311	0.10904	0.0342075	0.572289	0.633522	0.283296	0.596964
CPAR2_302260	-0.352135	-0.427611	-0.219463	-0.100901	0.0077629	0.0511947	0.0735746	-0.0114934	-0.6164	-0.509745	-0.629077	-0.514356
CPAR2_302270	-0.332894	-0.126579	-0.436986	-0.154199	-0.00108693	-0.0665546	0.0979395	0.0460051	0.0142788	-0.396661	-0.202389	-0.164095
CPAR2_302280	-0.395008	-0.173709	-0.41658	-0.301999	-0.562602	-0.442816	-0.476301	-0.530943	-0.393516	-0.602936	-0.639519	-0.513288
CPAR2_302290	-0.271351	-0.289171	-0.314954	-0.31853	-0.227269	-0.197001	-0.273077	-0.327795	-0.425521	-0.480126	-0.189186	-0.229661
CPAR2_302300	-0.283033	-0.0930157	-0.442244	-0.27601	0.0973703	0.0945993	0.0781658	0.0628424	-0.164045	-0.161221	-0.378047	-0.21141
CPAR2_302310	0.212683	0.110852	0.401358	0.46981	0.642783	0.55147	0.352042	0.495414	0.154187	0.0686283	-0.102279	-0.107126
CPAR2_302320	-0.0377014	-0.0696269	-0.0660571	-0.0872813	-0.335235	-0.159891	-0.31981	-0.345359	-0.291164	-0.201011	-0.268824	-0.156364
CPAR2_302330	0.0627545	-0.269408	-0.0749037	0.0104072	-0.0505359	-0.17041	-0.263799	-0.236549	-0.0890424	0.00704986	-0.18614	-0.0425481
CPAR2_302340	0.327688	-0.0508178	0.215666	0.350417	-0.948303	-1.10795	-0.835395	-1.05836	-0.631031	-0.826249	-0.275808	-0.553765
CPAR2_302350	0.31051	0.185866	0.436463	0.213256	0.0354143	0.150278	0.0902318	0.0569921	-0.112087	-0.0786387	-0.0956297	-0.163537
CPAR2_302360	0.161664	0.207761	0.407135	0.0710568	-0.129065	-0.115751	0.0140218	-0.0297514	-0.328469	-0.282103	-0.119194	-0.4463
CPAR2_302370	-0.337853	-0.225322	-0.27948	-0.346527	0.347255	0.40493	0.100189	0.300616	0.502691	-0.123183	-0.0700634	0.259161
CPAR2_302380	0.0287567	0.15783	0.0340622	0.0995165	0.553919	0.527075	0.651579	0.498332	-0.27888	-0.210111	-0.3101	-0.233643
CPAR2_302390	-0.0148498	0.103689	0.0203926	0.0731081	-0.554521	-0.623924	-0.801548	-0.629352	-0.240052	-0.4924	-0.427976	-0.0551626
CPAR2_302400	-0.241588	-0.267995	-0.442683	-0.481434	-0.181976	-0.275039	-0.373805	-0.196127	0.100968	-0.0652537	0.459582	-0.0445032
CPAR2_302410	0.00681338	0.0891252	0.100892	0.102106	0.145451	0.133298	0.202917	0.121556	0.240805	0.321265	0.3324	0.460791
CPAR2_302420	-0.0371516	-0.219776	0.0842113	0.141212	-1.12757	-1.17373	-1.27287	-1.30685	-0.17863	-0.711995	-0.510071	-0.159037
CPAR2_302430	0.139412	-0.0960374	0.135235	0.277056	-1.06144	-0.999945	-1.06396	-1.00672	-0.372132	-0.464169	-0.470196	-0.333471
CPAR2_302440	-0.437408	-0.499971	-0.361901	-0.418074	-0.0506566	0.0708596	3.15419e-05	-0.0204966	0.196094	0.116406	0.717721	-0.0592632
CPAR2_302450	0.234062	0.17909	0.102349	-0.303908	-0.121992	0.698755	0.229825	-0.00611937	-0.524167	-0.201613	-0.069117	-0.639562
CPAR2_302460	0.107741	0.118044	-0.206597	-0.174662	0.563865	0.771378	0.736457	0.667304	1.25529	1.03708	0.550464	0.91694
CPAR2_302470	-0.211889	-0.209322	-0.356841	-0.156303	-0.742865	-1.11159	-1.21295	-1.01396	-0.342755	-0.458079	-0.349456	-0.171688
CPAR2_302480	-0.470865	-0.404604	-0.483779	-0.462604	-1.04761	-0.936082	-1.07535	-1.0513	-0.00363959	-0.335473	-0.439403	-0.0619619
CPAR2_302490	0.242524	0.0859823	0.424888	0.421261	0.529913	0.55584	0.658616	0.632117	1.66366	1.47414	0.891935	1.19224
CPAR2_302500	-0.123611	-0.306672	0.0539481	0.0336681	-0.0186681	-0.169059	-0.266513	-0.160882	-0.416675	-0.257492	-0.133439	-0.0676461
CPAR2_302510	-0.154081	0.577255	-0.529862	-0.16654	0.820235	0.96611	0.539075	0.801851	1.82651	1.6248	0.531691	0.769685
CPAR2_302520	0.497038	0.579084	0.976187	0.563679	-0.259678	-0.3958	-0.207151	-0.246875	0.145473	-0.00983003	0.597497	0.020814
CPAR2_302530	0.380157	0.106221	0.492381	0.38587	-0.44598	-0.308081	-0.267349	-0.438052	0.0152612	-0.0323442	0.0418035	0.279931
CPAR2_302540	0.461775	0.604468	0.837939	0.355382	0.046085	0.264554	0.370152	0.177328	1.0938	1.1175	0.337952	0.651557
CPAR2_302550	0.393977	0.121262	0.451823	0.242399	-0.112514	-0.0601068	-0.0727876	-0.24936	0.102629	0.392647	0.417666	0.280759
CPAR2_302555	0.271057	0.631822	0.378612	0.0607921	0.513899	0.639935	0.716251	0.550804	2.73623	2.514	1.5833	2.15094
CPAR2_302560	0.38962	0.319992	0.780361	0.218479	-0.732194	-0.469573	-0.485402	-0.639975	-0.575829	-0.726862	-0.17759	-0.499615
CPAR2_302570	-0.284179	-0.204647	-0.375026	-0.363623	-0.0567175	-0.10263	0.0258967	0.0195368	-0.170723	-0.081411	0.0741505	-0.121503
CPAR2_302580	0.199868	0.0775276	0.401053	0.436462	0.375692	0.596458	0.405139	0.459357	2.70353	2.35847	1.32542	2.36309
CPAR2_302590	0.0275727	0.165206	-0.0869367	0.00537235	-0.213998	0.148717	-0.0464377	-0.303802	0.316867	0.381516	0.408908	0.661539
CPAR2_302600	0.30261	0.0704258	0.575282	0.147121	0.551834	0.339856	0.426746	0.350138	1.0457	1.04443	0.542204	0.903356
CPAR2_302610	0.0188172	-0.139108	-0.10312	-0.176283	0.931752	0.588826	0.898927	0.86739	-0.78299	-0.33195	-0.264165	-1.09031
CPAR2_302620	0.177569	0.364271	0.196727	0.386764	0.363839	0.304245	0.321032	0.222507	0.849991	0.743555	0.528243	0.870058
CPAR2_302630	-0.41358	-0.119247	-0.532338	-0.188557	-0.46744	-0.413668	-0.482569	-0.421812	0.261579	0.0198947	-0.17447	0.177605
CPAR2_302640	-0.252929	-0.155227	-0.195429	-0.28882	0.215001	0.299129	0.468902	0.522871	-0.717614	-0.695457	-0.992419	-0.939966
CPAR2_302650	3.00723	2.74393	3.04065	3.52867	1.37522	1.07114	1.12412	0.877221	2.4868	3.08178	2.24138	3.1468
CPAR2_302660	0.226233	0.0686967	0.152839	0.145417	0.0582903	0.198239	0.162373	0.288983	0.22336	0.181313	0.252822	0.24961
CPAR2_302670	0.0151688	-0.0555246	0.1664	0.193851	-0.372015	-0.55188	-0.522884	-0.451358	0.537682	0.399206	0.188831	0.697393
CPAR2_302680	-0.00989265	-0.251277	0.0736236	0.187877	-0.657864	-0.509309	-0.682739	-0.469903	-0.0207641	-0.296112	-0.344454	0.0112669
CPAR2_302690	0.0737646	0.182734	0.316088	0.23088	-0.20061	-0.10886	-0.0896373	-0.118442	-0.253611	-0.463321	-0.535421	-0.46265
CPAR2_302700	-0.503806	-0.0740909	-0.513643	-0.55104	0.0731751	0.305731	0.466313	0.269922	0.200883	-0.014081	0.354546	-0.299425
CPAR2_302710	-0.230254	-0.187783	-0.286425	-0.0624283	-1.0971	-1.05511	-1.39088	-1.1149	-0.665879	-0.949846	-0.657888	-0.857014
CPAR2_302730	-0.799901	-1.10807	-0.549885	-0.854651	0.438671	0.292061	0.224828	0.340862	-0.94106	-0.426999	-0.344291	-0.580563
CPAR2_302740	-0.135304	0.00651869	-0.151367	-0.219211	0.0237026	-0.103217	0.204515	-0.109769	-1.09641	-0.790383	-0.867538	-1.21992
CPAR2_302750	-0.496756	-0.184187	-0.332644	-0.295219	0.442166	0.521173	0.605266	0.458456	0.0470746	0.167238	-0.264015	0.110944
CPAR2_302760	-0.960552	0.0912713	-1.2658	-1.16063	0.577102	0.808635	0.470843	0.89254	-0.693573	-0.453698	-0.473557	-0.986123
CPAR2_302770	-0.664311	-0.612708	-0.572248	-0.628396	0.603235	0.476418	0.346055	0.533543	-1.28487	-0.395669	-0.453692	-1.06025
CPAR2_302780	-0.464816	-0.285436	-0.135922	-0.229757	0.378647	0.768133	0.44792	0.760596	0.118711	0.124984	0.273182	-0.0223174
CPAR2_302790	-2.30897	-1.9123	-1.58806	-1.36558	0.908805	0.986026	0.419121	0.70525	-1.9449	-1.11654	-0.854802	-2.14956
CPAR2_302800	0.0294763	-0.0575417	0.12588	0.0751635	0.23055	0.24396	0.281323	0.245415	0.720017	0.590146	0.629202	0.65882
CPAR2_302810	-0.334601	-0.374857	-0.471002	-0.21951	0.0550787	-0.259653	-0.183056	-0.267959	-1.75912	-1.26657	-1.0799	-1.63085
CPAR2_302820	0.15885	0.294015	0.0238116	0.734501	-1.03009	-0.653564	-1.02888	-1.24718	-1.24517	-1.79641	-1.16745	-1.68768
CPAR2_302830	-0.566723	-0.363006	-0.982461	-0.798815	0.146492	0.0722331	-0.0158188	-0.0211046	-0.0929054	-0.248458	-0.250689	-0.149971
CPAR2_302840	-0.406331	0.0234314	-0.355482	-0.207219	-0.0967392	-0.0639305	-0.149958	-0.175438	0.166497	-0.0243681	-0.343902	-0.127383
CPAR2_302850	-0.0877062	-0.0711591	-0.0422684	0.0642071	-0.502959	-0.658053	-0.831665	-0.692268	-0.387143	-0.538764	-0.277182	-0.0885858
CPAR2_302860	0.312064	0.0242443	0.30234	0.307175	-1.01175	-1.13124	-1.15327	-1.17392	-0.0778306	-0.501434	-0.375432	-0.207987
CPAR2_302880	0.0318272	0.0481177	-0.0487828	0.0177295	0.622589	0.630837	0.511556	0.414444	3.14037	2.91172	2.02711	2.52536
CPAR2_302890	-0.365161	0.289726	-0.604522	0.0380863	1.42203	1.74208	1.92388	2.01511	2.0559	2.43823	1.89397	1.52017
CPAR2_302900	0.245762	0.56694	0.239425	0.385	-0.214768	-0.0951452	0.188927	-0.0394577	-0.372418	-0.0277694	-0.348373	-0.362993
CPAR2_302910	-0.647705	-0.962686	-1.06909	-0.778459	-0.301819	-0.168863	-0.170339	-0.093953	0.626642	0.321569	0.803466	0.191091
CPAR2_302920	-0.249674	0.0903207	-0.410213	-0.185389	0.325512	0.220169	0.165555	0.0828572	0.0257942	0.0397961	-0.0525514	-0.0285767
CPAR2_302930	-0.502521	0.0709441	-0.665173	-0.461197	-0.292062	-0.361423	-0.308846	-0.517182	-0.364834	-0.252316	-0.51511	-0.294227
CPAR2_302940	-0.382092	-0.213906	-0.488102	-0.326879	-0.0753802	0.109607	0.0527361	0.0331622	0.320454	0.21617	0.582434	0.15717
CPAR2_302950	0.0400144	0.542479	-0.195866	0.0695918	1.25291	1.07038	1.31014	1.09575	-0.156105	0.0882813	0.245632	-0.0899652
CPAR2_302960	0.25929	-0.122035	0.324308	0.141337	0.211758	0.351843	0.248053	0.304959	1.49367	1.1911	0.371375	1.23184
CPAR2_302970	0.0237323	-0.0657696	0.159483	0.2903	-0.359074	-0.402736	-0.620992	-0.382626	1.24868	0.553551	0.459754	0.840967
CPAR2_302980	0.255471	-0.0662163	0.413048	0.492615	-1.51155	-1.79352	-1.85344	-1.77399	-1.30782	-1.89422	-1.30851	-1.82203
CPAR2_302990	0.20074	0.379223	0.195665	0.217514	1.05272	0.814375	0.839887	0.619263	2.11501	1.73972	1.00763	1.52603
CPAR2_303000	-0.982745	-1.10172	-0.936912	-1.062	-0.079727	-0.0437091	-0.0390929	-0.0373597	-1.53449	-1.07769	-1.11741	-1.40059
CPAR2_303010	-0.072915	0.421912	-0.241874	0.1483	0.20196	0.174628	0.318049	0.123958	0.678988	0.862373	0.162845	0.809427
CPAR2_303020	-0.246218	-0.130562	-0.285702	-0.0886521	-0.364038	-0.277097	-0.463849	-0.342139	-0.616691	-0.793257	-0.581974	-0.362792
CPAR2_303030	-0.290332	-0.269823	-0.197864	-0.103546	-0.985635	-1.03293	-1.18033	-1.11436	-0.233714	-0.519112	-0.199484	0.0194515
CPAR2_303040	0.00848658	0.220971	-0.209472	0.00412908	0.215379	0.267543	0.275001	0.330407	0.0327849	-0.361819	-0.108932	-0.180852
CPAR2_303050	-0.103992	0.242397	-0.22939	-0.119123	0.241027	0.272263	0.321153	0.268223	0.649641	0.496958	0.295392	0.710473
CPAR2_303060	0.0956388	0.118877	0.165547	0.0668757	-0.0549192	-0.0396999	-0.116789	-0.135047	0.311839	0.19806	0.343378	0.38713
CPAR2_303070	-0.245259	0.0903703	-0.433082	-0.382784	0.285915	0.472005	0.604706	0.591107	1.2608	0.883339	0.874798	0.595803
CPAR2_303080	-0.185909	-0.299664	-0.483704	-0.398046	-1.27069	-1.47146	-1.48085	-1.35342	-0.725542	-0.854109	-0.796824	-0.638798
CPAR2_303090	0.26337	-0.0400076	0.453619	0.343473	-0.458925	-0.415413	-0.294032	-0.332873	0.245022	0.141665	0.0500265	0.203117
CPAR2_303100	0.187393	-0.0296759	-0.0538077	-0.245182	-1.08485	-1.01932	-1.25482	-1.2418	-1.38881	-1.34249	-1.06379	-2.07508
CPAR2_303110	0.420314	-0.0324123	0.372857	0.120578	0.369683	0.530534	0.366018	0.28858	0.528567	0.91982	0.727329	0.6493
CPAR2_303120	0.0768293	-0.0407571	0.00249427	-0.0515439	0.871501	1.10439	1.12121	1.36188	1.6513	1.3241	1.12243	1.6932
CPAR2_303130	0.0569189	-0.131192	-0.226025	-0.206548	0.84783	0.957442	1.24678	1.0761	-0.329836	-0.226579	0.122997	-0.201123
CPAR2_303140	0.138607	-0.0764381	0.491717	0.472623	-0.480573	-0.317773	-0.234997	-0.237127	-0.387748	-0.477297	-0.130423	-0.197625
CPAR2_303150	-0.0349028	0.0433025	0.130473	0.156126	-0.278492	-0.103669	-0.107804	-0.120245	-0.460348	-0.659449	-0.66999	-0.500681
CPAR2_303160	-0.134196	-0.11068	0.123388	0.250715	-0.130615	-0.200533	-0.386891	-0.355366	1.23749	0.645532	0.075104	0.872093
CPAR2_303170	-0.189688	-0.380483	-0.181379	-0.000804364	0.0324966	-0.0952995	-0.201245	-0.0739744	-0.0174941	-0.102605	-0.909502	-0.0229847
CPAR2_303180	0.116231	0.10211	0.164355	0.216405	0.0330323	0.0961213	0.0933243	0.115005	0.740049	0.589189	0.314774	0.922128
CPAR2_303190	-0.0376828	-0.377877	-0.237397	-0.122017	-0.154325	-0.113005	0.113568	-0.503165	-1.74029	-1.6814	-0.663096	-2.24408
CPAR2_303200	-0.212105	0.0678258	-0.119994	-0.053697	0.181725	0.121772	0.0767308	0.222932	0.0582328	0.0810993	-0.0967038	-0.120732
CPAR2_303210	-0.0553367	-0.176088	-0.0199542	0.168569	-0.619356	-0.486691	-0.734191	-0.610346	0.0696886	-0.426699	-0.435915	0.123109
CPAR2_303220	0.05732	-0.206401	0.149013	0.241474	-0.756199	-0.485985	-0.544298	-0.7179	-0.039729	-0.287155	-0.199711	-0.0681917
CPAR2_303230	0.0225067	-0.200443	0.221447	0.0440231	-0.156522	-0.04765	-0.00122761	-0.0822556	0.257082	0.355219	0.248984	0.317311
CPAR2_303240	-0.231973	-0.237674	-0.178489	-0.0188684	-0.318159	-0.225032	-0.221633	-0.188072	-0.17098	-0.2697	-0.138432	-0.156078
CPAR2_303250	-0.116887	-0.178107	0.0789599	0.0826467	-0.144808	-0.0607792	-0.207175	-0.0892434	-0.183196	-0.301205	-0.41511	0.0239554
CPAR2_303260	0.0594509	-0.000509496	0.172572	-0.0332517	0.286251	0.151566	0.187634	0.327221	0.0234305	0.0158275	-0.0462594	-0.100902
CPAR2_303270	0.213469	0.393164	0.413977	-0.235522	1.05792	0.324654	0.26905	0.213745	1.4079	0.951786	0.947291	0.973196
CPAR2_303280	-0.301182	-0.279387	0.0812104	-0.0577282	0.303048	0.375179	0.337581	0.306963	0.828571	0.66533	0.243485	0.683508
CPAR2_303290	-0.286916	-0.021783	-0.178374	-0.250531	-0.0289259	0.0198778	-0.0144321	0.0648666	0.556867	0.594447	0.752326	0.407308
CPAR2_303300	0.256279	0.5506	0.443699	0.195319	-0.0575752	-0.0141764	-0.0731056	-0.0947056	0.28324	0.393449	0.384704	0.293612
CPAR2_303310	0.125037	0.305031	0.0704829	0.0577086	0.262145	0.214071	0.270775	0.248257	-0.103263	-0.0324515	-0.35632	-0.369087
CPAR2_303320	0.119736	0.875115	-0.113977	0.0331932	1.99478	1.94233	1.8465	2.18689	-0.386121	-0.62029	-0.679196	-0.933694
CPAR2_303330	0.136081	0.547697	-0.1978	-0.031382	0.931538	1.19046	0.937039	1.11036	1.96268	1.61807	1.42254	1.64378
CPAR2_303340	-0.203437	-0.0489734	-0.425443	-0.165686	-0.256291	-0.321514	-0.325798	-0.406909	-0.0527733	-0.247855	0.0121598	-0.108126
CPAR2_303350	-0.0662012	0.0733849	-0.143478	-0.0500838	0.327488	0.179881	0.179127	0.249495	0.587435	0.336869	0.549877	0.58128
CPAR2_303360	0.00620164	-0.242735	0.125483	0.153867	-1.26618	-1.34499	-1.44227	-1.32478	-0.0780044	-0.394968	-0.203559	-0.0787845
CPAR2_303370	0.397329	0.742705	0.306902	0.271521	-0.193385	-0.501207	-0.656063	-0.560275	-0.591816	-0.66841	-0.40762	-0.756436
CPAR2_303380	-0.0256815	-0.20953	0.124481	0.176964	0.00069682	0.113274	0.105361	0.234653	-0.0763566	-0.0235871	-0.231184	-0.0608986
CPAR2_303390	0.222389	0.263506	0.256996	0.229286	0.475732	0.391174	0.21611	0.323473	-0.212414	-0.137052	0.0339158	-0.114095
CPAR2_303400	-0.257376	-0.127969	-0.191569	-0.209246	-0.174952	0.0142726	-0.00867288	0.0140799	0.282264	0.0988212	0.164592	0.254709
CPAR2_303410	-0.0521798	0.188263	-0.0989182	-0.0125285	0.578797	0.606445	0.709124	0.676206	1.08355	0.837997	0.559424	0.754485
CPAR2_303420	-0.059177	0.126351	-0.0444195	0.0181757	0.0572464	0.0785256	0.00497379	0.0903876	0.0160401	-0.125733	0.0409778	0.0770976
CPAR2_303430	0.287719	0.0807622	0.296734	0.373134	0.013549	0.125731	0.0796682	0.190285	-0.902059	-0.998479	-0.887823	-1.15584
CPAR2_303440	-0.169063	0.30468	-0.0982411	-0.135065	0.28865	0.438173	0.406633	0.446068	0.118947	-0.260261	-0.0337468	-0.603286
CPAR2_303450	-0.0558147	0.2557	-0.206346	0.00778932	-0.373063	-0.460926	-0.5242	-0.621636	0.920088	0.49475	0.154509	0.576555
CPAR2_303460	-0.274504	-0.200528	-0.430512	-0.204434	-0.182326	-0.098382	-0.129821	0.0819704	0.301048	0.120756	0.160104	-0.0136639
CPAR2_303470	-0.268293	-0.14223	-0.396554	-0.344341	-0.0153205	-0.0457016	-0.0378635	0.00248222	0.416569	0.28424	0.263763	0.127364
CPAR2_303480	-0.189681	0.326615	-0.516498	0.0102538	0.779042	0.534656	0.536014	0.652479	-0.0138651	0.0182536	0.0518013	-0.0946308
CPAR2_303490	0.137428	-0.00747334	0.241857	0.221169	-0.533989	-0.632318	-0.577659	-0.549163	-0.396505	-0.552587	-0.381321	-0.390111
CPAR2_303500	0.159152	0.0772748	0.220599	0.301362	0.428873	0.228882	0.274868	0.220663	0.329075	0.527359	0.223734	0.531647
CPAR2_303510	0.0681749	0.192769	0.24662	0.193711	0.151193	0.14425	0.206821	0.0432949	-0.197114	-0.058763	-0.0499092	-0.233187
CPAR2_303520	0.349296	0.103032	0.366702	0.11134	0.23569	0.388569	0.437546	0.0713357	-0.456975	-0.257929	-0.129514	-0.297643
CPAR2_303530	-0.799559	-1.76989	-0.414249	-1.22394	-0.992099	-0.783609	-0.728879	-0.765608	1.1472	0.634992	0.468852	0.240844
CPAR2_303540	-0.00309236	0.202161	0.00354887	0.05913	-0.0721012	-0.0624487	-0.104641	-0.0510087	0.73937	0.489349	0.00266797	0.412112
CPAR2_303550	-0.0532353	0.182564	-0.268792	-0.158633	0.174559	0.25946	0.271317	0.253918	0.365497	0.189536	0.0136564	0.207887
CPAR2_303560	-0.0234087	0.0022534	-0.0264809	0.0583775	0.00797718	0.0715076	0.0052758	0.0557446	-0.32232	-0.475699	-0.294865	-0.261278
CPAR2_303570	-0.178586	-0.12694	-0.299017	-0.211627	0.204948	0.0897108	0.0634704	0.185025	0.155034	0.0338149	0.377667	-0.108824
CPAR2_303580	0.0779788	0.0315222	0.129835	-0.0107342	-0.29968	-0.171075	-0.277946	-0.215435	-0.490901	-0.378332	-0.364845	-0.684049
CPAR2_303590	0.225529	0.693576	-0.0226834	0.0879687	0.982643	0.617513	0.688856	0.744311	-0.349352	-0.279881	-0.346017	-0.535085
CPAR2_303610	0.200714	-0.24618	0.424033	0.251404	-0.544651	-0.583138	-0.441259	-0.571505	0.128801	0.0469947	-0.0991063	0.124661
CPAR2_303620	0.0499861	-0.221436	0.225877	0.107214	-0.228264	-0.130984	0.0411649	-0.112139	-0.21046	-0.286532	-0.1728	-0.113706
CPAR2_303630	0.0150143	-0.189163	0.207537	0.268667	-0.616393	-0.622084	-0.619926	-0.637863	0.060379	-0.244716	-0.393196	0.0376955
CPAR2_303640	-0.061695	-0.230341	-0.0059128	0.15504	-1.08045	-1.21296	-1.27436	-1.20532	-0.0971293	-0.148626	-0.182932	-0.0546074
CPAR2_303650	-0.0104119	-0.0600022	0.0797871	0.0788009	-0.305477	-0.286621	-0.361879	-0.367426	0.603909	0.364222	0.242157	0.699352
CPAR2_303660	0.806924	0.685563	1.00525	0.576632	-0.323752	-0.388845	-0.0358587	-0.0983226	-0.515734	-0.342553	-0.516615	-0.643915
CPAR2_303670	0.657964	0.147635	0.950867	0.394871	-0.537127	-0.399023	-0.298694	-0.466228	-0.776484	-0.590589	-0.396341	-0.806584
CPAR2_303680	0.0691428	0.115754	0.145145	0.366362	-0.0623776	-0.0268755	-0.110692	-0.141916	0.279733	0.135754	0.132468	0.351285
CPAR2_303690	-0.0365645	0.0532908	0.0168219	-0.00671319	-0.116989	-0.114137	-0.0253899	-0.288469	-0.358644	-0.376918	-0.144598	-0.369836
CPAR2_303700	-0.313478	-0.271679	-0.428036	-0.0593699	-0.585453	-0.654591	-0.498523	-0.525132	-0.446069	-0.635857	-0.652474	-0.307822
CPAR2_303710	0.14336	-0.110056	0.223988	0.0816628	-0.439706	-0.385231	-0.353845	-0.352982	0.102975	0.0199442	-0.153069	-0.0620125
CPAR2_303720	-0.278889	-0.253655	-0.420728	-0.369277	0.186751	0.198741	0.170543	0.277048	0.0485911	-0.138177	0.283793	0.0114833
CPAR2_303730	0.137418	0.147931	-0.117617	0.0328759	-0.77729	-0.616851	-0.690301	-0.589273	-0.595338	-1.06366	-0.346267	-0.156635
CPAR2_303740	1.08779	1.49571	1.02592	1.11724	1.54787	1.27265	1.18244	1.38532	2.3454	1.81664	1.79501	2.19052
CPAR2_303750	-0.301232	0.306263	-0.852778	-0.281933	0.351914	0.52631	-0.899122	0.327594	5.88556	5.5997	3.49647	5.20467
CPAR2_303760	-0.313642	-0.354286	-0.313916	-0.13889	-1.39808	-1.27374	-1.69164	-1.34321	0.0716782	-0.161556	-1.11325	0.0917491
CPAR2_303770	-0.495099	-0.378631	-0.328013	-0.15271	-0.180994	-0.0277085	0.114338	0.037748	0.243777	0.0372993	0.0129776	0.106192
CPAR2_303780	0.269893	0.158174	0.319056	0.116112	0.232804	0.078174	0.216952	0.203291	-0.199659	-0.428416	-0.228334	-0.199007
CPAR2_303790	0.236292	0.137843	0.0839076	-0.21383	-0.0860038	0.257599	0.580245	0.179876	-0.149506	0.135196	0.286896	-0.0569836
CPAR2_303800	-0.740041	-0.17792	-0.820613	-0.671038	-0.0562347	-0.156836	-0.187954	-0.0309854	-0.828242	-1.11455	-0.735731	-1.02133
CPAR2_303810	0.148644	0.186655	0.228893	0.189775	-0.593882	-1.01664	-1.19111	-1.31285	-0.590965	-0.498717	-0.0572408	-0.0705621
CPAR2_303820	0.313389	-0.0635331	0.40289	0.134843	0.507239	0.60274	0.548771	0.441331	0.433998	0.830343	0.443634	0.670586
CPAR2_303830	0.121705	-0.0947757	0.235809	0.147741	0.605903	1.0486	0.865715	0.820206	2.46743	1.7912	1.07215	1.88191
CPAR2_303840	0.244783	0.374333	0.228013	-0.105749	0.94648	1.10807	0.988269	1.06337	2.2349	1.98359	1.81574	2.05565
CPAR2_303850	0.0152116	0.114142	0.0355231	0.20803	0.48415	0.831271	0.538708	0.700387	2.96442	2.43048	2.13721	2.58345
CPAR2_303860	-0.132441	-0.0572338	-0.0345172	0.198056	-0.0591556	-0.192346	-0.280118	-0.167413	0.747597	0.727172	0.288305	0.671701
CPAR2_303870	0.092594	-0.166369	0.214166	0.200481	-0.787506	-0.779862	-0.859398	-0.924149	0.311593	0.116828	0.160903	0.425791
CPAR2_303880	-0.239186	-0.17849	-0.160529	0.00592017	-0.00307257	0.084856	0.0029403	0.0850185	-0.27141	-0.252897	-0.19743	-0.133156
CPAR2_303890	-0.215353	-0.265849	-0.0890354	-0.0154339	-0.161056	-0.2148	-0.284466	-0.1887	-0.774206	-0.740858	-0.626424	-0.360126
CPAR2_303900	-0.278365	-0.0277069	-0.213841	-0.0566985	0.150414	0.1833	0.162769	0.175751	0.365469	0.336205	0.524907	0.376777
CPAR2_303910	-0.454594	0.251306	-0.557335	-0.520637	1.18072	1.14806	1.10428	1.2694	0.316006	0.421317	0.4211	0.139716
CPAR2_303920	0.0541517	0.0435797	0.185845	0.0773671	0.33699	0.280628	0.216385	0.325849	0.579632	0.481031	0.486841	0.589277
CPAR2_303930	0.327554	-0.10113	0.383914	0.296181	-1.33973	-1.06569	-0.959318	-1.09768	-0.246723	-0.454321	-0.0512394	-0.412845
CPAR2_303940	-0.155139	-0.0603781	-0.282929	-0.136436	-0.8876	-0.777772	-0.839453	-0.782043	0.235799	0.221927	0.532781	0.415915
CPAR2_303950	-0.0013929	0.0445204	-0.105822	0.0289828	-0.41858	-0.174666	-0.120101	-0.252956	0.323677	0.628483	0.743341	0.702066
CPAR2_303960	-0.0478681	0.358271	-0.292421	-0.174687	0.0278162	0.0133664	0.0413509	-0.0139424	-0.0765966	0.034916	-0.0672916	0.117623
CPAR2_303970	-0.119991	-0.496422	-0.0585057	-0.0518969	-1.33889	-1.33836	-1.08364	-1.20669	-0.420197	-0.370178	-0.560158	-0.58911
CPAR2_303980	0.913677	1.05599	1.25529	0.429067	0.422891	0.374443	0.41888	0.124347	-0.53437	-0.327263	0.0696969	-0.610034
CPAR2_303990	0.393084	0.113548	0.385854	0.227358	-0.314082	-0.251199	-0.050417	-0.365079	0.12302	0.105757	0.00122785	-0.111389
CPAR2_304000	0.0548913	0.103236	-0.0511602	-0.327712	-0.383946	-0.555824	-0.507543	-0.510233	0.0452357	-0.285651	0.182076	-0.00689172
CPAR2_304010	0.845147	0.46506	0.624116	0.462104	-0.0952326	-0.333466	-0.0362942	-0.265286	0.0104113	0.220964	0.22934	-0.083849
CPAR2_304020	0.384127	0.120477	0.412511	0.40241	-0.392751	-0.550637	-0.512245	-0.543806	-0.108298	-0.0537328	-0.155711	0.0542054
CPAR2_304030	0.271786	0.0419998	0.591276	0.466802	0.109829	0.00699087	0.0584436	0.0582588	1.98484	1.77045	1.15825	1.6578
CPAR2_304040	-0.225126	-0.0508083	-0.0422014	-0.184675	0.248564	-0.00808182	-0.0752905	0.353373	-1.59696	-0.89116	-0.580715	-1.62263
CPAR2_304050	-0.252565	-0.155652	-0.138442	0.00564342	0.209988	0.181927	0.182892	0.224367	0.903905	0.728178	0.469626	0.436175
CPAR2_304060	0.373217	0.517735	0.0358852	-0.014019	2.39693	2.30557	2.46538	2.74373	2.09262	2.0603	1.76986	1.54633
CPAR2_304070	0.0350436	0.245876	0.118474	0.0424876	0.189765	0.146497	0.145574	0.258451	-0.409952	-0.116801	0.0291865	-0.113982
CPAR2_304080	0.991068	1.10259	1.13826	1.09018	-0.829679	-0.990365	-1.11064	-1.25133	0.513893	0.233543	1.35301	0.931236
CPAR2_304090	0.00078952	-0.231646	-0.0930313	0.0716418	-0.777822	-0.746883	-0.857462	-0.780102	-0.26812	-0.612567	-0.483663	-0.186032
CPAR2_304100	0.541798	0.368706	0.537247	0.197379	0.48745	0.596565	0.648252	0.527736	0.891653	0.644199	0.782731	0.862069
CPAR2_304110	0.527521	1.61884	-0.14435	0.0867884	0.990357	1.50819	0.750691	1.35449	3.93419	3.57134	3.69818	3.52797
CPAR2_304120	0.471444	1.18011	0.27335	0.419112	0.852831	0.794744	0.743697	0.779088	0.231559	0.224531	0.246636	0.00505757
CPAR2_304130	0.0598711	0.346749	-0.146575	0.0474263	0.19138	0.250618	0.179312	0.279479	0.145571	0.00439016	0.317847	0.0287979
CPAR2_304140	-0.0698678	-0.141302	0.0367116	0.263725	-0.465304	-0.55446	-0.683019	-0.5305	0.429059	0.297764	0.101985	0.212167
CPAR2_304150	-0.0386638	0.0939013	-0.0149253	0.0118224	-0.0724121	-0.190521	-0.313097	-0.312116	-0.102193	-0.0770605	-0.586961	-0.168864
CPAR2_304160	0.198148	0.0370077	0.356589	0.302365	0.471315	0.233159	0.285839	0.184771	-0.744195	-0.375037	-0.0674833	-0.730185
CPAR2_304170	-0.181505	-0.412858	-0.239747	-0.137995	-1.44861	-1.35414	-1.63033	-1.30829	-0.212919	-0.39506	-0.468972	-0.446942
CPAR2_304180	-0.230107	-0.295707	-0.265779	-0.12054	-1.35569	-1.51577	-1.42792	-1.55322	-0.442196	-0.623862	-0.688884	-0.20109
CPAR2_304190	0.481671	-0.122386	0.459414	0.202885	-0.63037	-0.450065	-0.540807	-0.503292	-0.877773	-0.511899	-0.814186	-0.775159
CPAR2_304200	-0.0564301	-0.187347	0.0756749	0.1085	-0.632928	-0.424409	-0.774549	-0.674652	0.484953	0.0423141	-0.121039	0.492791
CPAR2_304210	0.896546	0.51861	1.11155	0.706128	0.195282	-0.186527	0.06932	-0.241424	0.00280687	-0.314235	0.0920888	-0.449653
CPAR2_304220	0.628225	0.0727568	0.921567	0.532456	-0.187001	-0.257792	-0.16342	-0.183354	0.259661	0.326433	-0.0126653	0.300842
CPAR2_304230	0.101068	0.106656	0.209063	0.0200803	0.463273	0.357981	0.502961	0.474771	0.550123	0.767497	0.960863	0.576228
CPAR2_304240	0.0187003	0.0604527	0.121565	-0.0848057	-0.171162	-0.308409	-0.245135	-0.408038	0.134543	-0.0647933	-0.0450544	0.0725961
CPAR2_304250	0.113637	-0.136864	0.0109609	0.0299326	-0.636813	-0.607379	-0.880604	-0.490152	-0.277767	-0.496446	-0.680287	-0.444673
CPAR2_304260	-0.120117	0.0581015	-0.106882	0.0808135	-0.332698	-0.399599	-0.564016	-0.505052	0.752944	0.522026	0.629898	0.848222
CPAR2_304270	-3.16449	-2.93596	-2.63061	-1.36148	-2.40931	-2.01958	-2.35719	-2.21881	-2.22871	-2.4497	-2.01407	-2.94109
CPAR2_304280	-0.254071	-0.0580986	-0.251239	-0.109651	0.27816	0.233651	0.252238	0.200006	-0.289637	-0.181955	0.039575	-0.193201
CPAR2_304290	-0.0146121	-0.294656	0.182642	0.331528	-1.34497	-1.19853	-1.14937	-1.23237	1.14955	0.869812	0.652759	0.74812
CPAR2_304300	-0.00919726	-0.199535	0.181016	-0.00192455	-0.431458	-0.425095	-0.515642	-0.545493	0.0991454	0.0982744	0.0508509	0.234234
CPAR2_304310	-0.221741	-0.0478338	-0.357407	-0.260957	-1.12499	-1.12845	-1.28383	-1.19619	-0.287878	-0.347603	-0.298877	-0.069584
CPAR2_304320	-0.593507	-0.623475	-0.487007	-0.357445	-1.25263	-1.23278	-1.64958	-1.10342	-0.980476	-0.658719	-1.32952	-0.901991
CPAR2_304330	-0.148037	-0.168348	-0.0840225	-0.200064	0.738851	0.602428	0.686281	0.652749	-0.0355017	-0.187887	0.270293	-0.0815285
CPAR2_304340	-0.0806994	0.0739022	-0.046346	-0.209365	0.298788	-0.0111486	0.00453412	0.212798	-0.511334	-0.530578	-0.697033	-0.343545
CPAR2_304350	0.11225	0.200737	0.0434409	0.128676	0.220879	0.0808357	0.213075	0.277025	-0.183736	-0.451776	-0.20323	-0.216156
CPAR2_304360	-0.0328922	0.0647381	0.010695	-0.0905194	-0.378369	-0.226391	-0.31072	-0.343635	-0.224447	-0.520588	-0.281753	-0.161731
CPAR2_304370	0.0200789	-0.0811733	0.21717	0.298258	0.178037	0.255946	0.21646	0.114623	-0.17963	0.0444179	0.0269555	-0.050506
CPAR2_800010	0.257188	0.190582	0.583686	0.458684	0.0308145	0.258483	0.225069	0.268568	0.717402	0.660386	0.0258484	0.642859
CPAR2_800020	-0.256125	-1.94254	-1.54722	-1.07246	1.24017	0.854501	1.01741	0.95867	-0.0309038	0.482449	-0.0679664	0.0266067
CPAR2_800030	-0.27879	-0.133391	-0.437271	-0.296549	-0.065324	-0.0279775	-0.109337	0.0787574	-0.634328	-0.494941	-0.850635	-0.320193
CPAR2_800040	-0.241737	-0.239555	0.0685614	0.105373	-0.470868	-0.27837	-0.347131	-0.49277	-1.67639	-1.53753	-1.56677	-1.47722
CPAR2_800050	0.351563	1.40181	0.167398	0.164967	0.1271	-0.126864	-0.311931	-0.0358321	-1.21697	-0.852862	-0.113595	-1.2432
CPAR2_800060	0.162253	-0.405313	-0.151743	-0.435735	-0.493079	-0.604968	-0.689855	-0.828109	-0.530331	-0.130072	0.907323	-0.813023
CPAR2_800070	-0.762506	-0.366768	-1.28247	-0.605226	-0.242838	-0.138658	-0.301437	-0.34159	1.43569	0.592032	-0.00538346	0.561725
CPAR2_800080	0.290342	0.833977	0.216157	0.185261	0.213334	0.320786	0.0164673	-0.00176291	1.18733	0.983904	0.488163	0.787214
CPAR2_800090	-0.463882	0.380874	-0.716383	-0.623939	-0.326958	-0.38941	-0.669461	-0.288654	0.438576	-0.127301	-0.286647	0.386513
CPAR2_800100	0.945165	0.979651	1.21235	1.07827	1.03538	0.754551	0.911295	0.624465	0.791516	0.870385	0.564014	1.33202
CPAR2_800110	0.544207	0.569945	0.649946	0.693291	0.326134	-0.0280621	0.0336211	0.0273432	0.930356	0.743729	0.417427	1.23326
CPAR2_800120	-0.562395	0.0333003	-0.672155	-0.374374	0.373724	0.298701	0.246871	0.436389	-0.191757	-0.189144	-0.50602	-0.0271531
CPAR2_800130	-0.166012	0.20556	-0.148071	0.100229	-0.278622	-0.273547	-0.0981968	-0.13388	-0.112355	0.00217271	-0.307412	-0.141579
CPAR2_800140	0.0902807	0.0498889	0.128301	0.224552	0.00773806	0.106622	-0.00417878	-0.0538155	0.0569059	0.239141	0.215602	0.195754
CPAR2_800150	-0.137995	-0.398363	-0.234622	-0.0276368	-1.05928	-0.866334	-0.85323	-0.904321	1.82858	1.43098	0.314205	0.258871
CPAR2_800160	0.114131	0.0868655	0.0822614	-0.0823903	0.337932	0.798071	0.993917	0.920131	-1.00509	-0.838381	-0.68976	-0.887532
CPAR2_800170	0.168732	-0.0244058	0.425479	0.493585	-0.469709	-0.408553	-0.43979	-0.388028	0.0725071	-0.100774	-0.263575	-0.0791989
CPAR2_800180	-0.693328	-0.617861	-0.634147	-0.575762	-1.22081	-1.31307	-1.60141	-1.30789	-0.970096	-1.22122	-0.996138	-0.35926
CPAR2_800190	0.265953	0.22466	0.303664	0.340066	0.241825	0.171458	0.191535	0.220195	0.905034	0.894693	0.717474	0.852785
CPAR2_800200	0.239349	0.162006	0.0782661	0.0614904	0.0634753	0.0560774	0.0894154	0.0524956	0.693685	0.557888	0.614378	0.606299
CPAR2_800210	0.473166	0.165688	0.778809	0.363821	0.236896	0.259499	0.154395	0.217715	0.95001	0.691125	0.759413	0.991126
CPAR2_800220	1.72024	1.83936	1.63432	1.5751	2.15294	1.94778	2.10216	2.09888	2.16829	2.18971	1.45651	1.5888
CPAR2_800230	3.85913	4.25304	4.11482	3.95177	2.96804	2.55856	2.74127	2.69469	1.88375	2.17412	0.792825	1.54618
CPAR2_800240	1.15871	0.449949	1.79297	1.07139	1.77578	2.7438	2.47851	2.19331	-1.18321	-0.755088	-1.13655	-1.06565
CPAR2_800250	0.844853	-0.27781	0.128714	0.39129	2.06017	1.69826	2.09677	1.92605	-0.151312	0.0458129	-1.35591	-1.21408
CPAR2_800260	0.192429	0.235623	0.178496	0.0330161	0.171882	0.157594	0.146619	0.0115537	-0.497854	-0.351873	-0.113824	-0.24407
CPAR2_800270	-0.18399	-0.150275	-0.262627	-0.174435	-0.442205	-0.412625	-0.415583	-0.289359	-0.109901	-0.141883	-0.535332	-0.0667386
CPAR2_800280	-0.0598928	0.0710933	-0.165829	0.0323339	-0.141255	-0.0862904	-0.0842143	-0.0362554	-0.0203467	-0.123792	0.155569	-0.0191273
CPAR2_800290	-0.102089	-0.0505145	-0.044123	-0.076777	-0.417405	-0.28716	0.0297891	-0.348073	-0.502098	-0.611328	-0.949156	-0.590182
CPAR2_800300	0.0646867	-0.104368	0.0864053	0.0574812	-0.248197	-0.194675	-0.216798	-0.156753	-0.272308	-0.0516039	-0.131257	-0.337722
CPAR2_800310	0.147841	0.121866	0.249075	0.145392	0.104442	0.127787	0.0872386	-0.0192495	0.110582	0.20877	0.07633	0.126973
CPAR2_800320	0.0716731	-0.186519	0.315409	0.263142	0.0121014	0.0105434	-0.0292607	-0.0871521	-0.726836	-0.631853	-0.557713	-0.672815
CPAR2_800330	-0.219853	-2.98768	-3.10523	-2.86448	0.648439	0.168798	0.0522842	0.222007	-2.61989	-1.40764	-0.464761	-2.9716
CPAR2_800340	0.412557	0.558381	0.692716	0.416261	1.35089	0.799285	1.08894	0.930674	-0.567323	-0.508127	-0.229762	-0.643963
CPAR2_800350	-0.457048	-0.316895	-0.748099	-0.624207	-0.784093	-0.927948	-0.839038	-0.838179	-1.30816	-0.861391	-0.206425	-1.79452
CPAR2_800360	0.072504	0.216341	0.00860641	-0.0537207	-1.23408	-1.99439	-1.98837	-2.10197	-0.115279	0.207169	0.156695	-0.440822
CPAR2_800370	0.735252	1.09822	0.822735	0.888956	0.460494	0.382452	0.486821	0.42492	-0.867361	-0.599444	-0.735556	-0.67504
CPAR2_800380	-0.241462	-0.0858537	-0.495855	-0.217789	0.343008	0.533736	0.582371	0.482279	-0.942541	-0.795146	-0.924581	-0.97458
CPAR2_800390	0.0458454	-0.0350398	-0.0423295	0.0170316	0.0610126	0.175266	0.207938	0.163429	-0.10656	0.183114	0.286777	-0.0630205
CPAR2_800400	0.441296	0.403073	0.557083	0.520648	0.605095	0.381807	0.391806	0.38608	0.888808	0.866156	0.539891	0.888971
CPAR2_800410	-1.56309	-2.36585	-1.64046	-2.22852	0.836324	0.81456	0.794151	0.711172	0.059158	-0.274176	-0.405177	-0.226314
CPAR2_800420	0.35083	0.13657	0.362216	0.112168	-0.654699	-0.936697	-0.649807	-0.817531	-0.4253	-0.596188	-0.350878	-0.909118
CPAR2_800430	0.388662	0.147716	0.574339	0.404474	-0.750034	-0.834839	-0.382136	-0.828781	-0.670398	-0.679597	-0.515639	-1.15543
CPAR2_800440	0.223886	0.479689	0.698537	0.165695	0.161363	-0.462476	0.184352	-0.168357	-0.781824	-0.258455	-0.0110287	-0.543135
CPAR2_800450	0.0548075	0.0639225	0.142809	-0.155389	-0.321305	-0.268588	-0.165701	-0.319625	0.0849945	-0.127991	0.187455	0.027601
CPAR2_800460	0.45596	0.212909	0.547621	0.358994	0.556616	0.594462	0.466422	0.41706	0.665141	0.821315	0.861633	0.888667
CPAR2_800470	-0.335456	-0.19668	-0.588694	-0.427514	-0.151761	-0.068816	-0.246043	-0.0356035	-0.304478	-0.2039	-0.0590515	0.0734367
CPAR2_800480	-0.266679	-0.293603	-0.685989	-0.295299	-0.0290835	-0.0693763	-0.236444	-0.113287	-0.285108	-0.107563	-0.0480427	-0.00915946
CPAR2_800490	0.168803	0.00383589	0.172727	0.251806	-0.215971	-0.252963	-0.286642	-0.308122	0.00896148	0.149361	0.330217	0.244266
CPAR2_800500	-0.383451	0.0504892	-0.28414	-0.245844	0.203959	0.303702	0.345435	0.39984	0.0734872	0.131604	-0.0287018	-0.244582
CPAR2_800510	0.187595	0.0420477	0.241269	0.0909288	-0.752396	-1.12069	-0.30485	-0.976614	-0.236159	0.138346	0.505353	-0.48191
CPAR2_800520	0.306696	0.56384	0.306163	0.0452481	0.535247	-0.18382	0.517986	0.211002	-1.19053	-0.239649	0.0401833	-1.78704
CPAR2_800530	-0.0150118	0.366606	-0.17451	-0.411196	-0.173312	0.639393	0.536551	0.481746	5.01698	4.84677	4.95994	3.78794
CPAR2_800540	0.047972	0.220934	0.17515	0.244912	-0.000942456	0.0241158	0.140899	0.0326726	-0.0702349	-0.0559866	0.171327	-0.252556
CPAR2_800550	-0.152809	0.230419	-0.00914119	-0.0192189	0.524193	0.43294	0.393499	0.439956	-0.120157	0.0129656	-0.0699096	-0.599964
CPAR2_800560	0.228349	0.0756317	0.322394	0.277644	-0.639574	-0.32627	-0.454549	-0.527245	-0.517594	-0.413134	-0.374826	-0.341148
CPAR2_800570	-0.131489	0.399048	-0.209702	-0.164401	0.751766	0.809882	0.730013	0.731422	0.313211	0.378534	0.410049	0.33796
CPAR2_800580	0.449942	-0.00669687	0.407058	0.153701	-0.730485	-0.633161	-0.545831	-0.598912	-0.559263	-0.604129	-0.995309	-0.901322
CPAR2_800590	0.415027	-0.0322177	0.383396	-0.00816279	-0.23767	-0.272806	-0.0614714	-0.480143	-0.293359	-0.0589199	0.334337	-0.167462
CPAR2_800600	0.131029	0.069751	0.316879	0.216466	-0.400455	-0.377369	-0.374941	-0.386039	-0.913313	-1.11953	-1.25632	-0.971647
CPAR2_800610	-2.29175	-1.54302	-1.90047	-1.53148	1.09342	1.42098	1.52185	1.37244	1.164	0.993677	0.662755	-0.0556978
CPAR2_800620	0.179735	-0.094279	0.343071	-0.0622681	-0.232496	-0.163932	-0.255205	-0.385781	0.376204	0.350155	0.118188	0.493964
CPAR2_800630	0.15866	-0.132099	-0.0302943	0.0043695	0.772644	0.631038	0.631329	0.543043	0.185542	0.920365	-0.243719	0.835759
CPAR2_800640	0.0233674	0.101972	-0.0218105	0.000475802	0.317425	0.383085	0.357479	0.445052	-0.0675101	0.122454	0.133608	0.03974
CPAR2_800650	-0.256995	-0.10876	-0.154224	0.124929	-0.226155	-0.11622	-0.171106	-0.162774	0.910628	0.541249	0.353785	0.311215
CPAR2_800660	-0.0386317	-0.0883145	0.0634097	0.152067	-0.660462	-0.858792	-0.9273	-0.96087	-0.601959	-0.679164	-0.975844	-0.465963
CPAR2_800670	-0.507297	-0.455899	-0.548814	-0.36751	0.1213	0.255453	0.319686	0.266969	0.22864	0.221573	0.0100423	0.125401
CPAR2_800680	0.225893	0.0398891	0.335837	0.255337	-0.418832	-0.428147	-0.314355	-0.317514	0.0418617	-0.171676	-0.330781	-0.257286
CPAR2_800690	-0.287518	-0.194796	-0.672727	-0.494723	0.621602	0.418458	0.673484	0.580338	0.238769	0.725519	-1.09612	0.242447
CPAR2_800700	0.0864137	-0.00604902	0.186498	-0.0193157	0.00415696	0.212096	0.148082	-0.0378144	0.564752	0.298791	0.32001	0.624891
CPAR2_800710	0.102742	-0.232638	0.197442	0.112299	0.0141767	0.303974	0.1622	0.106136	0.615005	0.303104	0.205736	0.601071
CPAR2_800720	2.49881	1.06512	1.17361	1.39283	3.37038	3.69166	3.16149	4.03609	2.67277	2.92061	1.23453	2.78844
CPAR2_800730	0.0350747	0.116665	-0.0565685	-0.11939	0.0440998	0.0485529	0.0781598	-0.0387871	-0.172916	-0.271883	-0.067942	-0.187731
CPAR2_800740	-0.376466	-0.6351	-0.766961	-0.818781	0.0377268	-0.00231324	-0.141338	-0.0522437	-0.26472	-0.298818	0.0794156	-0.435826
CPAR2_800750	-0.17351	-0.30102	-0.13567	-0.250299	-0.222182	-0.206332	-0.148958	-0.242881	0.0696155	0.0585686	0.226729	0.0895068
CPAR2_800760	0.328163	0.17734	0.092824	-0.351318	-0.28329	-0.399513	-0.140947	-0.166204	-1.3458	-1.4192	-0.594997	-1.05223
CPAR2_800770	-0.0201699	-0.223856	0.077681	0.0399962	0.250663	0.269276	0.211294	0.196439	0.414779	0.243374	0.29604	0.55415
CPAR2_800780	0.0688632	-0.104096	0.444956	0.216065	-0.0331207	0.1501	0.184884	0.015056	-0.100102	0.0266322	0.050372	0.0808429
CPAR2_800790	0.0871181	-0.0998719	0.211668	0.138655	0.143162	0.136814	0.177182	0.0439197	0.0671318	0.105001	0.218666	0.345302
CPAR2_800800	-0.158875	-0.262837	-0.0669154	-0.00650596	-0.324206	-0.306099	-0.452236	-0.328397	-0.0859515	-0.385575	-0.420378	-0.0415159
CPAR2_800810	-0.629903	-0.377584	-0.517899	-0.516401	0.35842	0.354149	0.32957	0.257431	-0.850877	-0.860168	-0.858911	-1.06915
CPAR2_800820	0.0253071	0.11427	0.135061	-0.0351963	0.73083	0.654375	0.637222	0.562981	-0.179059	0.0617419	0.107278	-0.252031
CPAR2_800830	-0.04047	-0.00107158	-0.0321086	-0.0148447	-0.473247	-0.524011	-0.662634	-0.555084	-0.854889	-1.08113	-0.856797	-0.611642
CPAR2_800840	-0.21951	-0.142556	-0.299535	-0.206481	0.37324	0.281141	0.231575	0.22379	0.350041	0.34469	0.430476	0.219741
CPAR2_800850	-0.264385	-0.247696	-0.354378	-0.365231	-1.19563	-1.31279	-1.61174	-1.24737	-0.801743	-0.30944	-0.294266	-0.411582
CPAR2_800860	-0.0821605	0.0170496	-0.213199	0.02017	0.921951	0.876652	1.02723	0.962269	0.755942	0.809489	0.779743	0.587894
CPAR2_800870	0.263138	0.195651	0.43579	0.307955	0.495381	0.418433	0.433714	0.458124	-0.482372	-0.146304	-0.34519	-0.408201
CPAR2_800880	-0.336748	-0.103305	-0.476123	-0.352255	-0.0457388	-0.110435	-0.113018	-0.117643	-0.0637561	-0.105115	0.0640558	-0.0324882
CPAR2_800890	0.215089	0.00702123	0.382111	0.121655	-0.189248	-0.0301046	-0.131823	-0.165411	-0.1093	-0.128266	-0.111789	0.00540473
CPAR2_800900	0.0467121	0.120582	-0.155869	-0.191617	1.33178	1.16184	1.2395	1.31755	0.297998	0.277011	-0.222002	0.0151688
CPAR2_800910	0.110103	0.128221	-0.0492964	-0.0454839	0.730799	0.850001	0.920414	0.927168	0.287753	-0.115857	-0.254066	-0.0651453
CPAR2_800920	-0.2329	-0.147393	-0.386891	-0.134175	0.0322165	-0.0242953	-0.083637	-0.133304	0.0817555	-0.00805592	-0.194273	-0.0618723
CPAR2_800930	-0.103476	-0.207265	-0.297486	-0.152325	0.777587	0.831929	0.874793	0.968727	-0.144181	0.128449	-0.131279	-0.259774
CPAR2_800940	0.131614	-0.206649	0.333938	0.339501	-0.525103	-0.352255	-0.430729	-0.41533	-0.297064	-0.460589	-0.360658	-0.198448
CPAR2_800950	-2.31064	-1.77007	-0.231061	-0.0801993	-0.03639	0.145425	0.00187484	0.145026	-1.85258	-0.159149	-0.220923	-0.639907
CPAR2_800960	0.0943956	0.19117	-0.322889	-0.0943877	-0.302737	-0.12049	0.155042	0.0410891	-0.537308	-0.493914	-0.58168	-0.887768
CPAR2_800970	0.479362	2.49308	0.24933	0.690073	3.1233	2.42318	2.40832	3.33777	2.90228	3.67438	2.67281	2.92815
CPAR2_800980	-0.161929	0.112187	-0.35976	-0.186402	0.00200604	-0.0207628	-0.211644	-0.145992	0.185293	0.439119	0.114139	0.487421
CPAR2_800990	-0.205431	-0.279926	-0.297873	-0.319486	-1.04328	-1.12256	-1.34993	-1.09711	-0.608968	-0.451863	-0.240931	-0.352039
CPAR2_801000	-0.00817924	-0.0294806	0.165611	0.0365887	-0.069114	-0.134871	-0.281051	-0.214078	-0.20129	-0.297927	-0.170262	-0.223209
CPAR2_801010	-0.23344	-0.57953	-0.271504	-0.406638	-0.471729	-0.456642	-0.367238	-0.53488	-0.629364	-0.7143	-0.753645	-0.59275
CPAR2_801020	0.141439	-0.164035	0.434476	0.238492	-0.258897	-0.164143	-0.282099	-0.278316	-0.3114	-0.201697	-0.246667	-0.186259
CPAR2_801030	0.448011	0.189418	0.574261	0.646332	0.426374	0.205672	0.576599	0.1666	-0.185671	-0.304051	-0.884356	-0.116344
CPAR2_801040	-0.0631433	-0.244807	-0.259296	-0.150858	1.30932	1.53008	1.70372	1.78844	-1.23478	-0.300828	-0.311652	-0.714049
CPAR2_801050	-0.0735184	-0.280431	0.115672	0.00278367	-1.66451	-1.45957	-1.79601	-1.64243	-1.06328	-1.18178	-1.00425	-0.710462
CPAR2_801060	0.121309	0.106581	0.268034	0.12738	0.515359	0.423296	0.334735	0.364637	0.385445	0.510752	0.301121	0.429043
CPAR2_801070	0.356334	1.5054	0.162788	0.50937	1.20189	0.908757	0.9129	0.784293	-0.164559	-0.385838	0.194908	-0.236395
CPAR2_801080	0.263636	0.0271476	0.273257	0.063737	-0.312165	-0.524259	-0.381953	-0.327634	-1.0169	-1.13729	-1.0872	-1.70845
CPAR2_801090	0.10736	-0.304175	0.259035	0.124955	-0.0577772	-0.288442	-0.335811	-0.339358	-0.34292	-0.238887	-0.069645	-0.551248
CPAR2_801100	0.350871	0.802226	0.744164	0.128315	1.65624	1.36067	1.61202	1.73865	1.87522	1.78281	1.35622	2.50887
CPAR2_801110	-0.894422	-0.570566	-0.760446	-0.390926	0.0414513	0.0432251	0.318178	0.039749	-0.523228	-1.19556	-1.35925	-1.41633
CPAR2_801120	0.234889	-0.052742	0.343863	0.393337	-0.131037	-0.413067	-0.43423	-0.463227	1.35797	1.05711	0.765419	1.15026
CPAR2_801130	0.135498	0.144894	0.295386	0.073289	0.635543	0.603754	0.77071	0.702287	0.108858	0.357065	0.627244	0.36017
CPAR2_801140	0.0681464	0.541881	0.0483688	0.072453	0.352348	0.325998	0.285321	0.313013	0.44059	0.386874	-0.0838681	0.314101
CPAR2_801150	0.443916	0.0951786	0.495702	0.194655	-0.31062	-0.532496	-0.438613	-0.465758	0.315723	0.226415	0.0536583	0.239594
CPAR2_801160	-0.527999	-0.109716	-0.656552	-0.535812	-0.114154	-0.133154	-0.236271	-0.382454	-0.27723	-0.617326	-0.0266729	-0.49951
CPAR2_801170	-0.0460914	-0.066894	0.0307771	0.0905708	-0.457796	-0.538012	-0.710963	-0.614634	-0.779255	-0.833064	-0.411453	-0.426458
CPAR2_801180	0.00175196	-0.123737	0.19556	0.267425	-0.711946	-0.722774	-0.896514	-0.747432	0.112484	-0.223164	-0.322745	-0.0102328
CPAR2_801190	-0.00715431	-0.138249	0.129822	0.1748	-0.551414	-0.358507	-0.413065	-0.383751	-0.146267	-0.308985	-0.354858	-0.173968
CPAR2_801200	0.102654	0.13775	0.299394	0.333743	0.0498737	0.132694	0.0352874	0.0698785	0.615695	0.496308	0.668781	0.62068
CPAR2_801210	-0.14933	-0.160302	0.00192222	-0.147546	0.635271	0.362634	0.451261	-0.0397694	-0.806471	-1.64426	-0.480185	-1.90488
CPAR2_801220	0.0519191	0.218284	0.0955004	0.0953215	0.576551	0.5948	0.671039	0.63812	0.341177	0.162222	0.326069	0.121503
CPAR2_801230	-0.153426	-0.252354	-0.194483	-0.14961	-0.695707	-0.795744	-0.827637	-0.788657	-0.0305135	-0.269562	0.0311186	-0.231604
CPAR2_801240	0.184297	0.0250631	0.300375	0.309519	-0.251906	-0.370221	-0.275254	-0.277757	0.633083	0.369283	0.73396	0.610058
CPAR2_801250	-0.279725	-0.380272	-0.267468	-0.388718	-0.0925964	-0.141143	-0.134226	-0.0147188	0.948912	1.48219	2.0932	0.99146
CPAR2_801260	-0.314986	0.287453	-0.519125	-0.342446	0.232559	0.348345	-0.149805	0.314944	-0.656596	-0.462463	0.0306268	-0.315519
CPAR2_801270	-0.426724	0.138327	-0.750642	-0.450622	0.716404	0.410233	0.408711	0.42467	-0.18123	0.0603779	0.483679	0.154019
CPAR2_801280	0.0908558	0.128203	-0.221394	-0.109068	0.178584	-0.191709	-0.219205	0.0393106	-0.782261	-1.07284	-0.849679	-0.99037
CPAR2_801290	-0.205243	-0.434886	-0.176664	-0.178348	0.319829	0.0355496	-0.20273	0.0467499	-1.88459	-1.64297	-0.516238	-3.10433
CPAR2_801300	0.204972	1.31105	0.0897104	0.206599	2.46787	1.49211	2.06909	2.28395	0.654749	0.79395	0.420547	0.718005
CPAR2_801310	-0.37983	-0.338074	-0.218417	-0.181206	-0.173536	0.028846	0.208341	-0.101828	0.769482	0.358971	-0.151583	0.404184
CPAR2_801320	-0.233306	-0.330668	-0.163603	0.216024	-0.858765	-0.623822	-0.760523	-0.693504	0.60011	0.22855	-1.1986	0.0747829
CPAR2_801330	0.295087	0.293767	0.446065	0.435906	0.264592	0.183347	0.32497	0.338013	0.502319	0.563613	0.374715	0.498456
CPAR2_801340	0.332416	-0.667005	0.589063	0.196465	-0.556836	-0.435566	-0.306231	-0.34079	-0.638045	-0.229873	0.0458203	-0.421969
CPAR2_801350	0.147385	0.210328	0.497957	0.262905	0.401258	0.343214	0.411046	0.303901	-0.103863	-0.32975	0.161829	0.00058307
CPAR2_801360	0.359411	0.766752	0.464948	0.0616201	0.165162	0.216221	0.109169	0.0924881	-0.0892167	-0.180625	0.158327	0.0584569
CPAR2_801370	0.234636	0.0414585	0.352129	0.328555	-0.289282	-0.0559125	0.0116668	-0.118561	-1.13675	-1.09697	-1.29306	-1.00679
CPAR2_801380	0.0292662	-0.126081	0.206105	0.200084	-0.562888	-0.510106	-0.586785	-0.469651	0.328321	-0.00282017	-0.302293	0.356603
CPAR2_801390	0.491281	0.507594	0.5954	0.237649	0.538966	0.531427	0.454418	0.3384	0.247216	0.290843	0.143292	0.304367
CPAR2_801400	-0.0308142	0.108375	-0.221113	-0.0846047	0.13064	0.169579	0.214381	0.226164	-0.191001	-0.147221	-0.00745945	-0.381959
CPAR2_801410	2.09545	2.1562	2.46547	2.41617	3.04061	2.47525	2.80299	2.5965	3.07633	3.0359	2.22328	3.25311
CPAR2_801420	0.0874926	0.257052	0.124708	0.0197698	0.905697	0.276027	0.577421	0.631296	0.955574	0.877978	1.1956	0.679904
CPAR2_801430	1.18749	0.445602	1.4719	1.57303	0.62714	0.726137	1.13189	0.820974	0.947852	0.958275	1.0193	1.58646
CPAR2_801440	0.724168	0.487873	0.536835	0.455456	0.464612	0.082329	0.333592	0.267111	0.628509	0.895578	0.65347	0.176404
CPAR2_801450	-0.0314197	-0.212902	-0.0971581	-0.313027	-0.539655	-0.230634	-0.299868	-0.39485	0.467017	0.141328	-0.36027	0.127371
CPAR2_801460	-0.60853	-0.625417	-0.79785	-0.778535	0.761911	0.694789	0.819724	0.651268	0.996759	0.894528	0.946675	0.36277
[truncated: 3,818 more rows]

## Sheet: Legend
Table S9. Log2 fold change values of strains Cp9-12 in the biofilm condition compared to the planktonic condition.
